# Supplementary material for: Influence of common lighting conditions and time-of-day on the effort-related cardiac response
Source: PLoS One. 2020 Oct 7;15(10):e0239553. doi: 10.1371/journal.pone.0239553 (PMC7540875; doi:10.1371/journal.pone.0239553)
Supplement: S1 Dataset — (CSV) [file pone.0239553.s001.csv]

Subject	Daytime	Daytime2	Scene_Nr	Scene_Nr2	Scene_Nr3	Prior_Scene_Nr	Scene_Count	Melanopic_Stim	MEDI5031-100	MEDICIE-IS26	CCT	Illuminance	CO2	Temp	Hum	PEP_Rest	PEP_Rest_r	dPEP_Rest	PEP_Task	PEP_Task_r	dPEP	HR_Rest	HR_Rest_r	HR_Task	HR_Task_r	dHR	Lvet_Rest	Lvet_Rest_r	Lvet_Task	Lvet_Task_r	dLvet	Mean_RT	Mean_RT_2	Mean_RT_4	Mean_RT_6	Mean_Cor	Mean_Cor_logit	Mean_Cor4min	Mean_Cor4min_logic	Mean_Cor_2	Mean_Cor_2logit	Mean_Cor_4	Mean_Cor_4logit	Mean_Cor_6	Mean_Cor_6logit	Raw_TLX	Raw_TLX2	TLX_1	TLX_2
1	Morning	1	1	1	1	3	5	high	241	215	5912	261	0.084	21.1	37.8	148.5899533	-0.092410922	NA	145.5606061	0.14275245	-3.02934721	66.16956411	0.336913679	67.86309221	0.701384766	1.693528099	291.1553738	-0.24423167	293.3712121	-0.150369582	2.215838289	919.5	727	828.5	1203	0.986666667	4.304	0.890311721	2.094	0.99	4.595	1	9.210	0.97	3.476	52	54	13	2
1	Morning	1	2	0	2	1	6	medium	128	100	3539	209	0.084	21.4	37.2	151.2016632	-0.066361304	2.611709931	139.6902357	0.274778201	-11.51142751	67.77557839	0.338116544	67.4215418	0.526003546	-0.354036596	233.0634096	-0.002618807	229.0622896	-0.036163045	-4.001120001	947.1666667	660.5	980	1201	0.98	3.892	0.862364696	1.835	1	9.210	0.98	3.892	0.96	3.178	57	59	12	2
1	Morning	1	3	3	0	0	4	low	54	31	2489	146	0.082	19.9	40.3	143.9407583	-0.213627678	-4.649194977	139.1529851	0.014141209	-4.787773219	69.99523791	-0.299766257	68.59289918	0.519710747	-1.402338735	292.0011848	0.16772494	309.016791	-0.211528581	17.01560621	972.8333333	653	1029	1236.5	0.97	3.476	0.838610325	1.648	0.99	4.595	0.98	3.892	0.94	2.752	60	63	15	3
1	Evening	2	1	1	1	2	3	high	241	215	5912	261	NA	NA	NA	142.3990099	-0.232695402	NA	139.5853018	-0.215313843	-2.813708064	68.22175837	-0.130401896	72.23937696	0.397180515	4.017618586	431.2366337	0.14789922	281.5944882	-0.064727764	NA	1079.833333	753	1056.5	1430	0.99	4.595	0.800182984	1.387	1	9.210	1	9.210	0.97	3.476	61	63	15	2
1	Evening	2	2	0	2	3	2	medium	128	100	3539	209	NA	NA	NA	139.6569038	-0.537501076	-2.742106135	134.6357702	-0.087711748	-5.021133531	69.84140817	0.255259259	72.15645449	0.329351285	2.315046325	279.9456067	-0.029173857	281.232376	0.000295128	1.286769285	1193.5	873.5	1221	1486	0.983333333	4.078	0.726472633	0.977	0.98	3.892	1	9.210	0.97	3.476	65	67	15	2
1	Evening	2	3	3	0	0	1	low	54	31	2489	146	NA	NA	NA	139.6971678	-0.203409442	-2.701842145	127.5641791	-0.063500033	-12.13298865	70.16384613	0.279775589	78.38318926	0.301947736	8.219343127	276.8366013	-0.074468135	275.5119403	-0.044849361	-1.324661009	1097.333333	768.5	1051	1472.5	0.943333333	2.812	0.76765931	1.195	0.99	4.595	0.97	3.476	0.87	1.901	65	67	18	2
2	Morning	1	1	1	1	0	4	high	241	215	5912	261	0.085	19.2	44.9	131.8488844	0.585687608	NA	130.973301	-0.110059978	-0.87558341	80.21150968	-0.072003214	77.94335522	0.505474934	-2.268154456	280.1206897	-0.187738958	287.0097087	-0.426766615	6.889019083	678.6666667	547	687	802	0.973333333	3.597	0.973333333	3.597	0.99	4.595	0.98	3.892	0.95	2.944	52	60	11	8
2	Morning	1	2	0	2	3	6	medium	128	100	3539	209	0.09	20.1	40.2	130.5874486	0.386283836	-1.261435822	130.2440191	-0.205588568	-0.343429421	80.89602942	-0.581024576	82.91872297	-0.524884645	2.022693552	282.7170782	0.121520393	279.84689	0.491883322	-2.870188237	647	517.5	586.5	837	0.986666667	4.304	0.986666667	4.304	0.99	4.595	0.98	3.892	0.99	4.595	51	59	11	8
2	Morning	1	3	3	0	1	5	low	54	31	2489	146	0.086	17.9	41.8	133.5813953	0.081974719	1.732510967	133.3029046	-0.016811343	-0.278490785	82.61530894	-0.202075406	81.97839837	-0.048809707	-0.636910571	274.8006645	-0.03988095	275.9170124	0.066290258	1.116347996	712	537	711.5	887.5	0.97	3.476	0.97	3.476	0.98	3.892	0.96	3.178	0.97	3.476	51	59	13	8
2	Evening	2	1	1	1	2	2	high	241	215	5912	261	0.096	21	26.6	129.2381517	0.123130245	NA	121.1609375	-0.355646063	-8.077214159	81.13456598	0.549286566	82.72477998	-0.204874728	1.590213999	283.1777251	-0.477277261	292	0.064611715	8.822274882	794.6666667	650	746	988	0.983333333	4.078	0.983333333	4.078	1	9.210	0.99	4.595	0.96	3.178	60	72	13	12
2	Evening	2	2	0	2	0	1	medium	128	100	3539	209	0.1	20.5	26.9	131.8968105	-0.005866746	2.658658848	119.3849105	-0.369376222	-12.51190002	82.76064475	-0.277219483	84.39147695	0.274825685	1.6308322	274.1998124	0.102606924	293.2992327	-0.002279818	19.09942035	849	677.5	856.5	1013	0.946666667	2.876	0.903616321	2.238	0.98	3.892	0.97	3.476	0.89	2.091	66	79	15	13
2	Evening	2	3	3	0	1	3	low	54	31	2489	146	0.098	21.6	26.4	127.5291667	0.241435083	-1.708984992	120.9367816	0.111934577	-6.592385057	82.77613957	-0.050183296	83.58001655	-0.672902453	0.803876983	282.4947917	-0.185723989	287.1475096	0.311946479	4.652717912	709.1666667	561	672.5	894	0.95	2.944	0.95	2.944	0.99	4.595	0.97	3.476	0.89	2.091	53	62	13	9
3	Morning	1	1	1	1	3	3	high	241	215	5912	261	0.084	21.9	33.4	186.8257143	-0.126113311	NA	181.6818182	-0.085848245	-5.143896104	56.04257704	-0.22145336	51.23091107	0.349245477	-4.811665973	282.1171429	0.179750439	297.3282828	0.101659725	15.21113997	836.3333333	566	985	958	0.966666667	3.367	0.930257481	2.591	0.98	3.892	0.96	3.178	0.96	3.178	33	34	6	1
3	Morning	1	2	0	2	1	2	medium	128	100	3539	209	0.084	21.8	33.4	179.2363636	0.017698038	-7.589350649	175.6483516	-0.035913327	-3.588011988	54.85668515	0.011579712	60.01853937	-0.29987727	5.16185422	280.5428571	-0.267737054	288.6758242	0.096837666	8.132967033	741.6666667	616	804	805	0.986666667	4.304	0.986666667	4.304	1	9.210	1	9.210	0.96	3.178	36	37	8	1
3	Morning	1	3	3	0	0	1	low	54	31	2489	146	0.084	21.8	33.3	172.0606557	0.389841871	-14.76505855	169.3626761	-0.063537549	-2.697979681	53.49202506	0.730773839	55.91064414	-0.331705001	2.418619078	288.8081967	-0.647110698	299.0774648	0.352116342	10.26926807	881.3333333	644	874	1126	0.973333333	3.597	0.906879811	2.276	1	9.210	1	9.210	0.92	2.442	39	40	12	1
3	Evening	2	1	1	1	0	4	high	241	215	5912	261	NA	NA	NA	179.0025641	0.250981131	NA	173.9395349	-0.169655471	-5.063029219	48.33031507	-0.46456997	55.21710926	-0.451146619	6.886794193	291.3897436	0.137238972	296.672093	0.306559265	5.282349434	781	656	753.5	933.5	0.996666667	5.700	0.996666667	5.700	1	9.210	0.99	4.595	1	9.210	46	47	14	1
3	Evening	2	2	0	2	3	6	medium	128	100	3539	209	NA	NA	NA	180.9329073	-0.107162722	1.930343246	173.7951807	0.111787933	-7.137726625	46.94837063	-0.023576579	51.54008481	0.326615617	4.591714176	298.8083067	-0.316455623	297.7319277	-0.331330174	-1.076378998	784	657.5	780	914.5	0.996666667	5.700	0.996666667	5.700	1	9.210	0.99	4.595	1	9.210	44	45	16	1
3	Evening	2	3	3	0	1	5	low	54	31	2489	146	NA	NA	NA	179.0925926	0.208762238	0.09002849	176.1965174	-0.029212118	-2.89607518	49.23691701	0.672096288	51.95592936	-0.225778519	2.719012346	297.8905724	-0.548012357	297.5771144	0.227885081	-0.313457963	788.8333333	678	742.5	946	0.99	4.595	0.99	4.595	1	9.210	0.99	4.595	0.98	3.892	44	45	16	1
4	Morning	1	1	1	1	3	3	high	241	215	5912	261	0.087	20.7	31	144.4682875	-0.19708448	NA	139.4635193	0.16374435	-5.004768213	76.88140666	0.088601264	82.975412	-0.114971163	6.094005349	258.5581395	-0.192554205	245.7939914	0.049677887	-12.76414812	625.3333333	518.5	649	708.5	0.963333333	3.269	0.963333333	3.269	0.97	3.476	0.97	3.476	0.95	2.944	52	53	10	1
4	Morning	1	2	0	2	0	1	medium	128	100	3539	209	0.085	19.6	32.6	139.5727069	0.038294723	-4.895580591	135.0607287	-0.165542019	-4.51197819	82.6621806	-0.54723572	82.96237544	0.357218484	0.300194835	252.2941834	-0.037335244	255.4797571	-0.093375216	3.18557364	668.3333333	549	705	751	0.953333333	3.017	0.953333333	3.017	0.96	3.178	0.96	3.178	0.94	2.752	50	51	11	1
4	Morning	1	3	3	0	2	2	low	54	31	2489	146	0.086	20.2	31.9	140.6630197	0.067051691	-3.805267833	141.8995726	0.10530204	1.236552956	79.38274901	-0.381611233	80.37694777	0.552044422	0.994198763	253.5514223	-0.028123858	253.6431624	-0.207520997	0.091740074	648.6666667	523.5	670	752.5	0.96	3.178	0.96	3.178	0.96	3.178	0.95	2.944	0.97	3.476	58	59	14	1
4	Evening	2	1	1	1	0	4	high	241	215	5912	261	0.09	21.9	24.8	156.1226415	0.249315426	NA	149.9201878	0.348928559	-6.202453716	72.22060239	0.287855506	76.14154837	0.098666441	3.920945974	255.0639413	-0.230973667	252.8474178	-0.275209373	-2.216523459	599.1666667	498	587.5	712	0.956666667	3.095	0.956666667	3.095	0.97	3.476	0.95	2.944	0.95	2.944	58	59	14	1
4	Evening	2	2	0	2	3	6	medium	128	100	3539	209	0.093	23.1	24.4	159.2351351	-0.110064661	3.112493626	158.5610687	-0.053576864	-0.674066433	70.20024631	-0.234424066	71.23331431	0.785975628	1.033068001	256.7121622	0.133861479	257.5	-0.189447433	0.787837838	625.5	495	617	764.5	0.946666667	2.876	0.946666667	2.876	0.96	3.178	0.93	2.587	0.95	2.944	61	62	13	1
4	Evening	2	3	3	0	1	5	low	54	31	2489	146	0.091	23	24.2	158.6910112	0.083593271	2.568369727	155.0551948	0.050110272	-3.635816431	68.63284599	-0.285471805	74.00262156	0.418513189	5.369775563	263.622191	-0.06504703	248.1396104	-0.366942211	-15.48258062	613	485	600	754	0.943333333	2.812	0.943333333	2.812	0.94	2.752	0.96	3.178	0.93	2.587	66	67	15	1
5	Morning	1	1	1	1	2	6	high	241	215	5912	261	0.099	22.7	20.3	124.6976744	-0.005994736	NA	126.1538462	0.161852851	1.456171735	67.61099692	-0.256961229	69.01527486	0.496096336	1.40427794	303.3924419	-0.117214542	303.1461538	-0.080661976	-0.246288014	823.8333333	657	856	958.5	0.99	4.595	0.965632064	3.336	1	9.210	0.99	4.595	0.98	3.892	71	83	18	12
5	Morning	1	2	0	2	3	5	medium	128	100	3539	209	0.096	22.5	20.2	117.4270386	0.070023671	-7.270635792	120.8521739	0.116167385	3.425135286	64.50439926	-0.191144307	67.27345205	0.096223592	2.769052792	240.4463519	-0.147419652	237.7152174	-0.206454021	-2.73113454	856.6666667	658.5	788	1123.5	0.98	3.892	0.931075508	2.603	0.99	4.595	0.98	3.892	0.97	3.476	72	80	17	8
5	Morning	1	3	3	0	0	4	low	54	31	2489	146	0.092	22	19.9	123.7108586	-0.053202247	-0.986815833	120.0727273	0.066483954	-3.638131313	65.20759502	-0.395613584	67.45528508	-0.186273577	2.247690054	243.104798	-0.310647217	240.1590909	0.011542559	-2.945707071	788.3333333	709	722.5	933.5	0.993333333	5.004	0.993333333	5.004	1	9.210	1	9.210	0.98	3.892	66	72	16	6
5	Evening	2	1	1	1	3	2	high	241	215	5912	261	0.091	22.3	31.2	124.8605016	0.507487704	NA	126.4812734	0.065490819	1.620771841	69.54113409	0.114657112	74.97486764	0.114661283	5.433733557	296.3652038	-0.410902738	292.8333333	-0.016217231	-3.531870428	795.1666667	597	865.5	923	0.983333333	4.078	0.983333333	4.078	0.99	4.595	0.98	3.892	0.98	3.892	79	83	19	4
5	Evening	2	2	0	2	1	3	medium	128	100	3539	209	0.092	22.7	30.5	137.8012048	0.270667378	12.94070325	129.5045455	-0.748416628	-8.296659365	69.55439476	0.396274884	75.35984996	0.155772384	5.805455203	288.0457831	-0.07872822	297.5909091	0.372242953	9.545125958	1008.833333	753.5	979	1294	0.996666667	5.700	0.835280783	1.624	1	9.210	0.99	4.595	1	9.210	75	81	16	6
5	Evening	2	3	3	0	0	1	low	54	31	2489	146	0.094	22.3	31.6	109.8606557	0.076367858	-14.99984583	96.81798246	-0.221423422	-13.04267328	72.74254388	-0.100218993	78.86362491	0.131969042	6.121081036	302.2529274	-0.001983674	310.6754386	0.308043275	8.422511196	807	679	801.5	940.5	0.99	4.595	0.982780436	4.044	1	9.210	1	9.210	0.97	3.476	79	84	18	5
6	Morning	1	1	1	1	3	3	high	241	215	5912	261	0.084	21.22	27.8	126.711215	-0.001800672	NA	126.3427762	-0.090403037	-0.368438749	92.05199231	-0.102309529	92.63216849	0.759998072	0.580176185	252.1046729	0.003720994	248.9065156	-0.75082766	-3.198157316	868.6666667	784.5	765	1056.5	0.973333333	3.597	0.912238523	2.341	0.99	4.595	0.99	4.595	0.94	2.752	64	65	16	1
6	Morning	1	2	0	2	0	1	medium	128	100	3539	209	0.083	20.3	29.1	127.0335052	0.284214901	0.322290201	118.5121359	0.091105883	-8.521369232	96.35546185	-0.126619701	102.5402838	0.397114213	6.184821906	247.588488	0.075091417	239.657767	-0.646083489	-7.930720982	918.8333333	656.5	893	1207	0.97	3.476	0.875484673	1.950	0.99	4.595	0.96	3.178	0.96	3.178	68	69	19	1
6	Morning	1	3	3	0	2	2	low	54	31	2489	146	0.084	21	28.1	122.0247604	-0.209612037	-4.68645457	125.4131016	0.379148857	3.388341221	102.0699543	0.300500666	96.5957588	0.144339298	-5.474195502	239.2044728	-0.137404586	240.9705882	-0.219815415	1.766115392	863	648	809	1132	0.97	3.476	0.918242049	2.419	1	9.210	0.98	3.892	0.93	2.587	66	71	20	5
6	Evening	2	1	1	1	3	6	high	241	215	5912	261	0.143	22.6	24.6	112.8217636	-0.053769749	NA	111.9266304	0.25441426	-0.895133167	78.05856148	-0.340400898	82.18405763	0.263806666	4.125496151	292.0797373	0.188909344	289.6807065	-0.332961117	-2.399030814	972.5	702	981	1234.5	0.976666667	3.734	0.842523289	1.677	0.99	4.595	0.98	3.892	0.96	3.178	73	77	19	4
6	Evening	2	2	0	2	0	4	medium	128	100	3539	209	0.168	22.2	26.6	117.3509128	0.379345204	4.529149177	110.5227964	0.465956866	-6.828116426	74.45638533	0.598048588	84.2360305	0.197362011	9.779645166	292.0953347	-0.719149301	283.5531915	-0.512071421	-8.542143196	871.8333333	616	833.5	1166	0.966666667	3.367	0.908140366	2.291	1	9.210	0.95	2.944	0.95	2.944	72	82	20	10
6	Evening	2	3	3	0	2	5	low	54	31	2489	146	0.159	22.6	25.6	113.4560748	0.191514362	0.634311164	112.7711268	0.239966235	-0.684948006	79.18807304	-0.044047401	85.25893952	-0.052612417	6.070866476	286.8102804	-0.041892269	276.4002347	-0.178310565	-10.41004563	1053.166667	774	1047.5	1338	0.976666667	3.734	0.798806677	1.379	0.99	4.595	1	9.210	0.94	2.752	74	85	20	11
7	Morning	1	1	1	1	0	4	high	241	215	5912	261	0.084	20.5	25	124.6196581	0.181185881	NA	124.6673228	0.05050996	0.047664715	98.32614347	-0.607092697	89.23615397	0.479464244	-9.089989502	236.5435897	0.139339848	248.6299213	-0.374975834	12.08633152	683.3333333	590	598	862	0.986666667	4.304	0.986666667	4.304	1	9.210	1	9.210	0.96	3.178	39	41	5	2
7	Morning	1	2	0	2	1	5	medium	128	100	3539	209	0.085	20.2	25.3	130.28157	0.023992733	5.661911846	126.4253731	0.052205358	-3.856196832	86.32297811	-0.390441778	82.53596996	0.314486212	-3.787008141	246.8284983	0.18339697	247.0205224	-0.11040261	0.192024095	736.5	550	757.5	902	0.983333333	4.078	0.983333333	4.078	0.99	4.595	0.99	4.595	0.97	3.476	32	34	2	2
7	Morning	1	3	3	0	2	6	low	54	31	2489	146	0.087	20.2	25.5	126.0813953	-0.210855564	1.461737229	126.5	0.139380956	0.418604651	82.73171273	0.072770978	79.31115392	0.450982466	-3.420558804	259.749354	0.038312976	243.9980315	0.112233259	-15.75132251	697.8333333	544	633	916.5	0.97	3.476	0.97	3.476	0.98	3.892	0.99	4.595	0.94	2.752	31	33	4	2
7	Evening	2	1	1	1	2	2	high	241	215	5912	261	0.088	22.4	25.3	129.0366667	-0.00345675	NA	127.7456446	-0.002355538	-1.291022067	75.04731335	0.077820158	73.37594972	0.467294822	-1.67136363	265.8711111	-0.205028179	261.554007	-0.134572408	-4.317104142	866.1666667	650.5	778	1170	0.98	3.892	0.925143875	2.514	0.98	3.892	0.99	4.595	0.97	3.476	40	42	8	2
7	Evening	2	2	0	2	0	1	medium	128	100	3539	209	0.09	22.7	25.6	128.8274854	-0.026293946	-0.209181287	127.5727273	0.229542173	-1.254758107	79.90361245	0.190338582	74.44232168	0.555545579	-5.461290774	246.0974659	-0.146546848	263.0075758	-0.324864894	16.91010987	907.1666667	770.5	1063.5	887.5	0.966666667	3.367	0.848330516	1.722	0.97	3.476	0.95	2.944	0.98	3.892	31	32	4	1
7	Evening	2	3	3	0	2	3	low	54	31	2489	146	0.087	22.8	24.5	130.4784946	-0.177560907	1.441827957	126.1810345	-0.095573586	-4.297460141	72.39754913	0.203305613	70.51521184	0.316170186	-1.882337296	264.5494624	-0.046610713	274.0064655	-0.267256303	9.457003152	814.8333333	666	865.5	913	0.973333333	3.597	0.9577364	3.121	0.99	4.595	0.97	3.476	0.96	3.178	46	49	9	3
8	Morning	1	1	1	1	3	2	high	241	215	5912	261	NA	NA	NA	150.6763848	0.454732214	NA	153.3069307	0.193726988	2.630545853	64.04481034	0.100535625	65.88964139	0.016434881	1.844831052	280.1588921	-0.25052468	273.759901	-0.220527467	-6.398991138	787.6666667	644.5	733	985.5	0.976666667	3.734	0.976666667	3.734	0.99	4.595	0.99	4.595	0.95	2.944	50	52	12	2
8	Morning	1	2	0	2	1	3	medium	128	100	3539	209	0.091	21.8	22.3	151.4878378	0.041025131	0.811452998	154	-0.148321074	2.512162162	63.77927027	0.044665551	67.28044844	-0.282135136	3.501178169	277.8472973	0.02558251	274.4731707	0.196279877	-3.374126566	736.5	593	739.5	877	0.993333333	5.004	0.993333333	5.004	0.99	4.595	1	9.210	0.99	4.595	46	48	8	2
8	Morning	1	3	3	0	0	1	low	54	31	2489	146	NA	NA	NA	146.6992481	0.608831107	-3.977136719	147.4527972	0.188727623	0.753549082	65.24390752	0.296550055	67.63971466	0.023583862	2.395807142	283.3057644	-0.283558934	283.5314685	-0.104359115	0.22570412	997	781.5	984.5	1225	0.99	4.595	0.834008163	1.614	1	9.210	1	9.210	0.97	3.476	47	49	12	2
8	Evening	2	1	1	1	3	6	high	241	215	5912	261	NA	NA	NA	134.7579365	0.080282307	NA	137.7957746	0.182952511	3.03783814	62.37777732	0.332989048	64.57654545	0.322498065	2.198768132	274.4404762	-0.060547668	271.1408451	-0.267059749	-3.29963112	628.8333333	496	562.5	828	0.986666667	4.304	0.986666667	4.304	1	9.210	0.98	3.892	0.98	3.892	60	62	15	2
8	Evening	2	2	0	2	0	4	medium	128	100	3539	209	NA	NA	NA	135.3916256	0.331233266	0.633689108	130.3341121	0.355630454	-5.057513466	64.71651027	0.184301014	68.53486167	-0.136050407	3.818351399	279.9938424	-0.439737399	277.8995327	-0.111118147	-2.094309654	684.8333333	561.5	699.5	793.5	0.99	4.595	0.99	4.595	1	9.210	1	9.210	0.97	3.476	63	65	16	2
8	Evening	2	3	3	0	2	5	low	54	31	2489	146	NA	NA	NA	133.9646597	0.041936068	-0.793276822	133.2628866	0.11592754	-0.701773088	61.02193569	-0.071658765	64.35127349	-0.006908914	3.329337795	289.7722513	0.051709559	281.628866	-0.022644537	-8.14338533	640.8333333	539	636.5	747	0.99	4.595	0.99	4.595	0.99	4.595	1	9.210	0.98	3.892	58	63	14	5
9	Morning	1	1	1	1	3	3	high	241	215	5912	261	NA	NA	NA	133.9378428	0.281122784	NA	139.9439776	0.373482775	6.006134812	74.0901122	-0.21116314	81.40591449	0.685758578	7.315802285	226.7102377	-0.027342186	239.8053221	-0.222584115	13.09508447	1080.5	795.5	1077	1369	0.99	4.595	0.789203798	1.320	0.99	4.595	1	9.210	0.98	3.892	40	41	5	1
9	Morning	1	2	0	2	0	1	medium	128	100	3539	209	NA	NA	NA	140.8689516	0.085490122	6.931108834	139.2708333	-0.288884749	-1.59811828	72.39824619	0.436253953	78.54045873	0.407863858	6.14221254	256.3205645	-0.276608595	243.9309211	-0.306031867	-12.38964346	1343.833333	934.5	1384.5	1712.5	0.993333333	5.004	0.678942092	0.749	1	9.210	0.99	4.595	0.99	4.595	40	41	8	1
9	Morning	1	3	3	0	2	2	low	54	31	2489	146	NA	NA	NA	133.8809122	0.037373405	-0.056930617	137.1912929	0.160041003	3.310380714	79.68642702	0.135309188	81.00845396	0.428463202	1.322026936	242.5380068	-0.096626782	238.2730871	-0.134413467	-4.264919686	1036.666667	803	1135.5	1171.5	0.99	4.595	0.79	1.325	1	9.210	0.98	3.892	0.99	4.595	33	34	7	1
9	Evening	2	1	1	1	0	4	high	241	215	5912	261	NA	NA	NA	139.2922948	0.215443902	NA	140.2180451	-0.050761573	0.925750305	92.45071598	-0.256266396	93.81170605	0.454483948	1.360990072	214.0619765	0.210176033	211.4614662	-0.368042471	-2.600510384	1302	848.5	1446	1611.5	0.99	4.595	0.681604096	0.761	0.99	4.595	0.99	4.595	0.99	4.595	40	41	10	1
9	Evening	2	2	0	2	3	6	medium	128	100	3539	209	0.11	23.66	20.2	145.5863309	0.207169079	6.294036128	149.5447059	0.039864266	3.958374947	87.63008557	0.081001486	87.02845034	0.414098372	-0.601635228	220.0044964	-0.031710981	215.4741176	-0.074697918	-4.530378756	1238.833333	1000.5	1236.5	1479.5	0.99	4.595	0.696356877	0.830	0.99	4.595	0.99	4.595	0.99	4.595	39	40	10	1
9	Evening	2	3	3	0	1	5	low	54	31	2489	146	NA	NA	NA	141.9767699	0.384408554	2.684475104	145.6852368	-0.437285875	3.708466857	89.2034909	-0.143813899	92.14431242	0.217015836	2.940821516	227.6017699	0.306795343	210.9832869	-0.265724481	-16.618483	932	703.5	982.5	1110	0.996666667	5.700	0.877747748	1.971	0.99	4.595	1	9.210	1	9.210	41	42	6	1
10	Morning	1	1	1	1	3	6	high	241	215	5912	261	0.093	21.6	25.2	132.9706522	-0.363577989	NA	130.6125	0.371688946	-2.358152174	71.31355386	-0.076504594	71.85061655	-0.317159344	0.537062693	283.0934783	0.049200375	287.4925	-0.075070721	4.399021739	643.8333333	520.5	675.5	735.5	0.98	3.892	0.98	3.892	0.98	3.892	0.99	4.595	0.97	3.476	57	59	15	2
10	Morning	1	2	0	2	0	4	medium	128	100	3539	209	0.088	19.7	27.5	135.9426987	-0.108055331	2.972046532	134.4701493	-0.346076331	-1.472549452	77.68837932	-0.398852235	76.70294306	0.534048459	-0.985436269	268.9750462	0.329677259	276.8731343	-0.364237718	7.898088118	663.1666667	568	623.5	798	1	9.210	1	9.210	1	9.210	1	9.210	1	9.210	50	51	12	1
10	Morning	1	3	3	0	2	5	low	54	31	2489	146	0.092	21.3	25.9	134.0878906	-0.157604059	1.117238451	132.0588235	-0.199797436	-2.029067096	74.13845786	0.064704388	73.35678285	-0.01843312	-0.781675007	278.4042969	-0.108842255	282.7994652	-0.024464125	4.395168366	640.3333333	555	616.5	749.5	0.993333333	5.004	0.993333333	5.004	0.99	4.595	1	9.210	0.99	4.595	52	54	13	2
10	Evening	2	1	1	1	0	1	high	241	215	5912	261	0.103	22.5	27.4	124.5395189	-0.5095305	NA	117.8372642	0.021195212	-6.702254749	80.85306058	-0.092633367	80.75967993	0.105399374	-0.09338065	273.8908935	-0.046995573	314.2240566	0.060518055	40.33316313	644	567.5	623.5	741	0.983333333	4.078	0.983333333	4.078	1	9.210	0.97	3.476	0.98	3.892	47	49	11	2
10	Evening	2	2	0	2	3	3	medium	128	100	3539	209	NA	NA	NA	129.505597	0.203067511	4.966078115	124.925	0.604006168	-4.580597015	74.88406622	-0.009204618	77.86042232	-0.619103157	2.9763561	275.1212687	0.027143227	285.52	-0.160532408	10.39873134	616.5	537	578.5	734	0.99	4.595	0.99	4.595	0.98	3.892	1	9.210	0.99	4.595	53	55	14	2
10	Evening	2	3	3	0	1	2	low	54	31	2489	146	0.099	22.9	26.7	126.5074627	-0.460487106	1.967943786	120.1953125	0.721840833	-6.312150187	74.64222544	0.107371292	77.02789434	-0.402236137	2.385668901	284.886194	-0.175595449	287.2161458	-0.257599275	2.329951803	635.3333333	518	584	804	0.97	3.476	0.97	3.476	0.98	3.892	0.99	4.595	0.94	2.752	51	53	15	2
11	Morning	1	1	1	1	2	3	high	241	215	5912	261	NA	NA	NA	138.5884718	0.015466718	NA	128.7277778	0.254374379	-9.860694072	60.59240071	-0.083079521	59.3406289	0.121702305	-1.251771801	305.3619303	0.077768982	318.1333333	-0.088349274	12.77140304	620	555.5	609	695.5	0.98	3.892	0.98	3.892	0.99	4.595	0.99	4.595	0.96	3.178	53	55	6	2
11	Morning	1	2	0	2	3	2	medium	128	100	3539	209	NA	NA	NA	137.447314	-0.009007587	-1.1411578	130.784264	0.306616309	-6.66305009	65.82899265	-0.14092387	62.39325791	0.300164033	-3.435734734	291.1983471	-0.018308221	309.7208122	-0.225544462	18.52246508	699.8333333	667.5	674.5	757.5	0.98	3.892	0.98	3.892	0.98	3.892	0.98	3.892	0.98	3.892	51	53	6	2
11	Morning	1	3	3	0	0	1	low	54	31	2489	146	NA	NA	NA	129.3043478	-0.12474625	-9.284124024	113.5758294	0.194313145	-15.72851844	72.00794042	-0.193644274	68.06796463	-0.110148623	-3.939975795	284.8361045	0.182159497	311.0231481	-0.327946655	26.18704364	739.5	659.5	733	826	0.98	3.892	0.98	3.892	0.99	4.595	1	9.210	0.95	2.944	58	60	13	2
11	Evening	2	1	1	1	2	5	high	241	215	5912	261	NA	NA	NA	133.1666667	0.352581362	NA	125.8017241	-0.128997634	-7.364942529	61.71806922	0.099032943	61.78051632	0.472084797	0.062447098	294.6083916	-0.156505656	300.1867816	-0.07732943	5.578390001	701.5	612.5	630.5	861.5	0.98	3.892	0.98	3.892	0.99	4.595	1	9.210	0.95	2.944	48	49	6	1
11	Evening	2	2	0	2	0	4	medium	128	100	3539	209	NA	NA	NA	125.4029851	0.10882159	-7.763681592	118.7183908	-0.234526322	-6.68459427	64.82801291	0.209696009	65.59283926	0.315052024	0.764826347	294.0959488	-0.08886206	294.5603448	-0.177527638	0.464396	743.5	631	729.5	870	0.976666667	3.734	0.976666667	3.734	1	9.210	0.97	3.476	0.96	3.178	49	50	6	1
11	Evening	2	3	3	0	1	6	low	54	31	2489	146	NA	NA	NA	133.5181347	-0.425913398	0.351468048	127.0778443	0.376073618	-6.440290404	60.01888583	0.336379231	59.86200035	0.448217116	-0.156885474	294.5362694	-0.274425095	306.7634731	-0.333583755	12.22720362	679.3333333	608.5	667	762.5	0.986666667	4.304	0.986666667	4.304	0.99	4.595	1	9.210	0.97	3.476	48	49	6	1
12	Morning	1	1	1	1	2	6	high	241	215	5912	261	NA	NA	NA	141.6229675	0.171351193	NA	139.4977974	0.092792101	-2.125170123	72.1853923	0.622871594	74.90431743	0.424475264	2.718925131	289.6859756	-0.435833796	289.5991189	-0.341640947	-0.086856667	668.5	549.5	624.5	831.5	0.926666667	2.537	0.926666667	2.537	0.95	2.944	0.97	3.476	0.86	1.815	51	53	17	2
12	Morning	1	2	0	2	3	5	medium	128	100	3539	209	NA	NA	NA	139.9114878	0.309799933	-1.711479721	142.1158798	0.285744421	2.204392069	71.77991528	0.130959656	73.50546356	-0.030096772	1.72554828	289.8615819	-0.210142072	290.111588	-0.161015503	0.250006062	746.5	570	693	976.5	0.95	2.944	0.95	2.944	0.99	4.595	0.96	3.178	0.9	2.197	56	58	13	2
12	Morning	1	3	3	0	0	4	low	54	31	2489	146	NA	NA	NA	142.2017375	0.266579044	0.578769972	140.9108527	-0.375690952	-1.290884739	73.5290159	0.281031241	75.79584928	0.236008332	2.26683338	285.6901544	-0.315030907	289.6627907	-0.155953015	3.972636258	756.6666667	676.5	741	852.5	0.963333333	3.269	0.963333333	3.269	0.96	3.178	0.97	3.476	0.96	3.178	41	43	6	2
12	Evening	2	1	1	1	3	3	high	241	215	5912	261	NA	NA	NA	140.5141593	-0.462006284	NA	135.05	-0.032818438	-5.464159292	75.42746593	0.663506715	77.08168269	0.121388526	1.654216754	304.0159292	-0.296137844	298.8142857	0.042320421	-5.201643489	NA	NA	NA	NA	NA	NA	NA	NA	NA	NA	NA	NA	NA	NA	41	45	5	4
12	Evening	2	2	0	2	0	1	medium	128	100	3539	209	NA	NA	NA	140.0157699	0.47341706	-0.498389348	136.8912281	0.092284318	-3.124541874	80.01136099	-0.353453172	79.59137562	-0.306850116	-0.419985379	303.3821892	0.081037639	305.1684211	0.078375166	1.786231813	727.3333333	577.5	705.5	899	0.956666667	3.095	0.956666667	3.095	0.98	3.892	0.98	3.892	0.91	2.314	53	57	8	4
12	Evening	2	3	3	0	2	2	low	54	31	2489	146	NA	NA	NA	140.3423913	-0.073211213	-0.171767988	136.3069853	-0.102376657	-4.03540601	73.0418051	0.249072032	74.86122168	0.004050242	1.819416578	305.1304348	-0.28752554	305.6341912	0.125831401	0.503756394	725.6666667	555.5	644	977.5	0.96	3.178	0.96	3.178	0.99	4.595	0.97	3.476	0.92	2.442	48	51	9	3
13	Morning	1	1	1	1	0	1	high	241	215	5912	261	NA	NA	NA	147.2286064	0.099283688	NA	146.4947368	0.182208613	-0.733869515	53.69374386	-0.000533222	57.90314956	-0.005194137	4.209405705	321.5012225	-0.116508674	316.6894737	0.007023434	-4.81174881	1108.166667	871	1258.5	1195	0.96	3.178	0.72790795	0.984	1	9.210	0.98	3.892	0.9	2.197	46	47	9	1
13	Morning	1	2	0	2	3	3	medium	128	100	3539	209	NA	NA	NA	147.5716049	0.133806039	0.342998581	144.7878229	-0.097378456	-2.78378206	55.52123886	0.124834524	60.00383256	0.111719088	4.482593697	317.1049383	-0.223105599	309.8800738	-0.17872387	-7.224864471	952.1666667	797	943.5	1116	0.986666667	4.304	0.854407109	1.770	0.99	4.595	1	9.210	0.97	3.476	43	44	8	1
13	Morning	1	3	3	0	1	2	low	54	31	2489	146	NA	NA	NA	148.6021505	-0.138404383	1.373544181	147.0191083	-0.053186139	-1.583042257	53.95518662	0.160209937	59.81680125	0.052129137	5.861614633	327.2956989	-0.182285288	311.8375796	-0.123610247	-15.45811931	1137.833333	916	1130.5	1367	0.973333333	3.597	0.73855523	1.038	0.99	4.595	0.98	3.892	0.95	2.944	46	47	9	1
13	Evening	2	1	1	1	3	6	high	241	215	5912	261	NA	NA	NA	146.5427136	-0.458356986	NA	145.7384615	0.354800261	-0.804252029	56.64967897	0.143861986	59.92522943	0.19553625	3.275550458	305.9309045	-0.13225795	298.175	-0.269056145	-7.755904523	955	693.5	1068.5	1103	0.983333333	4.078	0.845618011	1.701	0.99	4.595	0.98	3.892	0.98	3.892	62	63	17	1
13	Evening	2	2	0	2	0	4	medium	128	100	3539	209	NA	NA	NA	142.6821429	-0.135034328	-3.860570711	144.4784173	0.143247719	1.796274409	58.48262428	-0.115465763	59.46271497	0.272158281	0.98009069	296.0202381	0.037690763	297.176259	-0.199877814	1.156020898	1075.5	827.5	1057	1342	0.98	3.892	0.782921013	1.283	1	9.210	0.98	3.892	0.96	3.178	53	54	16	1
13	Evening	2	3	3	0	1	5	low	54	31	2489	146	NA	NA	NA	145.8664987	-0.150371477	-0.676214827	143.7383513	-0.60978153	-2.128147486	56.64381329	0.369708401	60.30684515	0.192765154	3.663031864	298.5163728	-0.148030337	294.6541219	0.077149393	-3.862250932	1015.666667	848.5	974	1224.5	0.99	4.595	0.819157479	1.511	1	9.210	1	9.210	0.97	3.476	55	56	16	1
14	Morning	1	1	1	1	3	2	high	241	215	5912	261	NA	NA	NA	141.5471311	-0.178991943	NA	145.8707627	0.033953723	4.323631564	69.24229961	-0.07239169	66.82923481	0.340095563	-2.413064804	273.4692623	0.118210257	276.9957627	-0.360322398	3.526500417	845.6666667	608	743.5	1185.5	0.973333333	3.597	0.936353156	2.689	0.99	4.595	0.97	3.476	0.96	3.178	19	24	6	5
14	Morning	1	2	0	2	1	3	medium	128	100	3539	209	NA	NA	NA	146.2911111	0.201303914	4.743979964	152.4792746	-0.219353765	6.1881635	68.52768401	-0.221507205	61.36462839	0.141350032	-7.163055617	273.8866667	0.268277944	289.8911917	-0.092088633	16.00452504	695	638	639	808	0.98	3.892	0.98	3.892	0.97	3.476	0.99	4.595	0.98	3.892	24	26	3	2
14	Morning	1	3	3	0	0	1	low	54	31	2489	146	NA	NA	NA	140.4625268	-0.373493394	-1.084604381	144.1096154	-0.182958404	3.647088618	69.82881877	-0.220583644	69.98134941	-0.000139988	0.152530636	270.9668094	0.390685795	270.6288462	-0.160386171	-0.337963268	763.8333333	589.5	733.5	968.5	0.98	3.892	0.98	3.892	1	9.210	0.97	3.476	0.97	3.476	32	34	6	2
14	Evening	2	1	1	1	2	6	high	241	215	5912	261	NA	NA	NA	139.9871495	-0.305497376	NA	141.3510204	0.137237018	1.363870875	59.79315828	-0.198606013	54.39285047	0.080933036	-5.400307804	281.2184579	0.015340033	288.1326531	0.201098967	6.914195117	775.5	583.5	713.5	1029.5	0.966666667	3.367	0.966666667	3.367	0.99	4.595	0.97	3.476	0.94	2.752	33	36	5	3
14	Evening	2	2	0	2	3	5	medium	128	100	3539	209	NA	NA	NA	139.506006	-0.072301021	-0.481143527	140.4182692	0.118182859	0.912263225	63.58708682	-0.011650936	58.73047153	-0.023091916	-4.85661529	281.0225225	-0.094676533	284.7139423	-0.11370823	3.691419785	710	584.5	735.5	810	0.97	3.476	0.97	3.476	1	9.210	0.94	2.752	0.97	3.476	30	33	5	3
14	Evening	2	3	3	0	0	4	low	54	31	2489	146	NA	NA	NA	134.6994819	-0.207047975	-5.287667667	138.8506787	-0.024131011	4.151196868	61.47140713	-0.172479298	59.99155349	0.089015028	-1.479853637	284.257772	-0.006719682	291.9208145	-0.041204468	7.663042459	759	567	736	974	0.97	3.476	0.97	3.476	1	9.210	0.95	2.944	0.96	3.178	38	41	9	3
15	Morning	1	1	1	1	0	4	high	241	215	5912	261	NA	NA	NA	127.3536789	0.110641981	NA	131.5574713	0.561496836	4.203792335	73.8582714	-0.14753452	76.71477594	0.412625389	2.856504535	287.756689	0.010450108	281.5057471	-0.611500139	-6.250941837	923.5	678	805.5	1287	0.993333333	5.004	0.898333333	2.179	1	9.210	0.99	4.595	0.99	4.595	47	54	12	7
15	Morning	1	2	0	2	3	6	medium	128	100	3539	209	NA	NA	NA	130.7259714	0.151638439	3.37229244	132.3120805	-0.184475524	1.586109167	71.83898541	0.041577102	75.43403711	0.456116156	3.5950517	295.5327198	-0.349300304	286.4261745	-0.367547856	-9.10654534	1016.5	684.5	889	1476	0.986666667	4.304	0.842920054	1.680	1	9.210	0.98	3.892	0.98	3.892	50	58	12	8
15	Morning	1	3	3	0	1	5	low	54	31	2489	146	NA	NA	NA	132.0493827	0.249495871	4.695703786	131.4037801	0.137268459	-0.645602647	72.04809286	-0.315877155	73.40789644	-0.044897377	1.359803578	289.7921811	0.092035997	292.3161512	0.071684413	2.523970133	943.3333333	612.5	974.5	1243	1	9.210	0.884687584	2.038	1	9.210	1	9.210	1	9.210	51	60	12	9
15	Evening	2	1	1	1	0	1	high	241	215	5912	261	NA	NA	NA	125.3905724	-0.296338043	NA	122.5164179	-0.259493517	-2.87415448	82.79792917	-0.038114414	83.53001415	0.317331108	0.732084981	252.9200337	0.306420058	255.8865672	-0.167787815	2.966533494	960.3333333	840	875	1166	0.98	3.892	0.845242996	1.698	0.98	3.892	0.98	3.892	0.98	3.892	53	58	12	5
15	Evening	2	2	0	2	3	3	medium	128	100	3539	209	NA	NA	NA	127.4613153	-0.230364563	2.07074289	122.9265233	-0.023930193	-4.534791983	75.45763287	-0.375713353	79.68764331	0.046905858	4.230010446	271.4052224	0.311372505	266.953405	0.097275189	-4.451817419	857.3333333	625.5	826.5	1120	0.993333333	5.004	0.943166667	2.809	1	9.210	1	9.210	0.98	3.892	52	60	12	8
15	Evening	2	3	3	0	1	2	low	54	31	2489	146	NA	NA	NA	130.2240437	0.517167104	4.833471325	128.277972	0.099151916	-1.946071688	76.26959343	-0.117917582	78.68974193	0.032694151	2.420148496	266.9125683	-0.270845348	263.3356643	0.001002527	-3.57690397	893.8333333	674	868	1139.5	0.993333333	5.004	0.911810736	2.336	1	9.210	0.99	4.595	0.99	4.595	58	66	14	8
16	Morning	1	1	1	1	3	3	high	241	215	5912	261	NA	NA	NA	127.2754491	0.049176387	NA	132.6418269	-0.194047642	5.366377821	74.93652881	0.516432064	74.23319708	-0.371025302	-0.703331729	263.2095808	-0.195333453	304.3365385	-0.182663311	41.12695762	955.1666667	667	904	1294.5	0.98	3.892	0.862531222	1.836	0.99	4.595	0.97	3.476	0.98	3.892	50	51	9	1
16	Morning	1	2	0	2	0	1	medium	128	100	3539	209	NA	NA	NA	139.7057292	0.108051739	12.43028006	147.8488889	0.108378645	8.143159722	68.19189601	-0.526755856	69.6214752	0.114978549	1.429579195	237.6328125	-0.111815755	220.0888889	-0.17638687	-17.54392361	1052.5	811.5	1080.5	1265.5	0.97	3.476	0.782445674	1.280	1	9.210	0.97	3.476	0.94	2.752	49	50	9	1
16	Morning	1	3	3	0	2	2	low	54	31	2489	146	NA	NA	NA	147.2458101	-0.200822703	19.97036095	147.5279503	-0.214296114	0.282140255	73.15548385	0.063291942	75.22249052	0.655380045	2.067006669	231.3268156	0.07068337	229.7857143	-0.001442967	-1.541101357	964.5	656	1036	1201.5	0.97	3.476	0.839933417	1.658	0.97	3.476	0.99	4.595	0.95	2.944	53	54	11	1
16	Evening	2	1	1	1	3	5	high	241	215	5912	261	NA	NA	NA	152.7967914	-0.065300599	NA	160.4609929	-0.172865999	7.664201464	63.31698752	0.158637022	64.1820508	0.235705	0.865063285	299.7807487	0.087907511	303.820922	0.170637399	4.040173323	1242.333333	689.5	1400.5	1637	0.9	2.197	0.673023824	0.722	0.95	2.944	0.91	2.314	0.84	1.658	49	54	11	5
16	Evening	2	2	0	2	1	6	medium	128	100	3539	209	NA	NA	NA	161.7981651	-0.088978195	9.001373694	160.6099585	-0.235995376	-1.188206631	63.80869199	-0.217001656	62.61737727	0.141128509	-1.191314718	295.6834862	0.024231093	301.9460581	-0.050750427	6.262571853	1069.166667	662.5	1169.5	1375.5	0.96	3.178	0.776054768	1.243	0.98	3.892	0.96	3.178	0.94	2.752	40	45	7	5
16	Evening	2	3	3	0	0	4	low	54	31	2489	146	NA	NA	NA	151.1534091	0.076722535	-1.643382353	154.5810056	-0.08640669	3.427596496	61.35022431	-0.095509044	63.053473	0.145364675	1.703248687	297.9119318	-0.10206568	307.8212291	-0.044597068	9.909297232	1075.333333	714	1055	1457	0.92	2.442	0.755593686	1.129	0.97	3.476	0.92	2.442	0.87	1.901	49	52	11	3
17	Morning	1	1	1	1	2	3	high	241	215	5912	261	NA	NA	NA	144.8037825	-0.043956229	NA	149.6290323	0.234281909	4.825249752	69.17993437	-0.199497252	69.04770424	-0.134142608	-0.132230125	295.3723404	-0.058044906	294.8729839	-0.212452092	-0.499356555	793.8333333	559.5	783	1039	0.936666667	2.694	0.936666667	2.694	0.98	3.892	0.98	3.892	0.85	1.735	56	61	9	5
17	Morning	1	2	0	2	3	2	medium	128	100	3539	209	NA	NA	NA	145.7361419	-0.116267268	0.932359401	144.9831224	0.021423097	-0.753019544	69.93771216	0.145692099	70.38335958	0.417136276	0.445647416	299.7627494	-0.052888992	298.257384	-0.359616827	-1.505365479	817.8333333	615.5	782.5	1055.5	0.966666667	3.367	0.951291647	2.972	0.99	4.595	1	9.210	0.91	2.314	57	62	16	5
17	Morning	1	3	3	0	0	1	low	54	31	2489	146	NA	NA	NA	149.4418103	-0.214059689	4.638027839	147.3075397	-0.016460982	-2.134270662	75.9731603	-0.331886	71.37535542	0.047977775	-4.597804875	278.4321121	-0.015758733	292.6428571	-0.053183269	14.21074507	978.5	759	915.5	1261	0.933333333	2.639	0.811596616	1.460	0.97	3.476	0.97	3.476	0.86	1.815	59	68	7	9
17	Evening	2	1	1	1	2	6	high	241	215	5912	261	0.088	23.8	22.7	144.4404553	-0.005077924	NA	141.4628028	-0.209918321	-2.977652573	84.00222031	-0.203138512	83.84260588	0.091278507	-0.159614438	274.6068301	0.071140939	270.4091696	-0.24115207	-4.197660572	537.6666667	486	531	596	NA	NA	NA	NA	NA	NA	NA	NA	NA	NA	56	63	14	7
17	Evening	2	2	0	2	3	5	medium	128	100	3539	209	0.086	23.8	22.8	146.0153722	0.145706107	1.574916827	144.3382114	-0.103611736	-1.677160786	86.62631371	0.242803253	86.27535434	-0.169252234	-0.350959372	264	0.101361995	264.9739837	0.397674432	0.97398374	599.1666667	526	651.5	620	NA	NA	NA	NA	NA	NA	NA	NA	NA	NA	56	64	15	8
17	Evening	2	3	3	0	0	4	low	54	31	2489	146	0.086	23.4	23.9	140.6889368	-0.007658996	-3.75151856	142.2894345	0.070834232	1.600497742	94.36632431	-0.116372267	89.8462025	0.05003984	-4.520121804	261.0007184	0.102835007	259.5989583	-0.079214608	-1.401760057	831.5	785.5	829	880	NA	NA	NA	NA	NA	NA	NA	NA	NA	NA	60	61	11	1
18	Morning	1	1	1	1	3	5	high	241	215	5912	261	0.091	22.6	33.4	162.9164678	0.293200563	NA	163.5257143	0.384740798	0.609246505	66.46903264	-0.263750044	59.08507743	0.136412021	-7.38395521	275.8568019	0.028987476	284.5857143	0.00947983	8.728912376	678.1666667	474	721	839.5	0.936666667	2.694	0.936666667	2.694	0.96	3.178	0.9	2.197	0.95	2.944	69	77	16	8
18	Morning	1	2	0	2	1	6	medium	128	100	3539	209	0.089	22.8	33.5	165.349642	-0.158637131	2.433174224	165.2235294	0.268580613	-0.126112593	61.50783242	0.43054991	61.41197997	0.15787299	-0.095852458	281.0668258	-0.427767352	279.9558824	-0.108389289	-1.110943423	671.1666667	480	739	794.5	0.96	3.178	0.96	3.178	0.96	3.178	0.95	2.944	0.97	3.476	63	77	16	14
18	Morning	1	3	3	0	0	4	low	54	31	2489	146	0.09	22.2	33.6	159.9018913	0.050008707	-3.014576527	161.6077348	0.072001991	1.705843554	61.22160331	-0.00236199	62.07550218	0.273048575	0.853898868	284.7293144	-0.168055507	281.558011	-0.313653174	-3.171303371	660	544	614	822	0.96	3.178	0.96	3.178	0.99	4.595	0.98	3.892	0.91	2.314	67	73	15	6
18	Evening	2	1	1	1	2	2	high	241	215	5912	261	NA	NA	NA	130.6093023	-0.422604888	NA	130.2262357	0.034102722	-0.383066584	64.97700067	-0.322167237	68.30406049	0.163358119	3.327059824	286.1011628	0.385431164	262.0076046	-0.022965266	-24.09355823	833.6666667	616	741.5	1143.5	0.97	3.476	0.942030316	2.788	0.99	4.595	0.97	3.476	0.95	2.944	64	68	15	4
18	Evening	2	2	0	2	0	1	medium	128	100	3539	209	NA	NA	NA	134.978022	-0.094246287	4.368719652	130.2518382	0.126992576	-4.726183743	67.66037322	-0.197407679	66.32767356	0.143938548	-1.332699659	280.621978	0.182784289	289.4099265	-0.161385761	8.787948449	921.3333333	716	934	1114	0.966666667	3.367	0.863195691	1.842	0.98	3.892	0.97	3.476	0.95	2.944	62	63	17	1
18	Evening	2	3	3	0	1	3	low	54	31	2489	146	NA	NA	NA	121.8082353	-0.145922869	-8.801067031	129.6328125	0.541467041	7.824577206	64.03230362	-0.110891368	63.54441239	0.001089592	-0.48789123	305.4447059	0.190766304	290.8463542	-0.038986568	-14.59835172	713.6666667	492	732	917	0.97	3.476	0.97	3.476	0.99	4.595	0.95	2.944	0.97	3.476	67	81	13	14
19	Morning	1	1	1	1	2	6	high	241	215	5912	261	NA	NA	NA	115.943956	0.172939012	NA	115.1398305	-0.422922473	-0.804125535	79.84232437	0.034902378	79.10935857	0.512753481	-0.732965799	248.3373626	-0.186036326	248.4548023	-0.312799278	0.117439623	1157.833333	896	1231	1346.5	0.996666667	5.700	0.733573462	1.013	1	9.210	1	9.210	0.99	4.595	34	40	10	6
19	Morning	1	2	0	2	3	5	medium	128	100	3539	209	NA	NA	NA	118.5946809	-0.007869329	2.650724807	116.9854651	-0.08823969	-1.609215735	86.23675865	-0.44479912	82.50669222	0.137667946	-3.730066435	239.812766	0.219496356	241.565407	-0.260583746	1.752641019	1125.5	859.5	1088.5	1428.5	0.996666667	5.700	0.771083888	1.214	1	9.210	1	9.210	0.99	4.595	29	36	8	7
19	Morning	1	3	3	0	0	4	low	54	31	2489	146	NA	NA	NA	112.9976744	0.379012292	-2.946281625	114.7238095	-0.009722506	1.726135105	90.53457563	-0.314279627	83.62486697	0.432009043	-6.909708665	242.9348837	-0.025038243	246.415873	-0.188000052	3.480989295	974.8333333	759.5	1005.5	1159.5	0.99	4.595	0.84072445	1.664	0.99	4.595	0.99	4.595	0.99	4.595	34	37	8	3
19	Evening	2	1	1	1	0	1	high	241	215	5912	261	NA	NA	NA	126.1814947	0.450470659	NA	118.4301471	-0.573976332	-7.751347603	84.74460278	-0.542543374	84.58865608	0.46727495	-0.155946705	236.5044484	0.410796377	243.0238971	0.157436352	6.51944866	1092.166667	937.5	1084.5	1254.5	0.983333333	4.078	0.757425269	1.139	1	9.210	0.98	3.892	0.97	3.476	28	29	8	1
19	Evening	2	2	0	2	1	2	medium	128	100	3539	209	NA	NA	NA	137.827381	-0.051039087	11.64588629	133.2829341	-0.33000704	-4.544446821	85.92356771	0.230215549	83.3928574	0.218161778	-2.530710316	234.7172619	-0.207264027	247.2934132	-0.248895525	12.57615127	997.6666667	730	1053.5	1209.5	0.996666667	5.700	0.834872537	1.621	1	9.210	1	9.210	0.99	4.595	24	27	6	3
19	Evening	2	3	3	0	2	3	low	54	31	2489	146	NA	NA	NA	137.8227041	-0.10377769	11.64120942	137	-0.373426787	-0.822704082	84.61588018	-0.429766059	78.32297981	0.313975053	-6.292900373	233.940051	0.12397924	248.4268293	-0.116008328	14.48677825	839	644.5	886.5	986	0.996666667	5.700	0.957112914	3.105	0.99	4.595	1	9.210	1	9.210	27	28	4	1
20	Morning	1	1	1	1	2	2	high	241	215	5912	261	NA	NA	NA	143.4230769	0.017184966	NA	142.3411215	-0.01847814	-1.081955428	74.22885812	-0.205981243	80.2441565	0.574353999	6.015298382	278.6983173	-0.111725753	271.7616822	-0.131960248	-6.936635065	621.8333333	491	628.5	746	0.986666667	4.304	0.986666667	4.304	1	9.210	1	9.210	0.96	3.178	42	44	7	2
20	Morning	1	2	0	2	0	1	medium	128	100	3539	209	NA	NA	NA	133.7689732	0.310269321	-9.654103709	126.83125	-0.477471965	-6.937723214	77.56781211	-0.320201656	84.09718246	0.345399429	6.529370344	276.6997768	-0.209311964	274.88125	0.252091439	-1.818526786	713.8333333	644.5	676	821	0.976666667	3.734	0.976666667	3.734	1	9.210	0.99	4.595	0.94	2.752	49	50	10	1
20	Morning	1	3	3	0	1	3	low	54	31	2489	146	NA	NA	NA	148.1397695	-0.311518674	4.716692529	145.5717703	0.230927008	-2.567999118	73.50435685	-0.281591271	77.53941185	-0.008552473	4.035054999	276.1138329	-0.008711436	273.6842105	0.090616643	-2.429622327	713.6666667	539.5	643.5	958	0.98	3.892	0.98	3.892	0.99	4.595	1	9.210	0.95	2.944	49	54	15	5
20	Evening	2	1	1	1	0	4	high	241	215	5912	261	NA	NA	NA	118.2665782	0.207892912	NA	112.8576389	0.012100852	-5.40893936	80.29684501	-0.291742394	85.04272493	-0.024977351	4.745879911	286.3023873	-0.182698374	297.6979167	-0.070421044	11.3955294	714.6666667	544.5	615	984.5	0.963333333	3.269	0.963333333	3.269	1	9.210	0.98	3.892	0.91	2.314	50	53	8	3
20	Evening	2	2	0	2	3	6	medium	128	100	3539	209	NA	NA	NA	122.752443	0.299450073	4.485864747	118.0892857	-0.168627848	-4.663157282	76.17639247	-0.343406825	84.02565542	0.030498155	7.849262952	295.9771987	-0.33186447	305.6651786	-0.03843665	9.687979874	659.5	533.5	636	809	0.976666667	3.734	0.976666667	3.734	0.99	4.595	1	9.210	0.94	2.752	51	56	11	5
20	Evening	2	3	3	0	1	5	low	54	31	2489	146	NA	NA	NA	123.2267157	0.109864293	4.960137437	115.0763889	0.103378782	-8.150326797	77.40919334	-0.438751179	85.25204368	0.22470065	7.842850337	290.497549	0.02442862	296.6273148	-0.089048682	6.129765795	674.5	552.5	643.5	827.5	0.986666667	4.304	0.986666667	4.304	0.99	4.595	0.99	4.595	0.98	3.892	63	68	15	5
21	Morning	1	1	1	1	2	3	high	241	215	5912	261	0.115	23.4	22.5	137.7272727	0.360438682	NA	143.041502	-0.120728442	5.314229249	64.22382529	-0.334566387	62.65054356	0.379369416	-1.573281729	300.5241477	0.23166051	313.1185771	-0.279226212	12.59442935	998	720.5	966	1307.5	0.966666667	3.367	0.824318674	1.546	0.99	4.595	0.97	3.476	0.94	2.752	44	48	14	4
21	Morning	1	2	0	2	3	2	medium	128	100	3539	209	0.111	22.1	24.1	132.9768293	0.180849277	-4.750443459	134.3798283	-0.038441543	1.402999058	66.25922626	-0.323399024	62.27853495	0.443716549	-3.980691313	311.9317073	0.117601399	324.1030043	-0.196106077	12.17129697	916	689.5	911	1147.5	0.983333333	4.078	0.883254902	2.024	0.99	4.595	0.97	3.476	0.99	4.595	50	56	14	6
21	Morning	1	3	3	0	0	1	low	54	31	2489	146	0.108	21.7	24.5	131.5920502	0.218795642	-6.135222518	129.4689655	-0.073729931	-2.123084692	69.89791657	-0.534567578	69.77106634	0.04660433	-0.126850226	299.1401674	0.365355384	308.6034483	-0.176822533	9.463280912	1004.333333	797.5	1037	1178.5	0.973333333	3.597	0.8086183	1.441	1	9.210	0.97	3.476	0.95	2.944	54	61	15	7
21	Evening	2	1	1	1	0	4	high	241	215	5912	261	NA	NA	NA	118.3996711	-0.101404976	NA	116.789644	0.009822266	-1.61002704	84.23453275	0.243052297	83.52829423	-0.065357885	-0.706238526	273.5789474	-0.045235697	275.2087379	-0.045308767	1.629790496	978.6666667	630	974	1332	0.97	3.476	0.841231231	1.667	0.98	3.892	0.97	3.476	0.96	3.178	52	58	16	6
21	Evening	2	2	0	2	1	5	medium	128	100	3539	209	NA	NA	NA	119.8912671	0.162847562	1.491596071	121.7211896	0.133861654	1.829922468	78.68144203	-0.180908585	78.65356532	0.221554966	-0.027876703	283.6695205	-0.033714522	283.9386617	-0.094859904	0.269141162	837.8333333	729	829.5	955	0.98	3.892	0.941968586	2.787	0.99	4.595	0.99	4.595	0.96	3.178	43	46	15	3
21	Evening	2	3	3	0	2	6	low	54	31	2489	146	NA	NA	NA	123.2081784	0.1769565	4.808507386	128.1921708	0.261598377	4.98399238	74.76057462	-0.317108565	74.13939632	0.406230169	-0.6211783	284.9907063	0.090403618	287.9074733	-0.292997066	2.91676699	903.6666667	637	801.5	1272.5	0.953333333	3.017	0.878383759	1.977	0.97	3.476	0.97	3.476	0.92	2.442	39	42	14	3
22	Morning	1	1	1	1	2	5	high	241	215	5912	261	0.089	22.9	20.2	144.3075949	-0.394251266	NA	142.181962	-0.072015067	-2.125632911	58.80323447	-0.258227628	58.99858585	-0.214679199	0.195351378	294.4582278	0.079054582	295.2832278	0.01830302	0.825	1155.166667	699.5	1222	1544	0.963333333	3.269	0.754005829	1.120	1	9.210	0.98	3.892	0.91	2.314	58	59	18	1
22	Morning	1	2	0	2	0	4	medium	128	100	3539	209	0.086	22.1	20.9	147.4475524	-0.195263274	3.139957511	143.806338	-0.030141217	-3.641214419	58.67860288	0.036553028	59.2428255	0.26210548	0.564222616	292.3228438	0.009019832	291.0123239	0.046502773	-1.310519879	1070.333333	705.5	1307	1198.5	0.98	3.892	0.75669587	1.135	1	9.210	0.95	2.944	0.99	4.595	62	63	15	1
22	Morning	1	3	3	0	1	6	low	54	31	2489	146	0.091	23.6	19.8	143.2493766	-0.40387986	-1.058218378	144.4527972	0.176134149	1.203420644	58.4275913	0.017295244	59.26248429	0.074572968	0.834892994	300.3329177	0.047500533	297.5576923	0.077561082	-2.775225398	1092.166667	830	1108	1338.5	0.99	4.595	0.778269207	1.256	1	9.210	1	9.210	0.97	3.476	59	60	16	1
22	Evening	2	1	1	1	3	3	high	241	215	5912	261	0.088	25	18.1	151.8198198	-0.300104924	NA	153.0386179	-0.410996255	1.218798066	50.23684471	-0.168077318	50.09754628	0.172487727	-0.139298436	306.2597598	-0.11952843	303.6544715	-0.148977518	-2.605288215	1130	730	1268	1392	0.99	4.595	0.755301724	1.127	1	9.210	0.98	3.892	0.99	4.595	55	56	12	1
22	Evening	2	2	0	2	0	1	medium	128	100	3539	209	0.089	25.3	17.7	153.3858921	-0.345770051	1.566072296	138.899654	-0.096665905	-14.48623814	50.11560639	0.190098394	54.00151016	0.078407689	3.885903773	303.8236515	-0.13445221	306.4532872	-0.097360115	2.629635745	1092.5	826	1169.5	1282	0.993333333	5.004	0.767455798	1.194	0.99	4.595	1	9.210	0.99	4.595	48	49	7	1
22	Evening	2	3	3	0	2	2	low	54	31	2489	146	0.088	25.1	17.6	149.0625	0.245056106	-2.75731982	149.3368794	-0.426169128	0.274379433	51.39144803	0.43152872	51.28239975	0.133207304	-0.109048277	303.4013889	-0.194581636	307.785461	-0.076542793	4.384072104	1225.5	823	1162	1691.5	0.98	3.892	0.735994679	1.025	1	9.210	0.97	3.476	0.97	3.476	55	56	10	1
23	Morning	1	1	1	1	3	3	high	241	215	5912	261	0.101	23.5	16.6	149.3768293	-0.348834062	NA	141.9632353	0.125466016	-7.413593974	68.06662767	-0.141823534	65.95909426	0.041631995	-2.107533416	343.5743902	0.173132693	344.4142157	-0.243644072	0.839825442	717.8333333	578	687	888.5	0.99	4.595	0.99	4.595	1	9.210	1	9.210	0.97	3.476	65	74	13	9
23	Morning	1	2	0	2	0	1	medium	128	100	3539	209	0.1	22	18	138.4324895	0.35946482	-10.94433982	139.6133333	-0.121110246	1.180843882	68.92966459	-0.063800264	68.66668704	-0.087797472	-0.26297755	322.5337553	0.051007139	328.6844444	-0.217299553	6.15068917	729.8333333	667	733	789.5	0.99	4.595	0.99	4.595	1	9.210	1	9.210	0.97	3.476	46	48	9	2
23	Morning	1	3	3	0	2	2	low	54	31	2489	146	0.102	23.4	17	144.973251	0.117890138	-4.403578239	145.8310185	-0.12334186	0.85776749	67.17030433	-0.172988383	65.90956376	0.289448563	-1.260740569	330.2726337	-0.006721567	346.9444444	-0.1893491	16.6718107	732.8333333	658	680.5	860	0.99	4.595	0.99	4.595	0.99	4.595	0.99	4.595	0.99	4.595	53	61	11	8
23	Evening	2	1	1	1	0	4	high	241	215	5912	261	0.09	22.1	19.1	127.6827957	0.473452907	NA	132.2258065	-0.079745879	4.543010753	71.70668663	-0.188185461	71.57608967	0.344398669	-0.130596959	314.4247312	0.034579931	322.5506912	-0.011171872	8.125960061	638.8333333	569.5	630	717	0.993333333	5.004	0.993333333	5.004	1	9.210	0.99	4.595	0.99	4.595	66	74	11	8
23	Evening	2	2	0	2	3	6	medium	128	100	3539	209	NA	NA	NA	130.475	0.152146065	2.792204301	NA	NA	NA	67.04975995	-0.081636421	NA	NA	NA	329.8819444	-0.366660741	NA	NA	NA	NA	NA	NA	NA	NA	NA	NA	NA	NA	NA	NA	NA	NA	NA	NA	NA	NA	NA
23	Evening	2	3	3	0	1	5	low	54	31	2489	146	0.089	23.55	18.4	133.9790146	-0.226147088	6.2962189	129.4095023	-0.19263043	-4.569512336	72.69314875	0.185480585	70.68508379	0.525635154	-2.008064961	313.3138686	0.004336594	334.0180995	-0.214722012	20.70423093	718.1666667	599	710.5	845	0.983333333	4.078	0.983333333	4.078	0.99	4.595	0.98	3.892	0.98	3.892	70	80	17	10
24	Morning	1	1	1	1	3	5	high	241	215	5912	261	0.09	26.3	21.1	97.89416058	-0.273468852	NA	98.8986014	-0.00440369	1.004440815	58.96652314	-0.026322785	60.49723892	-0.248052043	1.530715782	326.2554745	0.425419312	326.2132867	0.270228684	-0.042187739	882.1666667	716	831.5	1099	1	9.210	0.925235062	2.516	1	9.210	1	9.210	1	9.210	58	67	6	9
24	Morning	1	2	0	2	1	6	medium	128	100	3539	209	0.092	27.7	19.3	115.8448276	0.171766652	17.950667	96.15652174	-0.226673228	-19.68830585	58.12426967	0.173396507	59.80234474	0.231508098	1.678075075	322.7	-0.236450673	279.9782609	0.227279965	-42.72173913	880.6666667	734.5	872	1035.5	1	9.210	0.922098825	2.471	1	9.210	1	9.210	1	9.210	45	52	3	7
24	Morning	1	3	3	0	0	4	low	54	31	2489	146	0.087	23.7	23.8	99.03757225	-0.25823478	1.14341167	95.76548673	-0.206240447	-3.272085529	60.32339229	0.122361462	64.69772126	-0.043297791	4.374328967	280.9884393	0.210627781	273.6393805	0.057615518	-7.349058775	928	760.5	902	1121.5	0.993333333	5.004	0.881483133	2.007	1	9.210	1	9.210	0.98	3.892	53	61	5	8
24	Evening	2	1	1	1	3	3	high	241	215	5912	261	NA	NA	NA	NA	NA	NA	NA	NA	NA	NA	NA	NA	NA	NA	NA	NA	NA	NA	NA	NA	NA	NA	NA	NA	NA	NA	NA	NA	NA	NA	NA	NA	NA	NA	NA	NA	NA
24	Evening	2	2	0	2	0	1	medium	128	100	3539	209	0.086	22.8	24	97.96266968	0.060565561	NA	83.82653061	0.122240783	-14.13613907	62.12220387	-0.156705735	74.88188705	-0.073517193	12.75968318	260.4547511	0.069295949	252.6360544	-0.015479594	-7.818696709	951.1666667	864	883.5	1106	0.976666667	3.734	0.846821881	1.710	0.99	4.595	0.99	4.595	0.95	2.944	59	71	13	12
24	Evening	2	3	3	0	1	2	low	54	31	2489	146	0.086	23.1	23.8	94.19824561	-0.012487984	NA	89.51196172	-0.117578402	-4.686283892	65.70696986	-0.021370314	66.44445337	0.283973081	0.737483515	262.7210526	0.183736182	261.0167464	0.055005255	-1.70430622	921.1666667	753	914.5	1096	0.983333333	4.078	0.876096411	1.956	1	9.210	0.98	3.892	0.97	3.476	44	52	9	8
25	Morning	1	1	1	1	2	6	high	241	215	5912	261	0.093	23.4	22.1	119.2056	0.006997449	NA	117.904661	0.214103773	-1.300938983	90.81597919	-0.235637893	91.5493675	-0.154389995	0.733388307	246.4568	0.155198901	244.2033898	0.112876959	-2.253410169	615	453.5	604	787.5	0.96	3.178	0.96	3.178	0.97	3.476	0.98	3.892	0.93	2.587	53	55	13	2
25	Morning	1	2	0	2	3	5	medium	128	100	3539	209	0.092	23.5	22.1	119.4847793	-0.352017586	0.2791793	115.1619433	0.25452251	-4.32283598	91.66666447	0.003383732	93.49184811	0.06720512	1.825183643	243.3302892	0.026864739	239.7044534	-0.219908816	-3.625835752	587	451.5	569.5	740	0.953333333	3.017	0.953333333	3.017	0.97	3.476	0.92	2.442	0.97	3.476	50	52	12	2
25	Morning	1	3	3	0	0	4	low	54	31	2489	146	0.092	23.3	22.3	118.5377358	-0.394964316	-0.667864151	118.295045	0.267601366	-0.242690804	92.61532125	0.326474434	93.48114612	0.102391455	0.865824869	237.8747856	-0.169875463	237.9279279	-0.222234425	0.053142336	589.3333333	504	582.5	681.5	0.976666667	3.734	0.976666667	3.734	1	9.210	0.99	4.595	0.94	2.752	60	62	14	2
25	Evening	2	1	1	1	2	2	high	241	215	5912	261	0.086	22.6	27.1	139.7877095	0.071008717	NA	139.1722488	0.28256202	-0.615460693	82.94160147	-0.02711256	82.99730271	0.164127074	0.055701243	254.632216	-0.00254396	253.0263158	-0.124402525	-1.605900225	647.8333333	538.5	647.5	757.5	0.96	3.178	0.96	3.178	0.98	3.892	0.96	3.178	0.94	2.752	49	50	12	1
25	Evening	2	2	0	2	0	1	medium	128	100	3539	209	0.087	22.1	28	131.7262774	0.083074776	-8.061432125	127.9192825	0.586047852	-3.806994861	84.46258364	0.194552723	84.55618482	0.250298931	0.093601186	253.8521898	-0.078658879	258.5201794	-0.256566881	4.667989591	666.1666667	528	728	742.5	0.973333333	3.597	0.973333333	3.597	0.99	4.595	0.95	2.944	0.98	3.892	35	36	4	1
25	Evening	2	3	3	0	1	3	low	54	31	2489	146	0.089	23.1	26.6	145.1619048	-0.211728238	5.374195265	141.3230769	0.242484385	-3.838827839	81.95094146	0.150669902	82.58293433	0.190494012	0.631992868	252.3971429	-0.066579857	250.7538462	-0.119790126	-1.643296703	630.8333333	528.5	626	738	0.97	3.476	0.97	3.476	0.98	3.892	0.97	3.476	0.96	3.178	37	38	6	1
26	Morning	1	1	1	1	3	2	high	241	215	5912	261	0.094	23.6	18.7	134.1918367	0.238056672	NA	139.2741935	0.232998456	5.082356814	68.25406506	0.297715035	68.44906191	0.33477153	0.194996853	258.2520408	-0.347841156	260.3951613	-0.411948496	2.143120474	819	683	827	947	0.963333333	3.269	0.94407251	2.826	0.95	2.944	0.98	3.892	0.96	3.178	53	54	12	1
26	Morning	1	2	0	2	1	3	medium	128	100	3539	209	0.094	23.8	17.8	136.5733042	0.075976379	2.381467423	134.7665094	0.303661868	-1.806794724	65.11696141	0.211100923	66.9803057	0.162292759	1.863344289	270.2702407	-0.157586595	259.5707547	-0.381238799	-10.69948598	736.6666667	627	729.5	853.5	0.973333333	3.597	0.973333333	3.597	0.99	4.595	0.98	3.892	0.95	2.944	49	50	8	1
26	Morning	1	3	3	0	0	1	low	54	31	2489	146	0.091	22.9	19	132.4049587	0.119028085	-1.786878057	134.4211712	0.178514817	2.016212493	67.89528061	-0.037717171	70.9389517	0.372400566	3.04367109	258.1942149	0.106626033	252.981982	-0.370247486	-5.212232894	767.8333333	678.5	727.5	897.5	0.983333333	4.078	0.983333333	4.078	0.98	3.892	1	9.210	0.97	3.476	44	45	8	1
26	Evening	2	1	1	1	2	5	high	241	215	5912	261	0.093	23.9	15.8	125.4539877	0.217732768	NA	126.9274691	0.120133684	1.473481406	72.28292639	0.349893241	74.92035324	0.09430107	2.637426849	235.6932515	-0.026634804	234.0493827	-0.015281813	-1.643868818	1053.166667	894	984.5	1281	0.983333333	4.078	0.791630237	1.335	0.99	4.595	0.99	4.595	0.97	3.476	40	41	7	1
26	Evening	2	2	0	2	0	4	medium	128	100	3539	209	0.088	23.4	15.7	120.9491018	0.052829251	-4.504885934	120.0507246	0.602018895	-0.898377159	74.26579007	0.097945583	78.16132794	0.278826804	3.89553787	238.9870259	0.047598101	230.7155797	-0.429459984	-8.271446238	846.8333333	766.5	799	975	0.98	3.892	0.933406838	2.640	1	9.210	0.97	3.476	0.97	3.476	41	42	4	1
26	Evening	2	3	3	0	1	6	low	54	31	2489	146	0.092	24	15.3	130.1123711	0.379699533	4.658383404	124.8710801	-0.792988081	-5.241290995	66.80756508	-0.342281153	77.00983155	0.567923615	10.20226647	252.385567	0.205564287	234.261324	-0.309327219	-18.12424297	1008.5	873.5	1036.5	1115.5	1	9.210	0.813088301	1.470	1	9.210	1	9.210	1	9.210	44	45	5	1
27	Morning	1	1	1	1	0	1	high	241	215	5912	261	0.093	20.2	17	146.5496278	-0.393828973	NA	146.44375	-0.210679251	-0.105877792	56.71223232	0.637272751	58.43748136	-0.124301993	1.725249042	289.4528536	-0.417253128	282.675	-0.046492653	-6.777853598	963.1666667	823	949.5	1117	1	9.210	0.853924202	1.766	1	9.210	1	9.210	1	9.210	41	44	6	3
27	Morning	1	2	0	2	1	2	medium	128	100	3539	209	0.095	21.2	17.8	143.285533	0.166160866	-3.264094797	145.8543689	0.348669308	2.568835937	57.45472116	0.04976636	58.01816335	0.24405189	0.563442184	285.0190355	-0.160901762	288.5291262	-0.262570035	3.510090681	858.6666667	559.5	806	1210.5	0.993333333	5.004	0.945837808	2.860	1	9.210	1	9.210	0.98	3.892	41	45	7	4
27	Morning	1	3	3	0	2	3	low	54	31	2489	146	0.095	22	16.6	146.0631868	-0.121120405	-0.486440978	151.5966387	0.284239894	5.533451842	57.05897599	-0.161786526	60.94831823	-0.218064549	3.889342237	286.510989	0.05538496	282.0735294	-0.124808502	-4.437459599	1009.666667	717	1023.5	1288.5	0.996666667	5.700	0.833945156	1.614	0.99	4.595	1	9.210	1	9.210	39	45	6	6
27	Evening	2	1	1	1	3	5	high	241	215	5912	261	0.087	22	27.9	128.9580713	-0.337283433	NA	128.7909836	0.144039239	-0.167087672	64.64527642	-0.031682884	66.02332212	-0.243125946	1.378045705	283.2463312	-0.114256464	286.3401639	0.144579498	3.093832698	966.8333333	661	873	1366.5	0.99	4.595	0.869132821	1.893	1	9.210	0.98	3.892	0.99	4.595	38	43	5	5
27	Evening	2	2	0	2	1	6	medium	128	100	3539	209	0.09	23.7	25.1	126.6113402	-0.024512922	-2.346731073	133.0545723	0.348626688	6.443232065	63.98347798	0.044185633	66.48598435	0.664461628	2.502506366	280.7762887	-0.188365635	280.3525074	-0.689051364	-0.423781285	1356.166667	826	1452.5	1790	1	9.210	0.689292365	0.797	1	9.210	1	9.210	1	9.210	46	53	7	7
27	Evening	2	3	3	0	0	4	low	54	31	2489	146	0.087	21.8	27.8	128.2734742	-0.330512473	-0.6845971	133.1229508	0.041733498	4.849476641	62.10537235	-0.386025026	65.60530167	-0.165551756	3.49992932	298.5833333	0.074033955	285.9385246	0.050053854	-12.64480874	993.8333333	593	1165	1223.5	0.986666667	4.304	0.83140989	1.596	1	9.210	0.98	3.892	0.98	3.892	37	42	6	5
[truncated: 15 more columns]
