# Supplementary material for: Influence of common lighting conditions and time-of-day on the effort-related cardiac response
Source: PLoS One. 2020 Oct 7;15(10):e0239553. doi: 10.1371/journal.pone.0239553 (PMC7540875; doi:10.1371/journal.pone.0239553)
Supplement: S2 Dataset — (CSV) [file pone.0239553.s002.csv]

MODEL	SPECBOS	SPECBOS	SPECBOS	SPECBOS	SPECBOS	SPECBOS
TYPE	Irradiance	Irradiance	Irradiance	Irradiance	Irradiance	Irradiance
Start Wavelength [nm]	380	380	380	380	380	380
End Wavelength [nm]	780	780	780	780	780	780
Number of points	401	401	401	401	401	401
Integration Time [ms]	12326	9672	9126	8449	7576	7966
Memo	Scene 3 FOV	Scene 2 FOV	Scene 1 FOV	Scene 1	Scene 2	Scene 3
Wavelength	Spectral Irradiance [W/(sqm*nm)]	Spectral Irradiance [W/(sqm*nm)]	Spectral Irradiance [W/(sqm*nm)]	Spectral Irradiance [W/(sqm*nm)]	Spectral Irradiance [W/(sqm*nm)]	Spectral Irradiance [W/(sqm*nm)]
380	2.95E-05	3.87E-05	2.98E-08	4.71E-05	2.78E-05	2.18E-06
381	2.08E-05	2.37E-05	8.61E-08	2.21E-05	1.30E-05	2.38E-05
382	4.70E-06	4.17E-06	1.50E-08	9.37E-06	-8.35E-08	3.84E-05
383	-8.92E-06	-4.57E-06	1.05E-09	1.44E-05	9.77E-06	2.83E-05
384	-1.10E-05	1.81E-07	2.58E-08	2.70E-05	3.41E-05	6.84E-06
385	7.57E-06	1.55E-05	-2.83E-08	2.96E-05	5.00E-05	1.62E-06
386	4.29E-05	3.43E-05	-1.40E-07	1.65E-05	4.63E-05	2.06E-05
387	6.80E-05	4.14E-05	-4.93E-08	1.49E-06	3.05E-05	3.79E-05
388	5.93E-05	2.56E-05	3.79E-07	-2.67E-06	1.21E-05	3.01E-05
389	3.08E-05	5.08E-06	4.66E-07	-3.21E-07	5.45E-07	9.26E-06
390	6.21E-06	5.14E-06	-6.52E-07	-1.30E-06	3.21E-06	-3.03E-06
391	-3.47E-06	2.59E-05	-1.91E-06	-4.87E-06	1.71E-05	-1.76E-06
392	3.80E-08	3.93E-05	1.88E-08	1.56E-06	2.68E-05	-1.04E-08
393	1.27E-05	2.69E-05	6.74E-06	2.44E-05	2.32E-05	-5.94E-06
394	2.38E-05	5.43E-06	1.31E-05	4.43E-05	1.93E-05	-6.09E-06
395	2.13E-05	-5.86E-07	1.27E-05	3.69E-05	3.22E-05	1.69E-05
396	8.06E-06	9.73E-06	6.90E-06	1.06E-05	5.44E-05	5.20E-05
397	-4.87E-07	1.76E-05	4.36E-06	1.10E-06	5.93E-05	6.52E-05
398	3.75E-06	1.18E-05	9.46E-06	2.35E-05	3.56E-05	4.17E-05
399	1.10E-05	1.78E-06	1.72E-05	4.43E-05	1.30E-05	1.61E-05
400	1.13E-05	-2.79E-06	2.29E-05	3.22E-05	1.86E-05	2.04E-05
401	5.68E-06	-1.72E-06	2.93E-05	5.14E-06	4.13E-05	4.12E-05
402	6.76E-07	8.41E-07	4.25E-05	5.91E-06	5.10E-05	4.32E-05
403	-5.14E-07	2.51E-06	5.91E-05	4.17E-05	3.76E-05	1.86E-05
404	-2.01E-08	3.75E-06	6.34E-05	6.80E-05	1.99E-05	1.33E-07
405	1.10E-07	4.62E-06	4.36E-05	4.88E-05	1.38E-05	1.27E-05
406	-2.70E-08	3.17E-06	2.00E-05	1.22E-05	1.71E-05	3.89E-05
407	1.79E-07	-2.50E-06	1.72E-05	-2.40E-06	2.32E-05	5.32E-05
408	4.50E-07	-6.65E-06	3.67E-05	1.02E-05	2.85E-05	4.81E-05
409	-2.12E-07	3.03E-06	6.22E-05	2.96E-05	3.17E-05	2.89E-05
410	-1.64E-06	2.86E-05	7.99E-05	4.04E-05	3.25E-05	5.63E-06
411	-8.43E-07	4.76E-05	8.18E-05	4.09E-05	3.23E-05	-2.39E-06
412	4.73E-06	3.88E-05	6.27E-05	3.20E-05	3.29E-05	2.10E-05
413	1.11E-05	1.75E-05	3.19E-05	2.20E-05	3.61E-05	6.03E-05
414	1.15E-05	1.57E-05	5.90E-06	2.30E-05	4.41E-05	8.62E-05
415	7.32E-06	3.85E-05	-3.39E-06	4.04E-05	5.70E-05	8.99E-05
416	1.03E-05	5.68E-05	1.04E-05	7.25E-05	7.25E-05	9.02E-05
417	2.71E-05	4.90E-05	4.64E-05	1.11E-04	8.55E-05	9.89E-05
418	4.72E-05	3.63E-05	8.37E-05	1.38E-04	9.39E-05	1.11E-04
419	5.89E-05	4.31E-05	1.03E-04	1.38E-04	9.56E-05	1.19E-04
420	5.96E-05	6.33E-05	1.05E-04	1.20E-04	9.49E-05	1.26E-04
421	5.26E-05	7.13E-05	1.02E-04	1.08E-04	9.99E-05	1.46E-04
422	4.43E-05	5.88E-05	1.04E-04	1.16E-04	1.16E-04	1.81E-04
423	4.62E-05	4.95E-05	1.15E-04	1.38E-04	1.41E-04	2.13E-04
424	6.66E-05	6.42E-05	1.35E-04	1.68E-04	1.73E-04	2.25E-04
425	9.28E-05	9.16E-05	1.55E-04	2.01E-04	2.03E-04	2.31E-04
426	1.06E-04	1.11E-04	1.61E-04	2.35E-04	2.24E-04	2.51E-04
427	1.06E-04	1.15E-04	1.62E-04	2.72E-04	2.38E-04	2.86E-04
428	1.08E-04	1.12E-04	1.84E-04	3.13E-04	2.58E-04	3.20E-04
429	1.21E-04	1.10E-04	2.36E-04	3.56E-04	2.89E-04	3.39E-04
430	1.37E-04	1.23E-04	2.95E-04	4.00E-04	3.24E-04	3.52E-04
431	1.50E-04	1.64E-04	3.41E-04	4.46E-04	3.65E-04	3.75E-04
432	1.59E-04	2.15E-04	3.85E-04	5.01E-04	4.06E-04	4.06E-04
433	1.67E-04	2.42E-04	4.49E-04	5.73E-04	4.46E-04	4.40E-04
434	1.77E-04	2.44E-04	5.39E-04	6.63E-04	4.84E-04	4.69E-04
435	1.92E-04	2.56E-04	6.40E-04	7.60E-04	5.24E-04	4.89E-04
436	2.13E-04	3.02E-04	7.40E-04	8.57E-04	5.70E-04	5.00E-04
437	2.33E-04	3.62E-04	8.49E-04	9.72E-04	6.20E-04	5.16E-04
438	2.42E-04	4.09E-04	9.78E-04	1.12E-03	6.73E-04	5.53E-04
439	2.44E-04	4.46E-04	1.13E-03	1.30E-03	7.27E-04	6.01E-04
440	2.49E-04	4.92E-04	1.29E-03	1.49E-03	7.89E-04	6.39E-04
441	2.65E-04	5.58E-04	1.46E-03	1.69E-03	8.64E-04	6.61E-04
442	2.86E-04	6.32E-04	1.64E-03	1.89E-03	9.47E-04	6.75E-04
443	3.06E-04	7.04E-04	1.82E-03	2.09E-03	1.03E-03	6.90E-04
444	3.17E-04	7.76E-04	2.02E-03	2.32E-03	1.12E-03	6.99E-04
445	3.18E-04	8.60E-04	2.29E-03	2.61E-03	1.23E-03	7.04E-04
446	3.14E-04	9.58E-04	2.61E-03	2.95E-03	1.34E-03	7.01E-04
447	3.19E-04	1.07E-03	2.97E-03	3.33E-03	1.44E-03	6.87E-04
448	3.35E-04	1.19E-03	3.35E-03	3.73E-03	1.53E-03	6.62E-04
449	3.42E-04	1.33E-03	3.78E-03	4.20E-03	1.64E-03	6.35E-04
450	3.30E-04	1.48E-03	4.29E-03	4.76E-03	1.80E-03	6.12E-04
451	3.10E-04	1.66E-03	4.87E-03	5.40E-03	2.01E-03	5.93E-04
452	3.02E-04	1.84E-03	5.49E-03	6.06E-03	2.22E-03	5.73E-04
453	3.08E-04	2.03E-03	6.15E-03	6.75E-03	2.44E-03	5.55E-04
454	3.18E-04	2.24E-03	6.81E-03	7.45E-03	2.66E-03	5.36E-04
455	3.26E-04	2.45E-03	7.47E-03	8.17E-03	2.89E-03	5.17E-04
456	3.28E-04	2.64E-03	8.06E-03	8.83E-03	3.10E-03	5.00E-04
457	3.29E-04	2.81E-03	8.61E-03	9.44E-03	3.32E-03	4.92E-04
458	3.29E-04	2.93E-03	9.01E-03	9.90E-03	3.50E-03	4.97E-04
459	3.34E-04	3.01E-03	9.24E-03	1.02E-02	3.60E-03	5.22E-04
460	3.43E-04	3.05E-03	9.30E-03	1.02E-02	3.64E-03	5.55E-04
461	3.54E-04	3.04E-03	9.20E-03	1.01E-02	3.64E-03	5.73E-04
462	3.61E-04	2.96E-03	8.89E-03	9.85E-03	3.60E-03	5.67E-04
463	3.62E-04	2.86E-03	8.50E-03	9.47E-03	3.53E-03	5.65E-04
464	3.53E-04	2.72E-03	8.02E-03	8.96E-03	3.42E-03	5.80E-04
465	3.46E-04	2.57E-03	7.52E-03	8.42E-03	3.29E-03	5.97E-04
466	3.46E-04	2.39E-03	6.95E-03	7.82E-03	3.12E-03	5.92E-04
467	3.50E-04	2.20E-03	6.36E-03	7.22E-03	2.94E-03	5.70E-04
468	3.48E-04	2.03E-03	5.82E-03	6.68E-03	2.77E-03	5.53E-04
469	3.38E-04	1.90E-03	5.36E-03	6.19E-03	2.61E-03	5.46E-04
470	3.20E-04	1.78E-03	4.94E-03	5.73E-03	2.43E-03	5.40E-04
471	2.97E-04	1.66E-03	4.55E-03	5.29E-03	2.23E-03	5.24E-04
472	2.79E-04	1.55E-03	4.23E-03	4.91E-03	2.06E-03	5.00E-04
473	2.68E-04	1.44E-03	3.95E-03	4.58E-03	1.95E-03	4.65E-04
474	2.59E-04	1.35E-03	3.70E-03	4.28E-03	1.86E-03	4.27E-04
475	2.44E-04	1.27E-03	3.47E-03	4.00E-03	1.76E-03	3.98E-04
476	2.23E-04	1.20E-03	3.25E-03	3.72E-03	1.63E-03	3.80E-04
477	2.07E-04	1.14E-03	3.02E-03	3.46E-03	1.51E-03	3.66E-04
478	1.98E-04	1.06E-03	2.79E-03	3.20E-03	1.43E-03	3.52E-04
479	1.94E-04	9.79E-04	2.57E-03	2.96E-03	1.35E-03	3.38E-04
480	1.92E-04	9.11E-04	2.38E-03	2.75E-03	1.27E-03	3.27E-04
481	1.90E-04	8.56E-04	2.21E-03	2.54E-03	1.19E-03	3.15E-04
482	1.86E-04	8.20E-04	2.05E-03	2.36E-03	1.12E-03	3.05E-04
483	1.82E-04	7.92E-04	1.91E-03	2.19E-03	1.07E-03	2.97E-04
484	1.80E-04	7.60E-04	1.79E-03	2.05E-03	1.02E-03	2.93E-04
485	1.77E-04	7.26E-04	1.70E-03	1.95E-03	9.87E-04	2.95E-04
486	1.64E-04	7.03E-04	1.63E-03	1.87E-03	9.60E-04	3.02E-04
487	1.39E-04	6.93E-04	1.57E-03	1.82E-03	9.34E-04	3.10E-04
488	1.27E-04	6.93E-04	1.51E-03	1.77E-03	9.21E-04	3.15E-04
489	1.47E-04	6.98E-04	1.48E-03	1.73E-03	9.24E-04	3.15E-04
490	1.84E-04	7.13E-04	1.48E-03	1.69E-03	9.40E-04	3.18E-04
491	2.12E-04	7.44E-04	1.49E-03	1.68E-03	9.59E-04	3.30E-04
492	2.27E-04	7.83E-04	1.50E-03	1.70E-03	9.76E-04	3.49E-04
493	2.38E-04	8.15E-04	1.53E-03	1.73E-03	1.00E-03	3.66E-04
494	2.51E-04	8.41E-04	1.56E-03	1.78E-03	1.04E-03	3.81E-04
495	2.64E-04	8.73E-04	1.60E-03	1.83E-03	1.08E-03	4.07E-04
496	2.77E-04	9.24E-04	1.67E-03	1.87E-03	1.12E-03	4.50E-04
497	2.95E-04	9.79E-04	1.74E-03	1.92E-03	1.17E-03	4.96E-04
498	3.24E-04	1.03E-03	1.80E-03	2.00E-03	1.23E-03	5.32E-04
499	3.58E-04	1.07E-03	1.86E-03	2.08E-03	1.30E-03	5.64E-04
500	3.85E-04	1.12E-03	1.93E-03	2.15E-03	1.38E-03	6.01E-04
501	4.06E-04	1.17E-03	2.02E-03	2.22E-03	1.44E-03	6.45E-04
502	4.30E-04	1.23E-03	2.10E-03	2.30E-03	1.51E-03	6.95E-04
503	4.58E-04	1.29E-03	2.18E-03	2.39E-03	1.58E-03	7.46E-04
504	4.85E-04	1.35E-03	2.25E-03	2.49E-03	1.65E-03	7.95E-04
505	5.09E-04	1.40E-03	2.33E-03	2.59E-03	1.73E-03	8.41E-04
506	5.30E-04	1.45E-03	2.42E-03	2.67E-03	1.80E-03	8.86E-04
507	5.54E-04	1.51E-03	2.50E-03	2.76E-03	1.88E-03	9.33E-04
508	5.82E-04	1.57E-03	2.58E-03	2.84E-03	1.95E-03	9.80E-04
509	6.17E-04	1.63E-03	2.64E-03	2.91E-03	2.01E-03	1.02E-03
510	6.54E-04	1.68E-03	2.70E-03	2.98E-03	2.07E-03	1.07E-03
511	6.83E-04	1.72E-03	2.76E-03	3.05E-03	2.14E-03	1.11E-03
512	7.00E-04	1.77E-03	2.81E-03	3.13E-03	2.20E-03	1.16E-03
513	7.15E-04	1.80E-03	2.87E-03	3.20E-03	2.25E-03	1.21E-03
514	7.36E-04	1.84E-03	2.94E-03	3.27E-03	2.30E-03	1.25E-03
515	7.56E-04	1.87E-03	3.00E-03	3.32E-03	2.34E-03	1.29E-03
516	7.73E-04	1.90E-03	3.04E-03	3.37E-03	2.39E-03	1.33E-03
517	7.94E-04	1.94E-03	3.08E-03	3.42E-03	2.45E-03	1.37E-03
518	8.27E-04	1.97E-03	3.13E-03	3.48E-03	2.51E-03	1.42E-03
519	8.65E-04	2.00E-03	3.19E-03	3.55E-03	2.57E-03	1.48E-03
520	8.90E-04	2.03E-03	3.24E-03	3.59E-03	2.61E-03	1.52E-03
521	8.99E-04	2.06E-03	3.26E-03	3.60E-03	2.63E-03	1.54E-03
522	9.04E-04	2.09E-03	3.27E-03	3.63E-03	2.65E-03	1.56E-03
523	9.11E-04	2.10E-03	3.29E-03	3.67E-03	2.68E-03	1.58E-03
524	9.25E-04	2.12E-03	3.31E-03	3.72E-03	2.70E-03	1.61E-03
525	9.46E-04	2.15E-03	3.35E-03	3.75E-03	2.73E-03	1.64E-03
526	9.68E-04	2.18E-03	3.39E-03	3.77E-03	2.76E-03	1.68E-03
527	9.89E-04	2.20E-03	3.42E-03	3.81E-03	2.81E-03	1.72E-03
528	1.00E-03	2.22E-03	3.44E-03	3.84E-03	2.84E-03	1.75E-03
529	1.01E-03	2.23E-03	3.45E-03	3.86E-03	2.85E-03	1.76E-03
530	1.02E-03	2.26E-03	3.47E-03	3.88E-03	2.85E-03	1.77E-03
531	1.02E-03	2.27E-03	3.48E-03	3.90E-03	2.85E-03	1.78E-03
532	1.02E-03	2.26E-03	3.48E-03	3.92E-03	2.86E-03	1.78E-03
533	1.03E-03	2.26E-03	3.50E-03	3.93E-03	2.89E-03	1.79E-03
534	1.04E-03	2.27E-03	3.54E-03	3.94E-03	2.92E-03	1.81E-03
535	1.05E-03	2.29E-03	3.56E-03	3.96E-03	2.95E-03	1.83E-03
536	1.07E-03	2.31E-03	3.57E-03	3.98E-03	2.95E-03	1.85E-03
537	1.07E-03	2.32E-03	3.57E-03	4.01E-03	2.95E-03	1.87E-03
538	1.07E-03	2.32E-03	3.56E-03	4.01E-03	2.96E-03	1.86E-03
539	1.06E-03	2.31E-03	3.56E-03	4.00E-03	2.98E-03	1.84E-03
540	1.06E-03	2.32E-03	3.56E-03	4.00E-03	2.99E-03	1.85E-03
541	1.08E-03	2.34E-03	3.58E-03	4.01E-03	3.00E-03	1.88E-03
542	1.09E-03	2.35E-03	3.60E-03	4.03E-03	2.99E-03	1.89E-03
543	1.10E-03	2.36E-03	3.62E-03	4.04E-03	2.99E-03	1.89E-03
544	1.11E-03	2.36E-03	3.62E-03	4.05E-03	2.98E-03	1.89E-03
545	1.11E-03	2.36E-03	3.60E-03	4.04E-03	2.98E-03	1.91E-03
546	1.10E-03	2.36E-03	3.58E-03	4.03E-03	2.98E-03	1.92E-03
547	1.10E-03	2.35E-03	3.58E-03	4.02E-03	2.99E-03	1.91E-03
548	1.10E-03	2.33E-03	3.58E-03	4.01E-03	2.99E-03	1.88E-03
549	1.10E-03	2.32E-03	3.57E-03	3.98E-03	2.99E-03	1.87E-03
550	1.09E-03	2.31E-03	3.54E-03	3.95E-03	2.98E-03	1.87E-03
551	1.08E-03	2.30E-03	3.52E-03	3.94E-03	2.95E-03	1.87E-03
552	1.07E-03	2.30E-03	3.51E-03	3.93E-03	2.93E-03	1.87E-03
553	1.08E-03	2.30E-03	3.50E-03	3.91E-03	2.92E-03	1.87E-03
554	1.09E-03	2.30E-03	3.48E-03	3.90E-03	2.93E-03	1.87E-03
555	1.09E-03	2.29E-03	3.47E-03	3.88E-03	2.93E-03	1.87E-03
556	1.08E-03	2.27E-03	3.46E-03	3.86E-03	2.92E-03	1.88E-03
557	1.07E-03	2.25E-03	3.45E-03	3.85E-03	2.90E-03	1.87E-03
558	1.07E-03	2.23E-03	3.43E-03	3.83E-03	2.88E-03	1.87E-03
559	1.08E-03	2.23E-03	3.40E-03	3.80E-03	2.86E-03	1.86E-03
560	1.06E-03	2.23E-03	3.39E-03	3.77E-03	2.84E-03	1.85E-03
561	1.05E-03	2.23E-03	3.37E-03	3.74E-03	2.83E-03	1.84E-03
562	1.05E-03	2.21E-03	3.34E-03	3.72E-03	2.82E-03	1.83E-03
563	1.04E-03	2.18E-03	3.30E-03	3.71E-03	2.81E-03	1.81E-03
564	1.04E-03	2.15E-03	3.27E-03	3.69E-03	2.80E-03	1.82E-03
565	1.04E-03	2.13E-03	3.25E-03	3.67E-03	2.78E-03	1.83E-03
566	1.04E-03	2.12E-03	3.23E-03	3.63E-03	2.76E-03	1.82E-03
567	1.05E-03	2.11E-03	3.21E-03	3.60E-03	2.75E-03	1.81E-03
568	1.05E-03	2.10E-03	3.18E-03	3.57E-03	2.73E-03	1.80E-03
569	1.04E-03	2.09E-03	3.16E-03	3.54E-03	2.71E-03	1.80E-03
570	1.04E-03	2.08E-03	3.14E-03	3.52E-03	2.69E-03	1.81E-03
571	1.04E-03	2.08E-03	3.12E-03	3.50E-03	2.68E-03	1.81E-03
572	1.03E-03	2.06E-03	3.10E-03	3.48E-03	2.67E-03	1.81E-03
573	1.03E-03	2.03E-03	3.07E-03	3.45E-03	2.66E-03	1.80E-03
574	1.02E-03	2.01E-03	3.04E-03	3.43E-03	2.65E-03	1.80E-03
575	1.02E-03	2.01E-03	3.01E-03	3.40E-03	2.64E-03	1.80E-03
576	1.02E-03	2.01E-03	2.98E-03	3.37E-03	2.62E-03	1.81E-03
577	1.02E-03	2.00E-03	2.96E-03	3.34E-03	2.59E-03	1.80E-03
578	1.02E-03	2.00E-03	2.94E-03	3.31E-03	2.57E-03	1.79E-03
579	1.03E-03	2.00E-03	2.92E-03	3.30E-03	2.58E-03	1.80E-03
580	1.03E-03	1.98E-03	2.90E-03	3.27E-03	2.58E-03	1.80E-03
581	1.04E-03	1.96E-03	2.89E-03	3.25E-03	2.58E-03	1.80E-03
582	1.04E-03	1.95E-03	2.87E-03	3.22E-03	2.56E-03	1.80E-03
583	1.05E-03	1.95E-03	2.85E-03	3.20E-03	2.55E-03	1.81E-03
584	1.05E-03	1.96E-03	2.81E-03	3.18E-03	2.53E-03	1.83E-03
585	1.06E-03	1.94E-03	2.79E-03	3.16E-03	2.53E-03	1.84E-03
586	1.06E-03	1.92E-03	2.78E-03	3.14E-03	2.54E-03	1.84E-03
587	1.07E-03	1.92E-03	2.76E-03	3.13E-03	2.55E-03	1.86E-03
588	1.09E-03	1.93E-03	2.73E-03	3.12E-03	2.56E-03	1.88E-03
589	1.10E-03	1.94E-03	2.72E-03	3.10E-03	2.56E-03	1.91E-03
590	1.12E-03	1.96E-03	2.72E-03	3.08E-03	2.57E-03	1.93E-03
591	1.14E-03	1.98E-03	2.72E-03	3.08E-03	2.59E-03	1.95E-03
592	1.15E-03	2.01E-03	2.73E-03	3.09E-03	2.62E-03	1.98E-03
593	1.18E-03	2.03E-03	2.73E-03	3.11E-03	2.64E-03	2.01E-03
594	1.21E-03	2.05E-03	2.72E-03	3.10E-03	2.67E-03	2.04E-03
595	1.25E-03	2.08E-03	2.74E-03	3.11E-03	2.71E-03	2.08E-03
596	1.30E-03	2.15E-03	2.77E-03	3.15E-03	2.77E-03	2.13E-03
597	1.35E-03	2.21E-03	2.82E-03	3.19E-03	2.85E-03	2.21E-03
598	1.40E-03	2.27E-03	2.85E-03	3.22E-03	2.92E-03	2.30E-03
599	1.46E-03	2.33E-03	2.88E-03	3.26E-03	3.01E-03	2.40E-03
600	1.52E-03	2.43E-03	2.94E-03	3.33E-03	3.11E-03	2.49E-03
601	1.60E-03	2.55E-03	3.01E-03	3.41E-03	3.23E-03	2.59E-03
602	1.70E-03	2.66E-03	3.09E-03	3.50E-03	3.36E-03	2.71E-03
603	1.80E-03	2.78E-03	3.18E-03	3.60E-03	3.51E-03	2.86E-03
604	1.92E-03	2.94E-03	3.30E-03	3.72E-03	3.71E-03	3.03E-03
605	2.06E-03	3.12E-03	3.44E-03	3.85E-03	3.93E-03	3.22E-03
606	2.20E-03	3.32E-03	3.59E-03	4.00E-03	4.14E-03	3.42E-03
607	2.36E-03	3.54E-03	3.74E-03	4.17E-03	4.37E-03	3.64E-03
608	2.52E-03	3.77E-03	3.90E-03	4.36E-03	4.65E-03	3.88E-03
609	2.69E-03	4.02E-03	4.07E-03	4.57E-03	4.96E-03	4.14E-03
610	2.89E-03	4.29E-03	4.27E-03	4.79E-03	5.28E-03	4.44E-03
611	3.10E-03	4.57E-03	4.49E-03	5.03E-03	5.60E-03	4.75E-03
612	3.33E-03	4.86E-03	4.71E-03	5.27E-03	5.96E-03	5.06E-03
613	3.57E-03	5.16E-03	4.93E-03	5.53E-03	6.35E-03	5.39E-03
614	3.80E-03	5.44E-03	5.13E-03	5.76E-03	6.69E-03	5.74E-03
615	4.01E-03	5.69E-03	5.31E-03	5.97E-03	6.98E-03	6.09E-03
616	4.21E-03	5.89E-03	5.44E-03	6.12E-03	7.24E-03	6.42E-03
617	4.38E-03	6.00E-03	5.50E-03	6.20E-03	7.44E-03	6.71E-03
618	4.50E-03	6.04E-03	5.49E-03	6.20E-03	7.53E-03	6.96E-03
619	4.57E-03	5.97E-03	5.41E-03	6.12E-03	7.48E-03	7.15E-03
620	4.57E-03	5.82E-03	5.26E-03	5.96E-03	7.33E-03	7.28E-03
621	4.49E-03	5.58E-03	5.05E-03	5.74E-03	7.07E-03	7.31E-03
622	4.31E-03	5.27E-03	4.76E-03	5.45E-03	6.71E-03	7.18E-03
623	4.04E-03	4.89E-03	4.42E-03	5.11E-03	6.26E-03	6.87E-03
624	3.71E-03	4.49E-03	4.10E-03	4.75E-03	5.75E-03	6.41E-03
625	3.36E-03	4.08E-03	3.80E-03	4.39E-03	5.22E-03	5.84E-03
626	2.98E-03	3.69E-03	3.50E-03	4.02E-03	4.71E-03	5.21E-03
627	2.60E-03	3.32E-03	3.20E-03	3.66E-03	4.23E-03	4.57E-03
628	2.26E-03	2.96E-03	2.91E-03	3.32E-03	3.78E-03	3.98E-03
629	1.96E-03	2.62E-03	2.64E-03	3.03E-03	3.37E-03	3.46E-03
630	1.70E-03	2.31E-03	2.40E-03	2.76E-03	2.99E-03	3.01E-03
631	1.48E-03	2.05E-03	2.19E-03	2.51E-03	2.64E-03	2.62E-03
632	1.29E-03	1.82E-03	2.00E-03	2.29E-03	2.35E-03	2.29E-03
633	1.13E-03	1.64E-03	1.83E-03	2.08E-03	2.11E-03	2.00E-03
634	1.00E-03	1.47E-03	1.67E-03	1.91E-03	1.90E-03	1.77E-03
635	8.98E-04	1.33E-03	1.55E-03	1.78E-03	1.73E-03	1.60E-03
636	8.13E-04	1.21E-03	1.43E-03	1.66E-03	1.59E-03	1.45E-03
637	7.45E-04	1.11E-03	1.34E-03	1.56E-03	1.48E-03	1.32E-03
638	6.84E-04	1.02E-03	1.27E-03	1.47E-03	1.38E-03	1.22E-03
639	6.29E-04	9.53E-04	1.21E-03	1.40E-03	1.28E-03	1.13E-03
640	5.88E-04	9.00E-04	1.15E-03	1.33E-03	1.21E-03	1.05E-03
641	5.58E-04	8.58E-04	1.09E-03	1.27E-03	1.15E-03	9.70E-04
642	5.29E-04	8.12E-04	1.05E-03	1.23E-03	1.10E-03	8.98E-04
643	4.94E-04	7.59E-04	1.03E-03	1.19E-03	1.05E-03	8.46E-04
644	4.61E-04	7.21E-04	9.95E-04	1.15E-03	9.92E-04	8.09E-04
645	4.35E-04	7.03E-04	9.45E-04	1.11E-03	9.39E-04	7.82E-04
646	4.21E-04	6.84E-04	9.13E-04	1.08E-03	9.03E-04	7.55E-04
647	4.16E-04	6.54E-04	9.03E-04	1.06E-03	8.83E-04	7.24E-04
648	4.02E-04	6.21E-04	8.80E-04	1.03E-03	8.63E-04	6.94E-04
649	3.75E-04	5.92E-04	8.36E-04	9.67E-04	8.34E-04	6.66E-04
650	3.51E-04	5.75E-04	8.06E-04	9.23E-04	8.05E-04	6.47E-04
651	3.37E-04	5.68E-04	7.97E-04	9.05E-04	7.79E-04	6.33E-04
652	3.27E-04	5.56E-04	7.85E-04	8.94E-04	7.57E-04	6.08E-04
653	3.16E-04	5.36E-04	7.60E-04	8.76E-04	7.35E-04	5.74E-04
654	3.09E-04	5.18E-04	7.32E-04	8.55E-04	7.16E-04	5.53E-04
655	3.06E-04	5.05E-04	7.10E-04	8.30E-04	7.00E-04	5.50E-04
656	3.02E-04	4.94E-04	6.95E-04	8.03E-04	6.78E-04	5.44E-04
657	2.95E-04	4.79E-04	6.82E-04	7.76E-04	6.51E-04	5.26E-04
658	2.81E-04	4.61E-04	6.61E-04	7.61E-04	6.29E-04	4.99E-04
659	2.68E-04	4.46E-04	6.38E-04	7.53E-04	6.14E-04	4.72E-04
660	2.65E-04	4.43E-04	6.26E-04	7.35E-04	6.06E-04	4.59E-04
661	2.69E-04	4.46E-04	6.22E-04	7.08E-04	5.99E-04	4.60E-04
662	2.61E-04	4.37E-04	6.04E-04	6.89E-04	5.87E-04	4.61E-04
663	2.47E-04	4.16E-04	5.77E-04	6.76E-04	5.71E-04	4.56E-04
664	2.43E-04	3.99E-04	5.63E-04	6.61E-04	5.58E-04	4.43E-04
665	2.47E-04	3.87E-04	5.62E-04	6.44E-04	5.45E-04	4.27E-04
666	2.43E-04	3.75E-04	5.57E-04	6.33E-04	5.26E-04	4.16E-04
667	2.34E-04	3.63E-04	5.45E-04	6.25E-04	5.04E-04	4.07E-04
668	2.28E-04	3.55E-04	5.24E-04	6.13E-04	4.86E-04	3.91E-04
669	2.22E-04	3.48E-04	5.03E-04	5.93E-04	4.72E-04	3.73E-04
670	2.09E-04	3.41E-04	4.93E-04	5.68E-04	4.55E-04	3.65E-04
671	1.91E-04	3.34E-04	4.84E-04	5.49E-04	4.40E-04	3.63E-04
672	1.77E-04	3.29E-04	4.62E-04	5.51E-04	4.35E-04	3.58E-04
673	1.71E-04	3.21E-04	4.44E-04	5.52E-04	4.30E-04	3.46E-04
674	1.74E-04	3.08E-04	4.48E-04	5.30E-04	4.14E-04	3.27E-04
675	1.78E-04	2.98E-04	4.56E-04	4.99E-04	4.03E-04	3.11E-04
676	1.76E-04	2.99E-04	4.46E-04	4.80E-04	4.12E-04	3.10E-04
677	1.71E-04	3.00E-04	4.29E-04	4.70E-04	4.17E-04	3.14E-04
678	1.66E-04	2.91E-04	4.18E-04	4.64E-04	3.94E-04	3.13E-04
679	1.63E-04	2.80E-04	4.07E-04	4.55E-04	3.67E-04	2.99E-04
680	1.61E-04	2.75E-04	3.89E-04	4.41E-04	3.54E-04	2.75E-04
681	1.58E-04	2.70E-04	3.74E-04	4.26E-04	3.50E-04	2.61E-04
682	1.52E-04	2.59E-04	3.69E-04	4.14E-04	3.48E-04	2.66E-04
683	1.46E-04	2.46E-04	3.62E-04	4.03E-04	3.42E-04	2.62E-04
684	1.42E-04	2.36E-04	3.52E-04	3.94E-04	3.32E-04	2.40E-04
685	1.44E-04	2.32E-04	3.47E-04	3.89E-04	3.22E-04	2.31E-04
686	1.50E-04	2.31E-04	3.47E-04	3.85E-04	3.14E-04	2.42E-04
687	1.49E-04	2.29E-04	3.39E-04	3.77E-04	3.14E-04	2.42E-04
688	1.41E-04	2.24E-04	3.24E-04	3.67E-04	3.17E-04	2.25E-04
689	1.38E-04	2.21E-04	3.17E-04	3.62E-04	3.16E-04	2.10E-04
690	1.38E-04	2.18E-04	3.18E-04	3.59E-04	3.04E-04	2.04E-04
691	1.29E-04	2.12E-04	3.14E-04	3.48E-04	2.83E-04	2.09E-04
692	1.14E-04	2.01E-04	3.02E-04	3.31E-04	2.64E-04	2.14E-04
693	1.05E-04	1.92E-04	2.84E-04	3.22E-04	2.61E-04	2.07E-04
694	1.04E-04	1.83E-04	2.68E-04	3.18E-04	2.63E-04	1.96E-04
695	1.05E-04	1.75E-04	2.65E-04	3.13E-04	2.48E-04	1.96E-04
696	1.08E-04	1.67E-04	2.68E-04	3.05E-04	2.28E-04	2.04E-04
697	1.14E-04	1.59E-04	2.68E-04	2.96E-04	2.24E-04	2.11E-04
698	1.16E-04	1.56E-04	2.60E-04	2.90E-04	2.31E-04	2.01E-04
699	1.09E-04	1.59E-04	2.45E-04	2.87E-04	2.39E-04	1.69E-04
700	9.69E-05	1.65E-04	2.45E-04	2.80E-04	2.37E-04	1.51E-04
701	8.54E-05	1.66E-04	2.64E-04	2.66E-04	2.22E-04	1.64E-04
702	8.33E-05	1.56E-04	2.64E-04	2.51E-04	2.03E-04	1.76E-04
703	8.97E-05	1.38E-04	2.33E-04	2.43E-04	1.90E-04	1.64E-04
704	8.77E-05	1.31E-04	2.14E-04	2.49E-04	1.89E-04	1.41E-04
705	7.68E-05	1.36E-04	2.20E-04	2.63E-04	1.97E-04	1.22E-04
706	7.64E-05	1.39E-04	2.21E-04	2.72E-04	1.98E-04	1.21E-04
707	8.47E-05	1.38E-04	2.14E-04	2.67E-04	1.91E-04	1.35E-04
708	8.25E-05	1.43E-04	2.16E-04	2.42E-04	1.82E-04	1.40E-04
709	7.39E-05	1.47E-04	2.15E-04	2.11E-04	1.74E-04	1.34E-04
710	7.37E-05	1.36E-04	1.92E-04	1.99E-04	1.69E-04	1.27E-04
711	7.39E-05	1.22E-04	1.67E-04	2.03E-04	1.69E-04	1.23E-04
712	6.26E-05	1.27E-04	1.69E-04	2.11E-04	1.75E-04	1.20E-04
713	5.59E-05	1.31E-04	1.75E-04	2.13E-04	1.72E-04	1.20E-04
714	6.65E-05	1.19E-04	1.62E-04	2.05E-04	1.51E-04	1.22E-04
715	7.19E-05	1.12E-04	1.53E-04	1.99E-04	1.39E-04	1.21E-04
716	6.04E-05	1.19E-04	1.62E-04	1.99E-04	1.50E-04	1.12E-04
717	5.51E-05	1.17E-04	1.66E-04	1.93E-04	1.56E-04	1.01E-04
718	6.37E-05	9.93E-05	1.57E-04	1.78E-04	1.44E-04	9.49E-05
719	6.84E-05	8.64E-05	1.54E-04	1.69E-04	1.31E-04	9.41E-05
720	6.47E-05	8.28E-05	1.56E-04	1.66E-04	1.26E-04	9.66E-05
721	6.09E-05	7.75E-05	1.42E-04	1.54E-04	1.32E-04	9.68E-05
722	5.75E-05	7.32E-05	1.26E-04	1.45E-04	1.38E-04	9.39E-05
723	5.08E-05	7.98E-05	1.32E-04	1.57E-04	1.29E-04	9.02E-05
724	4.32E-05	9.52E-05	1.41E-04	1.67E-04	1.15E-04	9.01E-05
725	3.90E-05	1.10E-04	1.28E-04	1.52E-04	1.11E-04	9.52E-05
726	4.00E-05	1.05E-04	1.15E-04	1.35E-04	1.17E-04	9.07E-05
727	4.51E-05	7.55E-05	1.22E-04	1.36E-04	1.28E-04	7.24E-05
728	4.77E-05	6.00E-05	1.27E-04	1.34E-04	1.30E-04	7.16E-05
729	4.42E-05	7.19E-05	1.22E-04	1.22E-04	1.20E-04	9.49E-05
730	3.66E-05	7.72E-05	1.31E-04	1.27E-04	1.10E-04	1.04E-04
731	2.91E-05	6.49E-05	1.44E-04	1.46E-04	1.04E-04	8.99E-05
732	2.74E-05	5.09E-05	1.30E-04	1.47E-04	1.02E-04	7.81E-05
733	3.25E-05	5.11E-05	9.98E-05	1.33E-04	1.02E-04	7.55E-05
734	4.16E-05	7.41E-05	9.03E-05	1.22E-04	1.03E-04	7.70E-05
735	4.81E-05	9.05E-05	9.27E-05	1.09E-04	1.02E-04	7.64E-05
736	4.57E-05	7.30E-05	8.79E-05	8.44E-05	9.75E-05	6.93E-05
737	3.71E-05	5.92E-05	8.45E-05	6.96E-05	9.69E-05	5.93E-05
738	2.70E-05	7.51E-05	9.19E-05	7.92E-05	1.01E-04	5.21E-05
739	2.09E-05	8.89E-05	1.07E-04	1.03E-04	9.03E-05	5.39E-05
740	2.01E-05	8.38E-05	1.16E-04	1.26E-04	6.76E-05	6.54E-05
741	2.08E-05	7.21E-05	9.98E-05	1.33E-04	6.64E-05	8.04E-05
742	2.34E-05	6.02E-05	7.45E-05	1.22E-04	8.50E-05	9.00E-05
743	3.09E-05	4.84E-05	8.18E-05	1.06E-04	9.42E-05	8.46E-05
744	3.37E-05	3.72E-05	9.97E-05	9.81E-05	8.72E-05	6.27E-05
745	2.26E-05	2.75E-05	8.91E-05	1.05E-04	7.05E-05	3.04E-05
746	1.49E-05	2.17E-05	6.88E-05	1.11E-04	6.34E-05	9.28E-06
747	2.19E-05	2.35E-05	6.32E-05	1.04E-04	7.51E-05	1.46E-05
748	2.50E-05	3.80E-05	7.32E-05	1.00E-04	8.22E-05	3.59E-05
749	1.71E-05	5.67E-05	8.75E-05	1.05E-04	7.83E-05	5.67E-05
750	1.30E-05	5.39E-05	8.46E-05	1.02E-04	8.60E-05	5.89E-05
751	1.59E-05	3.27E-05	6.90E-05	8.33E-05	9.65E-05	4.57E-05
752	1.88E-05	1.77E-05	6.32E-05	4.94E-05	8.11E-05	3.62E-05
753	1.84E-05	1.45E-05	6.51E-05	3.33E-05	5.79E-05	3.53E-05
754	1.50E-05	1.88E-05	6.38E-05	6.09E-05	5.58E-05	3.93E-05
755	1.94E-05	2.29E-05	5.86E-05	8.03E-05	6.02E-05	3.75E-05
756	3.35E-05	2.51E-05	5.15E-05	5.94E-05	5.69E-05	2.73E-05
757	3.68E-05	3.71E-05	4.42E-05	4.42E-05	5.34E-05	2.51E-05
758	2.62E-05	5.35E-05	3.77E-05	5.47E-05	5.56E-05	3.02E-05
759	2.03E-05	5.04E-05	3.26E-05	6.93E-05	6.37E-05	2.22E-05
760	2.19E-05	3.82E-05	3.51E-05	7.42E-05	6.34E-05	1.22E-05
761	2.37E-05	4.23E-05	5.17E-05	6.56E-05	4.03E-05	2.40E-05
762	2.20E-05	4.95E-05	6.96E-05	5.90E-05	3.05E-05	3.36E-05
763	1.50E-05	4.18E-05	7.47E-05	6.20E-05	5.85E-05	2.17E-05
764	3.62E-06	2.73E-05	6.99E-05	4.46E-05	6.90E-05	2.79E-05
765	-3.18E-06	1.34E-05	6.02E-05	9.09E-06	4.46E-05	5.92E-05
766	1.32E-05	1.41E-06	4.94E-05	9.84E-06	3.85E-05	6.38E-05
767	3.76E-05	-1.29E-06	4.24E-05	4.63E-05	5.23E-05	3.78E-05
768	3.52E-05	1.45E-05	4.35E-05	7.53E-05	4.95E-05	1.60E-05
769	2.11E-05	3.35E-05	4.96E-05	8.29E-05	4.13E-05	1.05E-05
770	1.96E-05	3.89E-05	5.44E-05	7.29E-05	4.70E-05	1.78E-05
771	1.69E-05	4.01E-05	4.95E-05	6.45E-05	4.52E-05	1.62E-05
772	5.29E-06	4.04E-05	3.72E-05	6.61E-05	3.19E-05	2.44E-06
773	-9.54E-07	2.60E-05	3.60E-05	6.45E-05	4.08E-05	8.06E-06
774	-1.12E-07	9.30E-06	4.06E-05	6.00E-05	6.09E-05	3.16E-05
775	-7.92E-07	1.90E-05	3.11E-05	6.34E-05	4.93E-05	4.41E-05
776	3.62E-07	2.90E-05	2.56E-05	6.49E-05	2.46E-05	3.62E-05
777	7.12E-06	1.04E-05	4.22E-05	5.34E-05	1.71E-05	1.28E-05
778	7.82E-06	2.22E-06	4.67E-05	4.14E-05	9.85E-06	-2.85E-06
779	7.92E-07	2.37E-05	2.68E-05	4.03E-05	1.52E-07	-1.33E-06
780	3.78E-06	4.29E-05	1.89E-05	5.03E-05	1.93E-05	-2.90E-07
