# Supplementary material for: Influence of common lighting conditions and time-of-day on the effort-related cardiac response
Source: PLoS One. 2020 Oct 7;15(10):e0239553. doi: 10.1371/journal.pone.0239553 (PMC7540875; doi:10.1371/journal.pone.0239553)
Supplement: S1 File — The code can be executed with the free R software (GNU General Public License). The plots, included in the Results section, can be created directly from the study data with the file PEP_Plots.R. For the Raincloud plots, additional source files are needed from Allen et al. [54]. Further, the ZIP file contains text files with the R software console output, showing the executed code and the results (*.txt file extensions). Lastly, S1 File contains PDF files for all dependent variables with significant predictor variables. The PDF files contain two plots each, showing the QQ-Plots for Random Intercepts and Residuals from the linear mixed-effect model. (ZIP) [file pone.0239553.s003.zip]

Archive with 184 entries (184 files):
- 01_dPEP.pdf
- __MACOSX/._01_dPEP.pdf
- 02_dHR.pdf
- __MACOSX/._02_dHR.pdf
- 04_PEP_Rest.pdf
- __MACOSX/._04_PEP_Rest.pdf
- 06_Lvet_Rest.pdf
- __MACOSX/._06_Lvet_Rest.pdf
- 07_Raw_TLX.pdf
- __MACOSX/._07_Raw_TLX.pdf
- 08_TLX_1.pdf
- __MACOSX/._08_TLX_1.pdf
- 09_TLX_2.pdf
- __MACOSX/._09_TLX_2.pdf
- 10_TLX_3.pdf
- __MACOSX/._10_TLX_3.pdf
- 11_TLX_4.pdf
- __MACOSX/._11_TLX_4.pdf
- 12_TLX_5.pdf
- __MACOSX/._12_TLX_5.pdf
- 13_TLX_6.pdf
- __MACOSX/._13_TLX_6.pdf
- 14_KSS_S.pdf
- __MACOSX/._14_KSS_S.pdf
- 16_Appeal-1.pdf
- __MACOSX/._16_Appeal-1.pdf
- 16_Appeal.pdf
- __MACOSX/._16_Appeal.pdf
- 17_Appeal_Compared-1.pdf
- __MACOSX/._17_Appeal_Compared-1.pdf
- 17_Appeal_Compared.pdf
- __MACOSX/._17_Appeal_Compared.pdf
- 19_Mean_Cor.pdf
- __MACOSX/._19_Mean_Cor.pdf
- 20_Mean_Cor_6.pdf
- __MACOSX/._20_Mean_Cor_6.pdf
- 23_CO2.pdf
- __MACOSX/._23_CO2.pdf
- 24_Temp.pdf
- __MACOSX/._24_Temp.pdf
- 28_Mean_RT_2.pdf
- __MACOSX/._28_Mean_RT_2.pdf
- 33_KSS_D.pdf
- __MACOSX/._33_KSS_D.pdf
- 01_Script_dPEP_kritische_Werte.R
- __MACOSX/._01_Script_dPEP_kritische_Werte.R
- 01_Script_dPEP.R
- __MACOSX/._01_Script_dPEP.R
- 01_Script_dPEP2.R
- __MACOSX/._01_Script_dPEP2.R
- 02_Script_dHR.R
- __MACOSX/._02_Script_dHR.R
- 03_Script_dLvet.R
- __MACOSX/._03_Script_dLvet.R
- 04_Script_PEP_Rest.R
- __MACOSX/._04_Script_PEP_Rest.R
- 05_Script_HR_Rest.R
- __MACOSX/._05_Script_HR_Rest.R
- 06_Script_Lvet_Rest.R
- __MACOSX/._06_Script_Lvet_Rest.R
- 07_Script_Raw_TLX.R
- __MACOSX/._07_Script_Raw_TLX.R
- 08_Script_TLX_1.R
- __MACOSX/._08_Script_TLX_1.R
- 09_Script_TLX_2.R
- __MACOSX/._09_Script_TLX_2.R
- 10_Script_TLX_3.R
- __MACOSX/._10_Script_TLX_3.R
- 11_Script_TLX_4.R
- __MACOSX/._11_Script_TLX_4.R
- 12_Script_TLX_5.R
- __MACOSX/._12_Script_TLX_5.R
- 13_Script_TLX_6.R
- __MACOSX/._13_Script_TLX_6.R
- 14_Script_KSS_S.R
- __MACOSX/._14_Script_KSS_S.R
- 15_Script_Motivation.R
- __MACOSX/._15_Script_Motivation.R
- 16_Script_Appeal.R
- __MACOSX/._16_Script_Appeal.R
- 17_Script_Appeal_Compared.R
- __MACOSX/._17_Script_Appeal_Compared.R
- 18_Script_Mean_RT.R
- __MACOSX/._18_Script_Mean_RT.R
- 19_Script_Mean_Cor.R
- __MACOSX/._19_Script_Mean_Cor.R
- 20_Script_Mean_Cor_6.R
- __MACOSX/._20_Script_Mean_Cor_6.R
- 21_Script_Mean_RT_6.R
- __MACOSX/._21_Script_Mean_RT_6.R
- 23_Script_CO2.R
- __MACOSX/._23_Script_CO2.R
- 24_Script_Temp.R
- __MACOSX/._24_Script_Temp.R
- 25_Script_Hum.R
- __MACOSX/._25_Script_Hum.R
- 26_Script_PEP_r.R
- __MACOSX/._26_Script_PEP_r.R
- 27_Script_HR_r.R
- __MACOSX/._27_Script_HR_r.R
- 28_Script_Lvet_r.R
- __MACOSX/._28_Script_Lvet_r.R
- 28_Script_Mean_RT_2.R
- __MACOSX/._28_Script_Mean_RT_2.R
- 29_Script_Mean_RT_4.R
- __MACOSX/._29_Script_Mean_RT_4.R
- 30_Script_Mean_Cor_2.R
- __MACOSX/._30_Script_Mean_Cor_2.R
- 31_Script_Mean_Cor_4.R
- __MACOSX/._31_Script_Mean_Cor_4.R
- 32_Script_Mean_Cor4min.R
- __MACOSX/._32_Script_Mean_Cor4min.R
- 33_Script_KSS_D.R
- __MACOSX/._33_Script_KSS_D.R
- PEP_Plots.R
- __MACOSX/._PEP_Plots.R
- 01_dPEP.txt
- __MACOSX/._01_dPEP.txt
- 02_dHR.txt
- __MACOSX/._02_dHR.txt
- 03_dLvet.txt
- __MACOSX/._03_dLvet.txt
- 03_Script_dLvet.txt
- __MACOSX/._03_Script_dLvet.txt
- 04_PEP_Rest.txt
- __MACOSX/._04_PEP_Rest.txt
- 05_HR_Rest.txt
- __MACOSX/._05_HR_Rest.txt
- 06_Lvet_Rest.txt
- __MACOSX/._06_Lvet_Rest.txt
- 07_Raw_TLX.txt
- __MACOSX/._07_Raw_TLX.txt
- 08_TLX_1.txt
- __MACOSX/._08_TLX_1.txt
- 09_TLX_2.txt
- __MACOSX/._09_TLX_2.txt
- 10_TLX_3.txt
- __MACOSX/._10_TLX_3.txt
- 11_TLX_4.txt
- __MACOSX/._11_TLX_4.txt
- 12_TLX_5.txt
- __MACOSX/._12_TLX_5.txt
- 13_TLX_6.txt
- __MACOSX/._13_TLX_6.txt
- 14_KSS_S.txt
- __MACOSX/._14_KSS_S.txt
- 15_Motivation.txt
- __MACOSX/._15_Motivation.txt
- 16_Appeal.txt
- __MACOSX/._16_Appeal.txt
- 17_Appeal_Compared.txt
- __MACOSX/._17_Appeal_Compared.txt
- 18_Mean_RT.txt
- __MACOSX/._18_Mean_RT.txt
- 19_Mean_Cor.txt
- __MACOSX/._19_Mean_Cor.txt
- 20_Mean_Cor_6.txt
- __MACOSX/._20_Mean_Cor_6.txt
- 21_Mean_RT_6.txt
- __MACOSX/._21_Mean_RT_6.txt
- 23_CO2.txt
- __MACOSX/._23_CO2.txt
- 24_Temp.txt
- __MACOSX/._24_Temp.txt
- 25_Hum.txt
- __MACOSX/._25_Hum.txt
- 26_PEP_r.txt
- __MACOSX/._26_PEP_r.txt
- 27_HR_r.txt
- __MACOSX/._27_HR_r.txt
- 28_Lvet_r.txt
- __MACOSX/._28_Lvet_r.txt
- 28_Mean_RT_2.txt
- __MACOSX/._28_Mean_RT_2.txt
- 29_Mean_RT_4.txt
- __MACOSX/._29_Mean_RT_4.txt
- 30_Mean_Cor_2.txt
- __MACOSX/._30_Mean_Cor_2.txt
- 31_Mean_Cor_4.txt
- __MACOSX/._31_Mean_Cor_4.txt
- 32_Mean_Cor4min.txt
- __MACOSX/._32_Mean_Cor4min.txt
- 33_KSS_D.txt
- __MACOSX/._33_KSS_D.txt
