# Supplementary material for: Influence of common lighting conditions and time-of-day on the effort-related cardiac response
Source: PLoS One. 2020 Oct 7;15(10):e0239553. doi: 10.1371/journal.pone.0239553 (PMC7540875; doi:10.1371/journal.pone.0239553)
Supplement: S1 File — The code can be executed with the free R software (GNU General Public License). The plots, included in the Results section, can be created directly from the study data with the file PEP_Plots.R. For the Raincloud plots, additional source files are needed from Allen et al. [54]. Further, the ZIP file contains text files with the R software console output, showing the executed code and the results (*.txt file extensions). Lastly, S1 File contains PDF files for all dependent variables with significant predictor variables. The PDF files contain two plots each, showing the QQ-Plots for Random Intercepts and Residuals from the linear mixed-effect model. (ZIP) [file pone.0239553.s003.zip › 01_Script_dPEP_kritische_Werte.R]

#Laden aller notwendigen Bibliotheken
library(lme4)
library(car)
library(nlme)
library(multcomp)
library(lattice)

#Laden der Daten-CSV-Datei und Einfügen in das Objekt "study_data". 
#Die Datei muss manuell ausgewählt werden nach der Eingabe
study_data=read.csv(file.choose())

#Setzen aller verwendeten numerischen Werte als Faktoren, wo immer das notwendig ist (d.h. die Werte werden kategorial verwendet)
study_data$Daytime2 <- as.factor(study_data$Daytime2)
study_data$Scene_Nr <- as.factor(study_data$Scene_Nr)
study_data$Scene_Nr2 <- as.factor(study_data$Scene_Nr2)
study_data$Scene_Nr3 <- as.factor(study_data$Scene_Nr3)
study_data$Prior_Scene_Nr <- as.factor(study_data$Prior_Scene_Nr)
study_data$Scene_Count <- as.factor(study_data$Scene_Count)
study_data$Subject <- as.factor(study_data$Subject)


dPEPm00 = lmer(dPEP~Scene_Nr2+Daytime+(1|Subject),data=study_data,REML=FALSE)

dPEPm01 = lmer(dPEP~Scene_Nr2+Daytime+(1|Subject),data=subset(study_data, study_data$Subject != 1),REML=FALSE)
dPEPm02 = lmer(dPEP~Scene_Nr2+Daytime+(1|Subject),data=subset(study_data, study_data$Subject != 2),REML=FALSE)
dPEPm03 = lmer(dPEP~Scene_Nr2+Daytime+(1|Subject),data=subset(study_data, study_data$Subject != 3),REML=FALSE)
dPEPm04 = lmer(dPEP~Scene_Nr2+Daytime+(1|Subject),data=subset(study_data, study_data$Subject != 4),REML=FALSE)
dPEPm05 = lmer(dPEP~Scene_Nr2+Daytime+(1|Subject),data=subset(study_data, study_data$Subject != 5),REML=FALSE)
dPEPm06 = lmer(dPEP~Scene_Nr2+Daytime+(1|Subject),data=subset(study_data, study_data$Subject != 6),REML=FALSE)
dPEPm07 = lmer(dPEP~Scene_Nr2+Daytime+(1|Subject),data=subset(study_data, study_data$Subject != 7),REML=FALSE)
dPEPm08 = lmer(dPEP~Scene_Nr2+Daytime+(1|Subject),data=subset(study_data, study_data$Subject != 8),REML=FALSE)
dPEPm09 = lmer(dPEP~Scene_Nr2+Daytime+(1|Subject),data=subset(study_data, study_data$Subject != 9),REML=FALSE)
dPEPm10 = lmer(dPEP~Scene_Nr2+Daytime+(1|Subject),data=subset(study_data, study_data$Subject != 10),REML=FALSE)
dPEPm11 = lmer(dPEP~Scene_Nr2+Daytime+(1|Subject),data=subset(study_data, study_data$Subject != 11),REML=FALSE)
dPEPm12 = lmer(dPEP~Scene_Nr2+Daytime+(1|Subject),data=subset(study_data, study_data$Subject != 12),REML=FALSE)
dPEPm13 = lmer(dPEP~Scene_Nr2+Daytime+(1|Subject),data=subset(study_data, study_data$Subject != 13),REML=FALSE)
dPEPm14 = lmer(dPEP~Scene_Nr2+Daytime+(1|Subject),data=subset(study_data, study_data$Subject != 14),REML=FALSE)
dPEPm15 = lmer(dPEP~Scene_Nr2+Daytime+(1|Subject),data=subset(study_data, study_data$Subject != 15),REML=FALSE)
dPEPm16 = lmer(dPEP~Scene_Nr2+Daytime+(1|Subject),data=subset(study_data, study_data$Subject != 16),REML=FALSE)
dPEPm17 = lmer(dPEP~Scene_Nr2+Daytime+(1|Subject),data=subset(study_data, study_data$Subject != 17),REML=FALSE)
dPEPm18 = lmer(dPEP~Scene_Nr2+Daytime+(1|Subject),data=subset(study_data, study_data$Subject != 18),REML=FALSE)
dPEPm19 = lmer(dPEP~Scene_Nr2+Daytime+(1|Subject),data=subset(study_data, study_data$Subject != 19),REML=FALSE)
dPEPm20 = lmer(dPEP~Scene_Nr2+Daytime+(1|Subject),data=subset(study_data, study_data$Subject != 20),REML=FALSE)
dPEPm21 = lmer(dPEP~Scene_Nr2+Daytime+(1|Subject),data=subset(study_data, study_data$Subject != 21),REML=FALSE)
dPEPm22 = lmer(dPEP~Scene_Nr2+Daytime+(1|Subject),data=subset(study_data, study_data$Subject != 22),REML=FALSE)
dPEPm23 = lmer(dPEP~Scene_Nr2+Daytime+(1|Subject),data=subset(study_data, study_data$Subject != 23),REML=FALSE)
dPEPm24 = lmer(dPEP~Scene_Nr2+Daytime+(1|Subject),data=subset(study_data, study_data$Subject != 24),REML=FALSE)
dPEPm25 = lmer(dPEP~Scene_Nr2+Daytime+(1|Subject),data=subset(study_data, study_data$Subject != 25),REML=FALSE)
dPEPm26 = lmer(dPEP~Scene_Nr2+Daytime+(1|Subject),data=subset(study_data, study_data$Subject != 26),REML=FALSE)
dPEPm27 = lmer(dPEP~Scene_Nr2+Daytime+(1|Subject),data=subset(study_data, study_data$Subject != 27),REML=FALSE)


summary(dPEPm00)
summary(dPEPm01)
summary(dPEPm02)
summary(dPEPm03)
summary(dPEPm04)
summary(dPEPm05)
summary(dPEPm06)
summary(dPEPm07)
summary(dPEPm08)
summary(dPEPm09)
summary(dPEPm10)
summary(dPEPm11)
summary(dPEPm12)
summary(dPEPm13)
summary(dPEPm14)
summary(dPEPm15)
summary(dPEPm16)
summary(dPEPm17)
summary(dPEPm18)
summary(dPEPm19)
summary(dPEPm20)
summary(dPEPm21)
summary(dPEPm22)
summary(dPEPm23)
summary(dPEPm24)
summary(dPEPm25)
summary(dPEPm26)
summary(dPEPm27)

confint(dPEPm00)
confint(dPEPm01)
confint(dPEPm02)
confint(dPEPm03)
confint(dPEPm04)
confint(dPEPm05)
confint(dPEPm06)
confint(dPEPm07)
confint(dPEPm08)
confint(dPEPm09)
confint(dPEPm10)
confint(dPEPm11)
confint(dPEPm12)
confint(dPEPm13)
confint(dPEPm14)
confint(dPEPm15)
confint(dPEPm16)
confint(dPEPm17)
confint(dPEPm18)
confint(dPEPm19)
confint(dPEPm20)
confint(dPEPm21)
confint(dPEPm22)
confint(dPEPm23)
confint(dPEPm24)
confint(dPEPm25)
confint(dPEPm26)
confint(dPEPm27)
