# Supplementary material for: Influence of common lighting conditions and time-of-day on the effort-related cardiac response
Source: PLoS One. 2020 Oct 7;15(10):e0239553. doi: 10.1371/journal.pone.0239553 (PMC7540875; doi:10.1371/journal.pone.0239553)
Supplement: S1 File — The code can be executed with the free R software (GNU General Public License). The plots, included in the Results section, can be created directly from the study data with the file PEP_Plots.R. For the Raincloud plots, additional source files are needed from Allen et al. [54]. Further, the ZIP file contains text files with the R software console output, showing the executed code and the results (*.txt file extensions). Lastly, S1 File contains PDF files for all dependent variables with significant predictor variables. The PDF files contain two plots each, showing the QQ-Plots for Random Intercepts and Residuals from the linear mixed-effect model. (ZIP) [file pone.0239553.s003.zip › 01_Script_dPEP2.R]

#Laden aller notwendigen Bibliotheken
library(lme4)
library(car)
library(nlme)
library(multcomp)
library(lattice)

#Laden der Daten-CSV-Datei und Einfügen in das Objekt "study_data". 
#Die Datei muss manuell ausgewählt werden nach der Eingabe
study_data=read.csv(file.choose())

#Setzen aller verwendeten numerischen Werte als Faktoren, wo immer das notwendig ist (d.h. die Werte werden kategorial verwendet)
study_data$Daytime2 <- as.factor(study_data$Daytime2)
study_data$Scene_Nr <- as.factor(study_data$Scene_Nr)
study_data$Scene_Nr2 <- as.factor(study_data$Scene_Nr2)
study_data$Scene_Nr3 <- as.factor(study_data$Scene_Nr3)
study_data$Prior_Scene_Nr <- as.factor(study_data$Prior_Scene_Nr)
study_data$Scene_Count <- as.factor(study_data$Scene_Count)
study_data$Subject <- as.factor(study_data$Subject)

#Modellbildung: linear mixed effect model. Da die Werte normalverteilt sind (Kolmogorov-Smirnov Test in Excel) und es nur einen random effekt gibt (Versuchspersonen), wird die Option REML=FALSE gesetzt, d.h. Model-fit geschieht nach Maximum Likelihood, nicht nach Restricted Maximum Likelihood. Das Modell wird in einem Objekt gespeichert

dPEPm = lmer(dPEP~MEDI5031_100+Illuminance+Daytime+(1|Subject),data=study_data,REML=FALSE)
dPEPm00 = lmer(dPEP~(1|Subject), data=study_data, REML=FALSE)
dPEPm01 = lmer(dPEP~MEDI5031_100+Daytime+(1|Subject),data=study_data,REML=FALSE)
dPEPm02 = lmer(dPEP~Illuminance+Daytime+(1|Subject),data=study_data,REML=FALSE)
dPEPm03 = lmer(dPEP~MEDI5031_100+Illuminance+(1|Subject),data=study_data,REML=FALSE)

summary(dPEPm)

#Signifikanz von fixed effect Elementen
Anova(dPEPm)

#Prüfung der Signifikanz einzelner fixed effect Stufen
cftest(dPEPm)

#Bildung der 95 Prozent Konfidenzintervalle für fixed und random effects
confint(dPEPm)

#Ermittlung von eines näherungsweisen R^2 (Erklärte Varianz durch das Modell) aus RonghuiXu2003 (Omega0^2) und speichern in Variable "r2"

r2 <-1-var(residuals(dPEPm))/(var(model.response(model.frame(dPEPm))))
r2_full <- 1-var(residuals(dPEPm))/var(residuals(dPEPm00))
r2_wo_mel <-1-var(residuals(dPEPm02))/var(residuals(dPEPm00))
r2_wo_ill <-1-var(residuals(dPEPm01))/var(residuals(dPEPm00))
r2_wo_daytime <-1-var(residuals(dPEPm03))/var(residuals(dPEPm00))
r2
r2_full
r2_wo_mel
r2_wo_ill
r2_wo_daytime

#Ermittlung der Effektstärke (f^2) nach Cohen
#Gesamtmodell
r2/(1-r2)
#Regressoren
(r2_full)/(1-r2_full)
#Melanopischer Reiz
(r2_full-r2_wo_mel)/(1-r2_full)
#Helligkeit
(r2_full-r2_wo_ill)/(1-r2_full)
#Tageszeit
(r2_full-r2_wo_daytime)/(1-r2_full)

#Prüfung der Normalverteilung der Intercepts und der Residuals
# ranef(modell) gibt die Intercepts wieder
# residuals(modell) gibt die Residuals wieder

layout(matrix(1:2, ncol=2))
qint <- ranef(dPEPm)$Subject[["(Intercept)"]]
qres <- residuals(dPEPm)
qqnorm(qint, ylab = "Estimated random intercepts", xlim =c(-3,3), ylim=c(-20,20), main="Random intercepts")
qqline(qint)
qqnorm(qres, xlim = c(-3,3), ylim = c(-20,20), ylab="Estimated residuals", main= "Residuals")
qqline(qres)

#Extraktion der Schätzer für die fixed effects:
fixef(dPEPm)

#Extraktion der geschätzten Anpassungen durch zufällige Effekte
ranef(dPEPm)

#Extraktion der Koeffizienten unter Berücksichtigung der zufälligen Effekte
coef(dPEPm)

#Extraktion der geschätzten Werte
fitted(dPEPm)
summary(fitted(dPEPm))

#Extraktion der Residuals und Zusammenfassung
summary(resid(dPEPm))

#weitere Grafiken
hist(resid(dPEPm))
xyplot(profile(dPEPm))
densityplot(profile(dPEPm))
