# Supplementary material for: Influence of common lighting conditions and time-of-day on the effort-related cardiac response
Source: PLoS One. 2020 Oct 7;15(10):e0239553. doi: 10.1371/journal.pone.0239553 (PMC7540875; doi:10.1371/journal.pone.0239553)
Supplement: S1 File — The code can be executed with the free R software (GNU General Public License). The plots, included in the Results section, can be created directly from the study data with the file PEP_Plots.R. For the Raincloud plots, additional source files are needed from Allen et al. [54]. Further, the ZIP file contains text files with the R software console output, showing the executed code and the results (*.txt file extensions). Lastly, S1 File contains PDF files for all dependent variables with significant predictor variables. The PDF files contain two plots each, showing the QQ-Plots for Random Intercepts and Residuals from the linear mixed-effect model. (ZIP) [file pone.0239553.s003.zip › 08_Script_TLX_1.R]

#Laden aller notwendigen Bibliotheken
library(lme4)
library(car)
library(nlme)
library(multcomp)

#Laden der Daten-CSV-Datei und Einfügen in das Objekt "study_data". 
#Die Datei muss manuell ausgewählt werden nach der Eingabe
study_data=read.csv(file.choose())

#Setzen aller verwendeten numerischen Werte als Faktoren, wo immer das notwendig ist (d.h. die Werte werden kategorial verwendet)
study_data$Daytime2 <- as.factor(study_data$Daytime2)
study_data$Scene_Nr <- as.factor(study_data$Scene_Nr)
study_data$Scene_Nr2 <- as.factor(study_data$Scene_Nr2)
study_data$Scene_Nr3 <- as.factor(study_data$Scene_Nr3)
study_data$Prior_Scene_Nr <- as.factor(study_data$Prior_Scene_Nr)
study_data$Scene_Count <- as.factor(study_data$Scene_Count)
study_data$Subject <- as.factor(study_data$Subject)

#Modellbildung: linear mixed effect model. Da die Werte normalverteilt sind (Kolmogorov-Smirnov Test in Excel) und es nur einen random effekt gibt (Versuchspersonen), wird die Option REML=FALSE gesetzt, d.h. Model-fit geschieht nach Maximum Likelihood, nicht nach Restricted Maximum Likelihood. Das Modell wird in einem Objekt gespeichert

TLX_1m = lmer(TLX_1~Scene_Nr2+Daytime+(1|Subject),data=study_data,REML=FALSE)

#Nullmodellbildung: Erzeugung reduzierter Modelle um die Relevanz der Parameter nachzuvollziehen
#m00 ist immer das Modell mit reinem random effect zur Bestimmung der ICC1 (Intra Class Correlation 1, wie viel der Varianz der abhängigen Variable kann durch den random effect erklärt werden)
#m01-0x Reduzierung des Modells Schrittweise von links nach rechts

TLX_1m00 = lmer(TLX_1~(1|Subject), data=study_data, REML=FALSE)
TLX_1m01 = lmer(TLX_1~Daytime+(1|Subject),data=study_data,REML=FALSE)
TLX_1m02 = lmer(TLX_1~Scene_Nr2+(1|Subject),data=study_data,REML=FALSE)
TLX_1m03 = lmer(TLX_1~Scene_Nr2+Daytime+(1+Scene_Nr2|Subject),data=study_data,REML=FALSE)
TLX_1m04 = lmer(TLX_1~Scene_Nr2*Daytime+Scene_Nr2+Daytime+(1|Subject),data=study_data,REML=FALSE)
TLX_1m05 = lmer(TLX_1~Gender+(1|Subject),data=study_data,REML=FALSE)
TLX_1m06 = lmer(TLX_1~Gender+KSS_D+(1|Subject),data=study_data,REML=FALSE)
TLX_1m07 = lmer(TLX_1~Gender+Sleep_Duration+(1|Subject),data=study_data,REML=FALSE)
TLX_1m08 = lmer(TLX_1~Gender+D_MEQ_Score+(1|Subject),data=study_data,REML=FALSE)

#Zusammenfassung der Modellvergleiche (ausser m00)

anova(TLX_1m01, TLX_1m)
anova(TLX_1m02, TLX_1m)
anova(TLX_1m03, TLX_1m)
anova(TLX_1m04, TLX_1m)
anova(TLX_1m05, TLX_1m00)
anova(TLX_1m06, TLX_1m05)
anova(TLX_1m07, TLX_1m05)
anova(TLX_1m08, TLX_1m05)

#Überprüfung der ICC1

summary(TLX_1m00)

#wenn Variance des random effect (v1) geteilt durch Residual Variance (v2) + (v1) nahe null, dann ist der random effect zu vernachlässigen für das Modell und kann entfernt werden.

#Neubildung des Modells mit allen relevanten Parametern und Anzeige der Zusammenfassung

TLX_1m = lmer(TLX_1~Gender+(1|Subject),data=study_data,REML=FALSE)

summary(TLX_1m)

#Signifikanz von fixed effect Elementen
Anova(TLX_1m)

#Prüfung der Signifikanz einzelner fixed effect Stufen
cftest(TLX_1m)

#Bildung der 95 Prozent Konfidenzintervalle für fixed und random effects
confint(TLX_1m)

#Ermittlung von eines näherungsweisen R^2 (Erklärte Varianz durch das Modell) aus RonghuiXu2003 (Omega0^2) und speichern in Variable "r2"

r2 <-1-var(residuals(TLX_1m))/(var(model.response(model.frame(TLX_1m))))
r2

#Ermittlung der Effektstärke nach Cohen

sqrt(r2/(1-r2))

#Prüfung der Normalverteilung der Intercepts und der Residuals
# ranef(modell) gibt die Intercepts wieder
# residuals(modell) gibt die Residuals wieder

layout(matrix(1:2, ncol=2))
qint <- ranef(TLX_1m)$Subject[["(Intercept)"]]
qres <- residuals(TLX_1m)
qqnorm(qint, ylab = "Estimated random intercepts", xlim =c(-3,3), ylim=c(-10,10), main="Random intercepts")
qqline(qint)
qqnorm(qres, xlim = c(-3,3), ylim = c(-10,10), ylab="Estimated residuals", main= "Residuals")
qqline(qres)

#Extraktion der Schätzer für die fixed effects:
fixef(TLX_1m)

#Extraktion der geschätzten Anpassungen durch zufällige Effekte
ranef(TLX_1m)

#Extraktion der Koeffizienten unter Berücksichtigung der zufälligen Effekte
coef(TLX_1m)

#Extraktion der geschätzten Werte
fitted(TLX_1m)
summary(fitted(TLX_1m))

#Extraktion der Residuals und Zusammenfassung
summary(resid(TLX_1m))
hist(resid(TLX_1m))
