# Supplementary material for: Influence of common lighting conditions and time-of-day on the effort-related cardiac response
Source: PLoS One. 2020 Oct 7;15(10):e0239553. doi: 10.1371/journal.pone.0239553 (PMC7540875; doi:10.1371/journal.pone.0239553)
Supplement: S1 File — The code can be executed with the free R software (GNU General Public License). The plots, included in the Results section, can be created directly from the study data with the file PEP_Plots.R. For the Raincloud plots, additional source files are needed from Allen et al. [54]. Further, the ZIP file contains text files with the R software console output, showing the executed code and the results (*.txt file extensions). Lastly, S1 File contains PDF files for all dependent variables with significant predictor variables. The PDF files contain two plots each, showing the QQ-Plots for Random Intercepts and Residuals from the linear mixed-effect model. (ZIP) [file pone.0239553.s003.zip › 15_Script_Motivation.R]

#Laden aller notwendigen Bibliotheken
library(ordinal)
library(lme4)
library(car)
library(nlme)
library(multcomp)

#Laden der Daten-CSV-Datei und Einfügen in das Objekt "study_data". 
#Die Datei muss manuell ausgewählt werden nach der Eingabe
study_data=read.csv(file.choose())

#Setzen aller verwendeten numerischen Werte als Faktoren, wo immer das notwendig ist (d.h. die Werte werden kategorial verwendet)
study_data$Daytime2 <- as.factor(study_data$Daytime2)
study_data$Scene_Nr <- as.factor(study_data$Scene_Nr)
study_data$Scene_Nr2 <- as.factor(study_data$Scene_Nr2)
study_data$Scene_Nr3 <- as.factor(study_data$Scene_Nr3)
study_data$Prior_Scene_Nr <- as.factor(study_data$Prior_Scene_Nr)
study_data$Scene_Count <- as.factor(study_data$Scene_Count)
study_data$Subject <- as.factor(study_data$Subject)
study_data$Appeal <- as.factor(study_data$Appeal)
study_data$Motivation <- as.factor(study_data$Motivation)
study_data$Appeal_Compared <- as.factor(study_data$Appeal_Compared)


#Modellbildung: Cumulative Link Mixed Model: Da die Werte nicht normalverteilt sind sind (Kolmogorov-Smirnov Test in Excel) und es nur einen random effekt gibt (Versuchspersonen), und die abhängige Variable Ordinalskaliert ist. Das Modell wird in einem Objekt gespeichert

Motivationm = clmm(Motivation ~ Scene_Nr2+Daytime+D_MEQ_Score+(1|Subject), data=study_data, nAGQ=10)

summary(Motivationm)

#Nullmodellbildung: Erzeugung reduzierter Modelle um die Relevanz der Parameter nachzuvollziehen
#m01-0x Reduzierung des Modells Schrittweise

Motivationm00 = clmm(Motivation ~ 1+(1|Subject), data=study_data, nAGQ=10)
Motivationm01 = clmm(Motivation ~ Scene_Nr2*Daytime+Scene_Nr2+Daytime+D_MEQ_Score+(1|Subject), data=study_data, nAGQ=10)
Motivationm02 = clmm(Motivation ~ Daytime+D_MEQ_Score+(1|Subject), data=study_data, nAGQ=10)
Motivationm03 = clmm(Motivation ~ Scene_Nr2+D_MEQ_Score+(1|Subject), data=study_data, nAGQ=10)
Motivationm04 = clmm(Motivation ~ Scene_Nr2+Daytime+(1|Subject), data=study_data, nAGQ=10)
Motivationm05 = clmm(Motivation ~ Scene_Nr2+Daytime+D_MEQ_Score+(1+Daytime|Subject), data=study_data)
Motivationm06 = clmm(Motivation ~ Scene_Nr2+Daytime+D_MEQ_Score+(1+D_MEQ_Score|Subject), data=study_data)
Motivationm07 = clmm(Motivation ~ Scene_Nr2+Daytime+D_MEQ_Score+Gender+(1|Subject), data=study_data, nAGQ=10)
Motivationm08 = clmm(Motivation ~ Scene_Nr2+Daytime+D_MEQ_Score+KSS_D+(1|Subject), data=study_data, nAGQ=10)
Motivationm09 = clmm(Motivation ~ Gender+(1|Subject), data=subset(study_data,Prior_Scene_Nr!="NA"), nAGQ=10)
Motivationm10 = clmm(Motivation ~ Gender+Prior_Scene_Nr+(1|Subject), data=subset(study_data,Prior_Scene_Nr!="NA"))
Motivationm11 = clmm2(Motivation ~ Scene_Nr2, random=Subject, data=study_data)
Motivationm12 = clmm2(Motivation ~ Scene_Nr2, data=study_data)
Motivationm13 = clmm(Motivation ~ Gender+(1|Subject), data=study_data)
Motivationm14 = clmm(Motivation ~ Gender+(1+Daytime|Subject), data=study_data)
Motivationm15 = clmm(Motivation ~ 1+(1|Subject), data=study_data)
Motivationm16 = clmm2(Motivation ~ Gender, random=Subject, data=study_data)
Motivationm17 = clmm2(Motivation ~ Gender, data=study_data)


#Zusammenfassung der Modellvergleiche

anova(Motivationm01, Motivationm)
anova(Motivationm02, Motivationm)
anova(Motivationm03, Motivationm)
anova(Motivationm04, Motivationm)
anova(Motivationm05, Motivationm)
anova(Motivationm06, Motivationm)
anova(Motivationm07, Motivationm)
anova(Motivationm08, Motivationm)
anova(Motivationm10, Motivationm09)
anova(Motivationm11, Motivationm12)
anova(Motivationm13, Motivationm15)
anova(Motivationm14, Motivationm13)
anova(Motivationm16, Motivationm17)


#Neubildung des Modells mit allen relevanten Parametern und Anzeige der Zusammenfassung, für spätere Grafikerstellung zudem noch Modellerstellung mit alter Funktion clmm2.

Motivationm = clmm(Motivation ~Gender + (1|Subject), data=study_data)
summary(Motivationm)

#Extraktion der Lagekoeffizienten (kann auch noch vereinzelt werden mit angehängtem [1] usw.)
Motivationm$Theta

#Odds Ratios für alle Coeffizienten, In der Reihenfolge werden zuerst die Werte für Lagekoeffizienten, danach jene für die Parameter-Koeffizienten dargestellt
exp(coef(Motivationm))

#Berechnung der 95% Konfidenzintervalle für Koeffizienten
confint(Motivationm)

#Berechnung der Wahrscheinlichkeiten zum Eintreten bestimmter Wertungen, Die Umrechnung geschieht mittels dem Befehl plogis, der den Term logit^-1(Theta-Beta-ranef) berechnet, oder auch 1-1/(1+exp(Theta-Beta-ranef)), wobei Theta die Koeffizienten der Kategorien sind, Beta die Koeffizienten der (ggf. mehreren) Parameter und ranef die Koeffizienten der zufälligen Effekte (Subjects). Wenn ranef ausgelassen wird, wird ein "durchschnittlicher" Wert aller Subjects errechnet.
#Unterste Stufe mit Intercept-Einstellung
plogis(Motivationm$Theta[1])
plogis(Motivationm$Theta[1]-Motivationm$beta[1])

#zweite Stufe mit Intercept-Einstellung
plogis(Motivationm$Theta[2])-plogis(Motivationm$Theta[1])
plogis(Motivationm$Theta[2]-Motivationm$beta[1])-plogis(Motivationm$Theta[1]-Motivationm$beta[1])

#dritte Stufe mit Intercept-Einstellung
plogis(Motivationm$Theta[3])-plogis(Motivationm$Theta[2])
plogis(Motivationm$Theta[3]-Motivationm$beta[1])-plogis(Motivationm$Theta[2]-Motivationm$beta[1])

#vierte Stufe mit Intercept-Einstellung
1-plogis(Motivationm$Theta[3])
1-plogis(Motivationm$Theta[3]-Motivationm$beta[1])

#Ermittlung von McFadden´s Pseudo R2, basierend auf log-likelihood-Unterschieden, Werte zwischen 0.2 bis 0.4 stellen gemäß McFadden exzellenten Model-Fit dar!

ll.null <-Motivationm00$logLik
ll.proposed <-Motivationm$logLik
(ll.null-ll.proposed)/ll.null
