# Supplementary material for: Influence of common lighting conditions and time-of-day on the effort-related cardiac response
Source: PLoS One. 2020 Oct 7;15(10):e0239553. doi: 10.1371/journal.pone.0239553 (PMC7540875; doi:10.1371/journal.pone.0239553)
Supplement: S1 File — The code can be executed with the free R software (GNU General Public License). The plots, included in the Results section, can be created directly from the study data with the file PEP_Plots.R. For the Raincloud plots, additional source files are needed from Allen et al. [54]. Further, the ZIP file contains text files with the R software console output, showing the executed code and the results (*.txt file extensions). Lastly, S1 File contains PDF files for all dependent variables with significant predictor variables. The PDF files contain two plots each, showing the QQ-Plots for Random Intercepts and Residuals from the linear mixed-effect model. (ZIP) [file pone.0239553.s003.zip › 26_Script_PEP_r.R]

#Laden aller notwendigen Bibliotheken
library(lme4)
library(car)
library(nlme)
library(multcomp)

#Laden der Daten-CSV-Datei und Einfügen in das Objekt "study_data". 
#Die Datei muss manuell ausgewählt werden nach der Eingabe
study_data=read.csv(file.choose())

#Setzen aller verwendeten numerischen Werte als Faktoren, wo immer das notwendig ist (d.h. die Werte werden kategorial verwendet)
study_data$Daytime2 <- as.factor(study_data$Daytime2)
study_data$Scene_Nr <- as.factor(study_data$Scene_Nr)
study_data$Scene_Nr2 <- as.factor(study_data$Scene_Nr2)
study_data$Scene_Nr3 <- as.factor(study_data$Scene_Nr3)
study_data$Prior_Scene_Nr <- as.factor(study_data$Prior_Scene_Nr)
study_data$Scene_Count <- as.factor(study_data$Scene_Count)
study_data$Subject <- as.factor(study_data$Subject)

#Modellbildung: linear model. Das Modell wird in einem Objekt gespeichert

PEP_Rest_rm = lm(PEP_Rest_r~1,data=study_data)
PEP_Rest_rm01 = lm(PEP_Rest_r~Scene_Nr2,data=study_data)
PEP_Rest_rm02 = lm(PEP_Rest_r~Daytime,data=study_data)

#Zusammenfassung der Modellvergleiche (ausser m00)

summary(PEP_Rest_rm)
summary(PEP_Rest_rm01)
summary(PEP_Rest_rm02)

Wiederholung für Task-Phase
#Modellbildung: linear model. Das Modell wird in einem Objekt gespeichert

PEP_Task_rm = lm(PEP_Task_r~1,data=study_data)
PEP_Task_rm01 = lm(PEP_Task_r~Scene_Nr2,data=study_data)
PEP_Task_rm02 = lm(PEP_Task_r~Daytime,data=study_data)

#Zusammenfassung der Modellvergleiche (ausser m00)

summary(PEP_Task_rm)
summary(PEP_Task_rm01)
summary(PEP_Task_rm02)
