# Supplementary material for: Influence of common lighting conditions and time-of-day on the effort-related cardiac response
Source: PLoS One. 2020 Oct 7;15(10):e0239553. doi: 10.1371/journal.pone.0239553 (PMC7540875; doi:10.1371/journal.pone.0239553)
Supplement: S1 File — The code can be executed with the free R software (GNU General Public License). The plots, included in the Results section, can be created directly from the study data with the file PEP_Plots.R. For the Raincloud plots, additional source files are needed from Allen et al. [54]. Further, the ZIP file contains text files with the R software console output, showing the executed code and the results (*.txt file extensions). Lastly, S1 File contains PDF files for all dependent variables with significant predictor variables. The PDF files contain two plots each, showing the QQ-Plots for Random Intercepts and Residuals from the linear mixed-effect model. (ZIP) [file pone.0239553.s003.zip › PEP_Plots.R]

#Laden aller notwendigen Bibliotheken
library(lme4)
library(car)
library(nlme)
library(multcomp)
library(lattice)
library(broom)
library(tidyverse)
library(ggplot2)
library(cowplot)

# Die folgenden Pakete sind Teil der Veröffentlichung: 
  # "Allen M, Poggiali D, Whitaker K, Marshall TR, Kievit RA. Raincloud plots: 
  # a multi-platform tool for robust data visualization. Wellcome Open Res. 2019;4:63. 
  # Epub 2019/05/10. doi: 10.12688/wellcomeopenres.15191.1. PubMed PMID: 31069261; 
  # PubMed Central PMCID: PMCPMC6480976.":
source("summarySE.R")
source("R_rainclouds.R")


#Laden der Daten-CSV-Datei und Einfügen in das Objekt "study_data". 
#Die Datei muss manuell ausgewählt werden nach der Eingabe
study_data=read.csv(file.choose())

#Setzen aller verwendeten numerischen Werte als Faktoren, wo immer das notwendig ist (d.h. die Werte werden kategorial verwendet)
study_data$Daytime2 <- as.factor(study_data$Daytime2)
study_data$Scene_Nr <- as.factor(study_data$Scene_Nr)
study_data$Scene_Nr2 <- as.factor(study_data$Scene_Nr2)
study_data$Scene_Nr3 <- as.factor(study_data$Scene_Nr3)
study_data$Prior_Scene_Nr <- as.factor(study_data$Prior_Scene_Nr)
study_data$Scene_Count <- as.factor(study_data$Scene_Count)
study_data$Subject <- as.factor(study_data$Subject)

#Veränderung der Faktorstufen-Bezeichnungen für die Tageszeit und die Lichtszene
study_data <- mutate(study_data,
                     Daytime = factor(Daytime, levels= c("Morning", "Evening", "Late Afternoon")))
study_data$Daytime <- replace(study_data$Daytime, study_data$Daytime == "Evening", "Late Afternoon")
study_data <- mutate(study_data,
                     Daytime = factor(Daytime, levels= c("Morning", "Late Afternoon")))
study_data <- mutate(study_data,
                     Scene_Nr = factor(Scene_Nr, levels= c("1", "2", "3", "Scene 1", "Scene 2", "Scene 3")))

study_data$Scene_Nr <- replace(study_data$Scene_Nr, study_data$Scene_Nr == "1", "Scene 1")
study_data$Scene_Nr <- replace(study_data$Scene_Nr, study_data$Scene_Nr == "2", "Scene 2")
study_data$Scene_Nr <- replace(study_data$Scene_Nr, study_data$Scene_Nr == "3", "Scene 3")

study_data <- mutate(study_data,
                     Scene_Nr = factor(Scene_Nr, levels= c("1", "2", "3", "Scene 1", "Scene 2", "Scene 3")))

#Entfernen eines ungültigen LVET_Rest-Wertes, der bei dLVET bereits ungültig gemacht wurde
study_data$Lvet_Rest[4] <- NA

#Bildung der Summenwerte
sum_dPEP <- summarySE(study_data, measurevar = "dPEP", groupvars=c("Daytime","Scene_Nr"), na.rm = TRUE)
sum_dHR <- summarySE(study_data, measurevar = "dHR", groupvars=c("Daytime","Scene_Nr"), na.rm = TRUE)
sum_dLVet <- summarySE(study_data, measurevar = "dLvet", groupvars=c("Daytime","Scene_Nr"), na.rm = TRUE)
sum_dPEP2 <- summarySE(study_data, measurevar = "dPEP", groupvars=c("Daytime"), na.rm = TRUE)
sum_dHR2 <- summarySE(study_data, measurevar = "dHR", groupvars=c("Daytime"), na.rm = TRUE)
sum_dLVet2 <- summarySE(study_data, measurevar = "dLvet", groupvars=c("Daytime"), na.rm = TRUE)
sum_PEP <- summarySE(study_data, measurevar = "PEP_Rest", groupvars=c("Daytime","Scene_Nr"), na.rm = TRUE)
sum_HR <- summarySE(study_data, measurevar = "HR_Rest", groupvars=c("Daytime","Scene_Nr"), na.rm = TRUE)
sum_LVet <- summarySE(study_data, measurevar = "Lvet_Rest", groupvars=c("Daytime","Scene_Nr"), na.rm = TRUE)
sum_PEP2 <- summarySE(study_data, measurevar = "PEP_Rest", groupvars=c("Daytime"), na.rm = TRUE)
sum_HR2 <- summarySE(study_data, measurevar = "HR_Rest", groupvars=c("Daytime"), na.rm = TRUE)
sum_LVet2 <- summarySE(study_data, measurevar = "Lvet_Rest", groupvars=c("Daytime"), na.rm = TRUE)
sum_Sleep <- summarySE(study_data, measurevar = "PEP_Rest", groupvars=c("Daytime", "Subject"), na.rm = TRUE)
sum_Sleep2 <- summarySE(study_data, measurevar = "Sleep_Duration", groupvars=c("Daytime", "Subject"), na.rm = TRUE)
sum_Sleep$Sleep_Duration <- sum_Sleep2$Sleep_Duration_mean
sum_Sleep$Daytime2 <- as.numeric(sum_Sleep$Daytime)
sum_dHRs <-  summarySE(study_data, measurevar = "dHR", groupvars=c("Daytime", "Subject"), na.rm = TRUE)
sum_dHRs$Daytime2 <- as.numeric(as.factor(sum_dHRs$Daytime))
sum_dPEPs <-  summarySE(study_data, measurevar = "dPEP", groupvars=c("Daytime", "Subject"), na.rm = TRUE)
sum_dPEPs$Daytime2 <- as.numeric(as.factor(sum_dPEPs$Daytime))
sum_dPEP2s <- summarySE(study_data, measurevar = "dPEP", groupvars=c("Scene_Nr", "Subject"), na.rm = TRUE)
sum_dPEP2s$Scene2 <- as.numeric(as.factor(sum_dPEP2s$Scene_Nr))

#Erstellung der Raincloudgrafiken
 
#Reaction Scores
#dPEP
p_dPEP <- ggplot(study_data, aes(x=Scene_Nr, y=dPEP, fill = Scene_Nr)) +
  geom_hline(data = sum_dPEP2, aes(yintercept=dPEP_mean, group = Daytime), linetype=2, lwd=0.25)+
  geom_flat_violin(aes(fill=Scene_Nr), position = position_nudge(x=0.28, y=0), 
                   adjust = 1.5, trim = TRUE, alpha = .4, colour = NA)+
  geom_point(aes(x = as.numeric(Scene_Nr)-3, y = dPEP, colour = Scene_Nr),
             position = position_jitter(width = .05), size = 1, shape = 20, ) +
  geom_boxplot(aes(x = Scene_Nr, y=dPEP, fill=Scene_Nr), position = position_nudge(x=0.17, y=0), 
               outlier.shape = NA, width = .1, lwd = 0.25, colour = "black") +
  geom_line(data = sum_dPEP, aes(x = as.numeric(Scene_Nr)-2.72, 
                                 y = dPEP_mean, group = Daytime), linetype = 1, lwd= 0.25)+
  geom_point(data = sum_dPEP, aes(x = as.numeric(Scene_Nr)-2.72, 
                                   y = dPEP_mean, group = Daytime, colour = Scene_Nr), shape = 18)+
  geom_errorbar(data = sum_dPEP, aes(x = as.numeric(Scene_Nr)-2.72, y = dPEP_mean, group = Daytime, 
                                      colour = Scene_Nr, ymin = dPEP_mean-se, ymax = dPEP_mean+se), width = 0.05)+
  theme_cowplot(font_size = 8, font_family = "sans")+ylab("PEP reaction (∆PEP) / ms")+xlab("")+
  facet_wrap(~Daytime) +
  scale_fill_manual(values=c("#0092FF", "#FFE200", "#FF0027"))+
  scale_color_manual(values=c("#0092FF", "#FFE200", "#FF0027"))+
  scale_y_continuous(breaks=c(-20, -15, -10, -5, 0,5))+
  theme(legend.position = "none")+
  ggsave("p_dPEP.png", width = 5.2, height = 2.5)

p_dPEP

  #dHR
p_dHR <-   ggplot(study_data, aes(x=Scene_Nr, y=dHR, fill = Scene_Nr), show.legend = FALSE) +
  geom_hline(data = sum_dHR2, aes(yintercept=dHR_mean, group = Daytime), linetype=2, lwd=0.25)+
    geom_flat_violin(aes(fill=Scene_Nr), position = position_nudge(x=0.28, y=0), 
                     adjust = 1.5, trim = TRUE, alpha = .4, colour = NA)+
    geom_point(aes(x = as.numeric(Scene_Nr)-3, y = dHR, colour = Scene_Nr),
               position = position_jitter(width = .05), size = 1, shape = 20, ) +
    geom_boxplot(aes(x = Scene_Nr, y=dHR, fill=Scene_Nr), position = position_nudge(x=0.17, y=0), 
                 outlier.shape = NA, width = .1, lwd = 0.25, colour = "black") +
    geom_line(data = sum_dHR, aes(x = as.numeric(Scene_Nr)-2.72, 
                                   y = dHR_mean, group = Daytime), linetype = 1, lwd= 0.25)+
    geom_point(data = sum_dHR, aes(x = as.numeric(Scene_Nr)-2.72, 
                                    y = dHR_mean, group = Daytime, colour = Scene_Nr), shape = 18)+
    geom_errorbar(data = sum_dHR, aes(x = as.numeric(Scene_Nr)-2.72, y = dHR_mean, group = Daytime, 
                                       colour = Scene_Nr, ymin = dHR_mean-se, ymax = dHR_mean+se), width = 0.05)+
  theme_cowplot(font_size = 8, font_family = "sans")+ylab("HR reaction (∆HR) / bpm")+xlab("")+
    facet_wrap(~Daytime) +
    scale_fill_manual(values=c("#0092FF", "#FFE200", "#FF0027"))+
    scale_color_manual(values=c("#0092FF", "#FFE200", "#FF0027"))+
    scale_y_continuous(breaks=c(-8, -6, -4, -2, 0, 2, 4, 6, 8, 10))+
    theme(legend.position = "none")+
    ggsave("p_dHR.png", width = 5.2, height = 2.5)
  
p_dHR
  
  #dLVET
p_dLVET <-   ggplot(study_data, aes(x=Scene_Nr, y=dLvet, fill = Scene_Nr), show.legend = FALSE) +
  geom_hline(data = sum_dLVet2, aes(yintercept=dLvet_mean, group = Daytime), linetype=2, lwd=0.25)+
    geom_flat_violin(aes(fill=Scene_Nr), position = position_nudge(x=0.28, y=0), 
                     adjust = 1.5, trim = TRUE, alpha = .4, colour = NA)+
    geom_point(aes(x = as.numeric(Scene_Nr)-3, y = dLvet, colour = Scene_Nr),
               position = position_jitter(width = .05), size = 1, shape = 20, ) +
    geom_boxplot(aes(x = Scene_Nr, y=dLvet, fill=Scene_Nr), position = position_nudge(x=0.17, y=0), 
                 outlier.shape = NA, width = .1, lwd = 0.25, colour = "black") +
    geom_line(data = sum_dLVet, aes(x = as.numeric(Scene_Nr)-2.72, 
                                  y = dLvet_mean, group = Daytime), linetype = 1, lwd= 0.25)+
    geom_point(data = sum_dLVet, aes(x = as.numeric(Scene_Nr)-2.72, 
                                   y = dLvet_mean, group = Daytime, colour = Scene_Nr), shape = 18)+
    geom_errorbar(data = sum_dLVet, aes(x = as.numeric(Scene_Nr)-2.72, y = dLvet_mean, group = Daytime, 
                                      colour = Scene_Nr, ymin = dLvet_mean-se, ymax = dLvet_mean+se), width = 0.05)+
  theme_cowplot(font_size = 8, font_family = "sans")+ylab("LVET reaction (∆LVET) / ms")+xlab("Light Scene")+
    facet_wrap(~Daytime) +
    scale_fill_manual(values=c("#0092FF", "#FFE200", "#FF0027"))+
    scale_color_manual(values=c("#0092FF", "#FFE200", "#FF0027"))+
    scale_y_continuous(breaks=c(-40, -30, -20, -10, 0, 10, 20, 30, 40))+
    theme(legend.position = "none")+
    ggsave("p_dLVET.png", width = 5.2, height = 2.5)

p_dLVET
    
# Plot
reaction_plot <- plot_grid(p_dPEP, p_dHR, p_dLVET, nrow = 3, ncol = 1, labels = "AUTO")
ggsave("reaction.pdf", width=5.2, height = 7.5)
reaction_plot_final
warnings()

#Baseline Scores
#PEP
p_PEP <- ggplot(study_data, aes(x=Scene_Nr, y=PEP_Rest, fill = Scene_Nr)) +
  geom_hline(data = sum_PEP2, aes(yintercept=PEP_Rest_mean, group = Daytime), linetype=2, lwd=0.25)+

  geom_flat_violin(aes(fill=Scene_Nr), position = position_nudge(x=0.28, y=0), 
                   adjust = 1.5, trim = TRUE, alpha = .4, colour = NA)+
  geom_point(aes(x = as.numeric(Scene_Nr)-3, y = PEP_Rest, colour = Scene_Nr),
             position = position_jitter(width = .05), size = 1, shape = 20, ) +
  geom_boxplot(aes(x = Scene_Nr, y=PEP_Rest, fill=Scene_Nr), position = position_nudge(x=0.17, y=0), 
               outlier.shape = NA, width = .1, lwd = 0.25, colour = "black") +
  geom_line(data = sum_PEP, aes(x = as.numeric(Scene_Nr)-2.72, 
                                 y = PEP_Rest_mean, group = Daytime), linetype = 1, lwd= 0.25)+
  geom_point(data = sum_PEP, aes(x = as.numeric(Scene_Nr)-2.72, 
                                  y = PEP_Rest_mean, group = Daytime, colour = Scene_Nr), shape = 18)+
  geom_errorbar(data = sum_PEP, aes(x = as.numeric(Scene_Nr)-2.72, y = PEP_Rest_mean, group = Daytime, 
                                     colour = Scene_Nr, ymin = PEP_Rest_mean-se, ymax = PEP_Rest_mean+se), width = 0.05)+
  theme_cowplot(font_size = 8, font_family = "sans")+ylab("PEP baseline / ms")+xlab("")+
  facet_wrap(~Daytime) +
  scale_fill_manual(values=c("#0092FF", "#FFE200", "#FF0027"))+
  scale_color_manual(values=c("#0092FF", "#FFE200", "#FF0027"))+
  scale_y_continuous(breaks=c(100, 120, 140, 160, 180))+
  theme(legend.position = "none")+
  ggsave("p_PEP.png", width = 5.2, height = 2.5)

p_PEP

#HR
p_HR <-   ggplot(study_data, aes(x=Scene_Nr, y=HR_Rest, fill = Scene_Nr)) +
  geom_hline(data = sum_HR2, aes(yintercept=HR_Rest_mean, group = Daytime), linetype=2, lwd=0.25)+
  
   geom_flat_violin(aes(fill=Scene_Nr), position = position_nudge(x=0.28, y=0), 
                   adjust = 1.5, trim = TRUE, alpha = .4, colour = NA)+
  geom_point(aes(x = as.numeric(Scene_Nr)-3, y = HR_Rest, colour = Scene_Nr),
             position = position_jitter(width = .05), size = 1, shape = 20, ) +
  geom_boxplot(aes(x = Scene_Nr, y=HR_Rest, fill=Scene_Nr), position = position_nudge(x=0.17, y=0), 
               outlier.shape = NA, width = .1,lwd = 0.25, colour = "black") +
  geom_line(data = sum_HR, aes(x = as.numeric(Scene_Nr)-2.72, 
                                y = HR_Rest_mean, group = Daytime), linetype = 1, lwd= 0.25)+
  geom_point(data = sum_HR, aes(x = as.numeric(Scene_Nr)-2.72, 
                                 y = HR_Rest_mean, group = Daytime, colour = Scene_Nr), shape = 18)+
  geom_errorbar(data = sum_HR, aes(x = as.numeric(Scene_Nr)-2.72, y = HR_Rest_mean, group = Daytime, 
                                    colour = Scene_Nr, ymin = HR_Rest_mean-se, ymax = HR_Rest_mean+se), width = 0.05)+
  theme_cowplot(font_size = 8, font_family = "sans")+ylab("HR baseline / bpm")+xlab("")+
  facet_wrap(~Daytime) +
  scale_y_continuous(breaks=c(50, 60, 70, 80, 90, 100))+
  scale_fill_manual(values=c("#0092FF", "#FFE200", "#FF0027"))+
  scale_color_manual(values=c("#0092FF", "#FFE200", "#FF0027"))+
  theme(legend.position = "none")+
  ggsave("p_HR.png", width = 5.2, height = 2.5)

p_HR

#LVET
p_LVET <-   ggplot(study_data, aes(x=Scene_Nr, y=Lvet_Rest, fill = Scene_Nr)) +
  geom_hline(data = sum_LVet2, aes(yintercept=Lvet_Rest_mean, group = Daytime), linetype=2, lwd=0.25)+
  
  geom_flat_violin(aes(fill=Scene_Nr), position = position_nudge(x=0.28, y=0), 
                   adjust = 1.5, trim = TRUE, alpha = .4, colour = NA)+
  geom_point(aes(x = as.numeric(Scene_Nr)-3, y = Lvet_Rest, colour = Scene_Nr),
             position = position_jitter(width = .05), size = 1, shape = 20, ) +
  geom_boxplot(aes(x = Scene_Nr, y=Lvet_Rest, fill=Scene_Nr), position = position_nudge(x=0.17, y=0), 
               outlier.shape = NA, width = .1, lwd = 0.25, colour = "black") +
  geom_line(data = sum_LVet, aes(x = as.numeric(Scene_Nr)-2.72, 
                                  y = Lvet_Rest_mean, group = Daytime), linetype = 1, lwd= 0.25)+
  geom_point(data = sum_LVet, aes(x = as.numeric(Scene_Nr)-2.72, 
                                   y = Lvet_Rest_mean, group = Daytime, colour = Scene_Nr), shape = 18)+
  geom_errorbar(data = sum_LVet, aes(x = as.numeric(Scene_Nr)-2.72, y = Lvet_Rest_mean, group = Daytime, 
                                      colour = Scene_Nr, ymin = Lvet_Rest_mean-se, ymax = Lvet_Rest_mean+se), width = 0.05)+
  theme_cowplot(font_size = 8, font_family = "sans")+ylab("LVET baseline / ms")+xlab("Light Scene")+
  facet_wrap(~Daytime) +
  scale_y_continuous(breaks=c(225, 250, 275, 300, 325))+
  scale_fill_manual(values=c("#0092FF", "#FFE200", "#FF0027"))+
  scale_color_manual(values=c("#0092FF", "#FFE200", "#FF0027"))+
  theme(legend.position = "none")+
  ggsave("p_LVET.png", width = 5.2, height = 2.5)

p_LVET

# Plot
baseline_plot <- plot_grid(p_PEP, p_HR, p_LVET, nrow = 3, ncol = 1, labels = "AUTO")
ggsave("baseline.pdf", width=5.2, height = 7.5)
baseline_plot

# Gesamtplot
complete_plot <- plot_grid(p_dPEP, p_PEP, p_dHR, p_HR, p_dLVET, p_LVET, nrow = 3, ncol = 2, labels = "AUTO")
ggsave("complete.pdf", width=7.3, height = 7.5)
baseline_plot

#Scatterplots für signifikante Zusammenhänge
#PEP und Schlafdauer
PEP_Restm = lmer(PEP_Rest~Daytime+Sleep_Duration+(1|Subject),data=study_data,REML=FALSE)

i1 <- fixef(PEP_Restm)[1]+0.5*fixef(PEP_Restm)[2]
s1 <- fixef(PEP_Restm)[3]

Scatter1 <- ggplot(study_data, aes(x=Sleep_Duration, y=PEP_Rest, col=factor(Subject))) +
  geom_point(size = 0.5) + 
  geom_line(data = sum_Sleep, aes(y=PEP_Rest_mean), lwd= 0.25) +
  geom_abline(intercept = i1, slope = s1, col="Red")+
  theme_cowplot(font_size = 8, font_family = "sans")+ylab("PEP baseline / ms")+xlab("Sleep Duration / h")+
  scale_color_grey()+
  theme(legend.position = "none")+
  ggsave("Scatter1.png", width = 2.4, height = 2.4)

Scatter1

#LVET und Sex
Lvet_Restm = lmer(Lvet_Rest~Gender+BMI+(1|Subject),data=study_data,REML=FALSE)

i2 <- fixef(Lvet_Restm)[1]+mean(study_data$BMI)*fixef(Lvet_Restm)[3]-fixef(Lvet_Restm)[2]
s2 <- fixef(Lvet_Restm)[2]

Scatter2 <- ggplot(study_data, aes(x=Gender, y=Lvet_Rest, col=factor(Subject))) +
  geom_point(size = 0.5, position = position_jitter(width = 0.05)) + 
  geom_abline(intercept = i2, slope = s2, col="Red")+
  theme_cowplot(font_size = 8, font_family = "sans")+ylab("LVET baseline / ms")+xlab("Sex")+
  scale_color_grey()+
  scale_y_continuous(breaks=c(225, 250, 275, 300, 325, 350))+
  theme(legend.position = "none")+
  ggsave("Scatter2.png", width = 2.4, height = 2.4)

#LVET und BMI

i3 <- fixef(Lvet_Restm)[1]+(mean(as.numeric(as.factor(study_data$Gender)))-1)*fixef(Lvet_Restm)[2]
s3 <- fixef(Lvet_Restm)[3]

Scatter3 <- ggplot(study_data, aes(x=BMI, y=Lvet_Rest, col=factor(Subject))) +
  geom_point(size = 0.5, position = position_jitter(width = 0.05)) + 
  geom_abline(intercept = i3, slope = s3, col="Red")+
  theme_cowplot(font_size = 8, font_family = "sans")+ylab("LVET baseline / ms")+xlab("BMI")+
  scale_color_grey()+
  scale_y_continuous(breaks=c(225, 250, 275, 300, 325, 350))+
  theme(legend.position = "none")+
  ggsave("Scatter3.png", width = 2.4, height = 2.4)


#PEP und Daytime

PEP_Restm = lmer(PEP_Rest~Daytime+Sleep_Duration+(1|Subject),data=study_data,REML=FALSE)
fixef(PEP_Restm)

i4 <- fixef(PEP_Restm)[1]+mean(study_data$Sleep_Duration)*fixef(PEP_Restm)[3]-fixef(PEP_Restm)[2]
s4 <- fixef(PEP_Restm)[2]


Scatter4 <- ggplot(study_data, aes(x=Daytime, y=PEP_Rest, col=factor(Subject))) +
  geom_point(size = 0.5, position = position_jitter(width = 0.05)) + 
  geom_line(data = sum_Sleep, aes(x=Daytime2, y=PEP_Rest_mean), lwd= 0.25) +
  geom_abline(intercept = i4, slope = s4, col="Red")+
  theme_cowplot(font_size = 8, font_family = "sans")+ylab("PEP baseline / ms")+xlab("Daytime")+
  scale_color_grey()+
  theme(legend.position = "none")+
  ggsave("Scatter4.png", width = 2.4, height = 2.4)

Scatter4

#dHR und Daytime

dHRm = lmer(dHR~Daytime+(1|Subject),data=study_data,REML=FALSE)
fixef(dHRm)

i52 <- (fixef(dHRm)[1]-fixef(dHRm)[2])
s5 <- fixef(dHRm)[2]
i5
Scatter5 <- ggplot(study_data, aes(x=Daytime, y=dHR, col=factor(Subject))) +
  geom_point(size = 0.5, position = position_jitter(width = 0.05)) + 
  geom_line(data = sum_dHRs, aes(x=Daytime2, y=dHR_mean), lwd= 0.25) +
  geom_abline(intercept = i52, slope = s5, col="Red")+
  theme_cowplot(font_size = 8, font_family = "sans")+ylab("HR reaction (∆HR) / bpm")+xlab("Daytime")+
  scale_color_grey()+
  theme(legend.position = "none")+
  ggsave("Scatter5.png", width = 2.4, height = 2.4)

Scatter5

#dPEP und Daytime

dPEPm = lmer(dPEP~Scene_Nr2+Daytime+(1|Subject),data=study_data,REML=FALSE)
fixef(dPEPm)

i6 <- fixef(dPEPm)[1]-mean(0, fixef(dPEPm)[2],fixef(dPEPm)[3])-fixef(dPEPm)[4]
s6 <- fixef(dPEPm)[4]
i6
Scatter6 <- ggplot(study_data, aes(x=Daytime, y=dPEP, col=factor(Subject))) +
  geom_point(size = 0.5, position = position_jitter(width = 0.05)) + 
  geom_line(data = sum_dPEPs, aes(x=Daytime2, y=dPEP_mean), lwd= 0.25) +
  geom_abline(intercept = i6, slope = s6, col="Red")+
  theme_cowplot(font_size = 8, font_family = "sans")+ylab("PEP reaction (∆PEP) / ms")+xlab("Daytime")+
  scale_color_grey()+
  scale_y_continuous(breaks=c(-20, -15, -10, -5, 0, 5))+
  theme(legend.position = "none")+
  ggsave("Scatter6.png", width = 2.4, height = 2.4)

Scatter6

#dPEP und light scene

fixef(dPEPm)

i7 <- fixef(dPEPm)[1]-mean(0, fixef(dPEPm)[2],fixef(dPEPm)[3])-fixef(dPEPm)[4]
s7 <- fixef(dPEPm)[4]

dPEP_vector <- data.frame(c(1,2,3), c((fixef(dPEPm)[1]+fixef(dPEPm)[2]+0.5*fixef(dPEPm)[4]),(fixef(dPEPm)[1]+0.5*fixef(dPEPm)[4]),(fixef(dPEPm)[1]+fixef(dPEPm)[3]+0.5*fixef(dPEPm)[4])))
names(dPEP_vector) <- c("x", "y")
dPEP_vector

Scatter7 <- ggplot(study_data, aes(x=Scene_Nr, y=dPEP, col=factor(Subject))) +
  geom_point(size = 0.5, position = position_jitter(width = 0.05)) + 
  geom_line(data = sum_dPEP2s, aes(x=Scene2-3, y=dPEP_mean), lwd= 0.25) +
  geom_line(data=dPEP_vector, aes(x=x, y=y), col="Red")+
  theme_cowplot(font_size = 8, font_family = "sans")+ylab("PEP reaction (∆PEP) / ms")+xlab("Light Scene")+
  scale_color_grey()+
  theme(legend.position = "none")+
  scale_y_continuous(breaks=c(-20, -15, -10, -5, 0, 5))+
  ggsave("Scatter7.png", width = 2.4, height = 2.4)

Scatter7

#Gesamtplot
scatter_plot <- plot_grid(Scatter1, Scatter2, Scatter3, nrow = 1, ncol = 3, labels = "AUTO")
ggsave("Scatter.pdf", width=7.2, height = 2.4)
scatter_plot

scatter_plot2 <- plot_grid(Scatter7, Scatter6, Scatter5, Scatter4, Scatter1, Scatter2, Scatter3, nrow = 3, ncol = 3, labels = "AUTO")
ggsave("Scatter_ges.pdf", width=5.2, height = 5.2)
scatter_plot2
