# Supplementary material for: Influence of common lighting conditions and time-of-day on the effort-related cardiac response
Source: PLoS One. 2020 Oct 7;15(10):e0239553. doi: 10.1371/journal.pone.0239553 (PMC7540875; doi:10.1371/journal.pone.0239553)
Supplement: S1 File — The code can be executed with the free R software (GNU General Public License). The plots, included in the Results section, can be created directly from the study data with the file PEP_Plots.R. For the Raincloud plots, additional source files are needed from Allen et al. [54]. Further, the ZIP file contains text files with the R software console output, showing the executed code and the results (*.txt file extensions). Lastly, S1 File contains PDF files for all dependent variables with significant predictor variables. The PDF files contain two plots each, showing the QQ-Plots for Random Intercepts and Residuals from the linear mixed-effect model. (ZIP) [file pone.0239553.s003.zip › 01_dPEP.txt]

R version 3.6.1 (2019-07-05) -- "Action of the Toes"
Copyright (C) 2019 The R Foundation for Statistical Computing
Platform: x86_64-apple-darwin15.6.0 (64-bit)

R ist freie Software und kommt OHNE JEGLICHE GARANTIE.
Sie sind eingeladen, es unter bestimmten Bedingungen weiter zu verbreiten.
Tippen Sie 'license()' or 'licence()' für Details dazu.

R ist ein Gemeinschaftsprojekt mit vielen Beitragenden.
Tippen Sie 'contributors()' für mehr Information und 'citation()',
um zu erfahren, wie R oder R packages in Publikationen zitiert werden können.

Tippen Sie 'demo()' für einige Demos, 'help()' für on-line Hilfe, oder
'help.start()' für eine HTML Browserschnittstelle zur Hilfe.
Tippen Sie 'q()', um R zu verlassen.

[R.app GUI 1.70 (7684) x86_64-apple-darwin15.6.0]

[Arbeitsbereich wiederhergestellt aus /Users/zauner/.RData]
[Verlauf wiederhergestellt aus /Users/zauner/.Rapp.history]

> #Laden aller notwendigen Bibliotheken
> library(lme4)
Lade nötiges Paket: Matrix
> library(car)
Lade nötiges Paket: carData
Registered S3 methods overwritten by 'car':
  method                          from
  influence.merMod                lme4
  cooks.distance.influence.merMod lme4
  dfbeta.influence.merMod         lme4
  dfbetas.influence.merMod        lme4
> library(nlme)

Attache Paket: ‘nlme’

The following object is masked from ‘package:lme4’:

    lmList

> library(multcomp)
Lade nötiges Paket: mvtnorm
Lade nötiges Paket: survival
Lade nötiges Paket: TH.data
Lade nötiges Paket: MASS

Attache Paket: ‘TH.data’

The following object is masked from ‘package:MASS’:

    geyser

> library(lattice)
> 
> #Laden der Daten-CSV-Datei und Einfügen in das Objekt "study_data". 
> #Die Datei muss manuell ausgewählt werden nach der Eingabe
> study_data=read.csv(file.choose())
> 
> #Setzen aller verwendeten numerischen Werte als Faktoren, wo immer das notwendig ist (d.h. die Werte werden kategorial verwendet)
> study_data$Daytime2 <- as.factor(study_data$Daytime2)
> study_data$Scene_Nr <- as.factor(study_data$Scene_Nr)
> study_data$Scene_Nr2 <- as.factor(study_data$Scene_Nr2)
> study_data$Scene_Nr3 <- as.factor(study_data$Scene_Nr3)
> study_data$Prior_Scene_Nr <- as.factor(study_data$Prior_Scene_Nr)
> study_data$Scene_Count <- as.factor(study_data$Scene_Count)
> study_data$Subject <- as.factor(study_data$Subject)
> 
> #Modellbildung: linear mixed effect model. Da die Werte normalverteilt sind (Kolmogorov-Smirnov Test in Excel) und es nur einen random effekt gibt (Versuchspersonen), wird die Option REML=FALSE gesetzt, d.h. Model-fit geschieht nach Maximum Likelihood, nicht nach Restricted Maximum Likelihood. Das Modell wird in einem Objekt gespeichert
> 
> dPEPm = lmer(dPEP~Scene_Nr2+Daytime+(1|Subject),data=study_data,REML=FALSE)
> 
> #Nullmodellbildung: Erzeugung reduzierter Modelle um die Relevanz der Parameter nachzuvollziehen
> #m00 ist immer das Modell mit reinem random effect zur Bestimmung der ICC1 (Intra Class Correlation 1, wie viel der Varianz der abhängigen Variable kann durch den random effect erklärt werden)
> #m01-0x Reduzierung des Modells Schrittweise von links nach rechts
> 
> dPEPm00 = lmer(dPEP~(1|Subject), data=study_data, REML=FALSE)
> dPEPm01 = lmer(dPEP~Daytime+(1|Subject),data=study_data,REML=FALSE)
> dPEPm02 = lmer(dPEP~Scene_Nr2+(1|Subject),data=study_data,REML=FALSE)
> dPEPm03 = lmer(dPEP~Scene_Nr2+Daytime+(1+Scene_Nr2|Subject),data=study_data,REML=FALSE)
> dPEPm04 = lmer(dPEP~Scene_Nr2*Daytime+Scene_Nr2+Daytime+(1|Subject),data=study_data,REML=FALSE)
> dPEPm05 = lmer(dPEP~Scene_Nr2+Daytime+Gender+(1|Subject),data=study_data,REML=FALSE)
> dPEPm06 = lmer(dPEP~Scene_Nr2+Daytime+Birthyear + (1|Subject),data=study_data,REML=FALSE)
> dPEPm07 = lmer(dPEP~Scene_Nr2+Daytime+BMI+(1|Subject),data=study_data,REML=FALSE)
> dPEPm08 = lmer(dPEP~Scene_Nr2+Daytime+Sleep_Duration+(1|Subject),data=study_data,REML=FALSE)
> dPEPm09 = lmer(dPEP~Scene_Nr2+Daytime+D_MEQ_Score+(1|Subject),data=study_data,REML=FALSE)
> dPEPm10 = lmer(dPEP~Scene_Nr2+Daytime+KSS_D+(1|Subject),data=study_data,REML=FALSE)
> 
> #Zusammenfassung der Modellvergleiche (ausser m00)
> 
> anova(dPEPm01, dPEPm)
Data: study_data
Models:
dPEPm01: dPEP ~ Daytime + (1 | Subject)
dPEPm: dPEP ~ Scene_Nr2 + Daytime + (1 | Subject)
        Df    AIC    BIC  logLik deviance  Chisq Chi Df Pr(>Chisq)  
dPEPm01  4 919.40 931.70 -455.70   911.40                           
dPEPm    6 914.83 933.29 -451.42   902.83 8.5614      2    0.01383 *
---
Signif. codes:  0 ‘***’ 0.001 ‘**’ 0.01 ‘*’ 0.05 ‘.’ 0.1 ‘ ’ 1
> anova(dPEPm02, dPEPm)
Data: study_data
Models:
dPEPm02: dPEP ~ Scene_Nr2 + (1 | Subject)
dPEPm: dPEP ~ Scene_Nr2 + Daytime + (1 | Subject)
        Df    AIC    BIC  logLik deviance  Chisq Chi Df Pr(>Chisq)   
dPEPm02  5 922.49 937.87 -456.25   912.49                            
dPEPm    6 914.83 933.29 -451.42   902.83 9.6562      1   0.001887 **
---
Signif. codes:  0 ‘***’ 0.001 ‘**’ 0.01 ‘*’ 0.05 ‘.’ 0.1 ‘ ’ 1
> anova(dPEPm03, dPEPm)
Data: study_data
Models:
dPEPm: dPEP ~ Scene_Nr2 + Daytime + (1 | Subject)
dPEPm03: dPEP ~ Scene_Nr2 + Daytime + (1 + Scene_Nr2 | Subject)
        Df    AIC    BIC  logLik deviance  Chisq Chi Df Pr(>Chisq)
dPEPm    6 914.83 933.29 -451.42   902.83                         
dPEPm03 11 920.44 954.27 -449.22   898.44 4.3936      5     0.4942
> anova(dPEPm04, dPEPm)
Data: study_data
Models:
dPEPm: dPEP ~ Scene_Nr2 + Daytime + (1 | Subject)
dPEPm04: dPEP ~ Scene_Nr2 * Daytime + Scene_Nr2 + Daytime + (1 | Subject)
        Df    AIC    BIC  logLik deviance  Chisq Chi Df Pr(>Chisq)
dPEPm    6 914.83 933.29 -451.42   902.83                         
dPEPm04  8 918.80 943.41 -451.40   902.80 0.0304      2     0.9849
> anova(dPEPm05, dPEPm)
Data: study_data
Models:
dPEPm: dPEP ~ Scene_Nr2 + Daytime + (1 | Subject)
dPEPm05: dPEP ~ Scene_Nr2 + Daytime + Gender + (1 | Subject)
        Df    AIC    BIC  logLik deviance  Chisq Chi Df Pr(>Chisq)
dPEPm    6 914.83 933.29 -451.42   902.83                         
dPEPm05  7 915.56 937.09 -450.78   901.56 1.2722      1     0.2594
> anova(dPEPm06, dPEPm)
Data: study_data
Models:
dPEPm: dPEP ~ Scene_Nr2 + Daytime + (1 | Subject)
dPEPm06: dPEP ~ Scene_Nr2 + Daytime + Birthyear + (1 | Subject)
        Df    AIC    BIC  logLik deviance  Chisq Chi Df Pr(>Chisq)  
dPEPm    6 914.83 933.29 -451.42   902.83                           
dPEPm06  7 913.42 934.94 -449.71   899.42 3.4161      1    0.06456 .
---
Signif. codes:  0 ‘***’ 0.001 ‘**’ 0.01 ‘*’ 0.05 ‘.’ 0.1 ‘ ’ 1
> anova(dPEPm07, dPEPm)
Data: study_data
Models:
dPEPm: dPEP ~ Scene_Nr2 + Daytime + (1 | Subject)
dPEPm07: dPEP ~ Scene_Nr2 + Daytime + BMI + (1 | Subject)
        Df    AIC    BIC  logLik deviance  Chisq Chi Df Pr(>Chisq)
dPEPm    6 914.83 933.29 -451.42   902.83                         
dPEPm07  7 916.70 938.23 -451.35   902.70 0.1324      1     0.7159
> anova(dPEPm08, dPEPm)
Data: study_data
Models:
dPEPm: dPEP ~ Scene_Nr2 + Daytime + (1 | Subject)
dPEPm08: dPEP ~ Scene_Nr2 + Daytime + Sleep_Duration + (1 | Subject)
        Df    AIC    BIC  logLik deviance  Chisq Chi Df Pr(>Chisq)
dPEPm    6 914.83 933.29 -451.42   902.83                         
dPEPm08  7 915.98 937.51 -450.99   901.98 0.8545      1     0.3553
> anova(dPEPm09, dPEPm)
Data: study_data
Models:
dPEPm: dPEP ~ Scene_Nr2 + Daytime + (1 | Subject)
dPEPm09: dPEP ~ Scene_Nr2 + Daytime + D_MEQ_Score + (1 | Subject)
        Df    AIC    BIC  logLik deviance  Chisq Chi Df Pr(>Chisq)  
dPEPm    6 914.83 933.29 -451.42   902.83                           
dPEPm09  7 914.13 935.65 -450.06   900.13 2.7094      1    0.09976 .
---
Signif. codes:  0 ‘***’ 0.001 ‘**’ 0.01 ‘*’ 0.05 ‘.’ 0.1 ‘ ’ 1
> anova(dPEPm10, dPEPm)
Data: study_data
Models:
dPEPm: dPEP ~ Scene_Nr2 + Daytime + (1 | Subject)
dPEPm10: dPEP ~ Scene_Nr2 + Daytime + KSS_D + (1 | Subject)
        Df    AIC    BIC  logLik deviance  Chisq Chi Df Pr(>Chisq)
dPEPm    6 914.83 933.29 -451.42   902.83                         
dPEPm10  7 916.55 938.08 -451.28   902.55 0.2805      1     0.5964
> 
> #Überprüfung der ICC1
> 
> summary(dPEPm00)
Linear mixed model fit by maximum likelihood  ['lmerMod']
Formula: dPEP ~ (1 | Subject)
   Data: study_data

     AIC      BIC   logLik deviance df.resid 
   926.4    935.7   -460.2    920.4      157 

Scaled residuals: 
    Min      1Q  Median      3Q     Max 
-3.4804 -0.5557  0.1276  0.6031  2.0024 

Random effects:
 Groups   Name        Variance Std.Dev.
 Subject  (Intercept)  8.059   2.839   
 Residual             14.414   3.797   
Number of obs: 160, groups:  Subject, 27

Fixed effects:
            Estimate Std. Error t value
(Intercept)  -1.7748     0.6235  -2.846
> 
> #wenn Variance des random effect (v1) geteilt durch Residual Variance (v2) + (v1) nahe null, dann ist der random effect zu vernachlässigen für das Modell und kann entfernt werden.
> 
> #Neubildung des Modells mit allen relevanten Parametern und Anzeige der Zusammenfassung
> 
> dPEPm = lmer(dPEP~Scene_Nr2+Daytime+(1|Subject),data=study_data,REML=FALSE)
> 
> summary(dPEPm)
Linear mixed model fit by maximum likelihood  ['lmerMod']
Formula: dPEP ~ Scene_Nr2 + Daytime + (1 | Subject)
   Data: study_data

     AIC      BIC   logLik deviance df.resid 
   914.8    933.3   -451.4    902.8      154 

Scaled residuals: 
    Min      1Q  Median      3Q     Max 
-3.5834 -0.5251  0.0567  0.6915  2.2740 

Random effects:
 Groups   Name        Variance Std.Dev.
 Subject  (Intercept)  8.362   2.892   
 Residual             12.628   3.554   
Number of obs: 160, groups:  Subject, 27

Fixed effects:
               Estimate Std. Error t value
(Intercept)     -3.8355     0.7945  -4.828
Scene_Nr21       1.9661     0.6913   2.844
Scene_Nr23       1.4953     0.6876   2.175
DaytimeMorning   1.7814     0.5625   3.167

Correlation of Fixed Effects:
            (Intr) Sc_N21 Sc_N23
Scene_Nr21  -0.435              
Scene_Nr23  -0.441  0.503       
DaytimMrnng -0.362  0.000  0.009
> 
> #Signifikanz von fixed effect Elementen
> Anova(dPEPm)
Analysis of Deviance Table (Type II Wald chisquare tests)

Response: dPEP
            Chisq Df Pr(>Chisq)   
Scene_Nr2  8.8307  2   0.012090 * 
Daytime   10.0308  1   0.001539 **
---
Signif. codes:  0 ‘***’ 0.001 ‘**’ 0.01 ‘*’ 0.05 ‘.’ 0.1 ‘ ’ 1
> 
> #Prüfung der Signifikanz einzelner fixed effect Stufen
> cftest(dPEPm)

	 Simultaneous Tests for General Linear Hypotheses

Fit: lmer(formula = dPEP ~ Scene_Nr2 + Daytime + (1 | Subject), data = study_data, 
    REML = FALSE)

Linear Hypotheses:
                    Estimate Std. Error z value Pr(>|z|)    
(Intercept) == 0     -3.8355     0.7945  -4.828 1.38e-06 ***
Scene_Nr21 == 0       1.9661     0.6913   2.844  0.00446 ** 
Scene_Nr23 == 0       1.4953     0.6876   2.175  0.02966 *  
DaytimeMorning == 0   1.7814     0.5625   3.167  0.00154 ** 
---
Signif. codes:  0 ‘***’ 0.001 ‘**’ 0.01 ‘*’ 0.05 ‘.’ 0.1 ‘ ’ 1
(Univariate p values reported)

> 
> #Bildung der 95 Prozent Konfidenzintervalle für fixed und random effects
> confint(dPEPm)
Computing profile confidence intervals ...
                    2.5 %    97.5 %
.sig01          2.0583707  4.092226
.sigma          3.1657166  4.027860
(Intercept)    -5.4170646 -2.255144
Scene_Nr21      0.6020306  3.331862
Scene_Nr23      0.1377966  2.852840
DaytimeMorning  0.6704376  2.891367
> 
> #Ermittlung von eines näherungsweisen R^2 (Erklärte Varianz durch das Modell) aus RonghuiXu2003 (Omega0^2) und speichern in Variable "r2"
> 
> r2 <-1-var(residuals(dPEPm))/(var(model.response(model.frame(dPEPm))))
> r2_full <- 1-var(residuals(dPEPm))/var(residuals(dPEPm00))
> r2_wo_light <-1-var(residuals(dPEPm01))/var(residuals(dPEPm00))
> r2_wo_daytime <-1-var(residuals(dPEPm02))/var(residuals(dPEPm00))
> r2
[1] 0.5121824
> r2_full
[1] 0.1287818
> r2_wo_light
[1] 0.07009699
> r2_wo_daytime
[1] 0.05861477
> 
> #Ermittlung der Effektstärke (f^2) nach Cohen
> #Gesamtmodell
> r2/(1-r2)
[1] 1.049947
> #Regressoren
> (r2_full)/(1-r2_full)
[1] 0.1478181
> #Licht
> (r2_full-r2_wo_light)/(1-r2_full)
[1] 0.06735948
> #Tageszeit
> (r2_full-r2_wo_daytime)/(1-r2_full)
[1] 0.08053898
> 
> 
> #Prüfung der Normalverteilung der Intercepts und der Residuals
> # ranef(modell) gibt die Intercepts wieder
> # residuals(modell) gibt die Residuals wieder
> 
> layout(matrix(1:2, ncol=2))
> qint <- ranef(dPEPm)$Subject[["(Intercept)"]]
> qres <- residuals(dPEPm)
> qqnorm(qint, ylab = "Estimated random intercepts", xlim =c(-3,3), ylim=c(-20,20), main="Random intercepts")
> qqline(qint)
> qqnorm(qres, xlim = c(-3,3), ylim = c(-20,20), ylab="Estimated residuals", main= "Residuals")
> qqline(qres)
> 
> #Extraktion der Schätzer für die fixed effects:
> fixef(dPEPm)
   (Intercept)     Scene_Nr21     Scene_Nr23 DaytimeMorning 
     -3.835524       1.966117       1.495282       1.781407 
> 
> #Extraktion der geschätzten Anpassungen durch zufällige Effekte
> ranef(dPEPm)
$Subject
   (Intercept)
1  -3.80147697
2  -2.38776950
3  -2.10119209
4  -1.07138198
5  -1.02915402
6  -0.42122661
7   0.06830027
8   1.85357731
9   3.60266463
10 -1.69216105
11 -5.59177845
12 -0.41138755
13  0.60041560
14  4.17191246
15  0.87019152
16  4.58588422
17  1.28220713
18  2.08386030
19 -0.40738434
20 -2.40522530
21  2.73546187
22 -0.90680244
23  0.23180410
24 -4.90017792
25 -0.45026468
26  1.51414761
27  3.97695587

with conditional variances for “Subject” 
> 
> #Extraktion der Koeffizienten unter Berücksichtigung der zufälligen Effekte
> coef(dPEPm)
$Subject
   (Intercept) Scene_Nr21 Scene_Nr23 DaytimeMorning
1   -7.6370009   1.966117   1.495282       1.781407
2   -6.2232934   1.966117   1.495282       1.781407
3   -5.9367160   1.966117   1.495282       1.781407
4   -4.9069059   1.966117   1.495282       1.781407
5   -4.8646779   1.966117   1.495282       1.781407
6   -4.2567505   1.966117   1.495282       1.781407
7   -3.7672236   1.966117   1.495282       1.781407
8   -1.9819466   1.966117   1.495282       1.781407
9   -0.2328593   1.966117   1.495282       1.781407
10  -5.5276850   1.966117   1.495282       1.781407
11  -9.4273024   1.966117   1.495282       1.781407
12  -4.2469115   1.966117   1.495282       1.781407
13  -3.2351083   1.966117   1.495282       1.781407
14   0.3363886   1.966117   1.495282       1.781407
15  -2.9653324   1.966117   1.495282       1.781407
16   0.7503603   1.966117   1.495282       1.781407
17  -2.5533168   1.966117   1.495282       1.781407
18  -1.7516636   1.966117   1.495282       1.781407
19  -4.2429083   1.966117   1.495282       1.781407
20  -6.2407492   1.966117   1.495282       1.781407
21  -1.1000620   1.966117   1.495282       1.781407
22  -4.7423264   1.966117   1.495282       1.781407
23  -3.6037198   1.966117   1.495282       1.781407
24  -8.7357018   1.966117   1.495282       1.781407
25  -4.2857886   1.966117   1.495282       1.781407
26  -2.3213763   1.966117   1.495282       1.781407
27   0.1414320   1.966117   1.495282       1.781407

attr(,"class")
[1] "coef.mer"
> 
> #Extraktion der geschätzten Werte
> fitted(dPEPm)
          1           2           3           4           5           6           7 
-3.88947638 -5.85559344 -4.36031177 -5.67088382 -7.63700088 -6.14171921 -2.47576892 
          8           9          10          11          12          13          14 
-4.44188598 -2.94660431 -4.25717635 -6.22329342 -4.72801175 -2.18919150 -4.15530856 
         15          16          17          18          19          20          21 
-2.66002689 -3.97059893 -5.93671600 -4.44143433 -1.15938140 -3.12549846 -1.63021679 
         22          23          24          25          26          27          28 
-2.94078883 -4.90690590 -3.41162423 -1.11715343 -3.08327050 -1.58798883 -2.89856087 
         29          30          31          32          33          34          35 
-4.86467793 -3.36939626 -0.50922603 -2.47534309 -0.98006142 -2.29063346 -4.25675052 
         36          37          38          39          40          41          42 
-2.76146885 -0.01969914 -1.98581621 -0.49053453 -1.80110658 -3.76722364 -2.27194197 
         43          44          45          46          47          48          49 
 1.76557789 -0.20053917  1.29474250 -0.01582954 -1.98194661 -0.48666493  3.51466522 
         50          51          52          53          54          55          56 
 1.54854815  3.04382983  1.73325778 -0.23285928  1.26242239 -1.78016047 -3.74627753 
         57          58          59          60          61          62          63 
-2.25099586 -3.56156790 -5.52768497 -4.03240330 -5.67977787 -7.64589493 -6.15061326 
         64          65          66          67          68          69          70 
-7.46118530 -9.42730237 -7.93202069 -0.49938696 -2.46550402 -0.97022235 -2.28079439 
         71          72          73          74          75          76          77 
-4.24691146 -2.75162979  0.51241619 -1.45370088  0.04158079 -1.26899125 -3.23510831 
         78          79          80          81          82          83          84 
-1.73982664  4.08391305  2.11779599  3.61307766  2.30250562  0.33638855  1.83167022 
         85          86          87          88          89          90          91 
 0.78219210 -1.18392496  0.31135671 -0.99921533 -2.96533240 -1.47005072  4.49788481 
         92          93          94          95          96          97          98 
 2.53176774  4.02704941  2.71647737  0.75036031  2.24564198  1.19420772 -0.77190935 
         99         100         101         102         103         104         105 
 0.72337232 -0.58719972 -2.55331678 -1.05803511  1.99586088  0.02974382  1.52502549 
        106         107         108         109         110         111         112 
 0.21445345 -1.75166362 -0.25638195 -0.49538375 -2.46150082 -0.96621915 -2.27679119 
        113         114         115         116         117         118         119 
-4.24290825 -2.74762658 -2.49322471 -4.45934178 -2.96406010 -4.27463215 -6.24074921 
        120         121         122         123         124         125         126 
-4.74546754  2.64746246  0.68134539  2.17662706  0.86605502 -1.10006204  0.39521963 
        127         128         129         130         131         132         133 
-0.99480185 -2.96091892 -1.46563725 -2.77620929 -4.74232635 -3.24704468  0.14380469 
        134         135         136         138         139         140         141 
-1.82231237 -0.32703070 -1.63760274 -2.10843814 -4.98817733 -6.95429439 -5.45901272 
        143         144         145         146         147         148         149 
-8.73570183 -7.24042016 -0.53826410 -2.50438116 -1.00909949 -2.31967153 -4.28578860 
        150         151         152         153         154         155         156 
-2.79050692  1.42614819 -0.53996887  0.95531280 -0.35525924 -2.32137631 -0.82609463 
        157         158         159         160         161         162 
 3.88895646  1.92283939  3.41812107  2.10754902  0.14143196  1.63671363 
> summary(fitted(dPEPm))
   Min. 1st Qu.  Median    Mean 3rd Qu.    Max. 
 -9.427  -3.608  -1.766  -1.749   0.142   4.498 
> 
> #Extraktion der Residuals und Zusammenfassung
> summary(resid(dPEPm))
    Min.  1st Qu.   Median     Mean  3rd Qu.     Max. 
-12.7340  -1.8659   0.2014   0.0000   2.4574   8.0810 
> 
> #weitere Grafiken
> hist(resid(dPEPm))
> xyplot(profile(dPEPm))
> densityplot(profile(dPEPm))
> 
> 
