# Supplementary material for: Influence of common lighting conditions and time-of-day on the effort-related cardiac response
Source: PLoS One. 2020 Oct 7;15(10):e0239553. doi: 10.1371/journal.pone.0239553 (PMC7540875; doi:10.1371/journal.pone.0239553)
Supplement: S1 File — The code can be executed with the free R software (GNU General Public License). The plots, included in the Results section, can be created directly from the study data with the file PEP_Plots.R. For the Raincloud plots, additional source files are needed from Allen et al. [54]. Further, the ZIP file contains text files with the R software console output, showing the executed code and the results (*.txt file extensions). Lastly, S1 File contains PDF files for all dependent variables with significant predictor variables. The PDF files contain two plots each, showing the QQ-Plots for Random Intercepts and Residuals from the linear mixed-effect model. (ZIP) [file pone.0239553.s003.zip › 02_dHR.txt]

R version 3.6.1 (2019-07-05) -- "Action of the Toes"
Copyright (C) 2019 The R Foundation for Statistical Computing
Platform: x86_64-apple-darwin15.6.0 (64-bit)

R ist freie Software und kommt OHNE JEGLICHE GARANTIE.
Sie sind eingeladen, es unter bestimmten Bedingungen weiter zu verbreiten.
Tippen Sie 'license()' or 'licence()' für Details dazu.

R ist ein Gemeinschaftsprojekt mit vielen Beitragenden.
Tippen Sie 'contributors()' für mehr Information und 'citation()',
um zu erfahren, wie R oder R packages in Publikationen zitiert werden können.

Tippen Sie 'demo()' für einige Demos, 'help()' für on-line Hilfe, oder
'help.start()' für eine HTML Browserschnittstelle zur Hilfe.
Tippen Sie 'q()', um R zu verlassen.

[R.app GUI 1.70 (7684) x86_64-apple-darwin15.6.0]

[Arbeitsbereich wiederhergestellt aus /Users/zauner/.RData]
[Verlauf wiederhergestellt aus /Users/zauner/.Rapp.history]

> #Laden aller notwendigen Bibliotheken
> library(lme4)
Lade nötiges Paket: Matrix
> library(car)
Lade nötiges Paket: carData
Registered S3 methods overwritten by 'car':
  method                          from
  influence.merMod                lme4
  cooks.distance.influence.merMod lme4
  dfbeta.influence.merMod         lme4
  dfbetas.influence.merMod        lme4
> library(nlme)

Attache Paket: ‘nlme’

The following object is masked from ‘package:lme4’:

    lmList

> library(multcomp)
Lade nötiges Paket: mvtnorm
Lade nötiges Paket: survival
Lade nötiges Paket: TH.data
Lade nötiges Paket: MASS

Attache Paket: ‘TH.data’

The following object is masked from ‘package:MASS’:

    geyser

> 
> #Laden der Daten-CSV-Datei und Einfügen in das Objekt "study_data". 
> #Die Datei muss manuell ausgewählt werden nach der Eingabe
> study_data=read.csv(file.choose())
> 
> #Setzen aller verwendeten numerischen Werte als Faktoren, wo immer das notwendig ist (d.h. die Werte werden kategorial verwendet)
> study_data$Daytime2 <- as.factor(study_data$Daytime2)
> study_data$Scene_Nr <- as.factor(study_data$Scene_Nr)
> study_data$Scene_Nr2 <- as.factor(study_data$Scene_Nr2)
> study_data$Scene_Nr3 <- as.factor(study_data$Scene_Nr3)
> study_data$Prior_Scene_Nr <- as.factor(study_data$Prior_Scene_Nr)
> study_data$Scene_Count <- as.factor(study_data$Scene_Count)
> study_data$Subject <- as.factor(study_data$Subject)
> 
> #Modellbildung: linear mixed effect model. Da die Werte normalverteilt sind (Kolmogorov-Smirnov Test in Excel) und es nur einen random effekt gibt (Versuchspersonen), wird die Option REML=FALSE gesetzt, d.h. Model-fit geschieht nach Maximum Likelihood, nicht nach Restricted Maximum Likelihood. Das Modell wird in einem Objekt gespeichert
> 
> dHRm = lmer(dHR~Scene_Nr2+Daytime+(1|Subject),data=study_data,REML=FALSE)
> 
> #Nullmodellbildung: Erzeugung reduzierter Modelle um die Relevanz der Parameter nachzuvollziehen
> #m00 ist immer das Modell mit reinem random effect zur Bestimmung der ICC1 (Intra Class Correlation 1, wie viel der Varianz der abhängigen Variable kann durch den random effect erklärt werden)
> #m01-0x Reduzierung des Modells Schrittweise von links nach rechts
> 
> dHRm00 = lmer(dHR~(1|Subject), data=study_data, REML=FALSE)
> dHRm01 = lmer(dHR~Daytime+(1|Subject),data=study_data,REML=FALSE)
> dHRm02 = lmer(dHR~Scene_Nr2+(1|Subject),data=study_data,REML=FALSE)
> dHRm03 = lmer(dHR~Scene_Nr2+Daytime+(1+Scene_Nr2|Subject),data=study_data,REML=FALSE)
Warnmeldung:
In checkConv(attr(opt, "derivs"), opt$par, ctrl = control$checkConv,  :
  Model failed to converge with max|grad| = 0.0224066 (tol = 0.002, component 1)
> dHRm04 = lmer(dHR~Scene_Nr2*Daytime+Scene_Nr2+Daytime+(1|Subject),data=study_data,REML=FALSE)
> dHRm05 = lmer(dHR~Daytime+Gender+(1|Subject),data=study_data,REML=FALSE)
> dHRm06 = lmer(dHR~Daytime+Birthyear+(1|Subject),data=study_data,REML=FALSE)
> dHRm07 = lmer(dHR~Daytime+BMI+(1|Subject),data=study_data,REML=FALSE)
> dHRm08 = lmer(dHR~Daytime+Sleep_Duration+(1|Subject),data=study_data,REML=FALSE)
> dHRm09 = lmer(dHR~Daytime+D_MEQ_Score+(1|Subject),data=study_data,REML=FALSE)
> dHRm10 = lmer(dHR~Daytime+KSS_D+(1|Subject),data=study_data,REML=FALSE)
> 
> #Zusammenfassung der Modellvergleiche (ausser m00)
> 
> anova(dHRm01, dHRm)
Data: study_data
Models:
dHRm01: dHR ~ Daytime + (1 | Subject)
dHRm: dHR ~ Scene_Nr2 + Daytime + (1 | Subject)
       Df   AIC    BIC  logLik deviance  Chisq Chi Df Pr(>Chisq)
dHRm01  4 802.7 815.00 -397.35    794.7                         
dHRm    6 805.5 823.95 -396.75    793.5 1.1966      2     0.5498
> anova(dHRm02, dHRm)
Data: study_data
Models:
dHRm02: dHR ~ Scene_Nr2 + (1 | Subject)
dHRm: dHR ~ Scene_Nr2 + Daytime + (1 | Subject)
       Df    AIC    BIC  logLik deviance  Chisq Chi Df Pr(>Chisq)   
dHRm02  5 814.02 829.40 -402.01   804.02                            
dHRm    6 805.50 823.95 -396.75   793.50 10.523      1   0.001179 **
---
Signif. codes:  0 ‘***’ 0.001 ‘**’ 0.01 ‘*’ 0.05 ‘.’ 0.1 ‘ ’ 1
> anova(dHRm03, dHRm)
Data: study_data
Models:
dHRm: dHR ~ Scene_Nr2 + Daytime + (1 | Subject)
dHRm03: dHR ~ Scene_Nr2 + Daytime + (1 + Scene_Nr2 | Subject)
       Df    AIC    BIC  logLik deviance  Chisq Chi Df Pr(>Chisq)
dHRm    6 805.50 823.95 -396.75   793.50                         
dHRm03 11 811.99 845.82 -394.99   789.99 3.5102      5     0.6218
> anova(dHRm04, dHRm)
Data: study_data
Models:
dHRm: dHR ~ Scene_Nr2 + Daytime + (1 | Subject)
dHRm04: dHR ~ Scene_Nr2 * Daytime + Scene_Nr2 + Daytime + (1 | Subject)
       Df    AIC    BIC  logLik deviance  Chisq Chi Df Pr(>Chisq)
dHRm    6 805.50 823.95 -396.75   793.50                         
dHRm04  8 809.04 833.64 -396.52   793.04 0.4621      2     0.7937
> anova(dHRm05, dHRm01)
Data: study_data
Models:
dHRm01: dHR ~ Daytime + (1 | Subject)
dHRm05: dHR ~ Daytime + Gender + (1 | Subject)
       Df    AIC    BIC  logLik deviance  Chisq Chi Df Pr(>Chisq)
dHRm01  4 802.70 815.00 -397.35   794.70                         
dHRm05  5 803.29 818.67 -396.65   793.29 1.4039      1     0.2361
> anova(dHRm06, dHRm01)
Data: study_data
Models:
dHRm01: dHR ~ Daytime + (1 | Subject)
dHRm06: dHR ~ Daytime + Birthyear + (1 | Subject)
       Df    AIC    BIC  logLik deviance  Chisq Chi Df Pr(>Chisq)  
dHRm01  4 802.70 815.00 -397.35   794.70                           
dHRm06  5 801.69 817.07 -395.85   791.69 3.0021      1    0.08316 .
---
Signif. codes:  0 ‘***’ 0.001 ‘**’ 0.01 ‘*’ 0.05 ‘.’ 0.1 ‘ ’ 1
> anova(dHRm07, dHRm01)
Data: study_data
Models:
dHRm01: dHR ~ Daytime + (1 | Subject)
dHRm07: dHR ~ Daytime + BMI + (1 | Subject)
       Df    AIC    BIC  logLik deviance  Chisq Chi Df Pr(>Chisq)
dHRm01  4 802.70 815.00 -397.35   794.70                         
dHRm07  5 804.69 820.06 -397.34   794.69 0.0106      1     0.9179
> anova(dHRm08, dHRm01)
Data: study_data
Models:
dHRm01: dHR ~ Daytime + (1 | Subject)
dHRm08: dHR ~ Daytime + Sleep_Duration + (1 | Subject)
       Df   AIC    BIC  logLik deviance  Chisq Chi Df Pr(>Chisq)
dHRm01  4 802.7 815.00 -397.35    794.7                         
dHRm08  5 804.5 819.88 -397.25    794.5 0.1967      1     0.6574
> anova(dHRm09, dHRm01)
Data: study_data
Models:
dHRm01: dHR ~ Daytime + (1 | Subject)
dHRm09: dHR ~ Daytime + D_MEQ_Score + (1 | Subject)
       Df    AIC    BIC  logLik deviance  Chisq Chi Df Pr(>Chisq)
dHRm01  4 802.70 815.00 -397.35   794.70                         
dHRm09  5 804.66 820.03 -397.33   794.66 0.0378      1     0.8458
> anova(dHRm10, dHRm01)
Data: study_data
Models:
dHRm01: dHR ~ Daytime + (1 | Subject)
dHRm10: dHR ~ Daytime + KSS_D + (1 | Subject)
       Df   AIC    BIC  logLik deviance Chisq Chi Df Pr(>Chisq)
dHRm01  4 802.7 815.00 -397.35    794.7                        
dHRm10  5 804.7 820.07 -397.35    794.7 3e-04      1     0.9853
> 
> #Überprüfung der ICC1
> 
> summary(dHRm00)
Linear mixed model fit by maximum likelihood  ['lmerMod']
Formula: dHR ~ (1 | Subject)
   Data: study_data

     AIC      BIC   logLik deviance df.resid 
   811.1    820.4   -402.6    805.1      157 

Scaled residuals: 
    Min      1Q  Median      3Q     Max 
-3.3450 -0.5132  0.0379  0.4850  3.5417 

Random effects:
 Groups   Name        Variance Std.Dev.
 Subject  (Intercept) 5.516    2.349   
 Residual             6.648    2.578   
Number of obs: 160, groups:  Subject, 27

Fixed effects:
            Estimate Std. Error t value
(Intercept)   1.1877     0.4959   2.395
> 
> #wenn Variance des random effect (v1) geteilt durch Residual Variance (v2) + (v1) nahe null, dann ist der random effect zu vernachlässigen für das Modell und kann entfernt werden.
> 
> #Neubildung des Modells mit allen relevanten Parametern und Anzeige der Zusammenfassung
> 
> dHRm = lmer(dHR~Daytime+(1|Subject),data=study_data,REML=FALSE)
> 
> summary(dHRm)
Linear mixed model fit by maximum likelihood  ['lmerMod']
Formula: dHR ~ Daytime + (1 | Subject)
   Data: study_data

     AIC      BIC   logLik deviance df.resid 
   802.7    815.0   -397.3    794.7      156 

Scaled residuals: 
    Min      1Q  Median      3Q     Max 
-3.2312 -0.5282  0.0409  0.5126  3.3619 

Random effects:
 Groups   Name        Variance Std.Dev.
 Subject  (Intercept) 5.609    2.368   
 Residual             6.145    2.479   
Number of obs: 160, groups:  Subject, 27

Fixed effects:
               Estimate Std. Error t value
(Intercept)      1.8434     0.5346   3.448
DaytimeMorning  -1.2928     0.3924  -3.295

Correlation of Fixed Effects:
            (Intr)
DaytimMrnng -0.372
> 
> #Signifikanz von fixed effect Elementen
> Anova(dHRm)
Analysis of Deviance Table (Type II Wald chisquare tests)

Response: dHR
         Chisq Df Pr(>Chisq)    
Daytime 10.857  1  0.0009844 ***
---
Signif. codes:  0 ‘***’ 0.001 ‘**’ 0.01 ‘*’ 0.05 ‘.’ 0.1 ‘ ’ 1
> 
> #Prüfung der Signifikanz einzelner fixed effect Stufen
> cftest(dHRm)

	 Simultaneous Tests for General Linear Hypotheses

Fit: lmer(formula = dHR ~ Daytime + (1 | Subject), data = study_data, 
    REML = FALSE)

Linear Hypotheses:
                    Estimate Std. Error z value Pr(>|z|)    
(Intercept) == 0      1.8434     0.5346   3.448 0.000564 ***
DaytimeMorning == 0  -1.2928     0.3924  -3.295 0.000984 ***
---
Signif. codes:  0 ‘***’ 0.001 ‘**’ 0.01 ‘*’ 0.05 ‘.’ 0.1 ‘ ’ 1
(Univariate p values reported)

> 
> #Bildung der 95 Prozent Konfidenzintervalle für fixed und random effects
> confint(dHRm)
Computing profile confidence intervals ...
                    2.5 %     97.5 %
.sig01          1.7366688  3.3020469
.sigma          2.2083720  2.8094685
(Intercept)     0.7667845  2.9205695
DaytimeMorning -2.0673094 -0.5181445
> 
> #Ermittlung von eines näherungsweisen R^2 (Erklärte Varianz durch das Modell) aus RonghuiXu2003 (Omega0^2) und speichern in Variable "r2"
> 
> r2 <-1-var(residuals(dHRm))/(var(model.response(model.frame(dHRm))))
> r2
[1] 0.5666295
> 
> #Ermittlung der Effektstärke nach Cohen
> 
> sqrt(r2/(1-r2))
[1] 1.143457
> 
> #Prüfung der Normalverteilung der Intercepts und der Residuals
> # ranef(modell) gibt die Intercepts wieder
> # residuals(modell) gibt die Residuals wieder
> 
> layout(matrix(1:2, ncol=2))
> qint <- ranef(dHRm)$Subject[["(Intercept)"]]
> qres <- residuals(dHRm)
> qqnorm(qint, ylab = "Estimated random intercepts", xlim =c(-3,3), ylim=c(-20,20), main="Random intercepts")
> qqline(qint)
> qqnorm(qres, xlim = c(-3,3), ylim = c(-20,20), ylab="Estimated residuals", main= "Residuals")
> qqline(qres)
> 
> #Extraktion der Schätzer für die fixed effects:
> fixef(dHRm)
   (Intercept) DaytimeMorning 
      1.843443      -1.292786 
> 
> #Extraktion der geschätzten Anpassungen durch zufällige Effekte
> ranef(dHRm)
$Subject
   (Intercept)
1    1.0297822
2   -0.5693356
3    1.3788981
4    1.4840149
5    2.3393549
6    1.9849803
7   -4.5796137
8    1.3960843
9    1.5922560
10  -0.4430530
11  -2.1336481
12   0.3639831
13   2.1548724
14  -3.9944320
15   1.1290618
16  -0.4244983
17  -2.3250343
18  -1.7337274
19  -3.8805481
20   4.2048114
21  -2.0038515
22  -0.2748589
23  -1.8224411
24   2.5824495
25  -0.4195035
26   2.0653735
27   0.8986229

with conditional variances for “Subject” 
> 
> #Extraktion der Koeffizienten unter Berücksichtigung der zufälligen Effekte
> coef(dHRm)
$Subject
   (Intercept) DaytimeMorning
1   2.87322485      -1.292786
2   1.27410704      -1.292786
3   3.22234080      -1.292786
4   3.32745756      -1.292786
5   4.18279761      -1.292786
6   3.82842301      -1.292786
7  -2.73617097      -1.292786
8   3.23952704      -1.292786
9   3.43569870      -1.292786
10  1.40038971      -1.292786
11 -0.29020539      -1.292786
12  2.20742576      -1.292786
13  3.99831511      -1.292786
14 -2.15098930      -1.292786
15  2.97250449      -1.292786
16  1.41894440      -1.292786
17 -0.48159157      -1.292786
18  0.10971531      -1.292786
19 -2.03710539      -1.292786
20  6.04825406      -1.292786
21 -0.16040876      -1.292786
22  1.56858378      -1.292786
23  0.02100159      -1.292786
24  4.42589221      -1.292786
25  1.42393919      -1.292786
26  3.90881616      -1.292786
27  2.74206562      -1.292786

attr(,"class")
[1] "coef.mer"
> 
> #Extraktion der geschätzten Werte
> fitted(dHRm)
          1           2           3           4           5           6           7 
 1.58043855  1.58043855  1.58043855  2.87322485  2.87322485  2.87322485 -0.01867926 
          8           9          10          11          12          13          14 
-0.01867926 -0.01867926  1.27410704  1.27410704  1.27410704  1.92955451  1.92955451 
         15          16          17          18          19          20          21 
 1.92955451  3.22234080  3.22234080  3.22234080  2.03467126  2.03467126  2.03467126 
         22          23          24          25          26          27          28 
 3.32745756  3.32745756  3.32745756  2.89001132  2.89001132  2.89001132  4.18279761 
         29          30          31          32          33          34          35 
 4.18279761  4.18279761  2.53563671  2.53563671  2.53563671  3.82842301  3.82842301 
         36          37          38          39          40          41          42 
 3.82842301 -4.02895727 -4.02895727 -4.02895727 -2.73617097 -2.73617097 -2.73617097 
         43          44          45          46          47          48          49 
 1.94674074  1.94674074  1.94674074  3.23952704  3.23952704  3.23952704  2.14291240 
         50          51          52          53          54          55          56 
 2.14291240  2.14291240  3.43569870  3.43569870  3.43569870  0.10760341  0.10760341 
         57          58          59          60          61          62          63 
 0.10760341  1.40038971  1.40038971  1.40038971 -1.58299169 -1.58299169 -1.58299169 
         64          65          66          67          68          69          70 
-0.29020539 -0.29020539 -0.29020539  0.91463946  0.91463946  0.91463946  2.20742576 
         71          72          73          74          75          76          77 
 2.20742576  2.20742576  2.70552881  2.70552881  2.70552881  3.99831511  3.99831511 
         78          79          80          81          82          83          84 
 3.99831511 -3.44377560 -3.44377560 -3.44377560 -2.15098930 -2.15098930 -2.15098930 
         85          86          87          88          89          90          91 
 1.67971819  1.67971819  1.67971819  2.97250449  2.97250449  2.97250449  0.12615810 
         92          93          94          95          96          97          98 
 0.12615810  0.12615810  1.41894440  1.41894440  1.41894440 -1.77437787 -1.77437787 
         99         100         101         102         103         104         105 
-1.77437787 -0.48159157 -0.48159157 -0.48159157 -1.18307099 -1.18307099 -1.18307099 
        106         107         108         109         110         111         112 
 0.10971531  0.10971531  0.10971531 -3.32989168 -3.32989168 -3.32989168 -2.03710539 
        113         114         115         116         117         118         119 
-2.03710539 -2.03710539  4.75546776  4.75546776  4.75546776  6.04825406  6.04825406 
        120         121         122         123         124         125         126 
 6.04825406 -1.45319506 -1.45319506 -1.45319506 -0.16040876 -0.16040876 -0.16040876 
        127         128         129         130         131         132         133 
 0.27579748  0.27579748  0.27579748  1.56858378  1.56858378  1.56858378 -1.27178471 
        134         135         136         138         139         140         141 
-1.27178471 -1.27178471  0.02100159  0.02100159  3.13310591  3.13310591  3.13310591 
        143         144         145         146         147         148         149 
 4.42589221  4.42589221  0.13115289  0.13115289  0.13115289  1.42393919  1.42393919 
        150         151         152         153         154         155         156 
 1.42393919  2.61602986  2.61602986  2.61602986  3.90881616  3.90881616  3.90881616 
        157         158         159         160         161         162 
 1.44927932  1.44927932  1.44927932  2.74206562  2.74206562  2.74206562 
> summary(fitted(dHRm))
   Min. 1st Qu.  Median    Mean 3rd Qu.    Max. 
-4.0290 -0.1604  1.5089  1.1842  2.8900  6.0483 
> 
> #Extraktion der Residuals und Zusammenfassung
> summary(resid(dHRm))
   Min. 1st Qu.  Median    Mean 3rd Qu.    Max. 
-8.0098 -1.3094  0.1014  0.0000  1.2707  8.3338 
> hist(resid(dHRm))
> 
> 
> 
