# Supplementary material for: Influence of common lighting conditions and time-of-day on the effort-related cardiac response
Source: PLoS One. 2020 Oct 7;15(10):e0239553. doi: 10.1371/journal.pone.0239553 (PMC7540875; doi:10.1371/journal.pone.0239553)
Supplement: S1 File — The code can be executed with the free R software (GNU General Public License). The plots, included in the Results section, can be created directly from the study data with the file PEP_Plots.R. For the Raincloud plots, additional source files are needed from Allen et al. [54]. Further, the ZIP file contains text files with the R software console output, showing the executed code and the results (*.txt file extensions). Lastly, S1 File contains PDF files for all dependent variables with significant predictor variables. The PDF files contain two plots each, showing the QQ-Plots for Random Intercepts and Residuals from the linear mixed-effect model. (ZIP) [file pone.0239553.s003.zip › 04_PEP_Rest.txt]

R version 3.6.1 (2019-07-05) -- "Action of the Toes"
Copyright (C) 2019 The R Foundation for Statistical Computing
Platform: x86_64-apple-darwin15.6.0 (64-bit)

R ist freie Software und kommt OHNE JEGLICHE GARANTIE.
Sie sind eingeladen, es unter bestimmten Bedingungen weiter zu verbreiten.
Tippen Sie 'license()' or 'licence()' für Details dazu.

R ist ein Gemeinschaftsprojekt mit vielen Beitragenden.
Tippen Sie 'contributors()' für mehr Information und 'citation()',
um zu erfahren, wie R oder R packages in Publikationen zitiert werden können.

Tippen Sie 'demo()' für einige Demos, 'help()' für on-line Hilfe, oder
'help.start()' für eine HTML Browserschnittstelle zur Hilfe.
Tippen Sie 'q()', um R zu verlassen.

[R.app GUI 1.70 (7684) x86_64-apple-darwin15.6.0]

[Arbeitsbereich wiederhergestellt aus /Users/zauner/.RData]
[Verlauf wiederhergestellt aus /Users/zauner/.Rapp.history]

> #Laden aller notwendigen Bibliotheken
> library(lme4)
Lade nötiges Paket: Matrix
> library(car)
Lade nötiges Paket: carData
Registered S3 methods overwritten by 'car':
  method                          from
  influence.merMod                lme4
  cooks.distance.influence.merMod lme4
  dfbeta.influence.merMod         lme4
  dfbetas.influence.merMod        lme4
> library(nlme)

Attache Paket: ‘nlme’

The following object is masked from ‘package:lme4’:

    lmList

> library(multcomp)
Lade nötiges Paket: mvtnorm
Lade nötiges Paket: survival
Lade nötiges Paket: TH.data
Lade nötiges Paket: MASS

Attache Paket: ‘TH.data’

The following object is masked from ‘package:MASS’:

    geyser

> 
> #Laden der Daten-CSV-Datei und Einfügen in das Objekt "study_data". 
> #Die Datei muss manuell ausgewählt werden nach der Eingabe
> study_data=read.csv(file.choose())
> 
> #Setzen aller verwendeten numerischen Werte als Faktoren, wo immer das notwendig ist (d.h. die Werte werden kategorial verwendet)
> study_data$Daytime2 <- as.factor(study_data$Daytime2)
> study_data$Scene_Nr <- as.factor(study_data$Scene_Nr)
> study_data$Scene_Nr2 <- as.factor(study_data$Scene_Nr2)
> study_data$Scene_Nr3 <- as.factor(study_data$Scene_Nr3)
> study_data$Prior_Scene_Nr <- as.factor(study_data$Prior_Scene_Nr)
> study_data$Scene_Count <- as.factor(study_data$Scene_Count)
> study_data$Subject <- as.factor(study_data$Subject)
> 
> #Modellbildung: linear mixed effect model. Da die Werte normalverteilt sind (Kolmogorov-Smirnov Test in Excel) und es nur einen random effekt gibt (Versuchspersonen), wird die Option REML=FALSE gesetzt, d.h. Model-fit geschieht nach Maximum Likelihood, nicht nach Restricted Maximum Likelihood. Das Modell wird in einem Objekt gespeichert
> 
> PEP_Restm = lmer(PEP_Rest~Scene_Nr2+Daytime+(1|Subject),data=study_data,REML=FALSE)
> 
> #Nullmodellbildung: Erzeugung reduzierter Modelle um die Relevanz der Parameter nachzuvollziehen
> #m00 ist immer das Modell mit reinem random effect zur Bestimmung der ICC1 (Intra Class Correlation 1, wie viel der Varianz der abhängigen Variable kann durch den random effect erklärt werden)
> #m01-0x Reduzierung des Modells Schrittweise von links nach rechts
> 
> PEP_Restm00 = lmer(PEP_Rest~(1|Subject), data=study_data, REML=FALSE)
> PEP_Restm01 = lmer(PEP_Rest~Daytime+(1|Subject),data=study_data,REML=FALSE)
> PEP_Restm02 = lmer(PEP_Rest~Scene_Nr2+(1|Subject),data=study_data,REML=FALSE)
> PEP_Restm03 = lmer(PEP_Rest~Scene_Nr2+Daytime+(1+Scene_Nr2|Subject),data=study_data,REML=FALSE)
boundary (singular) fit: see ?isSingular
> PEP_Restm04 = lmer(PEP_Rest~Scene_Nr2*Daytime+Scene_Nr2+Daytime+(1|Subject),data=study_data,REML=FALSE)
> PEP_Restm05 = lmer(PEP_Rest~Daytime+Gender+(1|Subject),data=study_data,REML=FALSE)
> PEP_Restm06 = lmer(PEP_Rest~Daytime+Birthyear+(1|Subject),data=study_data,REML=FALSE)
> PEP_Restm07 = lmer(PEP_Rest~Daytime+BMI+(1|Subject),data=study_data,REML=FALSE)
> PEP_Restm08 = lmer(PEP_Rest~Daytime+Sleep_Duration+(1|Subject),data=study_data,REML=FALSE)
> PEP_Restm09 = lmer(PEP_Rest~Daytime+Sleep_Duration+D_MEQ_Score+(1|Subject),data=study_data,REML=FALSE)
> PEP_Restm10 = lmer(PEP_Rest~Daytime+KSS_D+(1|Subject),data=study_data,REML=FALSE)
> 
> #Zusammenfassung der Modellvergleiche (ausser m00)
> 
> anova(PEP_Restm01, PEP_Restm)
Data: study_data
Models:
PEP_Restm01: PEP_Rest ~ Daytime + (1 | Subject)
PEP_Restm: PEP_Rest ~ Scene_Nr2 + Daytime + (1 | Subject)
            Df  AIC    BIC  logLik deviance  Chisq Chi Df Pr(>Chisq)
PEP_Restm01  4 1201 1213.4 -596.53     1193                         
PEP_Restm    6 1204 1222.4 -595.97     1192 1.1018      2     0.5764
> anova(PEP_Restm02, PEP_Restm)
Data: study_data
Models:
PEP_Restm02: PEP_Rest ~ Scene_Nr2 + (1 | Subject)
PEP_Restm: PEP_Rest ~ Scene_Nr2 + Daytime + (1 | Subject)
            Df    AIC    BIC  logLik deviance Chisq Chi Df Pr(>Chisq)   
PEP_Restm02  5 1208.7 1224.1 -599.34   1198.7                           
PEP_Restm    6 1204.0 1222.4 -595.97   1192.0 6.724      1   0.009513 **
---
Signif. codes:  0 ‘***’ 0.001 ‘**’ 0.01 ‘*’ 0.05 ‘.’ 0.1 ‘ ’ 1
> anova(PEP_Restm03, PEP_Restm)
Data: study_data
Models:
PEP_Restm: PEP_Rest ~ Scene_Nr2 + Daytime + (1 | Subject)
PEP_Restm03: PEP_Rest ~ Scene_Nr2 + Daytime + (1 + Scene_Nr2 | Subject)
            Df    AIC    BIC  logLik deviance  Chisq Chi Df Pr(>Chisq)
PEP_Restm    6 1204.0 1222.4 -595.97   1192.0                         
PEP_Restm03 11 1213.4 1247.3 -595.72   1191.4 0.5142      5     0.9916
> anova(PEP_Restm04, PEP_Restm)
Data: study_data
Models:
PEP_Restm: PEP_Rest ~ Scene_Nr2 + Daytime + (1 | Subject)
PEP_Restm04: PEP_Rest ~ Scene_Nr2 * Daytime + Scene_Nr2 + Daytime + (1 | Subject)
            Df    AIC    BIC  logLik deviance  Chisq Chi Df Pr(>Chisq)
PEP_Restm    6 1204.0 1222.4 -595.97   1192.0                         
PEP_Restm04  8 1207.8 1232.5 -595.91   1191.8 0.1271      2     0.9384
> anova(PEP_Restm05, PEP_Restm01)
Data: study_data
Models:
PEP_Restm01: PEP_Rest ~ Daytime + (1 | Subject)
PEP_Restm05: PEP_Rest ~ Daytime + Gender + (1 | Subject)
            Df    AIC    BIC  logLik deviance  Chisq Chi Df Pr(>Chisq)
PEP_Restm01  4 1201.0 1213.4 -596.53   1193.0                         
PEP_Restm05  5 1202.5 1217.9 -596.23   1192.5 0.5949      1     0.4405
> anova(PEP_Restm06, PEP_Restm01)
Data: study_data
Models:
PEP_Restm01: PEP_Rest ~ Daytime + (1 | Subject)
PEP_Restm06: PEP_Rest ~ Daytime + Birthyear + (1 | Subject)
            Df    AIC    BIC  logLik deviance  Chisq Chi Df Pr(>Chisq)
PEP_Restm01  4 1201.0 1213.4 -596.53   1193.0                         
PEP_Restm06  5 1202.7 1218.1 -596.37   1192.7 0.3207      1     0.5712
> anova(PEP_Restm07, PEP_Restm01)
Data: study_data
Models:
PEP_Restm01: PEP_Rest ~ Daytime + (1 | Subject)
PEP_Restm07: PEP_Rest ~ Daytime + BMI + (1 | Subject)
            Df  AIC    BIC  logLik deviance  Chisq Chi Df Pr(>Chisq)
PEP_Restm01  4 1201 1213.4 -596.53     1193                         
PEP_Restm07  5 1203 1218.5 -596.52     1193 0.0103      1     0.9192
> anova(PEP_Restm08, PEP_Restm01)
Data: study_data
Models:
PEP_Restm01: PEP_Rest ~ Daytime + (1 | Subject)
PEP_Restm08: PEP_Rest ~ Daytime + Sleep_Duration + (1 | Subject)
            Df  AIC    BIC  logLik deviance  Chisq Chi Df Pr(>Chisq)   
PEP_Restm01  4 1201 1213.4 -596.53     1193                            
PEP_Restm08  5 1193 1208.4 -591.48     1183 10.083      1   0.001496 **
---
Signif. codes:  0 ‘***’ 0.001 ‘**’ 0.01 ‘*’ 0.05 ‘.’ 0.1 ‘ ’ 1
> anova(PEP_Restm09, PEP_Restm08)
Data: study_data
Models:
PEP_Restm08: PEP_Rest ~ Daytime + Sleep_Duration + (1 | Subject)
PEP_Restm09: PEP_Rest ~ Daytime + Sleep_Duration + D_MEQ_Score + (1 | Subject)
            Df  AIC    BIC  logLik deviance  Chisq Chi Df Pr(>Chisq)
PEP_Restm08  5 1193 1208.4 -591.48     1183                         
PEP_Restm09  6 1195 1213.5 -591.48     1183 0.0084      1      0.927
> anova(PEP_Restm10, PEP_Restm01)
Data: study_data
Models:
PEP_Restm01: PEP_Rest ~ Daytime + (1 | Subject)
PEP_Restm10: PEP_Rest ~ Daytime + KSS_D + (1 | Subject)
            Df    AIC    BIC  logLik deviance  Chisq Chi Df Pr(>Chisq)  
PEP_Restm01  4 1201.0 1213.4 -596.53   1193.0                           
PEP_Restm10  5 1200.1 1215.5 -595.06   1190.1 2.9365      1     0.0866 .
---
Signif. codes:  0 ‘***’ 0.001 ‘**’ 0.01 ‘*’ 0.05 ‘.’ 0.1 ‘ ’ 1
> 
> #Überprüfung der ICC1
> 
> summary(PEP_Restm00)
Linear mixed model fit by maximum likelihood  ['lmerMod']
Formula: PEP_Rest ~ (1 | Subject)
   Data: study_data

     AIC      BIC   logLik deviance df.resid 
  1205.7   1214.9   -599.9   1199.7      158 

Scaled residuals: 
     Min       1Q   Median       3Q      Max 
-2.98100 -0.61469  0.03551  0.54242  2.52607 

Random effects:
 Groups   Name        Variance Std.Dev.
 Subject  (Intercept) 171.28   13.087  
 Residual              62.51    7.906  
Number of obs: 161, groups:  Subject, 27

Fixed effects:
            Estimate Std. Error t value
(Intercept)  136.338      2.595   52.55
> 
> #wenn Variance des random effect (v1) geteilt durch Residual Variance (v2) + (v1) nahe null, dann ist der random effect zu vernachlässigen für das Modell und kann entfernt werden.
> 
> #Neubildung des Modells mit allen relevanten Parametern und Anzeige der Zusammenfassung
> 
> PEP_Restm = lmer(PEP_Rest~Daytime+Sleep_Duration+(1|Subject),data=study_data,REML=FALSE)
> 
> summary(PEP_Restm)
Linear mixed model fit by maximum likelihood  ['lmerMod']
Formula: PEP_Rest ~ Daytime + Sleep_Duration + (1 | Subject)
   Data: study_data

     AIC      BIC   logLik deviance df.resid 
  1193.0   1208.4   -591.5   1183.0      156 

Scaled residuals: 
    Min      1Q  Median      3Q     Max 
-2.9943 -0.5941 -0.0067  0.4579  2.5418 

Random effects:
 Groups   Name        Variance Std.Dev.
 Subject  (Intercept) 176.48   13.284  
 Residual              54.93    7.412  
Number of obs: 161, groups:  Subject, 27

Fixed effects:
               Estimate Std. Error t value
(Intercept)    119.1170     5.5161  21.595
DaytimeMorning   6.5096     1.5560   4.183
Sleep_Duration   2.1708     0.6695   3.242

Correlation of Fixed Effects:
            (Intr) DytmMr
DaytimMrnng -0.657       
Sleep_Durtn -0.873  0.660
> 
> #Signifikanz von fixed effect Elementen
> Anova(PEP_Restm)
Analysis of Deviance Table (Type II Wald chisquare tests)

Response: PEP_Rest
                Chisq Df Pr(>Chisq)    
Daytime        17.501  1  2.871e-05 ***
Sleep_Duration 10.512  1   0.001186 ** 
---
Signif. codes:  0 ‘***’ 0.001 ‘**’ 0.01 ‘*’ 0.05 ‘.’ 0.1 ‘ ’ 1
> 
> #Prüfung der Signifikanz einzelner fixed effect Stufen
> cftest(PEP_Restm)

	 Simultaneous Tests for General Linear Hypotheses

Fit: lmer(formula = PEP_Rest ~ Daytime + Sleep_Duration + (1 | Subject), 
    data = study_data, REML = FALSE)

Linear Hypotheses:
                    Estimate Std. Error z value Pr(>|z|)    
(Intercept) == 0    119.1170     5.5161  21.595  < 2e-16 ***
DaytimeMorning == 0   6.5096     1.5560   4.183 2.87e-05 ***
Sleep_Duration == 0   2.1708     0.6695   3.242  0.00119 ** 
---
Signif. codes:  0 ‘***’ 0.001 ‘**’ 0.01 ‘*’ 0.05 ‘.’ 0.1 ‘ ’ 1
(Univariate p values reported)

> 
> #Bildung der 95 Prozent Konfidenzintervalle für fixed und random effects
> confint(PEP_Restm)
Computing profile confidence intervals ...
                     2.5 %     97.5 %
.sig01          10.2121889  18.018636
.sigma           6.6053559   8.396794
(Intercept)    108.2133672 129.993955
DaytimeMorning   3.4321986   9.577698
Sleep_Duration   0.8464058   3.491014
> 
> #Ermittlung von eines näherungsweisen R^2 (Erklärte Varianz durch das Modell) aus RonghuiXu2003 (Omega0^2) und speichern in Variable "r2"
> 
> r2 <-1-var(residuals(PEP_Restm))/(var(model.response(model.frame(PEP_Restm))))
> r2
[1] 0.7974547
> 
> #Ermittlung der Effektstärke nach Cohen
> 
> sqrt(r2/(1-r2))
[1] 1.984229
> 
> #Prüfung der Normalverteilung der Intercepts und der Residuals
> # ranef(modell) gibt die Intercepts wieder
> # residuals(modell) gibt die Residuals wieder
> 
> layout(matrix(1:2, ncol=2))
> qint <- ranef(PEP_Restm)$Subject[["(Intercept)"]]
> qres <- residuals(PEP_Restm)
> qqnorm(qint, ylab = "Estimated random intercepts", xlim =c(-3,3), ylim=c(-40,40), main="Random intercepts")
> qqline(qint)
> qqnorm(qres, xlim = c(-3,3), ylim = c(-20,20), ylab="Estimated residuals", main= "Residuals")
> qqline(qres)
> 
> 
> #Extraktion der Schätzer für die fixed effects:
> fixef(PEP_Restm)
   (Intercept) DaytimeMorning Sleep_Duration 
    119.117007       6.509573       2.170764 
> 
> #Extraktion der geschätzten Anpassungen durch zufällige Effekte
> ranef(PEP_Restm)
$Subject
   (Intercept)
1    8.4146365
2   -6.9680158
3   39.3726037
4   11.3640647
5  -15.8556427
6  -16.7960399
7   -4.2419670
8    4.8850548
9    2.1226086
10  -5.5989762
11  -2.3688278
12   3.0430651
13   8.4120500
14   7.8671773
15  -7.2387140
16   8.6468099
17   9.8243631
18  12.5910963
19 -14.6270800
20  -2.5808402
21  -8.7296454
22  11.1517942
23   3.3697693
24 -32.5963267
25  -6.0961047
26  -7.5016984
27   0.1347853

with conditional variances for “Subject” 
> 
> #Extraktion der Koeffizienten unter Berücksichtigung der zufälligen Effekte
> coef(PEP_Restm)
$Subject
   (Intercept) DaytimeMorning Sleep_Duration
1    127.53164       6.509573       2.170764
2    112.14899       6.509573       2.170764
3    158.48961       6.509573       2.170764
4    130.48107       6.509573       2.170764
5    103.26136       6.509573       2.170764
6    102.32097       6.509573       2.170764
7    114.87504       6.509573       2.170764
8    124.00206       6.509573       2.170764
9    121.23962       6.509573       2.170764
10   113.51803       6.509573       2.170764
11   116.74818       6.509573       2.170764
12   122.16007       6.509573       2.170764
13   127.52906       6.509573       2.170764
14   126.98418       6.509573       2.170764
15   111.87829       6.509573       2.170764
16   127.76382       6.509573       2.170764
17   128.94137       6.509573       2.170764
18   131.70810       6.509573       2.170764
19   104.48993       6.509573       2.170764
20   116.53617       6.509573       2.170764
21   110.38736       6.509573       2.170764
22   130.26880       6.509573       2.170764
23   122.48678       6.509573       2.170764
24    86.52068       6.509573       2.170764
25   113.02090       6.509573       2.170764
26   111.61531       6.509573       2.170764
27   119.25179       6.509573       2.170764

attr(,"class")
[1] "coef.mer"
> 
> #Extraktion der geschätzten Werte
> fitted(PEP_Restm)
       1        2        3        4        5        6        7        8        9       10       11       12 
142.7243 142.7243 142.7243 144.8978 144.8978 144.8978 133.8539 133.8539 133.8539 128.4297 128.4297 128.4297 
      13       14       15       16       17       18       19       20       21       22       23       24 
181.2799 181.2799 181.2799 173.6850 173.6850 173.6850 151.6433 151.6433 151.6433 146.7618 146.7618 146.7618 
      25       26       27       28       29       30       31       32       33       34       35       36 
124.9663 124.9663 124.9663 122.7982 122.7982 122.7982 124.0259 124.0259 124.0259 117.5163 117.5163 117.5163 
      37       38       39       40       41       42       43       44       45       46       47       48 
128.9823 128.9823 128.9823 127.8996 127.8996 127.8996 143.5362 143.5362 143.5362 140.2828 140.2828 140.2828 
      49       50       51       52       53       54       55       56       57       58       59       60 
139.6884 139.6884 139.6884 138.6057 138.6057 138.6057 134.1376 134.1376 134.1376 127.6280 127.6280 127.6280 
      61       62       63       64       65       66       67       68       69       70       71       72 
136.2823 136.2823 136.2823 129.7728 129.7728 129.7728 141.6942 141.6942 141.6942 139.5262 139.5262 139.5262 
      73       74       75       76       77       78       79       80       81       82       83       84 
148.1486 148.1486 148.1486 143.8098 143.8098 143.8098 143.2622 143.2622 143.2622 136.7526 136.7526 136.7526 
      85       86       87       88       89       90       91       92       93       94       95       96 
129.2417 129.2417 129.2417 129.2444 129.2444 129.2444 149.4687 149.4687 149.4687 142.9592 142.9592 142.9592 
      97       98       99      100      101      102      103      104      105      106      107      108 
147.3901 147.3901 147.3901 141.9660 141.9660 141.9660 147.9861 147.9861 147.9861 142.5619 142.5619 142.5619 
     109      110      111      112      113      114      115      116      117      118      119      120 
125.1095 125.1095 125.1095 126.1976 126.1976 126.1976 134.9849 134.9849 134.9849 128.4754 128.4754 128.4754 
     121      122      123      124      125      126      127      128      129      130      131      132 
127.7508 127.7508 127.7508 127.7535 127.7535 127.7535 143.2907 143.2907 143.2907 151.9764 151.9764 151.9764 
     133      134      135      136      137      138      139      140      141      143      144      145 
140.5665 140.5665 140.5665 134.0569 134.0569 134.0569 103.8841 103.8841 103.8841 101.7160 101.7160 129.2989 
     146      147      148      149      150      151      152      153      154      155      156      157 
129.2989 129.2989 129.3016 129.3016 129.3016 130.6068 130.6068 130.6068 130.0668 130.0668 130.0668 139.8713 
     158      159      160      161      162 
139.8713 139.8713 133.3618 133.3618 133.3618 
> summary(fitted(PEP_Restm))
   Min. 1st Qu.  Median    Mean 3rd Qu.    Max. 
  101.7   128.5   136.3   136.5   143.3   181.3 
> 
> #Extraktion der Residuals und Zusammenfassung
> summary(resid(PEP_Restm))
     Min.   1st Qu.    Median      Mean   3rd Qu.      Max. 
-22.19329  -4.40369  -0.04968   0.00000   3.39390  18.83900 
> hist(resid(PEP_Restm))
> 
