# Supplementary material for: Influence of common lighting conditions and time-of-day on the effort-related cardiac response
Source: PLoS One. 2020 Oct 7;15(10):e0239553. doi: 10.1371/journal.pone.0239553 (PMC7540875; doi:10.1371/journal.pone.0239553)
Supplement: S1 File — The code can be executed with the free R software (GNU General Public License). The plots, included in the Results section, can be created directly from the study data with the file PEP_Plots.R. For the Raincloud plots, additional source files are needed from Allen et al. [54]. Further, the ZIP file contains text files with the R software console output, showing the executed code and the results (*.txt file extensions). Lastly, S1 File contains PDF files for all dependent variables with significant predictor variables. The PDF files contain two plots each, showing the QQ-Plots for Random Intercepts and Residuals from the linear mixed-effect model. (ZIP) [file pone.0239553.s003.zip › 06_Lvet_Rest.txt]

R version 3.6.1 (2019-07-05) -- "Action of the Toes"
Copyright (C) 2019 The R Foundation for Statistical Computing
Platform: x86_64-apple-darwin15.6.0 (64-bit)

R ist freie Software und kommt OHNE JEGLICHE GARANTIE.
Sie sind eingeladen, es unter bestimmten Bedingungen weiter zu verbreiten.
Tippen Sie 'license()' or 'licence()' für Details dazu.

R ist ein Gemeinschaftsprojekt mit vielen Beitragenden.
Tippen Sie 'contributors()' für mehr Information und 'citation()',
um zu erfahren, wie R oder R packages in Publikationen zitiert werden können.

Tippen Sie 'demo()' für einige Demos, 'help()' für on-line Hilfe, oder
'help.start()' für eine HTML Browserschnittstelle zur Hilfe.
Tippen Sie 'q()', um R zu verlassen.

[R.app GUI 1.70 (7684) x86_64-apple-darwin15.6.0]

[Arbeitsbereich wiederhergestellt aus /Users/zauner/.RData]
[Verlauf wiederhergestellt aus /Users/zauner/.Rapp.history]

> #Laden aller notwendigen Bibliotheken
> library(lme4)
Lade nötiges Paket: Matrix
> library(car)
Lade nötiges Paket: carData
Registered S3 methods overwritten by 'car':
  method                          from
  influence.merMod                lme4
  cooks.distance.influence.merMod lme4
  dfbeta.influence.merMod         lme4
  dfbetas.influence.merMod        lme4
> library(nlme)

Attache Paket: ‘nlme’

The following object is masked from ‘package:lme4’:

    lmList

> library(multcomp)
Lade nötiges Paket: mvtnorm
Lade nötiges Paket: survival
Lade nötiges Paket: TH.data
Lade nötiges Paket: MASS

Attache Paket: ‘TH.data’

The following object is masked from ‘package:MASS’:

    geyser

> 
> #Laden der Daten-CSV-Datei und Einfügen in das Objekt "study_data". 
> #Die Datei muss manuell ausgewählt werden nach der Eingabe
> study_data=read.csv(file.choose())
> 
> #Setzen aller verwendeten numerischen Werte als Faktoren, wo immer das notwendig ist (d.h. die Werte werden kategorial verwendet)
> study_data$Daytime2 <- as.factor(study_data$Daytime2)
> study_data$Scene_Nr <- as.factor(study_data$Scene_Nr)
> study_data$Scene_Nr2 <- as.factor(study_data$Scene_Nr2)
> study_data$Scene_Nr3 <- as.factor(study_data$Scene_Nr3)
> study_data$Prior_Scene_Nr <- as.factor(study_data$Prior_Scene_Nr)
> study_data$Scene_Count <- as.factor(study_data$Scene_Count)
> study_data$Subject <- as.factor(study_data$Subject)
> 
> #Modellbildung: linear mixed effect model. Da die Werte normalverteilt sind (Kolmogorov-Smirnov Test in Excel) und es nur einen random effekt gibt (Versuchspersonen), wird die Option REML=FALSE gesetzt, d.h. Model-fit geschieht nach Maximum Likelihood, nicht nach Restricted Maximum Likelihood. Das Modell wird in einem Objekt gespeichert
> 
> Lvet_Restm = lmer(Lvet_Rest~Scene_Nr2+Daytime+(1|Subject),data=study_data,REML=FALSE)
> 
> #Nullmodellbildung: Erzeugung reduzierter Modelle um die Relevanz der Parameter nachzuvollziehen
> #m00 ist immer das Modell mit reinem random effect zur Bestimmung der ICC1 (Intra Class Correlation 1, wie viel der Varianz der abhängigen Variable kann durch den random effect erklärt werden)
> #m01-0x Reduzierung des Modells Schrittweise von links nach rechts
> 
> Lvet_Restm00 = lmer(Lvet_Rest~(1|Subject), data=study_data, REML=FALSE)
> Lvet_Restm01 = lmer(Lvet_Rest~Daytime+(1|Subject),data=study_data,REML=FALSE)
> Lvet_Restm02 = lmer(Lvet_Rest~Scene_Nr2+(1|Subject),data=study_data,REML=FALSE)
> Lvet_Restm03 = lmer(Lvet_Rest~Scene_Nr2+Daytime+(1+Scene_Nr2|Subject),data=study_data,REML=FALSE)
boundary (singular) fit: see ?isSingular
> Lvet_Restm04 = lmer(Lvet_Rest~Scene_Nr2*Daytime+Scene_Nr2+Daytime+(1|Subject),data=study_data,REML=FALSE)
> Lvet_Restm05 = lmer(Lvet_Rest~Gender+(1|Subject),data=study_data,REML=FALSE)
> Lvet_Restm06 = lmer(Lvet_Rest~Gender+Birthyear+(1|Subject),data=study_data,REML=FALSE)
> Lvet_Restm07 = lmer(Lvet_Rest~Gender+BMI+(1|Subject),data=study_data,REML=FALSE)
> Lvet_Restm08 = lmer(Lvet_Rest~Gender+BMI+Sleep_Duration+(1|Subject),data=study_data,REML=FALSE)
> Lvet_Restm09 = lmer(Lvet_Rest~Gender+BMI+D_MEQ_Score+(1|Subject),data=study_data,REML=FALSE)
> Lvet_Restm10 = lmer(Lvet_Rest~Gender+BMI+KSS_D+(1|Subject),data=study_data,REML=FALSE)
> 
> #Zusammenfassung der Modellvergleiche (ausser m00)
> 
> anova(Lvet_Restm01, Lvet_Restm)
Data: study_data
Models:
Lvet_Restm01: Lvet_Rest ~ Daytime + (1 | Subject)
Lvet_Restm: Lvet_Rest ~ Scene_Nr2 + Daytime + (1 | Subject)
             Df    AIC    BIC  logLik deviance  Chisq Chi Df Pr(>Chisq)
Lvet_Restm01  4 1470.3 1482.6 -731.15   1462.3                         
Lvet_Restm    6 1471.2 1489.7 -729.61   1459.2 3.0768      2     0.2147
> anova(Lvet_Restm02, Lvet_Restm)
Data: study_data
Models:
Lvet_Restm02: Lvet_Rest ~ Scene_Nr2 + (1 | Subject)
Lvet_Restm: Lvet_Rest ~ Scene_Nr2 + Daytime + (1 | Subject)
             Df    AIC    BIC  logLik deviance Chisq Chi Df Pr(>Chisq)
Lvet_Restm02  5 1470.5 1485.9 -730.25   1460.5                        
Lvet_Restm    6 1471.2 1489.7 -729.61   1459.2 1.268      1     0.2601
> anova(Lvet_Restm03, Lvet_Restm)
Data: study_data
Models:
Lvet_Restm: Lvet_Rest ~ Scene_Nr2 + Daytime + (1 | Subject)
Lvet_Restm03: Lvet_Rest ~ Scene_Nr2 + Daytime + (1 + Scene_Nr2 | Subject)
             Df    AIC    BIC  logLik deviance  Chisq Chi Df Pr(>Chisq)
Lvet_Restm    6 1471.2 1489.7 -729.61   1459.2                         
Lvet_Restm03 11 1475.6 1509.5 -726.79   1453.6 5.6517      5     0.3416
> anova(Lvet_Restm04, Lvet_Restm)
Data: study_data
Models:
Lvet_Restm: Lvet_Rest ~ Scene_Nr2 + Daytime + (1 | Subject)
Lvet_Restm04: Lvet_Rest ~ Scene_Nr2 * Daytime + Scene_Nr2 + Daytime + (1 | 
Lvet_Restm04:     Subject)
             Df    AIC    BIC  logLik deviance  Chisq Chi Df Pr(>Chisq)
Lvet_Restm    6 1471.2 1489.7 -729.61   1459.2                         
Lvet_Restm04  8 1474.8 1499.5 -729.41   1458.8 0.4024      2     0.8178
> anova(Lvet_Restm05, Lvet_Restm00)
Data: study_data
Models:
Lvet_Restm00: Lvet_Rest ~ (1 | Subject)
Lvet_Restm05: Lvet_Rest ~ Gender + (1 | Subject)
             Df    AIC    BIC  logLik deviance  Chisq Chi Df Pr(>Chisq)  
Lvet_Restm00  3 1469.5 1478.8 -731.75   1463.5                           
Lvet_Restm05  4 1466.6 1478.9 -729.31   1458.6 4.8857      1    0.02708 *
---
Signif. codes:  0 ‘***’ 0.001 ‘**’ 0.01 ‘*’ 0.05 ‘.’ 0.1 ‘ ’ 1
> anova(Lvet_Restm06, Lvet_Restm05)
Data: study_data
Models:
Lvet_Restm05: Lvet_Rest ~ Gender + (1 | Subject)
Lvet_Restm06: Lvet_Rest ~ Gender + Birthyear + (1 | Subject)
             Df    AIC    BIC  logLik deviance  Chisq Chi Df Pr(>Chisq)
Lvet_Restm05  4 1466.6 1478.9 -729.31   1458.6                         
Lvet_Restm06  5 1467.3 1482.7 -728.64   1457.3 1.3467      1     0.2459
> anova(Lvet_Restm07, Lvet_Restm05)
Data: study_data
Models:
Lvet_Restm05: Lvet_Rest ~ Gender + (1 | Subject)
Lvet_Restm07: Lvet_Rest ~ Gender + BMI + (1 | Subject)
             Df    AIC    BIC  logLik deviance  Chisq Chi Df Pr(>Chisq)   
Lvet_Restm05  4 1466.6 1478.9 -729.31   1458.6                            
Lvet_Restm07  5 1458.6 1474.0 -724.30   1448.6 10.018      1    0.00155 **
---
Signif. codes:  0 ‘***’ 0.001 ‘**’ 0.01 ‘*’ 0.05 ‘.’ 0.1 ‘ ’ 1
> anova(Lvet_Restm08, Lvet_Restm07)
Data: study_data
Models:
Lvet_Restm07: Lvet_Rest ~ Gender + BMI + (1 | Subject)
Lvet_Restm08: Lvet_Rest ~ Gender + BMI + Sleep_Duration + (1 | Subject)
             Df    AIC    BIC logLik deviance  Chisq Chi Df Pr(>Chisq)
Lvet_Restm07  5 1458.6 1474.0 -724.3   1448.6                         
Lvet_Restm08  6 1460.6 1479.1 -724.3   1448.6 0.0016      1     0.9682
> anova(Lvet_Restm09, Lvet_Restm07)
Data: study_data
Models:
Lvet_Restm07: Lvet_Rest ~ Gender + BMI + (1 | Subject)
Lvet_Restm09: Lvet_Rest ~ Gender + BMI + D_MEQ_Score + (1 | Subject)
             Df    AIC    BIC  logLik deviance  Chisq Chi Df Pr(>Chisq)
Lvet_Restm07  5 1458.6 1474.0 -724.30   1448.6                         
Lvet_Restm09  6 1460.6 1479.1 -724.29   1448.6 0.0197      1     0.8883
> anova(Lvet_Restm10, Lvet_Restm07)
Data: study_data
Models:
Lvet_Restm07: Lvet_Rest ~ Gender + BMI + (1 | Subject)
Lvet_Restm10: Lvet_Rest ~ Gender + BMI + KSS_D + (1 | Subject)
             Df    AIC    BIC  logLik deviance  Chisq Chi Df Pr(>Chisq)  
Lvet_Restm07  5 1458.6 1474.0 -724.30   1448.6                           
Lvet_Restm10  6 1455.3 1473.8 -721.64   1443.3 5.3143      1    0.02115 *
---
Signif. codes:  0 ‘***’ 0.001 ‘**’ 0.01 ‘*’ 0.05 ‘.’ 0.1 ‘ ’ 1
> 
> #Überprüfung der ICC1
> 
> summary(Lvet_Restm00)
Linear mixed model fit by maximum likelihood  ['lmerMod']
Formula: Lvet_Rest ~ (1 | Subject)
   Data: study_data

     AIC      BIC   logLik deviance df.resid 
  1469.5   1478.7   -731.8   1463.5      158 

Scaled residuals: 
    Min      1Q  Median      3Q     Max 
-3.3444 -0.3732 -0.0339  0.4507  6.9145 

Random effects:
 Groups   Name        Variance Std.Dev.
 Subject  (Intercept) 385.9    19.64   
 Residual             373.2    19.32   
Number of obs: 161, groups:  Subject, 27

Fixed effects:
            Estimate Std. Error t value
(Intercept)  278.818      4.076   68.41
> 
> #wenn Variance des random effect (v1) geteilt durch Residual Variance (v2) + (v1) nahe null, dann ist der random effect zu vernachlässigen für das Modell und kann entfernt werden.
> 
> #Neubildung des Modells mit allen relevanten Parametern und Anzeige der Zusammenfassung
> 
> Lvet_Restm = lmer(Lvet_Rest~Gender+KSS_D+BMI+(1|Subject),data=study_data,REML=FALSE)
> 
> summary(Lvet_Restm)
Linear mixed model fit by maximum likelihood  ['lmerMod']
Formula: Lvet_Rest ~ Gender + KSS_D + BMI + (1 | Subject)
   Data: study_data

     AIC      BIC   logLik deviance df.resid 
  1455.3   1473.8   -721.6   1443.3      155 

Scaled residuals: 
    Min      1Q  Median      3Q     Max 
-3.0948 -0.4203 -0.0124  0.4473  6.4678 

Random effects:
 Groups   Name        Variance Std.Dev.
 Subject  (Intercept) 175.3    13.24   
 Residual             365.0    19.11   
Number of obs: 161, groups:  Subject, 27

Fixed effects:
            Estimate Std. Error t value
(Intercept)  198.813     27.997   7.101
Genderw       22.015      6.053   3.637
KSS_D         -2.579      1.104  -2.336
BMI            3.451      1.112   3.105

Correlation of Fixed Effects:
        (Intr) Gendrw KSS_D 
Genderw -0.289              
KSS_D   -0.352 -0.018       
BMI     -0.975  0.196  0.197
> 
> #Signifikanz von fixed effect Elementen
> Anova(Lvet_Restm)
Analysis of Deviance Table (Type II Wald chisquare tests)

Response: Lvet_Rest
         Chisq Df Pr(>Chisq)    
Gender 13.2298  1  0.0002755 ***
KSS_D   5.4556  1  0.0195052 *  
BMI     9.6385  1  0.0019054 ** 
---
Signif. codes:  0 ‘***’ 0.001 ‘**’ 0.01 ‘*’ 0.05 ‘.’ 0.1 ‘ ’ 1
> 
> #Prüfung der Signifikanz einzelner fixed effect Stufen
> cftest(Lvet_Restm)

	 Simultaneous Tests for General Linear Hypotheses

Fit: lmer(formula = Lvet_Rest ~ Gender + KSS_D + BMI + (1 | Subject), 
    data = study_data, REML = FALSE)

Linear Hypotheses:
                 Estimate Std. Error z value Pr(>|z|)    
(Intercept) == 0  198.813     27.997   7.101 1.24e-12 ***
Genderw == 0       22.015      6.053   3.637 0.000276 ***
KSS_D == 0         -2.579      1.104  -2.336 0.019505 *  
BMI == 0            3.451      1.112   3.105 0.001905 ** 
---
Signif. codes:  0 ‘***’ 0.001 ‘**’ 0.01 ‘*’ 0.05 ‘.’ 0.1 ‘ ’ 1
(Univariate p values reported)

> 
> #Bildung der 95 Prozent Konfidenzintervalle für fixed und random effects
> confint(Lvet_Restm)
Computing profile confidence intervals ...
                 2.5 %      97.5 %
.sig01        9.047084  19.0850144
.sigma       17.027714  21.6439661
(Intercept) 141.919859 255.0171098
Genderw       9.710397  34.3093068
KSS_D        -4.759925  -0.3917398
BMI           1.205466   5.7134288
> 
> #Ermittlung von eines näherungsweisen R^2 (Erklärte Varianz durch das Modell) aus RonghuiXu2003 (Omega0^2) und speichern in Variable "r2"
> 
> r2 <-1-var(residuals(Lvet_Restm))/(var(model.response(model.frame(Lvet_Restm))))
> r2
[1] 0.57963
> 
> #Ermittlung der Effektstärke nach Cohen
> 
> sqrt(r2/(1-r2))
[1] 1.174247
> 
> #Prüfung der Normalverteilung der Intercepts und der Residuals
> # ranef(modell) gibt die Intercepts wieder
> # residuals(modell) gibt die Residuals wieder
> 
> layout(matrix(1:2, ncol=2))
> qint <- ranef(Lvet_Restm)$Subject[["(Intercept)"]]
> qres <- residuals(Lvet_Restm)
> qqnorm(qint, ylab = "Estimated random intercepts", xlim =c(-3,3), ylim=c(-40,40), main="Random intercepts")
> qqline(qint)
> qqnorm(qres, xlim = c(-3,3), ylim = c(-40,40), ylab="Estimated residuals", main= "Residuals")
> qqline(qres)
> 
> #Extraktion der Schätzer für die fixed effects:
> fixef(Lvet_Restm)
(Intercept)     Genderw       KSS_D         BMI 
 198.813032   22.015431   -2.578546    3.450912 
> 
> #Extraktion der geschätzten Anpassungen durch zufällige Effekte
> ranef(Lvet_Restm)
$Subject
   (Intercept)
1     2.244815
2    -2.040286
3     6.922298
4   -10.635185
5    -1.296702
6   -16.866345
7    -8.963877
8    12.193915
9   -17.236531
10  -12.421433
11    4.387933
12    9.536231
13   19.140910
14   -2.183454
15   -4.475736
16   -7.066009
17   -0.570225
18    8.815845
19  -22.490837
20    9.344868
21   -4.050628
22   26.796163
23    6.559500
24    2.976274
25  -14.372690
26    3.916000
27   11.835187

with conditional variances for “Subject” 
> 
> #Extraktion der Koeffizienten unter Berücksichtigung der zufälligen Effekte
> coef(Lvet_Restm)
$Subject
   (Intercept)  Genderw     KSS_D      BMI
1     201.0578 22.01543 -2.578546 3.450912
2     196.7727 22.01543 -2.578546 3.450912
3     205.7353 22.01543 -2.578546 3.450912
4     188.1778 22.01543 -2.578546 3.450912
5     197.5163 22.01543 -2.578546 3.450912
6     181.9467 22.01543 -2.578546 3.450912
7     189.8492 22.01543 -2.578546 3.450912
8     211.0069 22.01543 -2.578546 3.450912
9     181.5765 22.01543 -2.578546 3.450912
10    186.3916 22.01543 -2.578546 3.450912
11    203.2010 22.01543 -2.578546 3.450912
12    208.3493 22.01543 -2.578546 3.450912
13    217.9539 22.01543 -2.578546 3.450912
14    196.6296 22.01543 -2.578546 3.450912
15    194.3373 22.01543 -2.578546 3.450912
16    191.7470 22.01543 -2.578546 3.450912
17    198.2428 22.01543 -2.578546 3.450912
18    207.6289 22.01543 -2.578546 3.450912
19    176.3222 22.01543 -2.578546 3.450912
20    208.1579 22.01543 -2.578546 3.450912
21    194.7624 22.01543 -2.578546 3.450912
22    225.6092 22.01543 -2.578546 3.450912
23    205.3725 22.01543 -2.578546 3.450912
24    201.7893 22.01543 -2.578546 3.450912
25    184.4403 22.01543 -2.578546 3.450912
26    202.7290 22.01543 -2.578546 3.450912
27    210.6482 22.01543 -2.578546 3.450912

attr(,"class")
[1] "coef.mer"
> 
> #Extraktion der geschätzten Werte
> fitted(Lvet_Restm)
       1        2        3        4        5        6        7        8        9       10       11       12 
292.1918 292.1918 292.1918 307.6631 307.6631 307.6631 282.8717 282.8717 282.8717 277.7146 277.7146 277.7146 
      13       14       15       16       17       18       19       20       21       22       23       24 
286.2346 286.2346 286.2346 288.8132 288.8132 288.8132 260.3244 260.3244 260.3244 260.3244 260.3244 260.3244 
      25       26       27       28       29       30       31       32       33       34       35       36 
278.0953 278.0953 278.0953 280.6739 280.6739 280.6739 275.4563 275.4563 275.4563 272.8777 272.8777 272.8777 
      37       38       39       40       41       42       43       44       45       46       47       48 
256.3840 256.3840 256.3840 256.3840 256.3840 256.3840 283.1344 283.1344 283.1344 270.2417 270.2417 270.2417 
      49       50       51       52       53       54       55       56       57       58       59       60 
234.6093 234.6093 234.6093 239.7663 239.7663 239.7663 285.5736 285.5736 285.5736 277.8380 277.8380 277.8380 
      61       62       63       64       65       66       67       68       69       70       71       72 
291.2941 291.2941 291.2941 293.8727 293.8727 293.8727 291.6957 291.6957 291.6957 294.2743 294.2743 294.2743 
      73       74       75       76       77       78       79       80       81       82       83       84 
300.5512 300.5512 300.5512 308.2869 308.2869 308.2869 282.0958 282.0958 282.0958 274.3602 274.3602 274.3602 
      85       86       87       88       89       90       91       92       93       94       95       96 
281.5183 281.5183 281.5183 276.3612 276.3612 276.3612 274.6656 274.6656 274.6656 272.0871 272.0871 272.0871 
      97       98       99      100      101      102      103      104      105      106      107      108 
273.9033 273.9033 273.9033 284.2174 284.2174 284.2174 282.5774 282.5774 282.5774 282.5774 282.5774 282.5774 
     109      110      111      112      113      114      115      116      117      118      119      120 
245.8902 245.8902 245.8902 248.4688 248.4688 248.4688 276.9374 276.9374 276.9374 284.6730 284.6730 284.6730 
     121      122      123      124      125      126      127      128      129      130      131      132 
296.2901 296.2901 296.2901 291.1330 291.1330 291.1330 290.8007 290.8007 290.8007 290.8007 290.8007 290.8007 
     133      134      135      136      137      138      139      140      141      143      144      145 
324.6798 324.6798 324.6798 322.1013 322.1013 322.1013 292.4788 292.4788 292.4788 284.7431 284.7431 249.2105 
     146      147      148      149      150      151      152      153      154      155      156      157 
249.2105 249.2105 256.9462 256.9462 256.9462 249.6488 249.6488 249.6488 252.2274 252.2274 252.2274 281.8683 
     158      159      160      161      162 
281.8683 281.8683 284.4469 284.4469 284.4469 
> summary(fitted(Lvet_Restm))
   Min. 1st Qu.  Median    Mean 3rd Qu.    Max. 
  234.6   272.1   281.9   278.8   290.8   324.7 
> 
> #Extraktion der Residuals und Zusammenfassung
> summary(resid(Lvet_Restm))
    Min.  1st Qu.   Median     Mean  3rd Qu.     Max. 
-59.1284  -8.0302  -0.2376   0.0000   8.5454 123.5735 
> hist(resid(Lvet_Restm))
> 
