# Supplementary material for: Influence of common lighting conditions and time-of-day on the effort-related cardiac response
Source: PLoS One. 2020 Oct 7;15(10):e0239553. doi: 10.1371/journal.pone.0239553 (PMC7540875; doi:10.1371/journal.pone.0239553)
Supplement: S1 File — The code can be executed with the free R software (GNU General Public License). The plots, included in the Results section, can be created directly from the study data with the file PEP_Plots.R. For the Raincloud plots, additional source files are needed from Allen et al. [54]. Further, the ZIP file contains text files with the R software console output, showing the executed code and the results (*.txt file extensions). Lastly, S1 File contains PDF files for all dependent variables with significant predictor variables. The PDF files contain two plots each, showing the QQ-Plots for Random Intercepts and Residuals from the linear mixed-effect model. (ZIP) [file pone.0239553.s003.zip › 07_Raw_TLX.txt]

R version 3.6.1 (2019-07-05) -- "Action of the Toes"
Copyright (C) 2019 The R Foundation for Statistical Computing
Platform: x86_64-apple-darwin15.6.0 (64-bit)

R ist freie Software und kommt OHNE JEGLICHE GARANTIE.
Sie sind eingeladen, es unter bestimmten Bedingungen weiter zu verbreiten.
Tippen Sie 'license()' or 'licence()' für Details dazu.

R ist ein Gemeinschaftsprojekt mit vielen Beitragenden.
Tippen Sie 'contributors()' für mehr Information und 'citation()',
um zu erfahren, wie R oder R packages in Publikationen zitiert werden können.

Tippen Sie 'demo()' für einige Demos, 'help()' für on-line Hilfe, oder
'help.start()' für eine HTML Browserschnittstelle zur Hilfe.
Tippen Sie 'q()', um R zu verlassen.

[R.app GUI 1.70 (7684) x86_64-apple-darwin15.6.0]

[Arbeitsbereich wiederhergestellt aus /Users/zauner/.RData]
[Verlauf wiederhergestellt aus /Users/zauner/.Rapp.history]

> #Laden aller notwendigen Bibliotheken
> library(lme4)
Lade nötiges Paket: Matrix
> library(car)
Lade nötiges Paket: carData
Registered S3 methods overwritten by 'car':
  method                          from
  influence.merMod                lme4
  cooks.distance.influence.merMod lme4
  dfbeta.influence.merMod         lme4
  dfbetas.influence.merMod        lme4
> library(nlme)

Attache Paket: ‘nlme’

The following object is masked from ‘package:lme4’:

    lmList

> library(multcomp)
Lade nötiges Paket: mvtnorm
Lade nötiges Paket: survival
Lade nötiges Paket: TH.data
Lade nötiges Paket: MASS

Attache Paket: ‘TH.data’

The following object is masked from ‘package:MASS’:

    geyser

> 
> #Laden der Daten-CSV-Datei und Einfügen in das Objekt "study_data". 
> #Die Datei muss manuell ausgewählt werden nach der Eingabe
> study_data=read.csv(file.choose())
> 
> #Setzen aller verwendeten numerischen Werte als Faktoren, wo immer das notwendig ist (d.h. die Werte werden kategorial verwendet)
> study_data$Daytime2 <- as.factor(study_data$Daytime2)
> study_data$Scene_Nr <- as.factor(study_data$Scene_Nr)
> study_data$Scene_Nr2 <- as.factor(study_data$Scene_Nr2)
> study_data$Scene_Nr3 <- as.factor(study_data$Scene_Nr3)
> study_data$Prior_Scene_Nr <- as.factor(study_data$Prior_Scene_Nr)
> study_data$Scene_Count <- as.factor(study_data$Scene_Count)
> study_data$Subject <- as.factor(study_data$Subject)
> 
> #Modellbildung: linear mixed effect model. Da die Werte normalverteilt sind (Kolmogorov-Smirnov Test in Excel) und es nur einen random effekt gibt (Versuchspersonen), wird die Option REML=FALSE gesetzt, d.h. Model-fit geschieht nach Maximum Likelihood, nicht nach Restricted Maximum Likelihood. Das Modell wird in einem Objekt gespeichert
> 
> Raw_TLXm = lmer(Raw_TLX~Scene_Nr2+Daytime+(1|Subject),data=study_data,REML=FALSE)
> 
> #Nullmodellbildung: Erzeugung reduzierter Modelle um die Relevanz der Parameter nachzuvollziehen
> #m00 ist immer das Modell mit reinem random effect zur Bestimmung der ICC1 (Intra Class Correlation 1, wie viel der Varianz der abhängigen Variable kann durch den random effect erklärt werden)
> #m01-0x Reduzierung des Modells Schrittweise von links nach rechts
> 
> Raw_TLXm00 = lmer(Raw_TLX~(1|Subject), data=study_data, REML=FALSE)
> Raw_TLXm01 = lmer(Raw_TLX~Daytime+(1|Subject),data=study_data,REML=FALSE)
> Raw_TLXm02 = lmer(Raw_TLX~Scene_Nr2+(1|Subject),data=study_data,REML=FALSE)
> Raw_TLXm03 = lmer(Raw_TLX~Scene_Nr2+Daytime+(1+Scene_Nr2|Subject),data=study_data,REML=FALSE)
boundary (singular) fit: see ?isSingular
> Raw_TLXm04 = lmer(Raw_TLX~Scene_Nr2*Daytime+Scene_Nr2+Daytime+(1|Subject),data=study_data,REML=FALSE)
> Raw_TLXm05 = lmer(Raw_TLX~Daytime+Gender+(1|Subject),data=study_data,REML=FALSE)
> Raw_TLXm06 = lmer(Raw_TLX~Daytime+Gender+KSS_D+(1|Subject),data=study_data,REML=FALSE)
> Raw_TLXm07 = lmer(Raw_TLX~Daytime+Gender+Sleep_Duration+(1|Subject),data=study_data,REML=FALSE)
> Raw_TLXm08 = lmer(Raw_TLX~Daytime+Gender+D_MEQ_Score+(1|Subject),data=study_data,REML=FALSE)
> 
> #Zusammenfassung der Modellvergleiche (ausser m00)
> 
> anova(Raw_TLXm01, Raw_TLXm)
Data: study_data
Models:
Raw_TLXm01: Raw_TLX ~ Daytime + (1 | Subject)
Raw_TLXm: Raw_TLX ~ Scene_Nr2 + Daytime + (1 | Subject)
           Df    AIC    BIC  logLik deviance  Chisq Chi Df Pr(>Chisq)
Raw_TLXm01  4 1090.2 1102.5 -541.09   1082.2                         
Raw_TLXm    6 1091.8 1110.3 -539.91   1079.8 2.3557      2     0.3079
> anova(Raw_TLXm02, Raw_TLXm)
Data: study_data
Models:
Raw_TLXm02: Raw_TLX ~ Scene_Nr2 + (1 | Subject)
Raw_TLXm: Raw_TLX ~ Scene_Nr2 + Daytime + (1 | Subject)
           Df    AIC    BIC  logLik deviance  Chisq Chi Df Pr(>Chisq)  
Raw_TLXm02  5 1095.5 1110.9 -542.74   1085.5                           
Raw_TLXm    6 1091.8 1110.3 -539.91   1079.8 5.6575      1    0.01738 *
---
Signif. codes:  0 ‘***’ 0.001 ‘**’ 0.01 ‘*’ 0.05 ‘.’ 0.1 ‘ ’ 1
> anova(Raw_TLXm03, Raw_TLXm)
Data: study_data
Models:
Raw_TLXm: Raw_TLX ~ Scene_Nr2 + Daytime + (1 | Subject)
Raw_TLXm03: Raw_TLX ~ Scene_Nr2 + Daytime + (1 + Scene_Nr2 | Subject)
           Df    AIC    BIC  logLik deviance  Chisq Chi Df Pr(>Chisq)
Raw_TLXm    6 1091.8 1110.3 -539.91   1079.8                         
Raw_TLXm03 11 1101.7 1135.5 -539.83   1079.7 0.1588      5     0.9995
> anova(Raw_TLXm04, Raw_TLXm)
Data: study_data
Models:
Raw_TLXm: Raw_TLX ~ Scene_Nr2 + Daytime + (1 | Subject)
Raw_TLXm04: Raw_TLX ~ Scene_Nr2 * Daytime + Scene_Nr2 + Daytime + (1 | Subject)
           Df    AIC    BIC  logLik deviance  Chisq Chi Df Pr(>Chisq)
Raw_TLXm    6 1091.8 1110.3 -539.91   1079.8                         
Raw_TLXm04  8 1095.8 1120.4 -539.90   1079.8 0.0256      2     0.9873
> anova(Raw_TLXm05, Raw_TLXm01)
Data: study_data
Models:
Raw_TLXm01: Raw_TLX ~ Daytime + (1 | Subject)
Raw_TLXm05: Raw_TLX ~ Daytime + Gender + (1 | Subject)
           Df    AIC    BIC  logLik deviance  Chisq Chi Df Pr(>Chisq)   
Raw_TLXm01  4 1090.2 1102.5 -541.09   1082.2                            
Raw_TLXm05  5 1084.7 1100.1 -537.37   1074.7 7.4409      1   0.006376 **
---
Signif. codes:  0 ‘***’ 0.001 ‘**’ 0.01 ‘*’ 0.05 ‘.’ 0.1 ‘ ’ 1
> anova(Raw_TLXm06, Raw_TLXm05)
Data: study_data
Models:
Raw_TLXm05: Raw_TLX ~ Daytime + Gender + (1 | Subject)
Raw_TLXm06: Raw_TLX ~ Daytime + Gender + KSS_D + (1 | Subject)
           Df    AIC    BIC  logLik deviance  Chisq Chi Df Pr(>Chisq)
Raw_TLXm05  5 1084.7 1100.1 -537.37   1074.7                         
Raw_TLXm06  6 1085.6 1104.1 -536.82   1073.6 1.0987      1     0.2946
> anova(Raw_TLXm07, Raw_TLXm05)
Data: study_data
Models:
Raw_TLXm05: Raw_TLX ~ Daytime + Gender + (1 | Subject)
Raw_TLXm07: Raw_TLX ~ Daytime + Gender + Sleep_Duration + (1 | Subject)
           Df    AIC    BIC  logLik deviance Chisq Chi Df Pr(>Chisq)   
Raw_TLXm05  5 1084.7 1100.1 -537.37   1074.7                           
Raw_TLXm07  6 1078.7 1097.2 -533.35   1066.7 8.041      1   0.004573 **
---
Signif. codes:  0 ‘***’ 0.001 ‘**’ 0.01 ‘*’ 0.05 ‘.’ 0.1 ‘ ’ 1
> anova(Raw_TLXm08, Raw_TLXm05)
Data: study_data
Models:
Raw_TLXm05: Raw_TLX ~ Daytime + Gender + (1 | Subject)
Raw_TLXm08: Raw_TLX ~ Daytime + Gender + D_MEQ_Score + (1 | Subject)
           Df    AIC    BIC  logLik deviance  Chisq Chi Df Pr(>Chisq)
Raw_TLXm05  5 1084.7 1100.1 -537.37   1074.7                         
Raw_TLXm08  6 1086.7 1105.2 -537.36   1074.7 0.0241      1     0.8765
> 
> 
> #Überprüfung der ICC1
> 
> summary(Raw_TLXm00)
Linear mixed model fit by maximum likelihood  ['lmerMod']
Formula: Raw_TLX ~ (1 | Subject)
   Data: study_data

     AIC      BIC   logLik deviance df.resid 
  1093.8   1103.0   -543.9   1087.8      157 

Scaled residuals: 
     Min       1Q   Median       3Q      Max 
-2.39981 -0.61856  0.03082  0.63962  2.22859 

Random effects:
 Groups   Name        Variance Std.Dev.
 Subject  (Intercept) 104.5    10.223  
 Residual              31.5     5.612  
Number of obs: 160, groups:  Subject, 27

Fixed effects:
            Estimate Std. Error t value
(Intercept)   50.656      2.017   25.11
> 
> #wenn Variance des random effect (v1) geteilt durch Residual Variance (v2) + (v1) nahe null, dann ist der random effect zu vernachlässigen für das Modell und kann entfernt werden.
> 
> #Neubildung des Modells mit allen relevanten Parametern und Anzeige der Zusammenfassung
> 
> Raw_TLXm = lmer(Raw_TLX~Gender+Daytime+Sleep_Duration+(1|Subject),data=study_data,REML=FALSE)
> 
> summary(Raw_TLXm)
Linear mixed model fit by maximum likelihood  ['lmerMod']
Formula: Raw_TLX ~ Gender + Daytime + Sleep_Duration + (1 | Subject)
   Data: study_data

     AIC      BIC   logLik deviance df.resid 
  1078.7   1097.1   -533.3   1066.7      154 

Scaled residuals: 
     Min       1Q   Median       3Q      Max 
-2.32157 -0.66118  0.09476  0.60232  2.40894 

Random effects:
 Groups   Name        Variance Std.Dev.
 Subject  (Intercept) 84.29    9.181   
 Residual             28.05    5.296   
Number of obs: 160, groups:  Subject, 27

Fixed effects:
               Estimate Std. Error t value
(Intercept)     56.5894     4.4013  12.857
Genderw          9.9759     3.6361   2.744
DaytimeMorning  -4.2380     1.1191  -3.787
Sleep_Duration  -1.3947     0.4794  -2.909

Correlation of Fixed Effects:
            (Intr) Gendrw DytmMr
Genderw     -0.453              
DaytimMrnng -0.601  0.021       
Sleep_Durtn -0.798  0.031  0.662
> 
> #Signifikanz von fixed effect Elementen
> Anova(Raw_TLXm)
Analysis of Deviance Table (Type II Wald chisquare tests)

Response: Raw_TLX
                 Chisq Df Pr(>Chisq)    
Gender          7.5273  1  0.0060771 ** 
Daytime        14.3406  1  0.0001525 ***
Sleep_Duration  8.4634  1  0.0036237 ** 
---
Signif. codes:  0 ‘***’ 0.001 ‘**’ 0.01 ‘*’ 0.05 ‘.’ 0.1 ‘ ’ 1
> 
> #Prüfung der Signifikanz einzelner fixed effect Stufen
> cftest(Raw_TLXm)

	 Simultaneous Tests for General Linear Hypotheses

Fit: lmer(formula = Raw_TLX ~ Gender + Daytime + Sleep_Duration + 
    (1 | Subject), data = study_data, REML = FALSE)

Linear Hypotheses:
                    Estimate Std. Error z value Pr(>|z|)    
(Intercept) == 0     56.5894     4.4013  12.857  < 2e-16 ***
Genderw == 0          9.9759     3.6361   2.744 0.006077 ** 
DaytimeMorning == 0  -4.2380     1.1191  -3.787 0.000153 ***
Sleep_Duration == 0  -1.3947     0.4794  -2.909 0.003624 ** 
---
Signif. codes:  0 ‘***’ 0.001 ‘**’ 0.01 ‘*’ 0.05 ‘.’ 0.1 ‘ ’ 1
(Univariate p values reported)

> 
> #Bildung der 95 Prozent Konfidenzintervalle für fixed und random effects
> confint(Raw_TLXm)
Computing profile confidence intervals ...
                   2.5 %     97.5 %
.sig01          7.044166 12.4689016
.sigma          4.717846  6.0032992
(Intercept)    47.908223 65.3703606
Genderw         2.580477 17.3596240
DaytimeMorning -6.445726 -2.0156438
Sleep_Duration -2.342687 -0.4393222
> 
> #Ermittlung von eines näherungsweisen R^2 (Erklärte Varianz durch das Modell) aus RonghuiXu2003 (Omega0^2) und speichern in Variable "r2"
> 
> r2 <-1-var(residuals(Raw_TLXm))/(var(model.response(model.frame(Raw_TLXm))))
> r2
[1] 0.8276399
> 
> #Ermittlung der Effektstärke nach Cohen
> 
> sqrt(r2/(1-r2))
[1] 2.191302
> 
> #Prüfung der Normalverteilung der Intercepts und der Residuals
> # ranef(modell) gibt die Intercepts wieder
> # residuals(modell) gibt die Residuals wieder
> 
> layout(matrix(1:2, ncol=2))
> qint <- ranef(Raw_TLXm)$Subject[["(Intercept)"]]
> qres <- residuals(Raw_TLXm)
> qqnorm(qint, ylab = "Estimated random intercepts", xlim =c(-3,3), ylim=c(-20,20), main="Random intercepts")
> qqline(qint)
> qqnorm(qres, xlim = c(-3,3), ylim = c(-20,20), ylab="Estimated residuals", main= "Residuals")
> qqline(qres)
> 
> #Extraktion der Schätzer für die fixed effects:
> fixef(Raw_TLXm)
   (Intercept)        Genderw DaytimeMorning Sleep_Duration 
     56.589380       9.975916      -4.237952      -1.394696 
> 
> #Extraktion der geschätzten Anpassungen durch zufällige Effekte
> ranef(Raw_TLXm)
$Subject
   (Intercept)
1    3.7157708
2    1.1039957
3   -3.8139926
4   12.2854269
5   19.3070990
6   14.0379740
7  -20.2011146
8    8.4738165
9   -5.8958747
10  -3.5189600
11  -4.6533899
12  -6.0164301
13  -3.6477997
14 -17.8698374
15  -3.3610513
16   3.4352728
17   0.8588798
18   7.1170895
19 -12.9145587
20   3.6638830
21  -7.9404035
22  10.1962776
23   3.1983402
24   5.4780383
25   1.1664130
26   0.6001836
27  -4.8050483

with conditional variances for “Subject” 
> 
> #Extraktion der Koeffizienten unter Berücksichtigung der zufälligen Effekte
> coef(Raw_TLXm)
$Subject
   (Intercept)  Genderw DaytimeMorning Sleep_Duration
1     60.30515 9.975916      -4.237952      -1.394696
2     57.69338 9.975916      -4.237952      -1.394696
3     52.77539 9.975916      -4.237952      -1.394696
4     68.87481 9.975916      -4.237952      -1.394696
5     75.89648 9.975916      -4.237952      -1.394696
6     70.62735 9.975916      -4.237952      -1.394696
7     36.38827 9.975916      -4.237952      -1.394696
8     65.06320 9.975916      -4.237952      -1.394696
9     50.69351 9.975916      -4.237952      -1.394696
10    53.07042 9.975916      -4.237952      -1.394696
11    51.93599 9.975916      -4.237952      -1.394696
12    50.57295 9.975916      -4.237952      -1.394696
13    52.94158 9.975916      -4.237952      -1.394696
14    38.71954 9.975916      -4.237952      -1.394696
15    53.22833 9.975916      -4.237952      -1.394696
16    60.02465 9.975916      -4.237952      -1.394696
17    57.44826 9.975916      -4.237952      -1.394696
18    63.70647 9.975916      -4.237952      -1.394696
19    43.67482 9.975916      -4.237952      -1.394696
20    60.25326 9.975916      -4.237952      -1.394696
21    48.64898 9.975916      -4.237952      -1.394696
22    66.78566 9.975916      -4.237952      -1.394696
23    59.78772 9.975916      -4.237952      -1.394696
24    62.06742 9.975916      -4.237952      -1.394696
25    57.75579 9.975916      -4.237952      -1.394696
26    57.18956 9.975916      -4.237952      -1.394696
27    51.78433 9.975916      -4.237952      -1.394696

attr(,"class")
[1] "coef.mer"
> 
> #Extraktion der geschätzten Werte
> fitted(Raw_TLXm)
       1        2        3        4        5        6        7        8        9       10       11 
60.46433 60.46433 60.46433 59.12350 59.12350 59.12350 53.66847 53.66847 53.66847 57.20907 57.20907 
      12       13       14       15       16       17       18       19       20       21       22 
57.20907 38.07722 38.07722 38.07722 43.01252 43.01252 43.01252 55.22266 55.22266 55.22266 58.41459 
      23       24       25       26       27       28       29       30       31       32       33 
58.41459 58.41459 71.87157 71.87157 71.87157 73.32013 73.32013 73.32013 66.60245 66.60245 66.60245 
      34       35       36       37       38       39       40       41       42       43       44 
70.84040 70.84040 70.84040 37.24479 37.24479 37.24479 37.99601 37.99601 37.99601 52.45707 52.45707 
      45       46       47       48       49       50       51       52       53       54       55 
52.45707 54.60298 54.60298 54.60298 38.78473 38.78473 38.78473 39.53594 39.53594 39.53594 49.74286 
      56       57       58       59       60       61       62       63       64       65       66 
49.74286 49.74286 53.98081 53.98081 53.98081 49.30578 49.30578 49.30578 53.54373 53.54373 53.54373 
      67       68       69       70       71       72       73       74       75       76       77 
47.94274 47.94274 47.94274 49.39130 49.39130 49.39130 49.61402 49.61402 49.61402 52.45728 52.45728 
      78       79       80       81       82       83       84       85       86       87       88 
52.45728 28.20546 28.20546 28.20546 32.44341 32.44341 32.44341 51.99281 51.99281 51.99281 52.04668 
      89       90       91       92       93       94       95       96       97       98       99 
52.04668 52.04668 46.02383 46.02383 46.02383 50.26178 50.26178 50.26178 55.51540 55.51540 55.51540 
     100      101      102      103      104      105      106      107      108      109      110 
59.05600 59.05600 59.05600 63.16830 63.16830 63.16830 66.70891 66.70891 66.70891 30.37135 30.37135 
     111      112      113      114      115      116      117      118      119      120      121 
30.37135 29.72786 29.72786 29.72786 48.34448 48.34448 48.34448 52.58244 52.58244 52.58244 47.41346 
     122      123      124      125      126      127      128      129      130      131      132 
47.41346 47.41346 47.46732 47.46732 47.46732 58.36362 58.36362 58.36362 52.83870 52.83870 52.83870 
     133      134      135      136      138      139      140      141      143      144      145 
58.09195 58.09195 58.09195 62.32991 62.32991 50.85599 50.85599 50.85599 52.30455 52.30455 47.24171 
     146      147      148      149      150      151      152      153      154      155      156 
47.24171 47.24171 47.29557 47.29557 47.29557 44.93211 44.93211 44.93211 45.33465 45.33465 45.33465 
     157      158      159      160      161      162 
38.48086 38.48086 38.48086 42.71881 42.71881 42.71881 
> summary(fitted(Raw_TLXm))
   Min. 1st Qu.  Median    Mean 3rd Qu.    Max. 
  28.21   45.33   50.86   50.59   57.21   73.32 
> 
> #Extraktion der Residuals und Zusammenfassung
> summary(resid(Raw_TLXm))
    Min.  1st Qu.   Median     Mean  3rd Qu.     Max. 
-12.2956  -3.5018   0.5019   0.0000   3.1900  12.7583 
> hist(resid(Raw_TLXm))
> 
