# Supplementary material for: Influence of common lighting conditions and time-of-day on the effort-related cardiac response
Source: PLoS One. 2020 Oct 7;15(10):e0239553. doi: 10.1371/journal.pone.0239553 (PMC7540875; doi:10.1371/journal.pone.0239553)
Supplement: S1 File — The code can be executed with the free R software (GNU General Public License). The plots, included in the Results section, can be created directly from the study data with the file PEP_Plots.R. For the Raincloud plots, additional source files are needed from Allen et al. [54]. Further, the ZIP file contains text files with the R software console output, showing the executed code and the results (*.txt file extensions). Lastly, S1 File contains PDF files for all dependent variables with significant predictor variables. The PDF files contain two plots each, showing the QQ-Plots for Random Intercepts and Residuals from the linear mixed-effect model. (ZIP) [file pone.0239553.s003.zip › 08_TLX_1.txt]

R version 3.6.1 (2019-07-05) -- "Action of the Toes"
Copyright (C) 2019 The R Foundation for Statistical Computing
Platform: x86_64-apple-darwin15.6.0 (64-bit)

R ist freie Software und kommt OHNE JEGLICHE GARANTIE.
Sie sind eingeladen, es unter bestimmten Bedingungen weiter zu verbreiten.
Tippen Sie 'license()' or 'licence()' für Details dazu.

R ist ein Gemeinschaftsprojekt mit vielen Beitragenden.
Tippen Sie 'contributors()' für mehr Information und 'citation()',
um zu erfahren, wie R oder R packages in Publikationen zitiert werden können.

Tippen Sie 'demo()' für einige Demos, 'help()' für on-line Hilfe, oder
'help.start()' für eine HTML Browserschnittstelle zur Hilfe.
Tippen Sie 'q()', um R zu verlassen.

[R.app GUI 1.70 (7684) x86_64-apple-darwin15.6.0]

[Arbeitsbereich wiederhergestellt aus /Users/zauner/.RData]
[Verlauf wiederhergestellt aus /Users/zauner/.Rapp.history]

> #Laden aller notwendigen Bibliotheken
> library(lme4)
Lade nötiges Paket: Matrix
> library(car)
Lade nötiges Paket: carData
Registered S3 methods overwritten by 'car':
  method                          from
  influence.merMod                lme4
  cooks.distance.influence.merMod lme4
  dfbeta.influence.merMod         lme4
  dfbetas.influence.merMod        lme4
> library(nlme)

Attache Paket: ‘nlme’

The following object is masked from ‘package:lme4’:

    lmList

> library(multcomp)
Lade nötiges Paket: mvtnorm
Lade nötiges Paket: survival
Lade nötiges Paket: TH.data
Lade nötiges Paket: MASS

Attache Paket: ‘TH.data’

The following object is masked from ‘package:MASS’:

    geyser

> 
> #Laden der Daten-CSV-Datei und Einfügen in das Objekt "study_data". 
> #Die Datei muss manuell ausgewählt werden nach der Eingabe
> study_data=read.csv(file.choose())
> 
> #Setzen aller verwendeten numerischen Werte als Faktoren, wo immer das notwendig ist (d.h. die Werte werden kategorial verwendet)
> study_data$Daytime2 <- as.factor(study_data$Daytime2)
> study_data$Scene_Nr <- as.factor(study_data$Scene_Nr)
> study_data$Scene_Nr2 <- as.factor(study_data$Scene_Nr2)
> study_data$Scene_Nr3 <- as.factor(study_data$Scene_Nr3)
> study_data$Prior_Scene_Nr <- as.factor(study_data$Prior_Scene_Nr)
> study_data$Scene_Count <- as.factor(study_data$Scene_Count)
> study_data$Subject <- as.factor(study_data$Subject)
> 
> #Modellbildung: linear mixed effect model. Da die Werte normalverteilt sind (Kolmogorov-Smirnov Test in Excel) und es nur einen random effekt gibt (Versuchspersonen), wird die Option REML=FALSE gesetzt, d.h. Model-fit geschieht nach Maximum Likelihood, nicht nach Restricted Maximum Likelihood. Das Modell wird in einem Objekt gespeichert
> 
> TLX_1m = lmer(TLX_1~Scene_Nr2+Daytime+(1|Subject),data=study_data,REML=FALSE)
> 
> #Nullmodellbildung: Erzeugung reduzierter Modelle um die Relevanz der Parameter nachzuvollziehen
> #m00 ist immer das Modell mit reinem random effect zur Bestimmung der ICC1 (Intra Class Correlation 1, wie viel der Varianz der abhängigen Variable kann durch den random effect erklärt werden)
> #m01-0x Reduzierung des Modells Schrittweise von links nach rechts
> 
> TLX_1m00 = lmer(TLX_1~(1|Subject), data=study_data, REML=FALSE)
> TLX_1m01 = lmer(TLX_1~Daytime+(1|Subject),data=study_data,REML=FALSE)
> TLX_1m02 = lmer(TLX_1~Scene_Nr2+(1|Subject),data=study_data,REML=FALSE)
> TLX_1m03 = lmer(TLX_1~Scene_Nr2+Daytime+(1+Scene_Nr2|Subject),data=study_data,REML=FALSE)
boundary (singular) fit: see ?isSingular
> TLX_1m04 = lmer(TLX_1~Scene_Nr2*Daytime+Scene_Nr2+Daytime+(1|Subject),data=study_data,REML=FALSE)
> TLX_1m05 = lmer(TLX_1~Gender+(1|Subject),data=study_data,REML=FALSE)
> TLX_1m06 = lmer(TLX_1~Gender+KSS_D+(1|Subject),data=study_data,REML=FALSE)
> TLX_1m07 = lmer(TLX_1~Gender+Sleep_Duration+(1|Subject),data=study_data,REML=FALSE)
> TLX_1m08 = lmer(TLX_1~Gender+D_MEQ_Score+(1|Subject),data=study_data,REML=FALSE)
> 
> #Zusammenfassung der Modellvergleiche (ausser m00)
> 
> anova(TLX_1m01, TLX_1m)
Data: study_data
Models:
TLX_1m01: TLX_1 ~ Daytime + (1 | Subject)
TLX_1m: TLX_1 ~ Scene_Nr2 + Daytime + (1 | Subject)
         Df    AIC    BIC  logLik deviance  Chisq Chi Df Pr(>Chisq)
TLX_1m01  4 843.69 855.99 -417.84   835.69                         
TLX_1m    6 845.58 864.03 -416.79   833.58 2.1054      2      0.349
> anova(TLX_1m02, TLX_1m)
Data: study_data
Models:
TLX_1m02: TLX_1 ~ Scene_Nr2 + (1 | Subject)
TLX_1m: TLX_1 ~ Scene_Nr2 + Daytime + (1 | Subject)
         Df    AIC    BIC  logLik deviance  Chisq Chi Df Pr(>Chisq)  
TLX_1m02  5 846.48 861.86 -418.24   836.48                           
TLX_1m    6 845.58 864.03 -416.79   833.58 2.8975      1    0.08872 .
---
Signif. codes:  0 ‘***’ 0.001 ‘**’ 0.01 ‘*’ 0.05 ‘.’ 0.1 ‘ ’ 1
> anova(TLX_1m03, TLX_1m)
Data: study_data
Models:
TLX_1m: TLX_1 ~ Scene_Nr2 + Daytime + (1 | Subject)
TLX_1m03: TLX_1 ~ Scene_Nr2 + Daytime + (1 + Scene_Nr2 | Subject)
         Df    AIC    BIC  logLik deviance  Chisq Chi Df Pr(>Chisq)
TLX_1m    6 845.58 864.03 -416.79   833.58                         
TLX_1m03 11 854.96 888.79 -416.48   832.96 0.6194      5     0.9871
> anova(TLX_1m04, TLX_1m)
Data: study_data
Models:
TLX_1m: TLX_1 ~ Scene_Nr2 + Daytime + (1 | Subject)
TLX_1m04: TLX_1 ~ Scene_Nr2 * Daytime + Scene_Nr2 + Daytime + (1 | Subject)
         Df    AIC    BIC  logLik deviance  Chisq Chi Df Pr(>Chisq)
TLX_1m    6 845.58 864.03 -416.79   833.58                         
TLX_1m04  8 849.37 873.98 -416.69   833.37 0.2087      2     0.9009
> anova(TLX_1m05, TLX_1m00)
Data: study_data
Models:
TLX_1m00: TLX_1 ~ (1 | Subject)
TLX_1m05: TLX_1 ~ Gender + (1 | Subject)
         Df    AIC    BIC  logLik deviance Chisq Chi Df Pr(>Chisq)   
TLX_1m00  3 844.58 853.81 -419.29   838.58                           
TLX_1m05  4 839.94 852.24 -415.97   831.94 6.643      1   0.009955 **
---
Signif. codes:  0 ‘***’ 0.001 ‘**’ 0.01 ‘*’ 0.05 ‘.’ 0.1 ‘ ’ 1
> anova(TLX_1m06, TLX_1m05)
Data: study_data
Models:
TLX_1m05: TLX_1 ~ Gender + (1 | Subject)
TLX_1m06: TLX_1 ~ Gender + KSS_D + (1 | Subject)
         Df    AIC    BIC  logLik deviance  Chisq Chi Df Pr(>Chisq)
TLX_1m05  4 839.94 852.24 -415.97   831.94                         
TLX_1m06  5 841.69 857.07 -415.85   831.69 0.2493      1     0.6175
> anova(TLX_1m07, TLX_1m05)
Data: study_data
Models:
TLX_1m05: TLX_1 ~ Gender + (1 | Subject)
TLX_1m07: TLX_1 ~ Gender + Sleep_Duration + (1 | Subject)
         Df    AIC    BIC  logLik deviance  Chisq Chi Df Pr(>Chisq)
TLX_1m05  4 839.94 852.24 -415.97   831.94                         
TLX_1m07  5 841.06 856.44 -415.53   831.06 0.8768      1     0.3491
> anova(TLX_1m08, TLX_1m05)
Data: study_data
Models:
TLX_1m05: TLX_1 ~ Gender + (1 | Subject)
TLX_1m08: TLX_1 ~ Gender + D_MEQ_Score + (1 | Subject)
         Df    AIC    BIC  logLik deviance Chisq Chi Df Pr(>Chisq)
TLX_1m05  4 839.94 852.24 -415.97   831.94                        
TLX_1m08  5 841.80 857.18 -415.90   831.80 0.136      1     0.7123
> 
> #Überprüfung der ICC1
> 
> summary(TLX_1m00)
Linear mixed model fit by maximum likelihood  ['lmerMod']
Formula: TLX_1 ~ (1 | Subject)
   Data: study_data

     AIC      BIC   logLik deviance df.resid 
   844.6    853.8   -419.3    838.6      157 

Scaled residuals: 
     Min       1Q   Median       3Q      Max 
-2.28150 -0.57367 -0.00735  0.65243  2.61374 

Random effects:
 Groups   Name        Variance Std.Dev.
 Subject  (Intercept) 10.990   3.315   
 Residual              7.548   2.747   
Number of obs: 160, groups:  Subject, 27

Fixed effects:
            Estimate Std. Error t value
(Intercept)   11.153      0.674   16.55
> 
> #wenn Variance des random effect (v1) geteilt durch Residual Variance (v2) + (v1) nahe null, dann ist der random effect zu vernachlässigen für das Modell und kann entfernt werden.
> 
> #Neubildung des Modells mit allen relevanten Parametern und Anzeige der Zusammenfassung
> 
> TLX_1m = lmer(TLX_1~Gender+(1|Subject),data=study_data,REML=FALSE)
> 
> summary(TLX_1m)
Linear mixed model fit by maximum likelihood  ['lmerMod']
Formula: TLX_1 ~ Gender + (1 | Subject)
   Data: study_data

     AIC      BIC   logLik deviance df.resid 
   839.9    852.2   -416.0    831.9      156 

Scaled residuals: 
     Min       1Q   Median       3Q      Max 
-2.21086 -0.62992  0.00308  0.63556  2.52318 

Random effects:
 Groups   Name        Variance Std.Dev.
 Subject  (Intercept) 8.324    2.885   
 Residual             7.546    2.747   
Number of obs: 160, groups:  Subject, 27

Fixed effects:
            Estimate Std. Error t value
(Intercept)   9.4557     0.8594  11.003
Genderw       3.2738     1.1934   2.743

Correlation of Fixed Effects:
        (Intr)
Genderw -0.720
> 
> #Signifikanz von fixed effect Elementen
> Anova(TLX_1m)
Analysis of Deviance Table (Type II Wald chisquare tests)

Response: TLX_1
        Chisq Df Pr(>Chisq)   
Gender 7.5259  1   0.006082 **
---
Signif. codes:  0 ‘***’ 0.001 ‘**’ 0.01 ‘*’ 0.05 ‘.’ 0.1 ‘ ’ 1
> 
> #Prüfung der Signifikanz einzelner fixed effect Stufen
> cftest(TLX_1m)

	 Simultaneous Tests for General Linear Hypotheses

Fit: lmer(formula = TLX_1 ~ Gender + (1 | Subject), data = study_data, 
    REML = FALSE)

Linear Hypotheses:
                 Estimate Std. Error z value Pr(>|z|)    
(Intercept) == 0   9.4557     0.8594  11.003  < 2e-16 ***
Genderw == 0       3.2738     1.1934   2.743  0.00608 ** 
---
Signif. codes:  0 ‘***’ 0.001 ‘**’ 0.01 ‘*’ 0.05 ‘.’ 0.1 ‘ ’ 1
(Univariate p values reported)

> 
> #Bildung der 95 Prozent Konfidenzintervalle für fixed und random effects
> confint(TLX_1m)
Computing profile confidence intervals ...
                2.5 %    97.5 %
.sig01      2.1430824  3.994437
.sigma      2.4473563  3.113267
(Intercept) 7.7092809 11.201009
Genderw     0.8498074  5.698730
> 
> #Ermittlung von eines näherungsweisen R^2 (Erklärte Varianz durch das Modell) aus RonghuiXu2003 (Omega0^2) und speichern in Variable "r2"
> 
> r2 <-1-var(residuals(TLX_1m))/(var(model.response(model.frame(TLX_1m))))
> r2
[1] 0.6532371
> 
> #Ermittlung der Effektstärke nach Cohen
> 
> sqrt(r2/(1-r2))
[1] 1.372521
> 
> #Prüfung der Normalverteilung der Intercepts und der Residuals
> # ranef(modell) gibt die Intercepts wieder
> # residuals(modell) gibt die Residuals wieder
> 
> layout(matrix(1:2, ncol=2))
> qint <- ranef(TLX_1m)$Subject[["(Intercept)"]]
> qres <- residuals(TLX_1m)
> qqnorm(qint, ylab = "Estimated random intercepts", xlim =c(-3,3), ylim=c(-10,10), main="Random intercepts")
> qqline(qint)
> qqnorm(qres, xlim = c(-3,3), ylim = c(-10,10), ylab="Estimated residuals", main= "Residuals")
> qqline(qres)
> 
> #Extraktion der Schätzer für die fixed effects:
> fixef(TLX_1m)
(Intercept)     Genderw 
   9.455721    3.273818 
> 
> #Extraktion der geschätzten Anpassungen durch zufällige Effekte
> ranef(TLX_1m)
$Subject
   (Intercept)
1   1.68284952
2  -0.05461939
3   2.21030294
4   2.93424831
5   3.99947474
6   5.44736549
7  -6.42533872
8   2.93424831
9  -1.55421304
10  0.52453692
11 -4.83265889
12 -2.66082275
13 -0.19940846
14 -3.29168195
15 -0.34419754
16  0.18325587
17 -0.63377569
18  2.26200583
19 -1.84379119
20  1.34156848
21  1.68284952
22  3.07903739
23 -0.44826057
24 -1.90949234
25  0.61762310
26 -1.84379119
27 -2.85731472

with conditional variances for “Subject” 
> 
> #Extraktion der Koeffizienten unter Berücksichtigung der zufälligen Effekte
> coef(TLX_1m)
$Subject
   (Intercept)  Genderw
1    11.138570 3.273818
2     9.401101 3.273818
3    11.666024 3.273818
4    12.389969 3.273818
5    13.455196 3.273818
6    14.903086 3.273818
7     3.030382 3.273818
8    12.389969 3.273818
9     7.901508 3.273818
10    9.980258 3.273818
11    4.623062 3.273818
12    6.794898 3.273818
13    9.256312 3.273818
14    6.164039 3.273818
15    9.111523 3.273818
16    9.638977 3.273818
17    8.821945 3.273818
18   11.717727 3.273818
19    7.611930 3.273818
20   10.797289 3.273818
21   11.138570 3.273818
22   12.534758 3.273818
23    9.007460 3.273818
24    7.546229 3.273818
25   10.073344 3.273818
26    7.611930 3.273818
27    6.598406 3.273818

attr(,"class")
[1] "coef.mer"
> 
> #Extraktion der geschätzten Werte
> fitted(TLX_1m)
        1         2         3         4         5         6         7         8         9        10 
14.412389 14.412389 14.412389 14.412389 14.412389 14.412389 12.674920 12.674920 12.674920 12.674920 
       11        12        13        14        15        16        17        18        19        20 
12.674920 12.674920 11.666024 11.666024 11.666024 11.666024 11.666024 11.666024 12.389969 12.389969 
       21        22        23        24        25        26        27        28        29        30 
12.389969 12.389969 12.389969 12.389969 16.729014 16.729014 16.729014 16.729014 16.729014 16.729014 
       31        32        33        34        35        36        37        38        39        40 
18.176905 18.176905 18.176905 18.176905 18.176905 18.176905  6.304200  6.304200  6.304200  6.304200 
       41        42        43        44        45        46        47        48        49        50 
 6.304200  6.304200 12.389969 12.389969 12.389969 12.389969 12.389969 12.389969  7.901508  7.901508 
       51        52        53        54        55        56        57        58        59        60 
 7.901508  7.901508  7.901508  7.901508 13.254076 13.254076 13.254076 13.254076 13.254076 13.254076 
       61        62        63        64        65        66        67        68        69        70 
 7.896880  7.896880  7.896880  7.896880  7.896880  7.896880 10.068716 10.068716 10.068716 10.068716 
       71        72        73        74        75        76        77        78        79        80 
10.068716 10.068716 12.530131 12.530131 12.530131 12.530131 12.530131 12.530131  6.164039  6.164039 
       81        82        83        84        85        86        87        88        89        90 
 6.164039  6.164039  6.164039  6.164039 12.385341 12.385341 12.385341 12.385341 12.385341 12.385341 
       91        92        93        94        95        96        97        98        99       100 
 9.638977  9.638977  9.638977  9.638977  9.638977  9.638977 12.095763 12.095763 12.095763 12.095763 
      101       102       103       104       105       106       107       108       109       110 
12.095763 12.095763 14.991545 14.991545 14.991545 14.991545 14.991545 14.991545  7.611930  7.611930 
      111       112       113       114       115       116       117       118       119       120 
 7.611930  7.611930  7.611930  7.611930 10.797289 10.797289 10.797289 10.797289 10.797289 10.797289 
      121       122       123       124       125       126       127       128       129       130 
14.412389 14.412389 14.412389 14.412389 14.412389 14.412389 12.534758 12.534758 12.534758 12.534758 
      131       132       133       134       135       136       138       139       140       141 
12.534758 12.534758 12.281278 12.281278 12.281278 12.281278 12.281278  7.546229  7.546229  7.546229 
      143       144       145       146       147       148       149       150       151       152 
 7.546229  7.546229 10.073344 10.073344 10.073344 10.073344 10.073344 10.073344  7.611930  7.611930 
      153       154       155       156       157       158       159       160       161       162 
 7.611930  7.611930  7.611930  7.611930  6.598406  6.598406  6.598406  6.598406  6.598406  6.598406 
> summary(fitted(TLX_1m))
   Min. 1st Qu.  Median    Mean 3rd Qu.    Max. 
  6.164   7.897  12.096  11.169  12.675  18.177 
> 
> #Extraktion der Residuals und Zusammenfassung
> summary(resid(TLX_1m))
     Min.   1st Qu.    Median      Mean   3rd Qu.      Max. 
-6.073344 -1.730410  0.008455  0.000000  1.745924  6.931284 
> hist(resid(TLX_1m))
> 
> 
