# Supplementary material for: Influence of common lighting conditions and time-of-day on the effort-related cardiac response
Source: PLoS One. 2020 Oct 7;15(10):e0239553. doi: 10.1371/journal.pone.0239553 (PMC7540875; doi:10.1371/journal.pone.0239553)
Supplement: S1 File — The code can be executed with the free R software (GNU General Public License). The plots, included in the Results section, can be created directly from the study data with the file PEP_Plots.R. For the Raincloud plots, additional source files are needed from Allen et al. [54]. Further, the ZIP file contains text files with the R software console output, showing the executed code and the results (*.txt file extensions). Lastly, S1 File contains PDF files for all dependent variables with significant predictor variables. The PDF files contain two plots each, showing the QQ-Plots for Random Intercepts and Residuals from the linear mixed-effect model. (ZIP) [file pone.0239553.s003.zip › 09_TLX_2.txt]

R version 3.6.1 (2019-07-05) -- "Action of the Toes"
Copyright (C) 2019 The R Foundation for Statistical Computing
Platform: x86_64-apple-darwin15.6.0 (64-bit)

R ist freie Software und kommt OHNE JEGLICHE GARANTIE.
Sie sind eingeladen, es unter bestimmten Bedingungen weiter zu verbreiten.
Tippen Sie 'license()' or 'licence()' für Details dazu.

R ist ein Gemeinschaftsprojekt mit vielen Beitragenden.
Tippen Sie 'contributors()' für mehr Information und 'citation()',
um zu erfahren, wie R oder R packages in Publikationen zitiert werden können.

Tippen Sie 'demo()' für einige Demos, 'help()' für on-line Hilfe, oder
'help.start()' für eine HTML Browserschnittstelle zur Hilfe.
Tippen Sie 'q()', um R zu verlassen.

[R.app GUI 1.70 (7684) x86_64-apple-darwin15.6.0]

[Arbeitsbereich wiederhergestellt aus /Users/zauner/.RData]
[Verlauf wiederhergestellt aus /Users/zauner/.Rapp.history]

> #Laden aller notwendigen Bibliotheken
> library(lme4)
Lade nötiges Paket: Matrix
> library(car)
Lade nötiges Paket: carData
Registered S3 methods overwritten by 'car':
  method                          from
  influence.merMod                lme4
  cooks.distance.influence.merMod lme4
  dfbeta.influence.merMod         lme4
  dfbetas.influence.merMod        lme4
> library(nlme)

Attache Paket: ‘nlme’

The following object is masked from ‘package:lme4’:

    lmList

> library(multcomp)
Lade nötiges Paket: mvtnorm
Lade nötiges Paket: survival
Lade nötiges Paket: TH.data
Lade nötiges Paket: MASS

Attache Paket: ‘TH.data’

The following object is masked from ‘package:MASS’:

    geyser

> 
> #Laden der Daten-CSV-Datei und Einfügen in das Objekt "study_data". 
> #Die Datei muss manuell ausgewählt werden nach der Eingabe
> study_data=read.csv(file.choose())
> 
> #Setzen aller verwendeten numerischen Werte als Faktoren, wo immer das notwendig ist (d.h. die Werte werden kategorial verwendet)
> study_data$Daytime2 <- as.factor(study_data$Daytime2)
> study_data$Scene_Nr <- as.factor(study_data$Scene_Nr)
> study_data$Scene_Nr2 <- as.factor(study_data$Scene_Nr2)
> study_data$Scene_Nr3 <- as.factor(study_data$Scene_Nr3)
> study_data$Prior_Scene_Nr <- as.factor(study_data$Prior_Scene_Nr)
> study_data$Scene_Count <- as.factor(study_data$Scene_Count)
> study_data$Subject <- as.factor(study_data$Subject)
> 
> #Modellbildung: linear mixed effect model. Da die Werte normalverteilt sind (Kolmogorov-Smirnov Test in Excel) und es nur einen random effekt gibt (Versuchspersonen), wird die Option REML=FALSE gesetzt, d.h. Model-fit geschieht nach Maximum Likelihood, nicht nach Restricted Maximum Likelihood. Das Modell wird in einem Objekt gespeichert
> 
> TLX_2m = lmer(TLX_2~Scene_Nr2+Daytime+(1|Subject),data=study_data,REML=FALSE)
> 
> #Nullmodellbildung: Erzeugung reduzierter Modelle um die Relevanz der Parameter nachzuvollziehen
> #m00 ist immer das Modell mit reinem random effect zur Bestimmung der ICC1 (Intra Class Correlation 1, wie viel der Varianz der abhängigen Variable kann durch den random effect erklärt werden)
> #m01-0x Reduzierung des Modells Schrittweise von links nach rechts
> 
> TLX_2m00 = lmer(TLX_2~(1|Subject), data=study_data, REML=FALSE)
> TLX_2m01 = lmer(TLX_2~Daytime+(1|Subject),data=study_data,REML=FALSE)
> TLX_2m02 = lmer(TLX_2~Scene_Nr2+(1|Subject),data=study_data,REML=FALSE)
> TLX_2m03 = lmer(TLX_2~Scene_Nr2+Daytime+(1+Scene_Nr2|Subject),data=study_data,REML=FALSE)
boundary (singular) fit: see ?isSingular
> TLX_2m04 = lmer(TLX_2~Scene_Nr2*Daytime+Scene_Nr2+Daytime+(1|Subject),data=study_data,REML=FALSE)
> TLX_2m05 = lmer(TLX_2~Gender+(1|Subject),data=study_data,REML=FALSE)
> TLX_2m06 = lmer(TLX_2~Gender+KSS_D+(1|Subject),data=study_data,REML=FALSE)
> TLX_2m07 = lmer(TLX_2~Gender+Sleep_Duration+(1|Subject),data=study_data,REML=FALSE)
> TLX_2m08 = lmer(TLX_2~Gender+D_MEQ_Score+(1|Subject),data=study_data,REML=FALSE)
> 
> #Zusammenfassung der Modellvergleiche (ausser m00)
> 
> anova(TLX_2m01, TLX_2m)
Data: study_data
Models:
TLX_2m01: TLX_2 ~ Daytime + (1 | Subject)
TLX_2m: TLX_2 ~ Scene_Nr2 + Daytime + (1 | Subject)
         Df    AIC    BIC  logLik deviance  Chisq Chi Df Pr(>Chisq)
TLX_2m01  4 744.15 756.45 -368.07   736.15                         
TLX_2m    6 747.40 765.85 -367.70   735.40 0.7493      2     0.6875
> anova(TLX_2m02, TLX_2m)
Data: study_data
Models:
TLX_2m02: TLX_2 ~ Scene_Nr2 + (1 | Subject)
TLX_2m: TLX_2 ~ Scene_Nr2 + Daytime + (1 | Subject)
         Df    AIC    BIC  logLik deviance Chisq Chi Df Pr(>Chisq)
TLX_2m02  5 745.87 761.24 -367.93   735.87                        
TLX_2m    6 747.40 765.85 -367.70   735.40 0.469      1     0.4934
> anova(TLX_2m03, TLX_2m)
Data: study_data
Models:
TLX_2m: TLX_2 ~ Scene_Nr2 + Daytime + (1 | Subject)
TLX_2m03: TLX_2 ~ Scene_Nr2 + Daytime + (1 + Scene_Nr2 | Subject)
         Df    AIC    BIC  logLik deviance  Chisq Chi Df Pr(>Chisq)
TLX_2m    6 747.40 765.85 -367.70   735.40                         
TLX_2m03 11 757.04 790.86 -367.52   735.04 0.3602      5     0.9964
> anova(TLX_2m04, TLX_2m)
Data: study_data
Models:
TLX_2m: TLX_2 ~ Scene_Nr2 + Daytime + (1 | Subject)
TLX_2m04: TLX_2 ~ Scene_Nr2 * Daytime + Scene_Nr2 + Daytime + (1 | Subject)
         Df    AIC    BIC  logLik deviance  Chisq Chi Df Pr(>Chisq)
TLX_2m    6 747.40 765.85 -367.70   735.40                         
TLX_2m04  8 750.21 774.82 -367.11   734.21 1.1821      2     0.5537
> anova(TLX_2m05, TLX_2m00)
Data: study_data
Models:
TLX_2m00: TLX_2 ~ (1 | Subject)
TLX_2m05: TLX_2 ~ Gender + (1 | Subject)
         Df    AIC    BIC  logLik deviance  Chisq Chi Df Pr(>Chisq)  
TLX_2m00  3 742.62 751.85 -368.31   736.62                           
TLX_2m05  4 740.39 752.69 -366.19   732.39 4.2374      1    0.03954 *
---
Signif. codes:  0 ‘***’ 0.001 ‘**’ 0.01 ‘*’ 0.05 ‘.’ 0.1 ‘ ’ 1
> anova(TLX_2m06, TLX_2m05)
Data: study_data
Models:
TLX_2m05: TLX_2 ~ Gender + (1 | Subject)
TLX_2m06: TLX_2 ~ Gender + KSS_D + (1 | Subject)
         Df    AIC    BIC  logLik deviance  Chisq Chi Df Pr(>Chisq)
TLX_2m05  4 740.39 752.69 -366.19   732.39                         
TLX_2m06  5 739.93 755.31 -364.97   729.93 2.4518      1     0.1174
> anova(TLX_2m07, TLX_2m05)
Data: study_data
Models:
TLX_2m05: TLX_2 ~ Gender + (1 | Subject)
TLX_2m07: TLX_2 ~ Gender + Sleep_Duration + (1 | Subject)
         Df    AIC    BIC  logLik deviance Chisq Chi Df Pr(>Chisq)
TLX_2m05  4 740.39 752.69 -366.19   732.39                        
TLX_2m07  5 740.53 755.91 -365.27   730.53 1.851      1     0.1737
> anova(TLX_2m08, TLX_2m05)
Data: study_data
Models:
TLX_2m05: TLX_2 ~ Gender + (1 | Subject)
TLX_2m08: TLX_2 ~ Gender + D_MEQ_Score + (1 | Subject)
         Df    AIC    BIC  logLik deviance  Chisq Chi Df Pr(>Chisq)
TLX_2m05  4 740.39 752.69 -366.19   732.39                         
TLX_2m08  5 741.40 756.77 -365.70   731.40 0.9898      1     0.3198
> 
> #Überprüfung der ICC1
> 
> summary(TLX_2m00)
Linear mixed model fit by maximum likelihood  ['lmerMod']
Formula: TLX_2 ~ (1 | Subject)
   Data: study_data

     AIC      BIC   logLik deviance df.resid 
   742.6    751.8   -368.3    736.6      157 

Scaled residuals: 
    Min      1Q  Median      3Q     Max 
-3.2635 -0.3335 -0.1290  0.1784  3.3043 

Random effects:
 Groups   Name        Variance Std.Dev.
 Subject  (Intercept) 6.441    2.538   
 Residual             3.918    1.979   
Number of obs: 160, groups:  Subject, 27

Fixed effects:
            Estimate Std. Error t value
(Intercept)   3.7732     0.5129   7.357
> 
> #wenn Variance des random effect (v1) geteilt durch Residual Variance (v2) + (v1) nahe null, dann ist der random effect zu vernachlässigen für das Modell und kann entfernt werden.
> 
> #Neubildung des Modells mit allen relevanten Parametern und Anzeige der Zusammenfassung
> 
> TLX_2m = lmer(TLX_2~Gender+(1|Subject),data=study_data,REML=FALSE)
> 
> summary(TLX_2m)
Linear mixed model fit by maximum likelihood  ['lmerMod']
Formula: TLX_2 ~ Gender + (1 | Subject)
   Data: study_data

     AIC      BIC   logLik deviance df.resid 
   740.4    752.7   -366.2    732.4      156 

Scaled residuals: 
    Min      1Q  Median      3Q     Max 
-3.2836 -0.3190 -0.0937  0.2027  3.2830 

Random effects:
 Groups   Name        Variance Std.Dev.
 Subject  (Intercept) 5.398    2.323   
 Residual             3.919    1.980   
Number of obs: 160, groups:  Subject, 27

Fixed effects:
            Estimate Std. Error t value
(Intercept)   2.7183     0.6828   3.981
Genderw       2.0324     0.9482   2.143

Correlation of Fixed Effects:
        (Intr)
Genderw -0.720
> 
> #Signifikanz von fixed effect Elementen
> Anova(TLX_2m)
Analysis of Deviance Table (Type II Wald chisquare tests)

Response: TLX_2
        Chisq Df Pr(>Chisq)  
Gender 4.5945  1    0.03207 *
---
Signif. codes:  0 ‘***’ 0.001 ‘**’ 0.01 ‘*’ 0.05 ‘.’ 0.1 ‘ ’ 1
> 
> #Prüfung der Signifikanz einzelner fixed effect Stufen
> cftest(TLX_2m)

	 Simultaneous Tests for General Linear Hypotheses

Fit: lmer(formula = TLX_2 ~ Gender + (1 | Subject), data = study_data, 
    REML = FALSE)

Linear Hypotheses:
                 Estimate Std. Error z value Pr(>|z|)    
(Intercept) == 0   2.7183     0.6828   3.981 6.86e-05 ***
Genderw == 0       2.0324     0.9482   2.143   0.0321 *  
---
Signif. codes:  0 ‘***’ 0.001 ‘**’ 0.01 ‘*’ 0.05 ‘.’ 0.1 ‘ ’ 1
(Univariate p values reported)

> 
> #Bildung der 95 Prozent Konfidenzintervalle für fixed und random effects
> confint(TLX_2m)
Computing profile confidence intervals ...
                2.5 %   97.5 %
.sig01      1.7413954 3.200210
.sigma      1.7635306 2.243972
(Intercept) 1.3319401 4.107298
Genderw     0.1046147 3.958725
> 
> #Ermittlung von eines näherungsweisen R^2 (Erklärte Varianz durch das Modell) aus RonghuiXu2003 (Omega0^2) und speichern in Variable "r2"
> 
> r2 <-1-var(residuals(TLX_2m))/(var(model.response(model.frame(TLX_2m))))
> r2
[1] 0.6746881
> 
> #Ermittlung der Effektstärke nach Cohen
> 
> sqrt(r2/(1-r2))
[1] 1.44013
> 
> #Prüfung der Normalverteilung der Intercepts und der Residuals
> # ranef(modell) gibt die Intercepts wieder
> # residuals(modell) gibt die Residuals wieder
> 
> layout(matrix(1:2, ncol=2))
> qint <- ranef(TLX_2m)$Subject[["(Intercept)"]]
> qres <- residuals(TLX_2m)
> qqnorm(qint, ylab = "Estimated random intercepts", xlim =c(-3,3), ylim=c(-10,10), main="Random intercepts")
> qqline(qint)
> qqnorm(qres, xlim = c(-3,3), ylim = c(-10,10), ylab="Estimated residuals", main= "Residuals")
> qqline(qres)
> 
> #Extraktion der Schätzer für die fixed effects:
> fixef(TLX_2m)
(Intercept)     Genderw 
   2.718318    2.032444 
> 
> #Extraktion der geschätzten Anpassungen durch zufällige Effekte
> ranef(TLX_2m)
$Subject
   (Intercept)
1  -2.30514126
2   4.38522903
3  -1.53282472
4  -1.53282472
5   1.85775581
6   0.51968175
7  -2.45381616
8  -0.19475067
9  -1.53282472
10 -2.60249105
11 -2.89984084
12 -1.71044168
13 -3.34586553
14  0.25127402
15  2.45245539
16 -0.04607577
17  0.96570643
18  2.74980518
19  0.69729871
20  0.69729871
21  0.07365706
22 -1.53282472
23  2.31330589
24  5.31050589
25 -1.08680004
26 -1.53282472
27  2.03537277

with conditional variances for “Subject” 
> 
> #Extraktion der Koeffizienten unter Berücksichtigung der zufälligen Effekte
> coef(TLX_2m)
$Subject
   (Intercept)  Genderw
1    0.4131770 2.032444
2    7.1035473 2.032444
3    1.1854935 2.032444
4    1.1854935 2.032444
5    4.5760741 2.032444
6    3.2380000 2.032444
7    0.2645021 2.032444
8    2.5235676 2.032444
9    1.1854935 2.032444
10   0.1158272 2.032444
11  -0.1815226 2.032444
12   1.0078766 2.032444
13  -0.6275473 2.032444
14   2.9695923 2.032444
15   5.1707736 2.032444
16   2.6722425 2.032444
17   3.6840247 2.032444
18   5.4681234 2.032444
19   3.4156170 2.032444
20   3.4156170 2.032444
21   2.7919753 2.032444
22   1.1854935 2.032444
23   5.0316241 2.032444
24   8.0288241 2.032444
25   1.6315182 2.032444
26   1.1854935 2.032444
27   4.7536910 2.032444

attr(,"class")
[1] "coef.mer"
> 
> #Extraktion der geschätzten Werte
> fitted(TLX_2m)
       1        2        3        4        5        6        7        8        9       10       11 
2.445621 2.445621 2.445621 2.445621 2.445621 2.445621 9.135992 9.135992 9.135992 9.135992 9.135992 
      12       13       14       15       16       17       18       19       20       21       22 
9.135992 1.185494 1.185494 1.185494 1.185494 1.185494 1.185494 1.185494 1.185494 1.185494 1.185494 
      23       24       25       26       27       28       29       30       31       32       33 
1.185494 1.185494 6.608519 6.608519 6.608519 6.608519 6.608519 6.608519 5.270444 5.270444 5.270444 
      34       35       36       37       38       39       40       41       42       43       44 
5.270444 5.270444 5.270444 2.296947 2.296947 2.296947 2.296947 2.296947 2.296947 2.523568 2.523568 
      45       46       47       48       49       50       51       52       53       54       55 
2.523568 2.523568 2.523568 2.523568 1.185494 1.185494 1.185494 1.185494 1.185494 1.185494 2.148272 
      56       57       58       59       60       61       62       63       64       65       66 
2.148272 2.148272 2.148272 2.148272 2.148272 1.850922 1.850922 1.850922 1.850922 1.850922 1.850922 
      67       68       69       70       71       72       73       74       75       76       77 
3.040321 3.040321 3.040321 3.040321 3.040321 3.040321 1.404897 1.404897 1.404897 1.404897 1.404897 
      78       79       80       81       82       83       84       85       86       87       88 
1.404897 2.969592 2.969592 2.969592 2.969592 2.969592 2.969592 7.203218 7.203218 7.203218 7.203218 
      89       90       91       92       93       94       95       96       97       98       99 
7.203218 7.203218 2.672242 2.672242 2.672242 2.672242 2.672242 2.672242 5.716469 5.716469 5.716469 
     100      101      102      103      104      105      106      107      108      109      110 
5.716469 5.716469 5.716469 7.500568 7.500568 7.500568 7.500568 7.500568 7.500568 3.415617 3.415617 
     111      112      113      114      115      116      117      118      119      120      121 
3.415617 3.415617 3.415617 3.415617 3.415617 3.415617 3.415617 3.415617 3.415617 3.415617 4.824420 
     122      123      124      125      126      127      128      129      130      131      132 
4.824420 4.824420 4.824420 4.824420 4.824420 1.185494 1.185494 1.185494 1.185494 1.185494 1.185494 
     133      134      135      136      138      139      140      141      143      144      145 
7.064069 7.064069 7.064069 7.064069 7.064069 8.028824 8.028824 8.028824 8.028824 8.028824 1.631518 
     146      147      148      149      150      151      152      153      154      155      156 
1.631518 1.631518 1.631518 1.631518 1.631518 1.185494 1.185494 1.185494 1.185494 1.185494 1.185494 
     157      158      159      160      161      162 
4.753691 4.753691 4.753691 4.753691 4.753691 4.753691 
> summary(fitted(TLX_2m))
   Min. 1st Qu.  Median    Mean 3rd Qu.    Max. 
  1.185   1.632   2.970   3.725   5.382   9.136 
> 
> #Extraktion der Residuals und Zusammenfassung
> summary(resid(TLX_2m))
   Min. 1st Qu.  Median    Mean 3rd Qu.    Max. 
-6.5006 -0.6315 -0.1855  0.0000  0.4012  6.4994 
> hist(resid(TLX_2m))
> 
