# Supplementary material for: Influence of common lighting conditions and time-of-day on the effort-related cardiac response
Source: PLoS One. 2020 Oct 7;15(10):e0239553. doi: 10.1371/journal.pone.0239553 (PMC7540875; doi:10.1371/journal.pone.0239553)
Supplement: S1 File — The code can be executed with the free R software (GNU General Public License). The plots, included in the Results section, can be created directly from the study data with the file PEP_Plots.R. For the Raincloud plots, additional source files are needed from Allen et al. [54]. Further, the ZIP file contains text files with the R software console output, showing the executed code and the results (*.txt file extensions). Lastly, S1 File contains PDF files for all dependent variables with significant predictor variables. The PDF files contain two plots each, showing the QQ-Plots for Random Intercepts and Residuals from the linear mixed-effect model. (ZIP) [file pone.0239553.s003.zip › 10_TLX_3.txt]

R version 3.6.1 (2019-07-05) -- "Action of the Toes"
Copyright (C) 2019 The R Foundation for Statistical Computing
Platform: x86_64-apple-darwin15.6.0 (64-bit)

R ist freie Software und kommt OHNE JEGLICHE GARANTIE.
Sie sind eingeladen, es unter bestimmten Bedingungen weiter zu verbreiten.
Tippen Sie 'license()' or 'licence()' für Details dazu.

R ist ein Gemeinschaftsprojekt mit vielen Beitragenden.
Tippen Sie 'contributors()' für mehr Information und 'citation()',
um zu erfahren, wie R oder R packages in Publikationen zitiert werden können.

Tippen Sie 'demo()' für einige Demos, 'help()' für on-line Hilfe, oder
'help.start()' für eine HTML Browserschnittstelle zur Hilfe.
Tippen Sie 'q()', um R zu verlassen.

[R.app GUI 1.70 (7684) x86_64-apple-darwin15.6.0]

[Arbeitsbereich wiederhergestellt aus /Users/zauner/.RData]
[Verlauf wiederhergestellt aus /Users/zauner/.Rapp.history]

> #Laden aller notwendigen Bibliotheken
> library(lme4)
Lade nötiges Paket: Matrix
> library(car)
Lade nötiges Paket: carData
Registered S3 methods overwritten by 'car':
  method                          from
  influence.merMod                lme4
  cooks.distance.influence.merMod lme4
  dfbeta.influence.merMod         lme4
  dfbetas.influence.merMod        lme4
> library(nlme)

Attache Paket: ‘nlme’

The following object is masked from ‘package:lme4’:

    lmList

> library(multcomp)
Lade nötiges Paket: mvtnorm
Lade nötiges Paket: survival
Lade nötiges Paket: TH.data
Lade nötiges Paket: MASS

Attache Paket: ‘TH.data’

The following object is masked from ‘package:MASS’:

    geyser

> 
> #Laden der Daten-CSV-Datei und Einfügen in das Objekt "study_data". 
> #Die Datei muss manuell ausgewählt werden nach der Eingabe
> study_data=read.csv(file.choose())
> 
> #Setzen aller verwendeten numerischen Werte als Faktoren, wo immer das notwendig ist (d.h. die Werte werden kategorial verwendet)
> study_data$Daytime2 <- as.factor(study_data$Daytime2)
> study_data$Scene_Nr <- as.factor(study_data$Scene_Nr)
> study_data$Scene_Nr2 <- as.factor(study_data$Scene_Nr2)
> study_data$Scene_Nr3 <- as.factor(study_data$Scene_Nr3)
> study_data$Prior_Scene_Nr <- as.factor(study_data$Prior_Scene_Nr)
> study_data$Scene_Count <- as.factor(study_data$Scene_Count)
> study_data$Subject <- as.factor(study_data$Subject)
> 
> #Modellbildung: linear mixed effect model. Da die Werte normalverteilt sind (Kolmogorov-Smirnov Test in Excel) und es nur einen random effekt gibt (Versuchspersonen), wird die Option REML=FALSE gesetzt, d.h. Model-fit geschieht nach Maximum Likelihood, nicht nach Restricted Maximum Likelihood. Das Modell wird in einem Objekt gespeichert
> 
> TLX_3m = lmer(TLX_3~Scene_Nr2+Daytime+(1|Subject),data=study_data,REML=FALSE)
> 
> #Nullmodellbildung: Erzeugung reduzierter Modelle um die Relevanz der Parameter nachzuvollziehen
> #m00 ist immer das Modell mit reinem random effect zur Bestimmung der ICC1 (Intra Class Correlation 1, wie viel der Varianz der abhängigen Variable kann durch den random effect erklärt werden)
> #m01-0x Reduzierung des Modells Schrittweise von links nach rechts
> 
> TLX_3m00 = lmer(TLX_3~(1|Subject), data=study_data, REML=FALSE)
> TLX_3m01 = lmer(TLX_3~Daytime+(1|Subject),data=study_data,REML=FALSE)
> TLX_3m02 = lmer(TLX_3~Scene_Nr2+(1|Subject),data=study_data,REML=FALSE)
> TLX_3m03 = lmer(TLX_3~Scene_Nr2+Daytime+(1+Scene_Nr2|Subject),data=study_data,REML=FALSE)
boundary (singular) fit: see ?isSingular
> TLX_3m04 = lmer(TLX_3~Scene_Nr2*Daytime+Scene_Nr2+Daytime+(1|Subject),data=study_data,REML=FALSE)
> TLX_3m05 = lmer(TLX_3~Daytime+Gender+(1|Subject),data=study_data,REML=FALSE)
> TLX_3m06 = lmer(TLX_3~Daytime+KSS_D+(1|Subject),data=study_data,REML=FALSE)
> TLX_3m07 = lmer(TLX_3~Daytime+Sleep_Duration+(1|Subject),data=study_data,REML=FALSE)
> TLX_3m08 = lmer(TLX_3~Daytime+D_MEQ_Score+(1|Subject),data=study_data,REML=FALSE)
> 
> #Zusammenfassung der Modellvergleiche (ausser m00)
> 
> anova(TLX_3m01, TLX_3m)
Data: study_data
Models:
TLX_3m01: TLX_3 ~ Daytime + (1 | Subject)
TLX_3m: TLX_3 ~ Scene_Nr2 + Daytime + (1 | Subject)
         Df    AIC    BIC  logLik deviance  Chisq Chi Df Pr(>Chisq)
TLX_3m01  4 792.72 805.02 -392.36   784.72                         
TLX_3m    6 795.74 814.19 -391.87   783.74 0.9851      2     0.6111
> anova(TLX_3m02, TLX_3m)
Data: study_data
Models:
TLX_3m02: TLX_3 ~ Scene_Nr2 + (1 | Subject)
TLX_3m: TLX_3 ~ Scene_Nr2 + Daytime + (1 | Subject)
         Df    AIC    BIC  logLik deviance  Chisq Chi Df Pr(>Chisq)   
TLX_3m02  5 804.02 819.39 -397.01   794.02                            
TLX_3m    6 795.74 814.19 -391.87   783.74 10.281      1   0.001344 **
---
Signif. codes:  0 ‘***’ 0.001 ‘**’ 0.01 ‘*’ 0.05 ‘.’ 0.1 ‘ ’ 1
> anova(TLX_3m03, TLX_3m)
Data: study_data
Models:
TLX_3m: TLX_3 ~ Scene_Nr2 + Daytime + (1 | Subject)
TLX_3m03: TLX_3 ~ Scene_Nr2 + Daytime + (1 + Scene_Nr2 | Subject)
         Df    AIC    BIC  logLik deviance  Chisq Chi Df Pr(>Chisq)
TLX_3m    6 795.74 814.19 -391.87   783.74                         
TLX_3m03 11 805.51 839.34 -391.76   783.51 0.2217      5     0.9989
> anova(TLX_3m04, TLX_3m)
Data: study_data
Models:
TLX_3m: TLX_3 ~ Scene_Nr2 + Daytime + (1 | Subject)
TLX_3m04: TLX_3 ~ Scene_Nr2 * Daytime + Scene_Nr2 + Daytime + (1 | Subject)
         Df    AIC    BIC  logLik deviance  Chisq Chi Df Pr(>Chisq)
TLX_3m    6 795.74 814.19 -391.87   783.74                         
TLX_3m04  8 799.25 823.85 -391.62   783.25 0.4889      2     0.7831
> anova(TLX_3m05, TLX_3m01)
Data: study_data
Models:
TLX_3m01: TLX_3 ~ Daytime + (1 | Subject)
TLX_3m05: TLX_3 ~ Daytime + Gender + (1 | Subject)
         Df    AIC    BIC  logLik deviance  Chisq Chi Df Pr(>Chisq)
TLX_3m01  4 792.72 805.02 -392.36   784.72                         
TLX_3m05  5 792.77 808.14 -391.38   782.77 1.9544      1     0.1621
> anova(TLX_3m06, TLX_3m01)
Data: study_data
Models:
TLX_3m01: TLX_3 ~ Daytime + (1 | Subject)
TLX_3m06: TLX_3 ~ Daytime + KSS_D + (1 | Subject)
         Df    AIC    BIC  logLik deviance  Chisq Chi Df Pr(>Chisq)
TLX_3m01  4 792.72 805.02 -392.36   784.72                         
TLX_3m06  5 794.21 809.58 -392.10   784.21 0.5115      1     0.4745
> anova(TLX_3m07, TLX_3m01)
Data: study_data
Models:
TLX_3m01: TLX_3 ~ Daytime + (1 | Subject)
TLX_3m07: TLX_3 ~ Daytime + Sleep_Duration + (1 | Subject)
         Df    AIC    BIC  logLik deviance  Chisq Chi Df Pr(>Chisq)
TLX_3m01  4 792.72 805.02 -392.36   784.72                         
TLX_3m07  5 794.63 810.01 -392.32   784.63 0.0871      1     0.7679
> anova(TLX_3m08, TLX_3m01)
Data: study_data
Models:
TLX_3m01: TLX_3 ~ Daytime + (1 | Subject)
TLX_3m08: TLX_3 ~ Daytime + D_MEQ_Score + (1 | Subject)
         Df    AIC    BIC  logLik deviance  Chisq Chi Df Pr(>Chisq)
TLX_3m01  4 792.72 805.02 -392.36   784.72                         
TLX_3m08  5 794.01 809.39 -392.01   784.01 0.7058      1     0.4008
> 
> #Überprüfung der ICC1
> 
> summary(TLX_3m00)
Linear mixed model fit by maximum likelihood  ['lmerMod']
Formula: TLX_3 ~ (1 | Subject)
   Data: study_data

     AIC      BIC   logLik deviance df.resid 
   800.9    810.1   -397.4    794.9      157 

Scaled residuals: 
     Min       1Q   Median       3Q      Max 
-2.71485 -0.42900 -0.04155  0.41203  2.39356 

Random effects:
 Groups   Name        Variance Std.Dev.
 Subject  (Intercept) 10.433   3.230   
 Residual              5.518   2.349   
Number of obs: 160, groups:  Subject, 27

Fixed effects:
            Estimate Std. Error t value
(Intercept)   7.2049     0.6488   11.11
> 
> #wenn Variance des random effect (v1) geteilt durch Residual Variance (v2) + (v1) nahe null, dann ist der random effect zu vernachlässigen für das Modell und kann entfernt werden.
> 
> #Neubildung des Modells mit allen relevanten Parametern und Anzeige der Zusammenfassung
> 
> TLX_3m = lmer(TLX_3~Daytime+(1|Subject),data=study_data,REML=FALSE)
> 
> summary(TLX_3m)
Linear mixed model fit by maximum likelihood  ['lmerMod']
Formula: TLX_3 ~ Daytime + (1 | Subject)
   Data: study_data

     AIC      BIC   logLik deviance df.resid 
   792.7    805.0   -392.4    784.7      156 

Scaled residuals: 
    Min      1Q  Median      3Q     Max 
-2.5764 -0.5315  0.0104  0.3870  2.3944 

Random effects:
 Groups   Name        Variance Std.Dev.
 Subject  (Intercept) 10.465   3.235   
 Residual              5.116   2.262   
Number of obs: 160, groups:  Subject, 27

Fixed effects:
               Estimate Std. Error t value
(Intercept)      6.6154     0.6728   9.833
DaytimeMorning   1.1623     0.3580   3.246

Correlation of Fixed Effects:
            (Intr)
DaytimMrnng -0.270
> 
> #Signifikanz von fixed effect Elementen
> Anova(TLX_3m)
Analysis of Deviance Table (Type II Wald chisquare tests)

Response: TLX_3
         Chisq Df Pr(>Chisq)   
Daytime 10.539  1   0.001169 **
---
Signif. codes:  0 ‘***’ 0.001 ‘**’ 0.01 ‘*’ 0.05 ‘.’ 0.1 ‘ ’ 1
> 
> #Prüfung der Signifikanz einzelner fixed effect Stufen
> cftest(TLX_3m)

	 Simultaneous Tests for General Linear Hypotheses

Fit: lmer(formula = TLX_3 ~ Daytime + (1 | Subject), data = study_data, 
    REML = FALSE)

Linear Hypotheses:
                    Estimate Std. Error z value Pr(>|z|)    
(Intercept) == 0      6.6154     0.6728   9.833  < 2e-16 ***
DaytimeMorning == 0   1.1623     0.3580   3.246  0.00117 ** 
---
Signif. codes:  0 ‘***’ 0.001 ‘**’ 0.01 ‘*’ 0.05 ‘.’ 0.1 ‘ ’ 1
(Univariate p values reported)

> 
> #Bildung der 95 Prozent Konfidenzintervalle für fixed und random effects
> confint(TLX_3m)
Computing profile confidence intervals ...
                   2.5 %   97.5 %
.sig01         2.4642467 4.413301
.sigma         2.0150591 2.563442
(Intercept)    5.2554633 7.976515
DaytimeMorning 0.4556121 1.869304
> 
> #Ermittlung von eines näherungsweisen R^2 (Erklärte Varianz durch das Modell) aus RonghuiXu2003 (Omega0^2) und speichern in Variable "r2"
> 
> r2 <-1-var(residuals(TLX_3m))/(var(model.response(model.frame(TLX_3m))))
> r2
[1] 0.730274
> 
> #Ermittlung der Effektstärke nach Cohen
> 
> sqrt(r2/(1-r2))
[1] 1.645438
> 
> #Prüfung der Normalverteilung der Intercepts und der Residuals
> # ranef(modell) gibt die Intercepts wieder
> # residuals(modell) gibt die Residuals wieder
> 
> layout(matrix(1:2, ncol=2))
> qint <- ranef(TLX_3m)$Subject[["(Intercept)"]]
> qres <- residuals(TLX_3m)
> qqnorm(qint, ylab = "Estimated random intercepts", xlim =c(-3,3), ylim=c(-10,10), main="Random intercepts")
> qqline(qint)
> qqnorm(qres, xlim = c(-3,3), ylim = c(-10,10), ylab="Estimated residuals", main= "Residuals")
> qqline(qres)
> 
> #Extraktion der Schätzer für die fixed effects:
> fixef(TLX_3m)
   (Intercept) DaytimeMorning 
      6.615448       1.162330 
> 
> #Extraktion der geschätzten Anpassungen durch zufällige Effekte
> ranef(TLX_3m)
$Subject
   (Intercept)
1   2.59219220
2   1.82163862
3  -4.18867932
4   3.20863507
5   5.36618510
6   5.21207438
7  -2.03112929
8   0.12642074
9  -0.64413284
10 -3.26401502
11  1.66752791
12 -0.02768997
13 -5.72978648
14 -3.41812573
15  1.20519576
16  1.97574934
17  2.74630292
18  4.74974223
19 -5.57567576
20 -1.10646499
21 -4.03456860
22 -2.18524000
23  0.80814353
24  2.81220944
25 -2.49346144
26  0.89697432
27 -0.49002212

with conditional variances for “Subject” 
> 
> #Extraktion der Koeffizienten unter Berücksichtigung der zufälligen Effekte
> coef(TLX_3m)
$Subject
   (Intercept) DaytimeMorning
1     9.207640        1.16233
2     8.437086        1.16233
3     2.426768        1.16233
4     9.824083        1.16233
5    11.981633        1.16233
6    11.827522        1.16233
7     4.584318        1.16233
8     6.741868        1.16233
9     5.971315        1.16233
10    3.351432        1.16233
11    8.282975        1.16233
12    6.587758        1.16233
13    0.885661        1.16233
14    3.197322        1.16233
15    7.820643        1.16233
16    8.591197        1.16233
17    9.361750        1.16233
18   11.365190        1.16233
19    1.039772        1.16233
20    5.508983        1.16233
21    2.580879        1.16233
22    4.430208        1.16233
23    7.423591        1.16233
24    9.427657        1.16233
25    4.121986        1.16233
26    7.512422        1.16233
27    6.125425        1.16233

attr(,"class")
[1] "coef.mer"
> 
> #Extraktion der geschätzten Werte
> fitted(TLX_3m)
        1         2         3         4         5         6         7         8         9        10 
10.369970 10.369970 10.369970  9.207640  9.207640  9.207640  9.599416  9.599416  9.599416  8.437086 
       11        12        13        14        15        16        17        18        19        20 
 8.437086  8.437086  3.589098  3.589098  3.589098  2.426768  2.426768  2.426768 10.986413 10.986413 
       21        22        23        24        25        26        27        28        29        30 
10.986413  9.824083  9.824083  9.824083 13.143963 13.143963 13.143963 11.981633 11.981633 11.981633 
       31        32        33        34        35        36        37        38        39        40 
12.989852 12.989852 12.989852 11.827522 11.827522 11.827522  5.746648  5.746648  5.746648  4.584318 
       41        42        43        44        45        46        47        48        49        50 
 4.584318  4.584318  7.904199  7.904199  7.904199  6.741868  6.741868  6.741868  7.133645  7.133645 
       51        52        53        54        55        56        57        58        59        60 
 7.133645  5.971315  5.971315  5.971315  4.513763  4.513763  4.513763  3.351432  3.351432  3.351432 
       61        62        63        64        65        66        67        68        69        70 
 9.445306  9.445306  9.445306  8.282975  8.282975  8.282975  7.750088  7.750088  7.750088  6.587758 
       71        72        73        74        75        76        77        78        79        80 
 6.587758  6.587758  2.047991  2.047991  2.047991  0.885661  0.885661  0.885661  4.359652  4.359652 
       81        82        83        84        85        86        87        88        89        90 
 4.359652  3.197322  3.197322  3.197322  8.982974  8.982974  8.982974  7.820643  7.820643  7.820643 
       91        92        93        94        95        96        97        98        99       100 
 9.753527  9.753527  9.753527  8.591197  8.591197  8.591197 10.524081 10.524081 10.524081  9.361750 
      101       102       103       104       105       106       107       108       109       110 
 9.361750  9.361750 12.527520 12.527520 12.527520 11.365190 11.365190 11.365190  2.202102  2.202102 
      111       112       113       114       115       116       117       118       119       120 
 2.202102  1.039772  1.039772  1.039772  6.671313  6.671313  6.671313  5.508983  5.508983  5.508983 
      121       122       123       124       125       126       127       128       129       130 
 3.743209  3.743209  3.743209  2.580879  2.580879  2.580879  5.592538  5.592538  5.592538  4.430208 
      131       132       133       134       135       136       138       139       140       141 
 4.430208  4.430208  8.585921  8.585921  8.585921  7.423591  7.423591 10.589987 10.589987 10.589987 
      143       144       145       146       147       148       149       150       151       152 
 9.427657  9.427657  5.284316  5.284316  5.284316  4.121986  4.121986  4.121986  8.674752  8.674752 
      153       154       155       156       157       158       159       160       161       162 
 8.674752  7.512422  7.512422  7.512422  7.287756  7.287756  7.287756  6.125425  6.125425  6.125425 
> summary(fitted(TLX_3m))
   Min. 1st Qu.  Median    Mean 3rd Qu.    Max. 
 0.8857  4.5138  7.4680  7.1813  9.4453 13.1440 
> 
> #Extraktion der Residuals und Zusammenfassung
> summary(resid(TLX_3m))
    Min.  1st Qu.   Median     Mean  3rd Qu.     Max. 
-5.82752 -1.20210  0.02353  0.00000  0.87543  5.41568 
> hist(resid(TLX_3m))
> 
