# Supplementary material for: Influence of common lighting conditions and time-of-day on the effort-related cardiac response
Source: PLoS One. 2020 Oct 7;15(10):e0239553. doi: 10.1371/journal.pone.0239553 (PMC7540875; doi:10.1371/journal.pone.0239553)
Supplement: S1 File — The code can be executed with the free R software (GNU General Public License). The plots, included in the Results section, can be created directly from the study data with the file PEP_Plots.R. For the Raincloud plots, additional source files are needed from Allen et al. [54]. Further, the ZIP file contains text files with the R software console output, showing the executed code and the results (*.txt file extensions). Lastly, S1 File contains PDF files for all dependent variables with significant predictor variables. The PDF files contain two plots each, showing the QQ-Plots for Random Intercepts and Residuals from the linear mixed-effect model. (ZIP) [file pone.0239553.s003.zip › 11_TLX_4.txt]

R version 3.6.1 (2019-07-05) -- "Action of the Toes"
Copyright (C) 2019 The R Foundation for Statistical Computing
Platform: x86_64-apple-darwin15.6.0 (64-bit)

R ist freie Software und kommt OHNE JEGLICHE GARANTIE.
Sie sind eingeladen, es unter bestimmten Bedingungen weiter zu verbreiten.
Tippen Sie 'license()' or 'licence()' für Details dazu.

R ist ein Gemeinschaftsprojekt mit vielen Beitragenden.
Tippen Sie 'contributors()' für mehr Information und 'citation()',
um zu erfahren, wie R oder R packages in Publikationen zitiert werden können.

Tippen Sie 'demo()' für einige Demos, 'help()' für on-line Hilfe, oder
'help.start()' für eine HTML Browserschnittstelle zur Hilfe.
Tippen Sie 'q()', um R zu verlassen.

[R.app GUI 1.70 (7684) x86_64-apple-darwin15.6.0]

[Arbeitsbereich wiederhergestellt aus /Users/zauner/.RData]
[Verlauf wiederhergestellt aus /Users/zauner/.Rapp.history]

> #Laden aller notwendigen Bibliotheken
> library(lme4)
Lade nötiges Paket: Matrix
> library(car)
Lade nötiges Paket: carData
Registered S3 methods overwritten by 'car':
  method                          from
  influence.merMod                lme4
  cooks.distance.influence.merMod lme4
  dfbeta.influence.merMod         lme4
  dfbetas.influence.merMod        lme4
> library(nlme)

Attache Paket: ‘nlme’

The following object is masked from ‘package:lme4’:

    lmList

> library(multcomp)
Lade nötiges Paket: mvtnorm
Lade nötiges Paket: survival
Lade nötiges Paket: TH.data
Lade nötiges Paket: MASS

Attache Paket: ‘TH.data’

The following object is masked from ‘package:MASS’:

    geyser

> 
> #Laden der Daten-CSV-Datei und Einfügen in das Objekt "study_data". 
> #Die Datei muss manuell ausgewählt werden nach der Eingabe
> study_data=read.csv(file.choose())
> 
> #Setzen aller verwendeten numerischen Werte als Faktoren, wo immer das notwendig ist (d.h. die Werte werden kategorial verwendet)
> study_data$Daytime2 <- as.factor(study_data$Daytime2)
> study_data$Scene_Nr <- as.factor(study_data$Scene_Nr)
> study_data$Scene_Nr2 <- as.factor(study_data$Scene_Nr2)
> study_data$Scene_Nr3 <- as.factor(study_data$Scene_Nr3)
> study_data$Prior_Scene_Nr <- as.factor(study_data$Prior_Scene_Nr)
> study_data$Scene_Count <- as.factor(study_data$Scene_Count)
> study_data$Subject <- as.factor(study_data$Subject)
> 
> #Modellbildung: linear mixed effect model. Da die Werte normalverteilt sind (Kolmogorov-Smirnov Test in Excel) und es nur einen random effekt gibt (Versuchspersonen), wird die Option REML=FALSE gesetzt, d.h. Model-fit geschieht nach Maximum Likelihood, nicht nach Restricted Maximum Likelihood. Das Modell wird in einem Objekt gespeichert
> 
> TLX_4m = lmer(TLX_4~Scene_Nr2+Daytime+(1|Subject),data=study_data,REML=FALSE)
> 
> #Nullmodellbildung: Erzeugung reduzierter Modelle um die Relevanz der Parameter nachzuvollziehen
> #m00 ist immer das Modell mit reinem random effect zur Bestimmung der ICC1 (Intra Class Correlation 1, wie viel der Varianz der abhängigen Variable kann durch den random effect erklärt werden)
> #m01-0x Reduzierung des Modells Schrittweise von links nach rechts
> 
> TLX_4m00 = lmer(TLX_4~(1|Subject), data=study_data, REML=FALSE)
> TLX_4m01 = lmer(TLX_4~Daytime+(1|Subject),data=study_data,REML=FALSE)
> TLX_4m02 = lmer(TLX_4~Scene_Nr2+(1|Subject),data=study_data,REML=FALSE)
> TLX_4m03 = lmer(TLX_4~Scene_Nr2+Daytime+(1+Scene_Nr2|Subject),data=study_data,REML=FALSE)
boundary (singular) fit: see ?isSingular
> TLX_4m04 = lmer(TLX_4~Scene_Nr2*Daytime+Scene_Nr2+Daytime+(1|Subject),data=study_data,REML=FALSE)
> TLX_4m05 = lmer(TLX_4~Gender+(1|Subject),data=study_data,REML=FALSE)
> TLX_4m06 = lmer(TLX_4~KSS_D+(1|Subject),data=study_data,REML=FALSE)
> TLX_4m07 = lmer(TLX_4~KSS_D+Sleep_Duration+(1|Subject),data=study_data,REML=FALSE)
> TLX_4m08 = lmer(TLX_4~KSS_D+D_MEQ_Score+(1|Subject),data=study_data,REML=FALSE)
> 
> #Zusammenfassung der Modellvergleiche (ausser m00)
> 
> anova(TLX_4m01, TLX_4m)
Data: study_data
Models:
TLX_4m01: TLX_4 ~ Daytime + (1 | Subject)
TLX_4m: TLX_4 ~ Scene_Nr2 + Daytime + (1 | Subject)
         Df    AIC    BIC  logLik deviance  Chisq Chi Df Pr(>Chisq)
TLX_4m01  4 874.08 886.38 -433.04   866.08                         
TLX_4m    6 877.29 895.74 -432.65   865.29 0.7876      2     0.6745
> anova(TLX_4m02, TLX_4m)
Data: study_data
Models:
TLX_4m02: TLX_4 ~ Scene_Nr2 + (1 | Subject)
TLX_4m: TLX_4 ~ Scene_Nr2 + Daytime + (1 | Subject)
         Df    AIC    BIC  logLik deviance  Chisq Chi Df Pr(>Chisq)  
TLX_4m02  5 878.12 893.49 -434.06   868.12                           
TLX_4m    6 877.29 895.74 -432.65   865.29 2.8278      1    0.09265 .
---
Signif. codes:  0 ‘***’ 0.001 ‘**’ 0.01 ‘*’ 0.05 ‘.’ 0.1 ‘ ’ 1
> anova(TLX_4m03, TLX_4m)
Data: study_data
Models:
TLX_4m: TLX_4 ~ Scene_Nr2 + Daytime + (1 | Subject)
TLX_4m03: TLX_4 ~ Scene_Nr2 + Daytime + (1 + Scene_Nr2 | Subject)
         Df    AIC    BIC  logLik deviance Chisq Chi Df Pr(>Chisq)
TLX_4m    6 877.29 895.74 -432.65   865.29                        
TLX_4m03 11 883.13 916.96 -430.57   861.13 4.157      5      0.527
> anova(TLX_4m04, TLX_4m)
Data: study_data
Models:
TLX_4m: TLX_4 ~ Scene_Nr2 + Daytime + (1 | Subject)
TLX_4m04: TLX_4 ~ Scene_Nr2 * Daytime + Scene_Nr2 + Daytime + (1 | Subject)
         Df    AIC    BIC  logLik deviance  Chisq Chi Df Pr(>Chisq)
TLX_4m    6 877.29 895.74 -432.65   865.29                         
TLX_4m04  8 880.21 904.81 -432.10   864.21 1.0828      2     0.5819
> anova(TLX_4m05, TLX_4m00)
Data: study_data
Models:
TLX_4m00: TLX_4 ~ (1 | Subject)
TLX_4m05: TLX_4 ~ Gender + (1 | Subject)
         Df    AIC    BIC  logLik deviance Chisq Chi Df Pr(>Chisq)
TLX_4m00  3 874.86 884.08 -434.43   868.86                        
TLX_4m05  4 876.02 888.32 -434.01   868.02 0.843      1     0.3586
> anova(TLX_4m06, TLX_4m00)
Data: study_data
Models:
TLX_4m00: TLX_4 ~ (1 | Subject)
TLX_4m06: TLX_4 ~ KSS_D + (1 | Subject)
         Df    AIC    BIC  logLik deviance  Chisq Chi Df Pr(>Chisq)  
TLX_4m00  3 874.86 884.08 -434.43   868.86                           
TLX_4m06  4 872.12 884.42 -432.06   864.12 4.7347      1    0.02956 *
---
Signif. codes:  0 ‘***’ 0.001 ‘**’ 0.01 ‘*’ 0.05 ‘.’ 0.1 ‘ ’ 1
> anova(TLX_4m07, TLX_4m06)
Data: study_data
Models:
TLX_4m06: TLX_4 ~ KSS_D + (1 | Subject)
TLX_4m07: TLX_4 ~ KSS_D + Sleep_Duration + (1 | Subject)
         Df    AIC    BIC  logLik deviance  Chisq Chi Df Pr(>Chisq)
TLX_4m06  4 872.12 884.42 -432.06   864.12                         
TLX_4m07  5 872.12 887.50 -431.06   862.12 2.0026      1      0.157
> anova(TLX_4m08, TLX_4m06)
Data: study_data
Models:
TLX_4m06: TLX_4 ~ KSS_D + (1 | Subject)
TLX_4m08: TLX_4 ~ KSS_D + D_MEQ_Score + (1 | Subject)
         Df    AIC    BIC  logLik deviance  Chisq Chi Df Pr(>Chisq)
TLX_4m06  4 872.12 884.42 -432.06   864.12                         
TLX_4m08  5 873.99 889.37 -432.00   863.99 0.1302      1     0.7182
> 
> #Überprüfung der ICC1
> 
> summary(TLX_4m00)
Linear mixed model fit by maximum likelihood  ['lmerMod']
Formula: TLX_4 ~ (1 | Subject)
   Data: study_data

     AIC      BIC   logLik deviance df.resid 
   874.9    884.1   -434.4    868.9      157 

Scaled residuals: 
    Min      1Q  Median      3Q     Max 
-2.7753 -0.6322  0.0866  0.6853  2.3611 

Random effects:
 Groups   Name        Variance Std.Dev.
 Subject  (Intercept)  5.521   2.350   
 Residual             10.530   3.245   
Number of obs: 160, groups:  Subject, 27

Fixed effects:
            Estimate Std. Error t value
(Intercept)    12.98       0.52   24.95
> 
> #wenn Variance des random effect (v1) geteilt durch Residual Variance (v2) + (v1) nahe null, dann ist der random effect zu vernachlässigen für das Modell und kann entfernt werden.
> 
> #Neubildung des Modells mit allen relevanten Parametern und Anzeige der Zusammenfassung
> 
> TLX_4m = lmer(TLX_4~KSS_D+(1|Subject), data=study_data,REML=FALSE)
> 
> summary(TLX_4m)
Linear mixed model fit by maximum likelihood  ['lmerMod']
Formula: TLX_4 ~ KSS_D + (1 | Subject)
   Data: study_data

     AIC      BIC   logLik deviance df.resid 
   872.1    884.4   -432.1    864.1      156 

Scaled residuals: 
    Min      1Q  Median      3Q     Max 
-2.8750 -0.5976  0.1110  0.6715  2.2676 

Random effects:
 Groups   Name        Variance Std.Dev.
 Subject  (Intercept)  5.054   2.248   
 Residual             10.310   3.211   
Number of obs: 160, groups:  Subject, 27

Fixed effects:
            Estimate Std. Error t value
(Intercept)  14.7272     0.9416  15.641
KSS_D        -0.4000     0.1819  -2.199

Correlation of Fixed Effects:
      (Intr)
KSS_D -0.846
> 
> #Signifikanz von fixed effect Elementen
> Anova(TLX_4m)
Analysis of Deviance Table (Type II Wald chisquare tests)

Response: TLX_4
       Chisq Df Pr(>Chisq)  
KSS_D 4.8354  1    0.02788 *
---
Signif. codes:  0 ‘***’ 0.001 ‘**’ 0.01 ‘*’ 0.05 ‘.’ 0.1 ‘ ’ 1
> 
> #Prüfung der Signifikanz einzelner fixed effect Stufen
> cftest(TLX_4m)

	 Simultaneous Tests for General Linear Hypotheses

Fit: lmer(formula = TLX_4 ~ KSS_D + (1 | Subject), data = study_data, 
    REML = FALSE)

Linear Hypotheses:
                 Estimate Std. Error z value Pr(>|z|)    
(Intercept) == 0  14.7272     0.9416  15.641   <2e-16 ***
KSS_D == 0        -0.4000     0.1819  -2.199   0.0279 *  
---
Signif. codes:  0 ‘***’ 0.001 ‘**’ 0.01 ‘*’ 0.05 ‘.’ 0.1 ‘ ’ 1
(Univariate p values reported)

> 
> #Bildung der 95 Prozent Konfidenzintervalle für fixed und random effects
> confint(TLX_4m)
Computing profile confidence intervals ...
                 2.5 %      97.5 %
.sig01       1.5423819  3.23477793
.sigma       2.8606497  3.63892018
(Intercept) 12.8548341 16.58545180
KSS_D       -0.7588736 -0.04027625
> 
> #Ermittlung von eines näherungsweisen R^2 (Erklärte Varianz durch das Modell) aus RonghuiXu2003 (Omega0^2) und speichern in Variable "r2"
> 
> r2 <-1-var(residuals(TLX_4m))/(var(model.response(model.frame(TLX_4m))))
> r2
[1] 0.4394998
> 
> #Ermittlung der Effektstärke nach Cohen
> 
> sqrt(r2/(1-r2))
[1] 0.885506
> 
> #Prüfung der Normalverteilung der Intercepts und der Residuals
> # ranef(modell) gibt die Intercepts wieder
> # residuals(modell) gibt die Residuals wieder
> 
> layout(matrix(1:2, ncol=2))
> qint <- ranef(TLX_4m)$Subject[["(Intercept)"]]
> qres <- residuals(TLX_4m)
> qqnorm(qint, ylab = "Estimated random intercepts", xlim =c(-3,3), ylim=c(-10,10), main="Random intercepts")
> qqline(qint)
> qqnorm(qres, xlim = c(-3,3), ylim = c(-10,10), ylab="Estimated residuals", main= "Residuals")
> qqline(qres)
> 
> #Extraktion der Schätzer für die fixed effects:
> fixef(TLX_4m)
(Intercept)       KSS_D 
 14.7271657  -0.4000287 
> 
> #Extraktion der geschätzten Anpassungen durch zufällige Effekte
> ranef(TLX_4m)
$Subject
   (Intercept)
1  -0.34357523
2  -2.20927391
3   3.23855552
4  -3.00532678
5   1.19881071
6  -2.48292043
7  -1.31367423
8   1.42263024
9  -2.40826033
10  3.06440221
11 -1.98540078
12 -3.60233964
13  0.05445121
14  0.10422461
15  0.07933791
16  2.79080928
17  1.19875712
18 -0.56739476
19 -1.73664096
20  0.17883112
21  2.64154266
22  2.34300944
23  0.16541697
24  0.96090100
25 -2.13461380
26  0.90027749
27  1.44746335

with conditional variances for “Subject” 
> 
> #Extraktion der Koeffizienten unter Berücksichtigung der zufälligen Effekte
> coef(TLX_4m)
$Subject
   (Intercept)      KSS_D
1     14.38359 -0.4000287
2     12.51789 -0.4000287
3     17.96572 -0.4000287
4     11.72184 -0.4000287
5     15.92598 -0.4000287
6     12.24425 -0.4000287
7     13.41349 -0.4000287
8     16.14980 -0.4000287
9     12.31891 -0.4000287
10    17.79157 -0.4000287
11    12.74176 -0.4000287
12    11.12483 -0.4000287
13    14.78162 -0.4000287
14    14.83139 -0.4000287
15    14.80650 -0.4000287
16    17.51797 -0.4000287
17    15.92592 -0.4000287
18    14.15977 -0.4000287
19    12.99052 -0.4000287
20    14.90600 -0.4000287
21    17.36871 -0.4000287
22    17.07018 -0.4000287
23    14.89258 -0.4000287
24    15.68807 -0.4000287
25    12.59255 -0.4000287
26    15.62744 -0.4000287
27    16.17463 -0.4000287

attr(,"class")
[1] "coef.mer"
> 
> #Extraktion der geschätzten Werte
> fitted(TLX_4m)
        1         2         3         4         5         6         7         8         9        10 
11.583389 11.583389 11.583389 13.983562 13.983562 13.983562 11.317806 11.317806 11.317806 10.517748 
       11        12        13        14        15        16        17        18        19        20 
10.517748 10.517748 16.365606 16.365606 16.365606 16.765635 16.765635 16.765635 10.521753 10.521753 
       21        22        23        24        25        26        27        28        29        30 
10.521753 10.521753 10.521753 10.521753 12.725747 12.725747 12.725747 13.125775 13.125775 13.125775 
       31        32        33        34        35        36        37        38        39        40 
11.044159 11.044159 11.044159 10.644130 10.644130 10.644130 10.613290 10.613290 10.613290 10.613290 
       41        42        43        44        45        46        47        48        49        50 
10.613290 10.613290 15.349738 15.349738 15.349738 13.349595 13.349595 13.349595  9.918733  9.918733 
       51        52        53        54        55        56        57        58        59        60 
 9.918733 10.718790 10.718790 10.718790 17.391539 17.391539 17.391539 16.191453 16.191453 16.191453 
       61        62        63        64        65        66        67        68        69        70 
11.141650 11.141650 11.141650 11.541679 11.541679 11.541679  9.524711  9.524711  9.524711  9.924740 
       71        72        73        74        75        76        77        78        79        80 
 9.924740  9.924740 12.381445 12.381445 12.381445 13.581531 13.581531 13.581531 13.231275 13.231275 
       81        82        83        84        85        86        87        88        89        90 
13.231275 12.031189 12.031189 12.031189 13.206389 13.206389 13.206389 12.406331 12.406331 12.406331 
       91        92        93        94        95        96        97        98        99       100 
15.917860 15.917860 15.917860 15.517831 15.517831 15.517831 13.125722 13.125722 13.125722 14.725837 
      101       102       103       104       105       106       107       108       109       110 
14.725837 14.725837 11.359570 11.359570 11.359570 11.359570 11.359570 11.359570 11.390410 11.390410 
      111       112       113       114       115       116       117       118       119       120 
11.390410 11.790439 11.790439 11.790439 12.505824 12.505824 12.505824 13.705911 13.705911 13.705911 
      121       122       123       124       125       126       127       128       129       130 
16.168622 16.168622 16.168622 15.368565 15.368565 15.368565 15.870089 15.870089 15.870089 15.870089 
      131       132       133       134       135       136       138       139       140       141 
15.870089 15.870089 14.092525 14.092525 14.092525 13.692496 13.692496 14.888009 14.888009 14.888009 
      143       144       145       146       147       148       149       150       151       152 
13.687923 13.687923  9.792351  9.792351  9.792351 10.992437 10.992437 10.992437 12.827242 12.827242 
      153       154       155       156       157       158       159       160       161       162 
12.827242 13.227271 13.227271 13.227271 14.974543 14.974543 14.974543 15.374572 15.374572 15.374572 
> summary(fitted(TLX_4m))
   Min. 1st Qu.  Median    Mean 3rd Qu.    Max. 
  9.525  11.142  12.827  12.963  14.888  17.392 
> 
> #Extraktion der Residuals und Zusammenfassung
> summary(resid(TLX_4m))
   Min. 1st Qu.  Median    Mean 3rd Qu.    Max. 
-9.2313 -1.9187  0.3563  0.0000  2.1560  7.2812 
> hist(resid(TLX_4m))
> 
> 
