# Supplementary material for: Influence of common lighting conditions and time-of-day on the effort-related cardiac response
Source: PLoS One. 2020 Oct 7;15(10):e0239553. doi: 10.1371/journal.pone.0239553 (PMC7540875; doi:10.1371/journal.pone.0239553)
Supplement: S1 File — The code can be executed with the free R software (GNU General Public License). The plots, included in the Results section, can be created directly from the study data with the file PEP_Plots.R. For the Raincloud plots, additional source files are needed from Allen et al. [54]. Further, the ZIP file contains text files with the R software console output, showing the executed code and the results (*.txt file extensions). Lastly, S1 File contains PDF files for all dependent variables with significant predictor variables. The PDF files contain two plots each, showing the QQ-Plots for Random Intercepts and Residuals from the linear mixed-effect model. (ZIP) [file pone.0239553.s003.zip › 12_TLX_5.txt]

R version 3.6.1 (2019-07-05) -- "Action of the Toes"
Copyright (C) 2019 The R Foundation for Statistical Computing
Platform: x86_64-apple-darwin15.6.0 (64-bit)

R ist freie Software und kommt OHNE JEGLICHE GARANTIE.
Sie sind eingeladen, es unter bestimmten Bedingungen weiter zu verbreiten.
Tippen Sie 'license()' or 'licence()' für Details dazu.

R ist ein Gemeinschaftsprojekt mit vielen Beitragenden.
Tippen Sie 'contributors()' für mehr Information und 'citation()',
um zu erfahren, wie R oder R packages in Publikationen zitiert werden können.

Tippen Sie 'demo()' für einige Demos, 'help()' für on-line Hilfe, oder
'help.start()' für eine HTML Browserschnittstelle zur Hilfe.
Tippen Sie 'q()', um R zu verlassen.

[R.app GUI 1.70 (7684) x86_64-apple-darwin15.6.0]

[Arbeitsbereich wiederhergestellt aus /Users/zauner/.RData]
[Verlauf wiederhergestellt aus /Users/zauner/.Rapp.history]

> #Laden aller notwendigen Bibliotheken
> library(lme4)
Lade nötiges Paket: Matrix
> library(car)
Lade nötiges Paket: carData
Registered S3 methods overwritten by 'car':
  method                          from
  influence.merMod                lme4
  cooks.distance.influence.merMod lme4
  dfbeta.influence.merMod         lme4
  dfbetas.influence.merMod        lme4
> library(nlme)

Attache Paket: ‘nlme’

The following object is masked from ‘package:lme4’:

    lmList

> library(multcomp)
Lade nötiges Paket: mvtnorm
Lade nötiges Paket: survival
Lade nötiges Paket: TH.data
Lade nötiges Paket: MASS

Attache Paket: ‘TH.data’

The following object is masked from ‘package:MASS’:

    geyser

> 
> #Laden der Daten-CSV-Datei und Einfügen in das Objekt "study_data". 
> #Die Datei muss manuell ausgewählt werden nach der Eingabe
> study_data=read.csv(file.choose())
> 
> #Setzen aller verwendeten numerischen Werte als Faktoren, wo immer das notwendig ist (d.h. die Werte werden kategorial verwendet)
> study_data$Daytime2 <- as.factor(study_data$Daytime2)
> study_data$Scene_Nr <- as.factor(study_data$Scene_Nr)
> study_data$Scene_Nr2 <- as.factor(study_data$Scene_Nr2)
> study_data$Scene_Nr3 <- as.factor(study_data$Scene_Nr3)
> study_data$Prior_Scene_Nr <- as.factor(study_data$Prior_Scene_Nr)
> study_data$Scene_Count <- as.factor(study_data$Scene_Count)
> study_data$Subject <- as.factor(study_data$Subject)
> 
> #Modellbildung: linear mixed effect model. Da die Werte normalverteilt sind (Kolmogorov-Smirnov Test in Excel) und es nur einen random effekt gibt (Versuchspersonen), wird die Option REML=FALSE gesetzt, d.h. Model-fit geschieht nach Maximum Likelihood, nicht nach Restricted Maximum Likelihood. Das Modell wird in einem Objekt gespeichert
> 
> TLX_5m = lmer(TLX_5~Scene_Nr2+Daytime+(1|Subject),data=study_data,REML=FALSE)
> 
> #Nullmodellbildung: Erzeugung reduzierter Modelle um die Relevanz der Parameter nachzuvollziehen
> #m00 ist immer das Modell mit reinem random effect zur Bestimmung der ICC1 (Intra Class Correlation 1, wie viel der Varianz der abhängigen Variable kann durch den random effect erklärt werden)
> #m01-0x Reduzierung des Modells Schrittweise von links nach rechts
> 
> TLX_5m00 = lmer(TLX_5~(1|Subject), data=study_data, REML=FALSE)
> TLX_5m01 = lmer(TLX_5~Daytime+(1|Subject),data=study_data,REML=FALSE)
> TLX_5m02 = lmer(TLX_5~Scene_Nr2+(1|Subject),data=study_data,REML=FALSE)
> TLX_5m03 = lmer(TLX_5~Scene_Nr2+Daytime+(1+Scene_Nr2|Subject),data=study_data,REML=FALSE)
boundary (singular) fit: see ?isSingular
> TLX_5m04 = lmer(TLX_5~Scene_Nr2*Daytime+Scene_Nr2+Daytime+(1|Subject),data=study_data,REML=FALSE)
> TLX_5m05 = lmer(TLX_5~Gender+(1|Subject),data=study_data,REML=FALSE)
> TLX_5m06 = lmer(TLX_5~Gender+KSS_D+(1|Subject),data=study_data,REML=FALSE)
> TLX_5m07 = lmer(TLX_5~Gender+Sleep_Duration+(1|Subject),data=study_data,REML=FALSE)
> TLX_5m08 = lmer(TLX_5~Gender+D_MEQ_Score+(1|Subject),data=study_data,REML=FALSE)
> 
> #Zusammenfassung der Modellvergleiche (ausser m00)
> 
> anova(TLX_5m01, TLX_5m)
Data: study_data
Models:
TLX_5m01: TLX_5 ~ Daytime + (1 | Subject)
TLX_5m: TLX_5 ~ Scene_Nr2 + Daytime + (1 | Subject)
         Df    AIC    BIC  logLik deviance  Chisq Chi Df Pr(>Chisq)
TLX_5m01  4 813.95 826.25 -402.98   805.95                         
TLX_5m    6 816.11 834.56 -402.05   804.11 1.8422      2     0.3981
> anova(TLX_5m02, TLX_5m)
Data: study_data
Models:
TLX_5m02: TLX_5 ~ Scene_Nr2 + (1 | Subject)
TLX_5m: TLX_5 ~ Scene_Nr2 + Daytime + (1 | Subject)
         Df    AIC    BIC  logLik deviance Chisq Chi Df Pr(>Chisq)
TLX_5m02  5 815.99 831.37 -402.99   805.99                        
TLX_5m    6 816.11 834.56 -402.05   804.11 1.881      1     0.1702
> anova(TLX_5m03, TLX_5m)
Data: study_data
Models:
TLX_5m: TLX_5 ~ Scene_Nr2 + Daytime + (1 | Subject)
TLX_5m03: TLX_5 ~ Scene_Nr2 + Daytime + (1 + Scene_Nr2 | Subject)
         Df    AIC    BIC  logLik deviance  Chisq Chi Df Pr(>Chisq)
TLX_5m    6 816.11 834.56 -402.05   804.11                         
TLX_5m03 11 825.64 859.46 -401.82   803.64 0.4706      5     0.9932
> anova(TLX_5m04, TLX_5m)
Data: study_data
Models:
TLX_5m: TLX_5 ~ Scene_Nr2 + Daytime + (1 | Subject)
TLX_5m04: TLX_5 ~ Scene_Nr2 * Daytime + Scene_Nr2 + Daytime + (1 | Subject)
         Df    AIC    BIC  logLik deviance  Chisq Chi Df Pr(>Chisq)
TLX_5m    6 816.11 834.56 -402.05   804.11                         
TLX_5m04  8 819.23 843.83 -401.61   803.23 0.8808      2     0.6438
> anova(TLX_5m05, TLX_5m00)
Data: study_data
Models:
TLX_5m00: TLX_5 ~ (1 | Subject)
TLX_5m05: TLX_5 ~ Gender + (1 | Subject)
         Df    AIC    BIC  logLik deviance  Chisq Chi Df Pr(>Chisq)  
TLX_5m00  3 813.81 823.04 -403.91   807.81                           
TLX_5m05  4 809.80 822.10 -400.90   801.80 6.0119      1    0.01421 *
---
Signif. codes:  0 ‘***’ 0.001 ‘**’ 0.01 ‘*’ 0.05 ‘.’ 0.1 ‘ ’ 1
> anova(TLX_5m06, TLX_5m05)
Data: study_data
Models:
TLX_5m05: TLX_5 ~ Gender + (1 | Subject)
TLX_5m06: TLX_5 ~ Gender + KSS_D + (1 | Subject)
         Df   AIC    BIC logLik deviance  Chisq Chi Df Pr(>Chisq)
TLX_5m05  4 809.8 822.10 -400.9    801.8                         
TLX_5m06  5 810.6 825.98 -400.3    800.6 1.1963      1     0.2741
> anova(TLX_5m07, TLX_5m05)
Data: study_data
Models:
TLX_5m05: TLX_5 ~ Gender + (1 | Subject)
TLX_5m07: TLX_5 ~ Gender + Sleep_Duration + (1 | Subject)
         Df    AIC    BIC  logLik deviance  Chisq Chi Df Pr(>Chisq)
TLX_5m05  4 809.80 822.10 -400.90   801.80                         
TLX_5m07  5 811.79 827.16 -400.89   801.79 0.0109      1      0.917
> anova(TLX_5m08, TLX_5m05)
Data: study_data
Models:
TLX_5m05: TLX_5 ~ Gender + (1 | Subject)
TLX_5m08: TLX_5 ~ Gender + D_MEQ_Score + (1 | Subject)
         Df    AIC    BIC  logLik deviance Chisq Chi Df Pr(>Chisq)
TLX_5m05  4 809.80 822.10 -400.90   801.80                        
TLX_5m08  5 811.45 826.82 -400.72   801.45 0.351      1     0.5536
> 
> #Überprüfung der ICC1
> 
> summary(TLX_5m00)
Linear mixed model fit by maximum likelihood  ['lmerMod']
Formula: TLX_5 ~ (1 | Subject)
   Data: study_data

     AIC      BIC   logLik deviance df.resid 
   813.8    823.0   -403.9    807.8      157 

Scaled residuals: 
    Min      1Q  Median      3Q     Max 
-3.4670 -0.6154  0.0776  0.6113  2.2937 

Random effects:
 Groups   Name        Variance Std.Dev.
 Subject  (Intercept) 12.101   3.479   
 Residual              5.909   2.431   
Number of obs: 160, groups:  Subject, 27

Fixed effects:
            Estimate Std. Error t value
(Intercept)  11.5416     0.6966   16.57
> 
> #wenn Variance des random effect (v1) geteilt durch Residual Variance (v2) + (v1) nahe null, dann ist der random effect zu vernachlässigen für das Modell und kann entfernt werden.
> 
> #Neubildung des Modells mit allen relevanten Parametern und Anzeige der Zusammenfassung
> 
> TLX_5m = lmer(TLX_5~Gender+(1|Subject), data=study_data,REML=FALSE)
> 
> summary(TLX_5m)
Linear mixed model fit by maximum likelihood  ['lmerMod']
Formula: TLX_5 ~ Gender + (1 | Subject)
   Data: study_data

     AIC      BIC   logLik deviance df.resid 
   809.8    822.1   -400.9    801.8      156 

Scaled residuals: 
    Min      1Q  Median      3Q     Max 
-3.3946 -0.5843  0.0465  0.6010  2.2241 

Random effects:
 Groups   Name        Variance Std.Dev.
 Subject  (Intercept) 9.486    3.080   
 Residual             5.909    2.431   
Number of obs: 160, groups:  Subject, 27

Fixed effects:
            Estimate Std. Error t value
(Intercept)   9.8628     0.8981  10.982
Genderw       3.2368     1.2472   2.595

Correlation of Fixed Effects:
        (Intr)
Genderw -0.720
> 
> #Signifikanz von fixed effect Elementen
> Anova(TLX_5m)
Analysis of Deviance Table (Type II Wald chisquare tests)

Response: TLX_5
        Chisq Df Pr(>Chisq)   
Gender 6.7355  1   0.009452 **
---
Signif. codes:  0 ‘***’ 0.001 ‘**’ 0.01 ‘*’ 0.05 ‘.’ 0.1 ‘ ’ 1
> 
> #Prüfung der Signifikanz einzelner fixed effect Stufen
> cftest(TLX_5m)

	 Simultaneous Tests for General Linear Hypotheses

Fit: lmer(formula = TLX_5 ~ Gender + (1 | Subject), data = study_data, 
    REML = FALSE)

Linear Hypotheses:
                 Estimate Std. Error z value Pr(>|z|)    
(Intercept) == 0   9.8628     0.8981  10.982  < 2e-16 ***
Genderw == 0       3.2368     1.2472   2.595  0.00945 ** 
---
Signif. codes:  0 ‘***’ 0.001 ‘**’ 0.01 ‘*’ 0.05 ‘.’ 0.1 ‘ ’ 1
(Univariate p values reported)

> 
> #Bildung der 95 Prozent Konfidenzintervalle für fixed und random effects
> confint(TLX_5m)
Computing profile confidence intervals ...
                2.5 %    97.5 %
.sig01      2.3277442  4.221835
.sigma      2.1656679  2.755000
(Intercept) 8.0386253 11.687948
Genderw     0.7024618  5.770276
> 
> #Ermittlung von eines näherungsweisen R^2 (Erklärte Varianz durch das Modell) aus RonghuiXu2003 (Omega0^2) und speichern in Variable "r2"
> 
> r2 <-1-var(residuals(TLX_5m))/(var(model.response(model.frame(TLX_5m))))
> r2
[1] 0.7237386
> 
> #Ermittlung der Effektstärke nach Cohen
> 
> sqrt(r2/(1-r2))
[1] 1.618567
> 
> #Prüfung der Normalverteilung der Intercepts und der Residuals
> # ranef(modell) gibt die Intercepts wieder
> # residuals(modell) gibt die Residuals wieder
> 
> layout(matrix(1:2, ncol=2))
> qint <- ranef(TLX_5m)$Subject[["(Intercept)"]]
> qres <- residuals(TLX_5m)
> qqnorm(qint, ylab = "Estimated random intercepts", xlim =c(-3,3), ylim=c(-10,10), main="Random intercepts")
> qqline(qint)
> qqnorm(qres, xlim = c(-3,3), ylim = c(-10,10), ylab="Estimated residuals", main= "Residuals")
> qqline(qres)
> 
> #Extraktion der Schätzer für die fixed effects:
> fixef(TLX_5m)
(Intercept)     Genderw 
   9.862779    3.236825 
> 
> #Extraktion der geschätzten Anpassungen durch zufällige Effekte
> ranef(TLX_5m)
$Subject
   (Intercept)
1    0.5137261
2    0.2117454
3   -4.1034153
4    2.8421406
5    4.4394751
6    4.4394751
7   -5.9788588
8    1.7852082
9   -1.2345988
10   0.8157068
11  -0.2412256
12   0.2117454
13   1.2686778
14  -5.7643092
15  -1.1471677
16  -1.2345988
17  -2.5060808
18   0.9666971
19  -2.4425215
20   2.3891695
21  -3.2610326
22   5.8619475
23   0.2671167
24   2.4339768
25   2.3891695
26   0.5772854
27  -3.4994540

with conditional variances for “Subject” 
> 
> #Extraktion der Koeffizienten unter Berücksichtigung der zufälligen Effekte
> coef(TLX_5m)
$Subject
   (Intercept)  Genderw
1    10.376505 3.236825
2    10.074524 3.236825
3     5.759364 3.236825
4    12.704920 3.236825
5    14.302254 3.236825
6    14.302254 3.236825
7     3.883920 3.236825
8    11.647987 3.236825
9     8.628180 3.236825
10   10.678486 3.236825
11    9.621553 3.236825
12   10.074524 3.236825
13   11.131457 3.236825
14    4.098470 3.236825
15    8.715611 3.236825
16    8.628180 3.236825
17    7.356698 3.236825
18   10.829476 3.236825
19    7.420257 3.236825
20   12.251948 3.236825
21    6.601746 3.236825
22   15.724726 3.236825
23   10.129896 3.236825
24   12.296756 3.236825
25   12.251948 3.236825
26   10.440064 3.236825
27    6.363325 3.236825

attr(,"class")
[1] "coef.mer"
> 
> #Extraktion der geschätzten Werte
> fitted(TLX_5m)
        1         2         3         4         5         6         7         8         9        10 
13.613330 13.613330 13.613330 13.613330 13.613330 13.613330 13.311349 13.311349 13.311349 13.311349 
       11        12        13        14        15        16        17        18        19        20 
13.311349 13.311349  5.759364  5.759364  5.759364  5.759364  5.759364  5.759364 12.704920 12.704920 
       21        22        23        24        25        26        27        28        29        30 
12.704920 12.704920 12.704920 12.704920 17.539079 17.539079 17.539079 17.539079 17.539079 17.539079 
       31        32        33        34        35        36        37        38        39        40 
17.539079 17.539079 17.539079 17.539079 17.539079 17.539079  7.120745  7.120745  7.120745  7.120745 
       41        42        43        44        45        46        47        48        49        50 
 7.120745  7.120745 11.647987 11.647987 11.647987 11.647987 11.647987 11.647987  8.628180  8.628180 
       51        52        53        54        55        56        57        58        59        60 
 8.628180  8.628180  8.628180  8.628180 13.915311 13.915311 13.915311 13.915311 13.915311 13.915311 
       61        62        63        64        65        66        67        68        69        70 
12.858378 12.858378 12.858378 12.858378 12.858378 12.858378 13.311349 13.311349 13.311349 13.311349 
       71        72        73        74        75        76        77        78        79        80 
13.311349 13.311349 14.368282 14.368282 14.368282 14.368282 14.368282 14.368282  4.098470  4.098470 
       81        82        83        84        85        86        87        88        89        90 
 4.098470  4.098470  4.098470  4.098470 11.952436 11.952436 11.952436 11.952436 11.952436 11.952436 
       91        92        93        94        95        96        97        98        99       100 
 8.628180  8.628180  8.628180  8.628180  8.628180  8.628180 10.593523 10.593523 10.593523 10.593523 
      101       102       103       104       105       106       107       108       109       110 
10.593523 10.593523 14.066301 14.066301 14.066301 14.066301 14.066301 14.066301  7.420257  7.420257 
      111       112       113       114       115       116       117       118       119       120 
 7.420257  7.420257  7.420257  7.420257 12.251948 12.251948 12.251948 12.251948 12.251948 12.251948 
      121       122       123       124       125       126       127       128       129       130 
 9.838571  9.838571  9.838571  9.838571  9.838571  9.838571 15.724726 15.724726 15.724726 15.724726 
      131       132       133       134       135       136       138       139       140       141 
15.724726 15.724726 13.366720 13.366720 13.366720 13.366720 13.366720 12.296756 12.296756 12.296756 
      143       144       145       146       147       148       149       150       151       152 
12.296756 12.296756 12.251948 12.251948 12.251948 12.251948 12.251948 12.251948 10.440064 10.440064 
      153       154       155       156       157       158       159       160       161       162 
10.440064 10.440064 10.440064 10.440064  6.363325  6.363325  6.363325  6.363325  6.363325  6.363325 
> summary(fitted(TLX_5m))
   Min. 1st Qu.  Median    Mean 3rd Qu.    Max. 
  4.098   8.628  12.252  11.525  13.613  17.539 
> 
> #Extraktion der Residuals und Zusammenfassung
> summary(resid(TLX_5m))
   Min. 1st Qu.  Median    Mean 3rd Qu.    Max. 
-8.2519 -1.4203  0.1132  0.0000  1.4609  5.4065 
> hist(resid(TLX_5m))
> 
> 
> 
