# Supplementary material for: Influence of common lighting conditions and time-of-day on the effort-related cardiac response
Source: PLoS One. 2020 Oct 7;15(10):e0239553. doi: 10.1371/journal.pone.0239553 (PMC7540875; doi:10.1371/journal.pone.0239553)
Supplement: S1 File — The code can be executed with the free R software (GNU General Public License). The plots, included in the Results section, can be created directly from the study data with the file PEP_Plots.R. For the Raincloud plots, additional source files are needed from Allen et al. [54]. Further, the ZIP file contains text files with the R software console output, showing the executed code and the results (*.txt file extensions). Lastly, S1 File contains PDF files for all dependent variables with significant predictor variables. The PDF files contain two plots each, showing the QQ-Plots for Random Intercepts and Residuals from the linear mixed-effect model. (ZIP) [file pone.0239553.s003.zip › 13_TLX_6.txt]

R version 3.6.1 (2019-07-05) -- "Action of the Toes"
Copyright (C) 2019 The R Foundation for Statistical Computing
Platform: x86_64-apple-darwin15.6.0 (64-bit)

R ist freie Software und kommt OHNE JEGLICHE GARANTIE.
Sie sind eingeladen, es unter bestimmten Bedingungen weiter zu verbreiten.
Tippen Sie 'license()' or 'licence()' für Details dazu.

R ist ein Gemeinschaftsprojekt mit vielen Beitragenden.
Tippen Sie 'contributors()' für mehr Information und 'citation()',
um zu erfahren, wie R oder R packages in Publikationen zitiert werden können.

Tippen Sie 'demo()' für einige Demos, 'help()' für on-line Hilfe, oder
'help.start()' für eine HTML Browserschnittstelle zur Hilfe.
Tippen Sie 'q()', um R zu verlassen.

[R.app GUI 1.70 (7684) x86_64-apple-darwin15.6.0]

[Arbeitsbereich wiederhergestellt aus /Users/zauner/.RData]
[Verlauf wiederhergestellt aus /Users/zauner/.Rapp.history]

> #Laden aller notwendigen Bibliotheken
> library(lme4)
Lade nötiges Paket: Matrix
> library(car)
Lade nötiges Paket: carData
Registered S3 methods overwritten by 'car':
  method                          from
  influence.merMod                lme4
  cooks.distance.influence.merMod lme4
  dfbeta.influence.merMod         lme4
  dfbetas.influence.merMod        lme4
> library(nlme)

Attache Paket: ‘nlme’

The following object is masked from ‘package:lme4’:

    lmList

> library(multcomp)
Lade nötiges Paket: mvtnorm
Lade nötiges Paket: survival
Lade nötiges Paket: TH.data
Lade nötiges Paket: MASS

Attache Paket: ‘TH.data’

The following object is masked from ‘package:MASS’:

    geyser

> 
> #Laden der Daten-CSV-Datei und Einfügen in das Objekt "study_data". 
> #Die Datei muss manuell ausgewählt werden nach der Eingabe
> study_data=read.csv(file.choose())
> 
> #Setzen aller verwendeten numerischen Werte als Faktoren, wo immer das notwendig ist (d.h. die Werte werden kategorial verwendet)
> study_data$Daytime2 <- as.factor(study_data$Daytime2)
> study_data$Scene_Nr <- as.factor(study_data$Scene_Nr)
> study_data$Scene_Nr2 <- as.factor(study_data$Scene_Nr2)
> study_data$Scene_Nr3 <- as.factor(study_data$Scene_Nr3)
> study_data$Prior_Scene_Nr <- as.factor(study_data$Prior_Scene_Nr)
> study_data$Scene_Count <- as.factor(study_data$Scene_Count)
> study_data$Subject <- as.factor(study_data$Subject)
> 
> #Modellbildung: linear mixed effect model. Da die Werte normalverteilt sind (Kolmogorov-Smirnov Test in Excel) und es nur einen random effekt gibt (Versuchspersonen), wird die Option REML=FALSE gesetzt, d.h. Model-fit geschieht nach Maximum Likelihood, nicht nach Restricted Maximum Likelihood. Das Modell wird in einem Objekt gespeichert
> 
> TLX_6m = lmer(TLX_6~Scene_Nr2+Daytime+(1|Subject),data=study_data,REML=FALSE)
> 
> #Nullmodellbildung: Erzeugung reduzierter Modelle um die Relevanz der Parameter nachzuvollziehen
> #m00 ist immer das Modell mit reinem random effect zur Bestimmung der ICC1 (Intra Class Correlation 1, wie viel der Varianz der abhängigen Variable kann durch den random effect erklärt werden)
> #m01-0x Reduzierung des Modells Schrittweise von links nach rechts
> 
> TLX_6m00 = lmer(TLX_6~(1|Subject), data=study_data, REML=FALSE)
> TLX_6m01 = lmer(TLX_6~Daytime+(1|Subject),data=study_data,REML=FALSE)
> TLX_6m02 = lmer(TLX_6~Scene_Nr2+(1|Subject),data=study_data,REML=FALSE)
> TLX_6m03 = lmer(TLX_6~Scene_Nr2+Daytime+(1+Scene_Nr2|Subject),data=study_data,REML=FALSE)
boundary (singular) fit: see ?isSingular
> TLX_6m04 = lmer(TLX_6~Scene_Nr2*Daytime+Scene_Nr2+Daytime+(1|Subject),data=study_data,REML=FALSE)
> TLX_6m05 = lmer(TLX_6~Daytime+Gender+(1|Subject),data=study_data,REML=FALSE)
> TLX_6m06 = lmer(TLX_6~Daytime+Gender+KSS_D+(1|Subject),data=study_data,REML=FALSE)
> TLX_6m07 = lmer(TLX_6~Daytime+Gender+Sleep_Duration+(1|Subject),data=study_data,REML=FALSE)
> TLX_6m08 = lmer(TLX_6~Daytime+Gender+D_MEQ_Score+(1|Subject), data=study_data,REML=FALSE)
> TLX_6m09 = lmer(TLX_6~Daytime+Gender+Sleep_Duration+KSS_D+(1|Subject),data=study_data,REML=FALSE)
Warnmeldung:
In checkConv(attr(opt, "derivs"), opt$par, ctrl = control$checkConv,  :
  Model failed to converge with max|grad| = 0.00381301 (tol = 0.002, component 1)
> 
> #Zusammenfassung der Modellvergleiche (ausser m00)
> 
> anova(TLX_6m01, TLX_6m)
Data: study_data
Models:
TLX_6m01: TLX_6 ~ Daytime + (1 | Subject)
TLX_6m: TLX_6 ~ Scene_Nr2 + Daytime + (1 | Subject)
         Df    AIC    BIC  logLik deviance  Chisq Chi Df Pr(>Chisq)
TLX_6m01  4 861.18 873.48 -426.59   853.18                         
TLX_6m    6 864.25 882.70 -426.12   852.25 0.9284      2     0.6286
> anova(TLX_6m02, TLX_6m)
Data: study_data
Models:
TLX_6m02: TLX_6 ~ Scene_Nr2 + (1 | Subject)
TLX_6m: TLX_6 ~ Scene_Nr2 + Daytime + (1 | Subject)
         Df    AIC    BIC  logLik deviance  Chisq Chi Df Pr(>Chisq)  
TLX_6m02  5 867.80 883.17 -428.90   857.80                           
TLX_6m    6 864.25 882.70 -426.12   852.25 5.5498      1    0.01848 *
---
Signif. codes:  0 ‘***’ 0.001 ‘**’ 0.01 ‘*’ 0.05 ‘.’ 0.1 ‘ ’ 1
> anova(TLX_6m03, TLX_6m)
Data: study_data
Models:
TLX_6m: TLX_6 ~ Scene_Nr2 + Daytime + (1 | Subject)
TLX_6m03: TLX_6 ~ Scene_Nr2 + Daytime + (1 + Scene_Nr2 | Subject)
         Df    AIC    BIC  logLik deviance  Chisq Chi Df Pr(>Chisq)
TLX_6m    6 864.25 882.70 -426.12   852.25                         
TLX_6m03 11 873.50 907.33 -425.75   851.50 0.7501      5     0.9801
> anova(TLX_6m04, TLX_6m)
Data: study_data
Models:
TLX_6m: TLX_6 ~ Scene_Nr2 + Daytime + (1 | Subject)
TLX_6m04: TLX_6 ~ Scene_Nr2 * Daytime + Scene_Nr2 + Daytime + (1 | Subject)
         Df    AIC    BIC  logLik deviance Chisq Chi Df Pr(>Chisq)
TLX_6m    6 864.25 882.70 -426.12   852.25                        
TLX_6m04  8 867.45 892.06 -425.73   851.45 0.795      2      0.672
> anova(TLX_6m05, TLX_6m01)
Data: study_data
Models:
TLX_6m01: TLX_6 ~ Daytime + (1 | Subject)
TLX_6m05: TLX_6 ~ Daytime + Gender + (1 | Subject)
         Df    AIC    BIC  logLik deviance Chisq Chi Df Pr(>Chisq)   
TLX_6m01  4 861.18 873.48 -426.59   853.18                           
TLX_6m05  5 856.38 871.76 -423.19   846.38 6.794      1   0.009146 **
---
Signif. codes:  0 ‘***’ 0.001 ‘**’ 0.01 ‘*’ 0.05 ‘.’ 0.1 ‘ ’ 1
> anova(TLX_6m06, TLX_6m05)
Data: study_data
Models:
TLX_6m05: TLX_6 ~ Daytime + Gender + (1 | Subject)
TLX_6m06: TLX_6 ~ Daytime + Gender + KSS_D + (1 | Subject)
         Df    AIC    BIC  logLik deviance  Chisq Chi Df Pr(>Chisq)  
TLX_6m05  5 856.38 871.76 -423.19   846.38                           
TLX_6m06  6 855.15 873.60 -421.57   843.15 3.2358      1    0.07204 .
---
Signif. codes:  0 ‘***’ 0.001 ‘**’ 0.01 ‘*’ 0.05 ‘.’ 0.1 ‘ ’ 1
> anova(TLX_6m07, TLX_6m05)
Data: study_data
Models:
TLX_6m05: TLX_6 ~ Daytime + Gender + (1 | Subject)
TLX_6m07: TLX_6 ~ Daytime + Gender + Sleep_Duration + (1 | Subject)
         Df    AIC    BIC  logLik deviance  Chisq Chi Df Pr(>Chisq)   
TLX_6m05  5 856.38 871.76 -423.19   846.38                            
TLX_6m07  6 851.33 869.78 -419.67   839.33 7.0516      1    0.00792 **
---
Signif. codes:  0 ‘***’ 0.001 ‘**’ 0.01 ‘*’ 0.05 ‘.’ 0.1 ‘ ’ 1
> anova(TLX_6m08, TLX_6m05)
Data: study_data
Models:
TLX_6m05: TLX_6 ~ Daytime + Gender + (1 | Subject)
TLX_6m08: TLX_6 ~ Daytime + Gender + D_MEQ_Score + (1 | Subject)
         Df    AIC    BIC  logLik deviance  Chisq Chi Df Pr(>Chisq)
TLX_6m05  5 856.38 871.76 -423.19   846.38                         
TLX_6m08  6 857.61 876.06 -422.80   845.61 0.7767      1     0.3781
> anova(TLX_6m09, TLX_6m07)
Data: study_data
Models:
TLX_6m07: TLX_6 ~ Daytime + Gender + Sleep_Duration + (1 | Subject)
TLX_6m09: TLX_6 ~ Daytime + Gender + Sleep_Duration + KSS_D + (1 | Subject)
         Df    AIC    BIC  logLik deviance  Chisq Chi Df Pr(>Chisq)
TLX_6m07  6 851.33 869.78 -419.67   839.33                         
TLX_6m09  7 851.44 872.96 -418.72   837.44 1.8965      1     0.1685
> 
> #Überprüfung der ICC1
> 
> summary(TLX_6m00)
Linear mixed model fit by maximum likelihood  ['lmerMod']
Formula: TLX_6 ~ (1 | Subject)
   Data: study_data

     AIC      BIC   logLik deviance df.resid 
   864.7    874.0   -429.4    858.7      157 

Scaled residuals: 
     Min       1Q   Median       3Q      Max 
-2.10053 -0.57765 -0.02375  0.54042  2.97530 

Random effects:
 Groups   Name        Variance Std.Dev.
 Subject  (Intercept) 8.229    2.869   
 Residual             9.195    3.032   
Number of obs: 160, groups:  Subject, 27

Fixed effects:
            Estimate Std. Error t value
(Intercept)    7.774      0.602   12.91
> 
> #wenn Variance des random effect (v1) geteilt durch Residual Variance (v2) + (v1) nahe null, dann ist der random effect zu vernachlässigen für das Modell und kann entfernt werden.
> 
> #Neubildung des Modells mit allen relevanten Parametern und Anzeige der Zusammenfassung
> 
> TLX_6m = lmer(TLX_6~Daytime+Gender+Sleep_Duration+(1|Subject), data=study_data,REML=FALSE)
> 
> summary(TLX_6m)
Linear mixed model fit by maximum likelihood  ['lmerMod']
Formula: TLX_6 ~ Daytime + Gender + Sleep_Duration + (1 | Subject)
   Data: study_data

     AIC      BIC   logLik deviance df.resid 
   851.3    869.8   -419.7    839.3      154 

Scaled residuals: 
     Min       1Q   Median       3Q      Max 
-2.14876 -0.63881 -0.00651  0.58118  3.02349 

Random effects:
 Groups   Name        Variance Std.Dev.
 Subject  (Intercept) 5.994    2.448   
 Residual             8.407    2.899   
Number of obs: 160, groups:  Subject, 27

Fixed effects:
               Estimate Std. Error t value
(Intercept)     11.6349     1.9639   5.924
DaytimeMorning  -2.1378     0.5958  -3.588
Genderw          2.8032     1.0504   2.669
Sleep_Duration  -0.6587     0.2453  -2.686

Correlation of Fixed Effects:
            (Intr) DytmMr Gendrw
DaytimMrnng -0.675              
Genderw     -0.326  0.035       
Sleep_Durtn -0.915  0.638  0.054
> 
> #Signifikanz von fixed effect Elementen
> Anova(TLX_6m)
Analysis of Deviance Table (Type II Wald chisquare tests)

Response: TLX_6
                 Chisq Df Pr(>Chisq)    
Daytime        12.8764  1  0.0003328 ***
Gender          7.1221  1  0.0076138 ** 
Sleep_Duration  7.2129  1  0.0072383 ** 
---
Signif. codes:  0 ‘***’ 0.001 ‘**’ 0.01 ‘*’ 0.05 ‘.’ 0.1 ‘ ’ 1
> 
> #Prüfung der Signifikanz einzelner fixed effect Stufen
> cftest(TLX_6m)

	 Simultaneous Tests for General Linear Hypotheses

Fit: lmer(formula = TLX_6 ~ Daytime + Gender + Sleep_Duration + (1 | 
    Subject), data = study_data, REML = FALSE)

Linear Hypotheses:
                    Estimate Std. Error z value Pr(>|z|)    
(Intercept) == 0     11.6349     1.9639   5.924 3.13e-09 ***
DaytimeMorning == 0  -2.1378     0.5958  -3.588 0.000333 ***
Genderw == 0          2.8032     1.0504   2.669 0.007614 ** 
Sleep_Duration == 0  -0.6587     0.2453  -2.686 0.007238 ** 
---
Signif. codes:  0 ‘***’ 0.001 ‘**’ 0.01 ‘*’ 0.05 ‘.’ 0.1 ‘ ’ 1
(Univariate p values reported)

> 
> #Bildung der 95 Prozent Konfidenzintervalle für fixed und random effects
> confint(TLX_6m)
Computing profile confidence intervals ...
                    2.5 %     97.5 %
.sig01          1.7595870  3.4485839
.sigma          2.5831372  3.2860087
(Intercept)     7.7621865 15.5143328
DaytimeMorning -3.3125461 -0.9616830
Genderw         0.6696475  4.9368816
Sleep_Duration -1.1424408 -0.1749539
> 
> #Ermittlung von eines näherungsweisen R^2 (Erklärte Varianz durch das Modell) aus RonghuiXu2003 (Omega0^2) und speichern in Variable "r2"
> 
> r2 <-1-var(residuals(TLX_6m))/(var(model.response(model.frame(TLX_6m))))
> r2
[1] 0.5832749
> 
> #Ermittlung der Effektstärke nach Cohen
> 
> sqrt(r2/(1-r2))
[1] 1.183074
> 
> #Prüfung der Normalverteilung der Intercepts und der Residuals
> # ranef(modell) gibt die Intercepts wieder
> # residuals(modell) gibt die Residuals wieder
> 
> layout(matrix(1:2, ncol=2))
> qint <- ranef(TLX_6m)$Subject[["(Intercept)"]]
> qres <- residuals(TLX_6m)
> qqnorm(qint, ylab = "Estimated random intercepts", xlim =c(-3,3), ylim=c(-10,10), main="Random intercepts")
> qqline(qint)
> qqnorm(qres, xlim = c(-3,3), ylim = c(-10,10), ylab="Estimated residuals", main= "Residuals")
> qqline(qres)
> 
> #Extraktion der Schätzer für die fixed effects:
> fixef(TLX_6m)
   (Intercept) DaytimeMorning        Genderw Sleep_Duration 
    11.6348612     -2.1377937      2.8031648     -0.6586739 
> 
> #Extraktion der geschätzten Anpassungen durch zufällige Effekte
> ranef(TLX_6m)
$Subject
   (Intercept)
1  -0.33805713
2   1.27488838
3  -2.53199854
4   4.56087623
5   3.16124696
6   0.73616016
7  -0.60013312
8   0.84841442
9   0.44315357
10 -5.06933962
11  1.68824715
12  0.73616016
13  0.87124711
14 -2.91944399
15 -2.23251362
16 -1.44968334
17  0.74425807
18  1.69634506
19 -1.99812907
20  0.85651234
21 -4.66407876
22 -0.77100942
23  1.99556921
24  0.20938516
25  3.14975136
26 -0.03208014
27 -0.36574856

with conditional variances for “Subject” 
> 
> #Extraktion der Koeffizienten unter Berücksichtigung der zufälligen Effekte
> coef(TLX_6m)
$Subject
   (Intercept) DaytimeMorning  Genderw Sleep_Duration
1    11.296804      -2.137794 2.803165     -0.6586739
2    12.909750      -2.137794 2.803165     -0.6586739
3     9.102863      -2.137794 2.803165     -0.6586739
4    16.195737      -2.137794 2.803165     -0.6586739
5    14.796108      -2.137794 2.803165     -0.6586739
6    12.371021      -2.137794 2.803165     -0.6586739
7    11.034728      -2.137794 2.803165     -0.6586739
8    12.483276      -2.137794 2.803165     -0.6586739
9    12.078015      -2.137794 2.803165     -0.6586739
10    6.565522      -2.137794 2.803165     -0.6586739
11   13.323108      -2.137794 2.803165     -0.6586739
12   12.371021      -2.137794 2.803165     -0.6586739
13   12.506108      -2.137794 2.803165     -0.6586739
14    8.715417      -2.137794 2.803165     -0.6586739
15    9.402348      -2.137794 2.803165     -0.6586739
16   10.185178      -2.137794 2.803165     -0.6586739
17   12.379119      -2.137794 2.803165     -0.6586739
18   13.331206      -2.137794 2.803165     -0.6586739
19    9.636732      -2.137794 2.803165     -0.6586739
20   12.491374      -2.137794 2.803165     -0.6586739
21    6.970782      -2.137794 2.803165     -0.6586739
22   10.863852      -2.137794 2.803165     -0.6586739
23   13.630430      -2.137794 2.803165     -0.6586739
24   11.844246      -2.137794 2.803165     -0.6586739
25   14.784613      -2.137794 2.803165     -0.6586739
26   11.602781      -2.137794 2.803165     -0.6586739
27   11.269113      -2.137794 2.803165     -0.6586739

attr(,"class")
[1] "coef.mer"
> 
> #Extraktion der geschätzten Werte
> fitted(TLX_6m)
        1         2         3         4         5         6         7         8         9        10 
 9.327480  9.327480  9.327480  8.830578  8.830578  8.830578  8.964403  8.964403  8.964403 10.772860 
       11        12        13        14        15        16        17        18        19        20 
10.772860 10.772860  2.025015  2.025015  2.025015  4.492145  4.492145  4.492145  9.611895  9.611895 
       21        22        23        24        25        26        27        28        29        30 
 9.611895 11.255683 11.255683 11.255683 10.850762 10.850762 10.850762 11.671208 11.671208 11.671208 
       31        32        33        34        35        36        37        38        39        40 
 8.425675  8.425675  8.425675 10.563469 10.563469 10.563469  9.394741  9.394741  9.394741  9.885850 
       41        42        43        44        45        46        47        48        49        50 
 9.885850  9.885850  6.393439  6.393439  6.393439  7.543222  7.543222  7.543222  6.317515  6.317515 
       51        52        53        54        55        56        57        58        59        60 
 6.317515  6.808624  6.808624  6.808624  2.949512  2.949512  2.949512  5.087306  5.087306  5.087306 
       61        62        63        64        65        66        67        68        69        70 
10.036436 10.036436 10.036436 12.174230 12.174230 12.174230  9.084349  9.084349  9.084349  9.904795 
       71        72        73        74        75        76        77        78        79        80 
 9.904795  9.904795  8.890099  8.890099  8.890099 10.369219 10.369219 10.369219  3.613591  3.613591 
       81        82        83        84        85        86        87        88        89        90 
 3.613591  5.751385  5.751385  5.751385  6.774349  6.774349  6.774349  6.936121  6.936121  6.936121 
       91        92        93        94        95        96        97        98        99       100 
 3.436667  3.436667  3.436667  5.574461  5.574461  5.574461  9.421784  9.421784  9.421784 11.230241 
      101       102       103       104       105       106       107       108       109       110 
11.230241 11.230241 11.032545 11.032545 11.032545 12.841002 12.841002 12.841002  3.217558  3.217558 
      111       112       113       114       115       116       117       118       119       120 
 3.217558  3.049993  3.049993  3.049993  6.730873  6.730873  6.730873  8.868667  8.868667  8.868667 
      121       122       123       124       125       126       127       128       129       130 
 4.342784  4.342784  4.342784  4.504556  4.504556  4.504556  6.750036  6.750036  6.750036  4.277113 
      131       132       133       134       135       136       138       139       140       141 
 4.277113  4.277113 10.785070 10.785070 10.785070 12.922863 12.922863  6.413083  6.413083  6.413083 
      143       144       145       146       147       148       149       150       151       152 
 7.233529  7.233529  9.682786  9.682786  9.682786  9.844558  9.844558  9.844558  5.677613  5.677613 
      153       154       155       156       157       158       159       160       161       162 
 5.677613  6.004053  6.004053  6.004053  4.849939  4.849939  4.849939  6.987732  6.987732  6.987732 
> summary(fitted(TLX_6m))
   Min. 1st Qu.  Median    Mean 3rd Qu.    Max. 
  2.025   5.678   7.984   7.756   9.905  12.923 
> 
> #Extraktion der Residuals und Zusammenfassung
> summary(resid(TLX_6m))
    Min.  1st Qu.   Median     Mean  3rd Qu.     Max. 
-6.23024 -1.85221 -0.01886  0.00000  1.68511  8.76647 
> hist(resid(TLX_6m))
> 
