# Supplementary material for: Influence of common lighting conditions and time-of-day on the effort-related cardiac response
Source: PLoS One. 2020 Oct 7;15(10):e0239553. doi: 10.1371/journal.pone.0239553 (PMC7540875; doi:10.1371/journal.pone.0239553)
Supplement: S1 File — The code can be executed with the free R software (GNU General Public License). The plots, included in the Results section, can be created directly from the study data with the file PEP_Plots.R. For the Raincloud plots, additional source files are needed from Allen et al. [54]. Further, the ZIP file contains text files with the R software console output, showing the executed code and the results (*.txt file extensions). Lastly, S1 File contains PDF files for all dependent variables with significant predictor variables. The PDF files contain two plots each, showing the QQ-Plots for Random Intercepts and Residuals from the linear mixed-effect model. (ZIP) [file pone.0239553.s003.zip › 14_KSS_S.txt]

R version 3.6.1 (2019-07-05) -- "Action of the Toes"
Copyright (C) 2019 The R Foundation for Statistical Computing
Platform: x86_64-apple-darwin15.6.0 (64-bit)

R ist freie Software und kommt OHNE JEGLICHE GARANTIE.
Sie sind eingeladen, es unter bestimmten Bedingungen weiter zu verbreiten.
Tippen Sie 'license()' or 'licence()' für Details dazu.

R ist ein Gemeinschaftsprojekt mit vielen Beitragenden.
Tippen Sie 'contributors()' für mehr Information und 'citation()',
um zu erfahren, wie R oder R packages in Publikationen zitiert werden können.

Tippen Sie 'demo()' für einige Demos, 'help()' für on-line Hilfe, oder
'help.start()' für eine HTML Browserschnittstelle zur Hilfe.
Tippen Sie 'q()', um R zu verlassen.

[R.app GUI 1.70 (7684) x86_64-apple-darwin15.6.0]

[Arbeitsbereich wiederhergestellt aus /Users/zauner/.RData]
[Verlauf wiederhergestellt aus /Users/zauner/.Rapp.history]

> #Laden aller notwendigen Bibliotheken
> library(lme4)
Lade nötiges Paket: Matrix
> library(car)
Lade nötiges Paket: carData
Registered S3 methods overwritten by 'car':
  method                          from
  influence.merMod                lme4
  cooks.distance.influence.merMod lme4
  dfbeta.influence.merMod         lme4
  dfbetas.influence.merMod        lme4
> library(nlme)

Attache Paket: ‘nlme’

The following object is masked from ‘package:lme4’:

    lmList

> library(multcomp)
Lade nötiges Paket: mvtnorm
Lade nötiges Paket: survival
Lade nötiges Paket: TH.data
Lade nötiges Paket: MASS

Attache Paket: ‘TH.data’

The following object is masked from ‘package:MASS’:

    geyser

> 
> #Laden der Daten-CSV-Datei und Einfügen in das Objekt "study_data". 
> #Die Datei muss manuell ausgewählt werden nach der Eingabe
> study_data=read.csv(file.choose())
> 
> #Setzen aller verwendeten numerischen Werte als Faktoren, wo immer das notwendig ist (d.h. die Werte werden kategorial verwendet)
> study_data$Daytime2 <- as.factor(study_data$Daytime2)
> study_data$Scene_Nr <- as.factor(study_data$Scene_Nr)
> study_data$Scene_Nr2 <- as.factor(study_data$Scene_Nr2)
> study_data$Scene_Nr3 <- as.factor(study_data$Scene_Nr3)
> study_data$Prior_Scene_Nr <- as.factor(study_data$Prior_Scene_Nr)
> study_data$Scene_Count <- as.factor(study_data$Scene_Count)
> study_data$Subject <- as.factor(study_data$Subject)
> 
> #Modellbildung: linear mixed effect model. Da die Werte normalverteilt sind (Kolmogorov-Smirnov Test in Excel) und es nur einen random effekt gibt (Versuchspersonen), wird die Option REML=FALSE gesetzt, d.h. Model-fit geschieht nach Maximum Likelihood, nicht nach Restricted Maximum Likelihood. Das Modell wird in einem Objekt gespeichert
> 
> KSS_Sm = lmer(KSS_S~Scene_Nr2+Daytime+KSS_D+(1|Subject),data=study_data,REML=FALSE)
> 
> #Nullmodellbildung: Erzeugung reduzierter Modelle um die Relevanz der Parameter nachzuvollziehen
> #m00 ist immer das Modell mit reinem random effect zur Bestimmung der ICC1 (Intra Class Correlation 1, wie viel der Varianz der abhängigen Variable kann durch den random effect erklärt werden)
> #m01-0x Reduzierung des Modells Schrittweise von links nach rechts
> 
> KSS_Sm00 = lmer(KSS_S~(1|Subject), data=study_data, REML=FALSE)
> KSS_Sm01 = lmer(KSS_S~Daytime+KSS_D+(1|Subject),data=study_data,REML=FALSE)
> KSS_Sm02 = lmer(KSS_S~KSS_D+(1|Subject),data=study_data,REML=FALSE)
> KSS_Sm03 = lmer(KSS_S~Gender+KSS_D+(1|Subject),data=study_data,REML=FALSE)
> KSS_Sm04 = lmer(KSS_S~Sleep_Duration+KSS_D+(1|Subject),data=study_data,REML=FALSE)
> KSS_Sm05 = lmer(KSS_S~Sleep_Duration+(1|Subject),data=study_data,REML=FALSE)
> KSS_Sm06 = lmer(KSS_S~Sleep_Duration+D_MEQ_Score+KSS_D+(1|Subject),data=study_data,REML=FALSE)
> KSS_Sm07 = lmer(KSS_S~dPEP+KSS_D+(1|Subject),data=study_data,REML=FALSE)
> 
> 
> #Zusammenfassung der Modellvergleiche (ausser m00)
> 
> anova(KSS_Sm01, KSS_Sm)
Data: study_data
Models:
KSS_Sm01: KSS_S ~ Daytime + KSS_D + (1 | Subject)
KSS_Sm: KSS_S ~ Scene_Nr2 + Daytime + KSS_D + (1 | Subject)
         Df    AIC    BIC  logLik deviance  Chisq Chi Df Pr(>Chisq)
KSS_Sm01  5 392.08 406.30 -191.04   382.08                         
KSS_Sm    7 394.38 414.28 -190.19   380.38 1.7006      2     0.4273
> anova(KSS_Sm02, KSS_Sm01)
Data: study_data
Models:
KSS_Sm02: KSS_S ~ KSS_D + (1 | Subject)
KSS_Sm01: KSS_S ~ Daytime + KSS_D + (1 | Subject)
         Df    AIC    BIC  logLik deviance  Chisq Chi Df Pr(>Chisq)  
KSS_Sm02  4 393.67 405.05 -192.84   385.67                           
KSS_Sm01  5 392.08 406.30 -191.04   382.08 3.5966      1     0.0579 .
---
Signif. codes:  0 ‘***’ 0.001 ‘**’ 0.01 ‘*’ 0.05 ‘.’ 0.1 ‘ ’ 1
> anova(KSS_Sm03, KSS_Sm02)
Data: study_data
Models:
KSS_Sm02: KSS_S ~ KSS_D + (1 | Subject)
KSS_Sm03: KSS_S ~ Gender + KSS_D + (1 | Subject)
         Df    AIC    BIC  logLik deviance  Chisq Chi Df Pr(>Chisq)
KSS_Sm02  4 393.67 405.05 -192.84   385.67                         
KSS_Sm03  5 393.80 408.02 -191.90   383.80 1.8743      1      0.171
> anova(KSS_Sm04, KSS_Sm02)
Data: study_data
Models:
KSS_Sm02: KSS_S ~ KSS_D + (1 | Subject)
KSS_Sm04: KSS_S ~ Sleep_Duration + KSS_D + (1 | Subject)
         Df    AIC    BIC  logLik deviance Chisq Chi Df Pr(>Chisq)  
KSS_Sm02  4 393.67 405.05 -192.84   385.67                          
KSS_Sm04  5 389.07 403.29 -189.54   379.07 6.601      1    0.01019 *
---
Signif. codes:  0 ‘***’ 0.001 ‘**’ 0.01 ‘*’ 0.05 ‘.’ 0.1 ‘ ’ 1
> anova(KSS_Sm05, KSS_Sm04)
Data: study_data
Models:
KSS_Sm05: KSS_S ~ Sleep_Duration + (1 | Subject)
KSS_Sm04: KSS_S ~ Sleep_Duration + KSS_D + (1 | Subject)
         Df    AIC    BIC  logLik deviance  Chisq Chi Df Pr(>Chisq)    
KSS_Sm05  4 482.05 493.43 -237.03   474.05                             
KSS_Sm04  5 389.07 403.29 -189.54   379.07 94.979      1  < 2.2e-16 ***
---
Signif. codes:  0 ‘***’ 0.001 ‘**’ 0.01 ‘*’ 0.05 ‘.’ 0.1 ‘ ’ 1
> anova(KSS_Sm06, KSS_Sm04)
Data: study_data
Models:
KSS_Sm04: KSS_S ~ Sleep_Duration + KSS_D + (1 | Subject)
KSS_Sm06: KSS_S ~ Sleep_Duration + D_MEQ_Score + KSS_D + (1 | Subject)
         Df    AIC    BIC  logLik deviance Chisq Chi Df Pr(>Chisq)
KSS_Sm04  5 389.07 403.29 -189.54   379.07                        
KSS_Sm06  6 390.57 407.63 -189.28   378.57 0.505      1     0.4773
> anova(KSS_Sm07, KSS_Sm02)
Data: study_data
Models:
KSS_Sm02: KSS_S ~ KSS_D + (1 | Subject)
KSS_Sm07: KSS_S ~ dPEP + KSS_D + (1 | Subject)
         Df    AIC    BIC  logLik deviance  Chisq Chi Df Pr(>Chisq)  
KSS_Sm02  4 393.67 405.05 -192.84   385.67                           
KSS_Sm07  5 392.18 406.40 -191.09   382.18 3.4903      1    0.06173 .
---
Signif. codes:  0 ‘***’ 0.001 ‘**’ 0.01 ‘*’ 0.05 ‘.’ 0.1 ‘ ’ 1
> 
> #Überprüfung der ICC1
> 
> summary(KSS_Sm00)
Linear mixed model fit by maximum likelihood  ['lmerMod']
Formula: KSS_S ~ (1 | Subject)
   Data: study_data

     AIC      BIC   logLik deviance df.resid 
   482.5    491.0   -238.3    476.5      124 

Scaled residuals: 
     Min       1Q   Median       3Q      Max 
-2.27964 -0.73266  0.00719  0.78068  1.87473 

Random effects:
 Groups   Name        Variance Std.Dev.
 Subject  (Intercept) 2.151    1.467   
 Residual             1.721    1.312   
Number of obs: 127, groups:  Subject, 23

Fixed effects:
            Estimate Std. Error t value
(Intercept)   4.6697     0.3282   14.23
> 
> #wenn Variance des random effect (v1) geteilt durch Residual Variance (v2) + (v1) nahe null, dann ist der random effect zu vernachlässigen für das Modell und kann entfernt werden.
> 
> #Neubildung des Modells mit allen relevanten Parametern und Anzeige der Zusammenfassung
> 
> KSS_Sm = lmer(KSS_S~Sleep_Duration+KSS_D+(1|Subject), data=study_data,REML=FALSE)
> 
> summary(KSS_Sm)
Linear mixed model fit by maximum likelihood  ['lmerMod']
Formula: KSS_S ~ Sleep_Duration + KSS_D + (1 | Subject)
   Data: study_data

     AIC      BIC   logLik deviance df.resid 
   389.1    403.3   -189.5    379.1      122 

Scaled residuals: 
    Min      1Q  Median      3Q     Max 
-2.4161 -0.4606 -0.0432  0.5290  2.8907 

Random effects:
 Groups   Name        Variance Std.Dev.
 Subject  (Intercept) 0.7451   0.8632  
 Residual             0.8426   0.9179  
Number of obs: 127, groups:  Subject, 23

Fixed effects:
               Estimate Std. Error t value
(Intercept)     0.22007    0.55886   0.394
Sleep_Duration  0.17751    0.06767   2.623
KSS_D           0.75924    0.06331  11.992

Correlation of Fixed Effects:
            (Intr) Slp_Dr
Sleep_Durtn -0.794       
KSS_D       -0.527  0.042
> 
> #Signifikanz von fixed effect Elementen
> Anova(KSS_Sm)
Analysis of Deviance Table (Type II Wald chisquare tests)

Response: KSS_S
                  Chisq Df Pr(>Chisq)    
Sleep_Duration   6.8816  1   0.008709 ** 
KSS_D          143.8068  1  < 2.2e-16 ***
---
Signif. codes:  0 ‘***’ 0.001 ‘**’ 0.01 ‘*’ 0.05 ‘.’ 0.1 ‘ ’ 1
> 
> #Prüfung der Signifikanz einzelner fixed effect Stufen
> cftest(KSS_Sm)

	 Simultaneous Tests for General Linear Hypotheses

Fit: lmer(formula = KSS_S ~ Sleep_Duration + KSS_D + (1 | Subject), 
    data = study_data, REML = FALSE)

Linear Hypotheses:
                    Estimate Std. Error z value Pr(>|z|)    
(Intercept) == 0     0.22007    0.55886   0.394  0.69373    
Sleep_Duration == 0  0.17751    0.06767   2.623  0.00871 ** 
KSS_D == 0           0.75924    0.06331  11.992  < 2e-16 ***
---
Signif. codes:  0 ‘***’ 0.001 ‘**’ 0.01 ‘*’ 0.05 ‘.’ 0.1 ‘ ’ 1
(Univariate p values reported)

> 
> #Bildung der 95 Prozent Konfidenzintervalle für fixed und random effects
> confint(KSS_Sm)
Computing profile confidence intervals ...
                     2.5 %    97.5 %
.sig01          0.60218323 1.2559988
.sigma          0.80551413 1.0591792
(Intercept)    -0.88368705 1.3244730
Sleep_Duration  0.04299785 0.3112770
KSS_D           0.63229588 0.8861022
> 
> #Ermittlung von eines näherungsweisen R^2 (Erklärte Varianz durch das Modell) aus RonghuiXu2003 (Omega0^2) und speichern in Variable "r2"
> 
> r2 <-1-var(residuals(KSS_Sm))/(var(model.response(model.frame(KSS_Sm))))
> r2
[1] 0.8048267
> 
> #Ermittlung der Effektstärke nach Cohen
> 
> sqrt(r2/(1-r2))
[1] 2.030678
> 
> #Prüfung der Normalverteilung der Intercepts und der Residuals
> # ranef(modell) gibt die Intercepts wieder
> # residuals(modell) gibt die Residuals wieder
> 
> layout(matrix(1:2, ncol=2))
> qint <- ranef(KSS_Sm)$Subject[["(Intercept)"]]
> qres <- residuals(KSS_Sm)
> qqnorm(qint, ylab = "Estimated random intercepts", xlim =c(-3,3), ylim=c(-4,4), main="Random intercepts")
> qqline(qint)
> qqnorm(qres, xlim = c(-3,3), ylim = c(-4,4), ylab="Estimated residuals", main= "Residuals")
> qqline(qres)
> 
> #Extraktion der Schätzer für die fixed effects:
> fixef(KSS_Sm)
   (Intercept) Sleep_Duration          KSS_D 
     0.2200744      0.1775051      0.7592415 
> 
> #Extraktion der geschätzten Anpassungen durch zufällige Effekte
> ranef(KSS_Sm)
$Subject
   (Intercept)
3  -1.26391403
5   0.57866758
6   0.60551403
8   0.13898470
9  -1.30232511
10 -0.50930579
11  0.60936831
12 -0.10093275
13  0.38211826
14  0.81785034
15  0.41784919
16 -0.17882685
17 -1.29320543
18  1.64532415
19  0.27331740
20 -0.79621057
21 -0.34567437
22  1.13458248
23  0.66193698
24 -1.20634464
25  0.03287130
26 -0.07281197
27 -0.22883323

with conditional variances for “Subject” 
> 
> #Extraktion der Koeffizienten unter Berücksichtigung der zufälligen Effekte
> coef(KSS_Sm)
$Subject
    (Intercept) Sleep_Duration     KSS_D
3  -1.043839637      0.1775051 0.7592415
5   0.798741974      0.1775051 0.7592415
6   0.825588418      0.1775051 0.7592415
8   0.359059087      0.1775051 0.7592415
9  -1.082250724      0.1775051 0.7592415
10 -0.289231397      0.1775051 0.7592415
11  0.829442702      0.1775051 0.7592415
12  0.119141637      0.1775051 0.7592415
13  0.602192651      0.1775051 0.7592415
14  1.037924734      0.1775051 0.7592415
15  0.637923584      0.1775051 0.7592415
16  0.041247544      0.1775051 0.7592415
17 -1.073131041      0.1775051 0.7592415
18  1.865398541      0.1775051 0.7592415
19  0.493391793      0.1775051 0.7592415
20 -0.576136175      0.1775051 0.7592415
21 -0.125599983      0.1775051 0.7592415
22  1.354656875      0.1775051 0.7592415
23  0.882011372      0.1775051 0.7592415
24 -0.986270247      0.1775051 0.7592415
25  0.252945688      0.1775051 0.7592415
26  0.147262418      0.1775051 0.7592415
27 -0.008758844      0.1775051 0.7592415

attr(,"class")
[1] "coef.mer"
> 
> #Extraktion der geschätzten Werte
> fitted(KSS_Sm)
      16       17       18       25       26       27       34       35       36       43       44 
2.476421 2.476421 2.476421 8.115210 8.115210 8.115210 5.105090 5.105090 5.105090 2.942573 2.942573 
      45       46       47       48       49       50       51       52       53       54       55 
2.942573 7.005038 7.005038 7.005038 4.449476 4.449476 4.449476 3.374756 3.374756 3.374756 1.623794 
      56       57       58       59       60       61       62       63       64       65       66 
1.623794 1.623794 3.901518 3.901518 3.901518 4.931440 4.931440 4.931440 4.172198 4.172198 4.172198 
      67       68       69       70       71       72       73       74       75       76       77 
4.221138 4.221138 4.221138 3.816907 3.816907 3.816907 6.311425 6.311425 6.311425 4.211206 4.211206 
      78       79       80       81       82       83       84       85       86       87       88 
4.211206 4.873664 4.873664 4.873664 7.151388 7.151388 7.151388 4.562415 4.562415 4.562415 6.613414 
      89       90       91       92       93       94       95       96       97       98       99 
6.613414 6.613414 4.320749 4.320749 4.320749 5.079991 5.079991 5.079991 5.217838 5.217838 5.217838 
     100      101      102      103      104      105      106      107      108      109      110 
2.269624 2.269624 2.269624 7.978862 7.978862 7.978862 8.067615 8.067615 8.067615 4.684141 4.684141 
     111      112      113      114      115      116      117      118      119      120      121 
4.684141 4.546168 4.546168 4.546168 4.955591 4.955591 4.955591 2.677867 2.677867 2.677867 3.039650 
     122      123      124      125      126      127      128      129      130      131      132 
3.039650 3.039650 5.090649 5.090649 5.090649 4.164897 4.164897 4.164897 5.407433 5.407433 5.407433 
     133      134      135      136      138      139      140      141      143      144      145 
3.346597 3.346597 3.346597 4.105838 4.105838 1.419738 1.419738 1.419738 4.052473 4.052473 6.366409 
     146      147      148      149      150      151      152      153      154      155      156 
6.366409 6.366409 4.621200 4.621200 4.621200 6.482607 6.482607 6.482607 6.211505 6.211505 6.211505 
     157      158      159      160      161      162 
3.422749 3.422749 3.422749 2.663508 2.663508 2.663508 
> summary(fitted(KSS_Sm))
   Min. 1st Qu.  Median    Mean 3rd Qu.    Max. 
  1.420   3.423   4.546   4.661   5.407   8.115 
> 
> #Extraktion der Residuals und Zusammenfassung
> summary(resid(KSS_Sm))
    Min.  1st Qu.   Median     Mean  3rd Qu.     Max. 
-2.21784 -0.42275 -0.03965  0.00000  0.48561  2.65340 
2019-10-26 13:57:25.986 R[11438:849009] WARNING: <NSSavePanel: 0x7fa54f95b760> found it necessary to prepare implicitly; please prepare panels using NSSavePanel rather than NSApplication or NSWindow.
2019-10-26 13:57:25.992 R[11438:849009] WARNING: <NSSavePanel: 0x7fa54f95b760> found it necessary to start implicitly; please start panels using NSSavePanel rather than NSApplication or NSWindow.
2019-10-26 13:57:25.992 R[11438:849009] WARNING: <NSSavePanel: 0x7fa54f95b760> running implicitly; please run panels using NSSavePanel rather than NSApplication.
> 
