# Supplementary material for: Influence of common lighting conditions and time-of-day on the effort-related cardiac response
Source: PLoS One. 2020 Oct 7;15(10):e0239553. doi: 10.1371/journal.pone.0239553 (PMC7540875; doi:10.1371/journal.pone.0239553)
Supplement: S1 File — The code can be executed with the free R software (GNU General Public License). The plots, included in the Results section, can be created directly from the study data with the file PEP_Plots.R. For the Raincloud plots, additional source files are needed from Allen et al. [54]. Further, the ZIP file contains text files with the R software console output, showing the executed code and the results (*.txt file extensions). Lastly, S1 File contains PDF files for all dependent variables with significant predictor variables. The PDF files contain two plots each, showing the QQ-Plots for Random Intercepts and Residuals from the linear mixed-effect model. (ZIP) [file pone.0239553.s003.zip › 15_Motivation.txt]

R version 3.6.1 (2019-07-05) -- "Action of the Toes"
Copyright (C) 2019 The R Foundation for Statistical Computing
Platform: x86_64-apple-darwin15.6.0 (64-bit)

R ist freie Software und kommt OHNE JEGLICHE GARANTIE.
Sie sind eingeladen, es unter bestimmten Bedingungen weiter zu verbreiten.
Tippen Sie 'license()' or 'licence()' für Details dazu.

R ist ein Gemeinschaftsprojekt mit vielen Beitragenden.
Tippen Sie 'contributors()' für mehr Information und 'citation()',
um zu erfahren, wie R oder R packages in Publikationen zitiert werden können.

Tippen Sie 'demo()' für einige Demos, 'help()' für on-line Hilfe, oder
'help.start()' für eine HTML Browserschnittstelle zur Hilfe.
Tippen Sie 'q()', um R zu verlassen.

[R.app GUI 1.70 (7684) x86_64-apple-darwin15.6.0]

[Arbeitsbereich wiederhergestellt aus /Users/zauner/.RData]
[Verlauf wiederhergestellt aus /Users/zauner/.Rapp.history]

> #Laden aller notwendigen Bibliotheken
> library(ordinal)
> library(lme4)
Lade nötiges Paket: Matrix

Attache Paket: ‘lme4’

The following objects are masked from ‘package:ordinal’:

    ranef, VarCorr

> library(car)
Lade nötiges Paket: carData
Registered S3 methods overwritten by 'car':
  method                          from
  influence.merMod                lme4
  cooks.distance.influence.merMod lme4
  dfbeta.influence.merMod         lme4
  dfbetas.influence.merMod        lme4
> library(nlme)

Attache Paket: ‘nlme’

The following object is masked from ‘package:lme4’:

    lmList

The following objects are masked from ‘package:ordinal’:

    ranef, VarCorr

> library(multcomp)
Lade nötiges Paket: mvtnorm
Lade nötiges Paket: survival
Lade nötiges Paket: TH.data
Lade nötiges Paket: MASS

Attache Paket: ‘TH.data’

The following object is masked from ‘package:MASS’:

    geyser

> 
> #Laden der Daten-CSV-Datei und Einfügen in das Objekt "study_data". 
> #Die Datei muss manuell ausgewählt werden nach der Eingabe
> study_data=read.csv(file.choose())
> 
> #Setzen aller verwendeten numerischen Werte als Faktoren, wo immer das notwendig ist (d.h. die Werte werden kategorial verwendet)
> study_data$Daytime2 <- as.factor(study_data$Daytime2)
> study_data$Scene_Nr <- as.factor(study_data$Scene_Nr)
> study_data$Scene_Nr2 <- as.factor(study_data$Scene_Nr2)
> study_data$Scene_Nr3 <- as.factor(study_data$Scene_Nr3)
> study_data$Prior_Scene_Nr <- as.factor(study_data$Prior_Scene_Nr)
> study_data$Scene_Count <- as.factor(study_data$Scene_Count)
> study_data$Subject <- as.factor(study_data$Subject)
> study_data$Appeal <- as.factor(study_data$Appeal)
> study_data$Motivation <- as.factor(study_data$Motivation)
> study_data$Appeal_Compared <- as.factor(study_data$Appeal_Compared)
> 
> 
> #Modellbildung: Cumulative Link Mixed Model: Da die Werte nicht normalverteilt sind sind (Kolmogorov-Smirnov Test in Excel) und es nur einen random effekt gibt (Versuchspersonen), und die abhängige Variable Ordinalskaliert ist. Das Modell wird in einem Objekt gespeichert
> 
> Motivationm = clmm(Motivation ~ Scene_Nr2+Daytime+D_MEQ_Score+(1|Subject), data=study_data, nAGQ=10)
> 
> summary(Motivationm)
Cumulative Link Mixed Model fitted with the adaptive Gauss-Hermite 
quadrature approximation with 10 quadrature points 

formula: Motivation ~ Scene_Nr2 + Daytime + D_MEQ_Score + (1 | Subject)
data:    study_data

 link  threshold nobs logLik AIC    niter     max.grad cond.H 
 logit flexible  127  -68.41 152.81 513(4132) 4.88e-06 2.9e+05

Random effects:
 Groups  Name        Variance Std.Dev.
 Subject (Intercept) 22.22    4.714   
Number of groups:  Subject 23 

Coefficients:
               Estimate Std. Error z value Pr(>|z|)
Scene_Nr21       0.2690     0.6898   0.390    0.696
Scene_Nr23       1.0652     0.7194   1.481    0.139
DaytimeMorning   0.2389     0.5938   0.402    0.687
D_MEQ_Score      0.1046     0.1123   0.931    0.352

Threshold coefficients:
    Estimate Std. Error z value
1|2   -5.660      6.377  -0.888
2|3   -1.959      6.130  -0.320
3|4    7.567      6.141   1.232
(35 observations deleted due to missingness)
> 
> #Nullmodellbildung: Erzeugung reduzierter Modelle um die Relevanz der Parameter nachzuvollziehen
> #m01-0x Reduzierung des Modells Schrittweise
> 
> Motivationm00 = clmm(Motivation ~ 1+(1|Subject), data=study_data, nAGQ=10)
> Motivationm01 = clmm(Motivation ~ Scene_Nr2*Daytime+Scene_Nr2+Daytime+D_MEQ_Score+(1|Subject), data=study_data, nAGQ=10)
> Motivationm02 = clmm(Motivation ~ Daytime+D_MEQ_Score+(1|Subject), data=study_data, nAGQ=10)
> Motivationm03 = clmm(Motivation ~ Scene_Nr2+D_MEQ_Score+(1|Subject), data=study_data, nAGQ=10)
> Motivationm04 = clmm(Motivation ~ Scene_Nr2+Daytime+(1|Subject), data=study_data, nAGQ=10)
> Motivationm05 = clmm(Motivation ~ Scene_Nr2+Daytime+D_MEQ_Score+(1+Daytime|Subject), data=study_data)
> Motivationm06 = clmm(Motivation ~ Scene_Nr2+Daytime+D_MEQ_Score+(1+D_MEQ_Score|Subject), data=study_data)
> Motivationm07 = clmm(Motivation ~ Scene_Nr2+Daytime+D_MEQ_Score+Gender+(1|Subject), data=study_data, nAGQ=10)
> Motivationm08 = clmm(Motivation ~ Scene_Nr2+Daytime+D_MEQ_Score+KSS_D+(1|Subject), data=study_data, nAGQ=10)
> Motivationm09 = clmm(Motivation ~ Gender+(1|Subject), data=subset(study_data,Prior_Scene_Nr!="NA"), nAGQ=10)
> Motivationm10 = clmm(Motivation ~ Gender+Prior_Scene_Nr+(1|Subject), data=subset(study_data,Prior_Scene_Nr!="NA"))
> Motivationm11 = clmm2(Motivation ~ Scene_Nr2, random=Subject, data=study_data)
> Motivationm12 = clmm2(Motivation ~ Scene_Nr2, data=study_data)
> Motivationm13 = clmm(Motivation ~ Gender+(1|Subject), data=study_data)
> Motivationm14 = clmm(Motivation ~ Gender+(1+Daytime|Subject), data=study_data)
> Motivationm15 = clmm(Motivation ~ 1+(1|Subject), data=study_data)
> Motivationm16 = clmm2(Motivation ~ Gender, random=Subject, data=study_data)
Warnmeldung:
clmm2 may not have converged:
  optimizer 'ucminf' terminated with max|gradient|: 2091.46147740325 
> Motivationm17 = clmm2(Motivation ~ Gender, data=study_data)
> 
> 
> #Zusammenfassung der Modellvergleiche
> 
> anova(Motivationm01, Motivationm)
Likelihood ratio tests of cumulative link models:
 
              formula:                                                                            
Motivationm   Motivation ~ Scene_Nr2 + Daytime + D_MEQ_Score + (1 | Subject)                      
Motivationm01 Motivation ~ Scene_Nr2 * Daytime + Scene_Nr2 + Daytime + D_MEQ_Score + (1 | Subject)
              link: threshold:
Motivationm   logit flexible  
Motivationm01 logit flexible  

              no.par    AIC  logLik LR.stat df Pr(>Chisq)
Motivationm        8 152.81 -68.406                      
Motivationm01     10 155.75 -67.873  1.0649  2     0.5872
> anova(Motivationm02, Motivationm)
Likelihood ratio tests of cumulative link models:
 
              formula:                                                       link:
Motivationm02 Motivation ~ Daytime + D_MEQ_Score + (1 | Subject)             logit
Motivationm   Motivation ~ Scene_Nr2 + Daytime + D_MEQ_Score + (1 | Subject) logit
              threshold:
Motivationm02 flexible  
Motivationm   flexible  

              no.par    AIC  logLik LR.stat df Pr(>Chisq)
Motivationm02      6 151.31 -69.657                      
Motivationm        8 152.81 -68.406  2.5015  2     0.2863
> anova(Motivationm03, Motivationm)
Likelihood ratio tests of cumulative link models:
 
              formula:                                                       link:
Motivationm03 Motivation ~ Scene_Nr2 + D_MEQ_Score + (1 | Subject)           logit
Motivationm   Motivation ~ Scene_Nr2 + Daytime + D_MEQ_Score + (1 | Subject) logit
              threshold:
Motivationm03 flexible  
Motivationm   flexible  

              no.par    AIC  logLik LR.stat df Pr(>Chisq)
Motivationm03      7 150.97 -68.487                      
Motivationm        8 152.81 -68.406  0.1627  1     0.6867
> anova(Motivationm04, Motivationm)
Likelihood ratio tests of cumulative link models:
 
              formula:                                                       link:
Motivationm04 Motivation ~ Scene_Nr2 + Daytime + (1 | Subject)               logit
Motivationm   Motivation ~ Scene_Nr2 + Daytime + D_MEQ_Score + (1 | Subject) logit
              threshold:
Motivationm04 flexible  
Motivationm   flexible  

              no.par    AIC  logLik LR.stat df Pr(>Chisq)
Motivationm04      7 151.68 -68.838                      
Motivationm        8 152.81 -68.406  0.8648  1     0.3524
> anova(Motivationm05, Motivationm)
Likelihood ratio tests of cumulative link models:
 
              formula:                                                                
Motivationm   Motivation ~ Scene_Nr2 + Daytime + D_MEQ_Score + (1 | Subject)          
Motivationm05 Motivation ~ Scene_Nr2 + Daytime + D_MEQ_Score + (1 + Daytime | Subject)
              link: threshold:
Motivationm   logit flexible  
Motivationm05 logit flexible  

              no.par    AIC  logLik LR.stat df Pr(>Chisq)  
Motivationm        8 152.81 -68.406                        
Motivationm05     10 149.67 -64.837  7.1382  2    0.02818 *
---
Signif. codes:  0 ‘***’ 0.001 ‘**’ 0.01 ‘*’ 0.05 ‘.’ 0.1 ‘ ’ 1
> anova(Motivationm06, Motivationm)
Likelihood ratio tests of cumulative link models:
 
              formula:                                                                    
Motivationm   Motivation ~ Scene_Nr2 + Daytime + D_MEQ_Score + (1 | Subject)              
Motivationm06 Motivation ~ Scene_Nr2 + Daytime + D_MEQ_Score + (1 + D_MEQ_Score | Subject)
              link: threshold:
Motivationm   logit flexible  
Motivationm06 logit flexible  

              no.par    AIC  logLik LR.stat df Pr(>Chisq)
Motivationm        8 152.81 -68.406                      
Motivationm06     10 157.66 -68.831 -0.8501  2          1
> anova(Motivationm07, Motivationm)
Likelihood ratio tests of cumulative link models:
 
              formula:                                                                link:
Motivationm   Motivation ~ Scene_Nr2 + Daytime + D_MEQ_Score + (1 | Subject)          logit
Motivationm07 Motivation ~ Scene_Nr2 + Daytime + D_MEQ_Score + Gender + (1 | Subject) logit
              threshold:
Motivationm   flexible  
Motivationm07 flexible  

              no.par    AIC  logLik LR.stat df Pr(>Chisq)  
Motivationm        8 152.81 -68.406                        
Motivationm07      9 148.51 -65.256  6.2995  1    0.01208 *
---
Signif. codes:  0 ‘***’ 0.001 ‘**’ 0.01 ‘*’ 0.05 ‘.’ 0.1 ‘ ’ 1
> anova(Motivationm08, Motivationm)
Likelihood ratio tests of cumulative link models:
 
              formula:                                                               link:
Motivationm   Motivation ~ Scene_Nr2 + Daytime + D_MEQ_Score + (1 | Subject)         logit
Motivationm08 Motivation ~ Scene_Nr2 + Daytime + D_MEQ_Score + KSS_D + (1 | Subject) logit
              threshold:
Motivationm   flexible  
Motivationm08 flexible  

              no.par    AIC  logLik LR.stat df Pr(>Chisq)
Motivationm        8 152.81 -68.406                      
Motivationm08      9 154.07 -68.036  0.7391  1       0.39
> anova(Motivationm10, Motivationm09)
Likelihood ratio tests of cumulative link models:
 
              formula:                                             link: threshold:
Motivationm09 Motivation ~ Gender + (1 | Subject)                  logit flexible  
Motivationm10 Motivation ~ Gender + Prior_Scene_Nr + (1 | Subject) logit flexible  

              no.par    AIC  logLik LR.stat df Pr(>Chisq)
Motivationm09      5 108.54 -49.269                      
Motivationm10      7 109.93 -47.963  2.6113  2      0.271
> anova(Motivationm11, Motivationm12)
Likelihood ratio tests of cumulative link models

Response: Motivation
            Model Resid. df -2logLik   Test    Df LR stat. Pr(Chi)
1 Scene_Nr2 |  |        122 228.7157                              
2 Scene_Nr2 |  |        121 137.5228 1 vs 2     1 91.19297       0
> anova(Motivationm13, Motivationm15)
Likelihood ratio tests of cumulative link models:
 
              formula:                            link: threshold:
Motivationm15 Motivation ~ 1 + (1 | Subject)      logit flexible  
Motivationm13 Motivation ~ Gender + (1 | Subject) logit flexible  

              no.par    AIC  logLik LR.stat df Pr(>Chisq)  
Motivationm15      4 148.01 -70.006                        
Motivationm13      5 145.93 -67.963  4.0863  1    0.04323 *
---
Signif. codes:  0 ‘***’ 0.001 ‘**’ 0.01 ‘*’ 0.05 ‘.’ 0.1 ‘ ’ 1
> anova(Motivationm14, Motivationm13)
Likelihood ratio tests of cumulative link models:
 
              formula:                                      link: threshold:
Motivationm13 Motivation ~ Gender + (1 | Subject)           logit flexible  
Motivationm14 Motivation ~ Gender + (1 + Daytime | Subject) logit flexible  

              no.par    AIC  logLik LR.stat df Pr(>Chisq)
Motivationm13      5 145.93 -67.963                      
Motivationm14      7 145.56 -65.782   4.362  2     0.1129
> anova(Motivationm16, Motivationm17)
Likelihood ratio tests of cumulative link models

Response: Motivation
         Model Resid. df -2logLik   Test    Df LR stat. Pr(Chi)
1 Gender |  |        123 219.7727                              
2 Gender |  |        122 135.9303 1 vs 2     1 83.84233       0
> 
> 
> 
> #Neubildung des Modells mit allen relevanten Parametern und Anzeige der Zusammenfassung, für spätere Grafikerstellung zudem noch Modellerstellung mit alter Funktion clmm2.
> 
> Motivationm = clmm(Motivation ~Gender + (1|Subject), data=study_data)
> summary(Motivationm)
Cumulative Link Mixed Model fitted with the Laplace approximation

formula: Motivation ~ Gender + (1 | Subject)
data:    study_data

 link  threshold nobs logLik AIC    niter     max.grad cond.H 
 logit flexible  127  -67.96 145.93 288(3062) 3.13e+01 7.8e+05

Random effects:
 Groups  Name        Variance Std.Dev.
 Subject (Intercept) 22.42    4.735   
Number of groups:  Subject 23 

Coefficients:
         Estimate Std. Error z value Pr(>|z|)    
Genderw -4.544567   0.001264   -3595   <2e-16 ***
---
Signif. codes:  0 ‘***’ 0.001 ‘**’ 0.01 ‘*’ 0.05 ‘.’ 0.1 ‘ ’ 1

Threshold coefficients:
      Estimate Std. Error    z value
1|2 -14.335006   0.001264 -11340.816
2|3 -10.503095   0.001264  -8309.343
3|4  -0.429556   1.116863     -0.385
(35 observations deleted due to missingness)
> 
> #Extraktion der Lagekoeffizienten (kann auch noch vereinzelt werden mit angehängtem [1] usw.)
> Motivationm$Theta
       1|2       2|3       3|4
 -14.33501 -10.50309 -0.429556
> 
> #Odds Ratios für alle Coeffizienten, In der Reihenfolge werden zuerst die Werte für Lagekoeffizienten, danach jene für die Parameter-Koeffizienten dargestellt
> exp(coef(Motivationm))
         1|2          2|3          3|4      Genderw 
5.948208e-07 2.745137e-05 6.507980e-01 1.062477e-02 
> 
> #Berechnung der 95% Konfidenzintervalle für Koeffizienten
> confint(Motivationm)
             2.5 %     97.5 %
1|2     -14.337483 -14.332528
2|3     -10.505572 -10.500617
3|4      -2.618568   1.759456
Genderw  -4.547045  -4.542090
> 
> #Berechnung der Wahrscheinlichkeiten zum Eintreten bestimmter Wertungen, Die Umrechnung geschieht mittels dem Befehl plogis, der den Term logit^-1(Theta-Beta-ranef) berechnet, oder auch 1-1/(1+exp(Theta-Beta-ranef)), wobei Theta die Koeffizienten der Kategorien sind, Beta die Koeffizienten der (ggf. mehreren) Parameter und ranef die Koeffizienten der zufälligen Effekte (Subjects). Wenn ranef ausgelassen wird, wird ein "durchschnittlicher" Wert aller Subjects errechnet.
> #Unterste Stufe mit Intercept-Einstellung
> plogis(Motivationm$Theta[1])
[1] 5.948204e-07
> plogis(Motivationm$Theta[1]-Motivationm$beta[1])
    Genderw 
5.59812e-05 
> 
> #zweite Stufe mit Intercept-Einstellung
> plogis(Motivationm$Theta[2])-plogis(Motivationm$Theta[1])
[1] 2.685579e-05
> plogis(Motivationm$Theta[2]-Motivationm$beta[1])-plogis(Motivationm$Theta[1]-Motivationm$beta[1])
    Genderw 
0.002521074 
> 
> #dritte Stufe mit Intercept-Einstellung
> plogis(Motivationm$Theta[3])-plogis(Motivationm$Theta[2])
[1] 0.3942049
> plogis(Motivationm$Theta[3]-Motivationm$beta[1])-plogis(Motivationm$Theta[2]-Motivationm$beta[1])
  Genderw 
0.9813594 
> 
> #vierte Stufe mit Intercept-Einstellung
> 1-plogis(Motivationm$Theta[3])
[1] 0.6057676
> 1-plogis(Motivationm$Theta[3]-Motivationm$beta[1])
   Genderw 
0.01606351 
> 
> #Ermittlung von McFadden´s Pseudo R2, basierend auf log-likelihood-Unterschieden, Werte zwischen 0.2 bis 0.4 stellen gemäß McFadden exzellenten Model-Fit dar!
> 
> ll.null <-Motivationm00$logLik
> ll.proposed <-Motivationm$logLik
> (ll.null-ll.proposed)/ll.null
[1] 0.03123067
> 
