# Supplementary material for: Influence of common lighting conditions and time-of-day on the effort-related cardiac response
Source: PLoS One. 2020 Oct 7;15(10):e0239553. doi: 10.1371/journal.pone.0239553 (PMC7540875; doi:10.1371/journal.pone.0239553)
Supplement: S1 File — The code can be executed with the free R software (GNU General Public License). The plots, included in the Results section, can be created directly from the study data with the file PEP_Plots.R. For the Raincloud plots, additional source files are needed from Allen et al. [54]. Further, the ZIP file contains text files with the R software console output, showing the executed code and the results (*.txt file extensions). Lastly, S1 File contains PDF files for all dependent variables with significant predictor variables. The PDF files contain two plots each, showing the QQ-Plots for Random Intercepts and Residuals from the linear mixed-effect model. (ZIP) [file pone.0239553.s003.zip › 16_Appeal.txt]

R version 3.6.1 (2019-07-05) -- "Action of the Toes"
Copyright (C) 2019 The R Foundation for Statistical Computing
Platform: x86_64-apple-darwin15.6.0 (64-bit)

R ist freie Software und kommt OHNE JEGLICHE GARANTIE.
Sie sind eingeladen, es unter bestimmten Bedingungen weiter zu verbreiten.
Tippen Sie 'license()' or 'licence()' für Details dazu.

R ist ein Gemeinschaftsprojekt mit vielen Beitragenden.
Tippen Sie 'contributors()' für mehr Information und 'citation()',
um zu erfahren, wie R oder R packages in Publikationen zitiert werden können.

Tippen Sie 'demo()' für einige Demos, 'help()' für on-line Hilfe, oder
'help.start()' für eine HTML Browserschnittstelle zur Hilfe.
Tippen Sie 'q()', um R zu verlassen.

[R.app GUI 1.70 (7684) x86_64-apple-darwin15.6.0]

[Arbeitsbereich wiederhergestellt aus /Users/zauner/.RData]
[Verlauf wiederhergestellt aus /Users/zauner/.Rapp.history]

> #Laden aller notwendigen Bibliotheken
> library(ordinal)
> library(lme4)
Lade nötiges Paket: Matrix

Attache Paket: ‘lme4’

The following objects are masked from ‘package:ordinal’:

    ranef, VarCorr

> library(car)
Lade nötiges Paket: carData
Registered S3 methods overwritten by 'car':
  method                          from
  influence.merMod                lme4
  cooks.distance.influence.merMod lme4
  dfbeta.influence.merMod         lme4
  dfbetas.influence.merMod        lme4
> library(nlme)

Attache Paket: ‘nlme’

The following object is masked from ‘package:lme4’:

    lmList

The following objects are masked from ‘package:ordinal’:

    ranef, VarCorr

> library(multcomp)
Lade nötiges Paket: mvtnorm
Lade nötiges Paket: survival
Lade nötiges Paket: TH.data
Lade nötiges Paket: MASS

Attache Paket: ‘TH.data’

The following object is masked from ‘package:MASS’:

    geyser

> 
> #Laden der Daten-CSV-Datei und Einfügen in das Objekt "study_data". 
> #Die Datei muss manuell ausgewählt werden nach der Eingabe
> study_data=read.csv(file.choose())
> 
> #Setzen aller verwendeten numerischen Werte als Faktoren, wo immer das notwendig ist (d.h. die Werte werden kategorial verwendet)
> study_data$Daytime2 <- as.factor(study_data$Daytime2)
> study_data$Scene_Nr <- as.factor(study_data$Scene_Nr)
> study_data$Scene_Nr2 <- as.factor(study_data$Scene_Nr2)
> study_data$Scene_Nr3 <- as.factor(study_data$Scene_Nr3)
> study_data$Prior_Scene_Nr <- as.factor(study_data$Prior_Scene_Nr)
> study_data$Scene_Count <- as.factor(study_data$Scene_Count)
> study_data$Subject <- as.factor(study_data$Subject)
> study_data$Motivation <- as.factor(study_data$Motivation)
> study_data$Appeal <- as.factor(study_data$Appeal)
> study_data$Appeal_Compared <- as.factor(study_data$Appeal_Compared)
> 
> 
> #Modellbildung: Cumulative Link Mixed Model: Da die Werte nicht normalverteilt sind sind (Kolmogorov-Smirnov Test in Excel) und es nur einen random effekt gibt (Versuchspersonen), und die abhängige Variable Ordinalskaliert ist. Das Modell wird in einem Objekt gespeichert
> 
> Appealm = clmm(Appeal ~ Scene_Nr2+Daytime+D_MEQ_Score+(1|Subject), data=study_data, nAGQ=10)
> 
> summary(Appealm)
Cumulative Link Mixed Model fitted with the adaptive Gauss-Hermite 
quadrature approximation with 10 quadrature points 

formula: Appeal ~ Scene_Nr2 + Daytime + D_MEQ_Score + (1 | Subject)
data:    study_data

 link  threshold nobs logLik  AIC    niter     max.grad cond.H 
 logit flexible  124  -124.33 264.66 426(2398) 1.25e-04 2.8e+05

Random effects:
 Groups  Name        Variance Std.Dev.
 Subject (Intercept) 4.523    2.127   
Number of groups:  Subject 23 

Coefficients:
               Estimate Std. Error z value Pr(>|z|)    
Scene_Nr21     -1.93908    0.50685  -3.826  0.00013 ***
Scene_Nr23     -0.18928    0.48777  -0.388  0.69797    
DaytimeMorning -0.03149    0.40740  -0.077  0.93839    
D_MEQ_Score     0.02476    0.05122   0.483  0.62887    
---
Signif. codes:  0 ‘***’ 0.001 ‘**’ 0.01 ‘*’ 0.05 ‘.’ 0.1 ‘ ’ 1

Threshold coefficients:
     Estimate Std. Error z value
-1|0   -2.362      2.775  -0.851
0|1    -1.050      2.769  -0.379
1|2     3.147      2.787   1.129
(38 observations deleted due to missingness)
> 
> #Nullmodellbildung: Erzeugung reduzierter Modelle um die Relevanz der Parameter nachzuvollziehen
> #m01-0x Reduzierung des Modells Schrittweise
> 
> Appealm00 = clmm(Appeal ~ 1+(1|Subject), data=study_data, nAGQ=10)
> Appealm01 = clmm(Appeal ~ Scene_Nr2*Daytime+Scene_Nr2+Daytime+D_MEQ_Score+(1|Subject), data=study_data, nAGQ=10)
> Appealm02 = clmm(Appeal ~ Daytime+D_MEQ_Score+(1|Subject), data=study_data, nAGQ=10)
> Appealm03 = clmm(Appeal ~ Scene_Nr2+D_MEQ_Score+(1|Subject), data=study_data, nAGQ=10)
> Appealm04 = clmm(Appeal ~ Scene_Nr2+Daytime+(1|Subject), data=study_data, nAGQ=10)
> Appealm05 = clmm(Appeal ~ Scene_Nr2+Daytime+D_MEQ_Score+(1+Daytime|Subject), data=study_data)
> Appealm06 = clmm(Appeal ~ Scene_Nr2+Daytime+D_MEQ_Score+(1+D_MEQ_Score|Subject), data=study_data)
> Appealm07 = clmm(Appeal ~ Scene_Nr2+Daytime+D_MEQ_Score+Gender+(1|Subject), data=study_data, nAGQ=10)
> Appealm08 = clmm(Appeal ~ Scene_Nr2+Daytime+D_MEQ_Score+KSS_D+(1|Subject), data=study_data, nAGQ=10)
> Appealm09 = clmm(Appeal ~ Scene_Nr2+(1|Subject), data=study_data, nAGQ=10)
> Appealm092 = clmm(Appeal ~ Scene_Nr2+(1|Subject), data=subset(study_data,Prior_Scene_Nr!="NA"), nAGQ=10)
> Appealm10 = clmm(Appeal ~ Scene_Nr2+Gender+(1|Subject), data=study_data, nAGQ=10)
> Appealm11 = clmm(Appeal ~ Scene_Nr2+Prior_Scene_Nr+(1|Subject), data=subset(study_data,Prior_Scene_Nr!="NA"), nAGQ=10)
> Appealm12 = clmm2(Appeal ~ Scene_Nr2, random=Subject, data=study_data)
Warnmeldung:
clmm2 may not have converged:
  optimizer 'ucminf' terminated with max|gradient|: 433.833963609824 
> Appealm13 = clmm2(Appeal ~ Scene_Nr2, data=study_data)
> 
> #Zusammenfassung der Modellvergleiche
> 
> anova(Appealm01, Appealm)
Likelihood ratio tests of cumulative link models:
 
          formula:                                                                         link: threshold:
Appealm   Appeal ~ Scene_Nr2 + Daytime + D_MEQ_Score + (1 | Subject)                       logit flexible  
Appealm01 Appeal ~ Scene_Nr2 * Daytime + Scene_Nr2 + Daytime + D_MEQ_Score + (1 | Subject) logit flexible  

          no.par    AIC  logLik LR.stat df Pr(>Chisq)
Appealm        8 264.66 -124.33                      
Appealm01     10 268.36 -124.18  0.2968  2     0.8621
> anova(Appealm02, Appealm)
Likelihood ratio tests of cumulative link models:
 
          formula:                                                   link: threshold:
Appealm02 Appeal ~ Daytime + D_MEQ_Score + (1 | Subject)             logit flexible  
Appealm   Appeal ~ Scene_Nr2 + Daytime + D_MEQ_Score + (1 | Subject) logit flexible  

          no.par    AIC  logLik LR.stat df Pr(>Chisq)    
Appealm02      6 279.81 -133.90                          
Appealm        8 264.66 -124.33  19.149  2  6.946e-05 ***
---
Signif. codes:  0 ‘***’ 0.001 ‘**’ 0.01 ‘*’ 0.05 ‘.’ 0.1 ‘ ’ 1
> anova(Appealm03, Appealm)
Likelihood ratio tests of cumulative link models:
 
          formula:                                                   link: threshold:
Appealm03 Appeal ~ Scene_Nr2 + D_MEQ_Score + (1 | Subject)           logit flexible  
Appealm   Appeal ~ Scene_Nr2 + Daytime + D_MEQ_Score + (1 | Subject) logit flexible  

          no.par    AIC  logLik LR.stat df Pr(>Chisq)
Appealm03      7 262.66 -124.33                      
Appealm        8 264.66 -124.33   0.006  1     0.9384
> anova(Appealm04, Appealm)
Likelihood ratio tests of cumulative link models:
 
          formula:                                                   link: threshold:
Appealm04 Appeal ~ Scene_Nr2 + Daytime + (1 | Subject)               logit flexible  
Appealm   Appeal ~ Scene_Nr2 + Daytime + D_MEQ_Score + (1 | Subject) logit flexible  

          no.par    AIC  logLik LR.stat df Pr(>Chisq)
Appealm04      7 262.89 -124.45                      
Appealm        8 264.66 -124.33   0.234  1     0.6286
> anova(Appealm05, Appealm)
Likelihood ratio tests of cumulative link models:
 
          formula:                                                             link: threshold:
Appealm   Appeal ~ Scene_Nr2 + Daytime + D_MEQ_Score + (1 | Subject)           logit flexible  
Appealm05 Appeal ~ Scene_Nr2 + Daytime + D_MEQ_Score + (1 + Daytime | Subject) logit flexible  

          no.par    AIC  logLik LR.stat df Pr(>Chisq)
Appealm        8 264.66 -124.33                      
Appealm05     10 268.50 -124.25  0.1584  2     0.9238
> anova(Appealm06, Appealm)
Likelihood ratio tests of cumulative link models:
 
          formula:                                                                 link: threshold:
Appealm   Appeal ~ Scene_Nr2 + Daytime + D_MEQ_Score + (1 | Subject)               logit flexible  
Appealm06 Appeal ~ Scene_Nr2 + Daytime + D_MEQ_Score + (1 + D_MEQ_Score | Subject) logit flexible  

          no.par    AIC  logLik LR.stat df Pr(>Chisq)
Appealm        8 264.66 -124.33                      
Appealm06     10 267.02 -123.51   1.633  2      0.442
> anova(Appealm07, Appealm)
Likelihood ratio tests of cumulative link models:
 
          formula:                                                            link: threshold:
Appealm   Appeal ~ Scene_Nr2 + Daytime + D_MEQ_Score + (1 | Subject)          logit flexible  
Appealm07 Appeal ~ Scene_Nr2 + Daytime + D_MEQ_Score + Gender + (1 | Subject) logit flexible  

          no.par    AIC  logLik LR.stat df Pr(>Chisq)
Appealm        8 264.66 -124.33                      
Appealm07      9 265.55 -123.77  1.1107  1     0.2919
> anova(Appealm08, Appealm)
Likelihood ratio tests of cumulative link models:
 
          formula:                                                           link: threshold:
Appealm   Appeal ~ Scene_Nr2 + Daytime + D_MEQ_Score + (1 | Subject)         logit flexible  
Appealm08 Appeal ~ Scene_Nr2 + Daytime + D_MEQ_Score + KSS_D + (1 | Subject) logit flexible  

          no.par    AIC  logLik LR.stat df Pr(>Chisq)
Appealm        8 264.66 -124.33                      
Appealm08      9 265.76 -123.88  0.8985  1     0.3432
> anova(Appealm09, Appealm10)
Likelihood ratio tests of cumulative link models:
 
          formula:                                    link: threshold:
Appealm09 Appeal ~ Scene_Nr2 + (1 | Subject)          logit flexible  
Appealm10 Appeal ~ Scene_Nr2 + Gender + (1 | Subject) logit flexible  

          no.par    AIC  logLik LR.stat df Pr(>Chisq)
Appealm09      6 260.90 -124.45                      
Appealm10      7 262.17 -124.09  0.7257  1     0.3943
> anova(Appealm11, Appealm092)
Likelihood ratio tests of cumulative link models:
 
           formula:                                            link: threshold:
Appealm092 Appeal ~ Scene_Nr2 + (1 | Subject)                  logit flexible  
Appealm11  Appeal ~ Scene_Nr2 + Prior_Scene_Nr + (1 | Subject) logit flexible  

           no.par    AIC  logLik LR.stat df Pr(>Chisq)
Appealm092      6 189.19 -88.597                      
Appealm11       8 192.49 -88.247  0.6984  2     0.7052
> anova(Appealm12, Appealm13)
Likelihood ratio tests of cumulative link models

Response: Appeal
            Model Resid. df -2logLik   Test    Df LR stat.      Pr(Chi)
1 Scene_Nr2 |  |        119 287.0849                                   
2 Scene_Nr2 |  |        118 249.3700 1 vs 2     1 37.71488 8.187756e-10
> 
> #Neubildung des Modells mit allen relevanten Parametern und Anzeige der Zusammenfassung, für spätere Grafikerstellung zudem noch Modellerstellung mit alter Funktion clmm2.
> 
> Appealm = clmm(Appeal ~ Scene_Nr2+(1|Subject), data=study_data, nAGQ=10)
> Appealm2 = clmm2(Appeal ~ Scene_Nr2, random=Subject, Hess=TRUE, data=study_data, nAGQ=10)
> 
> summary(Appealm)
Cumulative Link Mixed Model fitted with the adaptive Gauss-Hermite 
quadrature approximation with 10 quadrature points 

formula: Appeal ~ Scene_Nr2 + (1 | Subject)
data:    study_data

 link  threshold nobs logLik  AIC    niter     max.grad cond.H 
 logit flexible  124  -124.45 260.90 222(1098) 4.03e-06 3.3e+01

Random effects:
 Groups  Name        Variance Std.Dev.
 Subject (Intercept) 4.551    2.133   
Number of groups:  Subject 23 

Coefficients:
           Estimate Std. Error z value Pr(>|z|)    
Scene_Nr21  -1.9347     0.5062  -3.822 0.000132 ***
Scene_Nr23  -0.1885     0.4873  -0.387 0.698884    
---
Signif. codes:  0 ‘***’ 0.001 ‘**’ 0.01 ‘*’ 0.05 ‘.’ 0.1 ‘ ’ 1

Threshold coefficients:
     Estimate Std. Error z value
-1|0  -3.6506     0.6899  -5.291
0|1   -2.3406     0.6298  -3.717
1|2    1.8596     0.6337   2.934
(38 observations deleted due to missingness)
> 
> #Extraktion der Lagekoeffizienten (kann auch noch vereinzelt werden mit angehängtem [1] usw.)
> Appealm$Theta
      -1|0       0|1      1|2
 -3.650565 -2.340589 1.859614
> #Extraktion der Parameterkoeffizienten (kann auch noch vereinzelt werden mit angehängtem [1] usw.)
> Appealm$beta
Scene_Nr21 Scene_Nr23 
-1.9346848 -0.1885047 
> 
> #Odds Ratios für alle Coeffizienten, In der Reihenfolge werden zuerst die Werte für Lagekoeffizienten, danach jene für die Parameter-Koeffizienten dargestellt
> exp(coef(Appealm))
      -1|0        0|1        1|2 Scene_Nr21 Scene_Nr23 
0.02597645 0.09627089 6.42125931 0.14446980 0.82819659 
> 
> #Berechnung der 95% Konfidenzintervalle für Koeffizienten und Standardabweichung der zufälligen Effekte
> confint(Appealm)
                2.5 %     97.5 %
-1|0       -5.0028375 -2.2982923
0|1        -3.5749092 -1.1062692
1|2         0.6174944  3.1017341
Scene_Nr21 -2.9268035 -0.9425660
Scene_Nr23 -1.1436142  0.7666047
> confint(Appealm2)
         2.5 %   97.5 %
stDev 1.347869 3.372859
> 
> #Berechnung der Wahrscheinlichkeiten zum Eintreten bestimmter Wertungen, Die Umrechnung geschieht mittels dem Befehl plogis, der den Term logit^-1(Theta-Beta-ranef) berechnet, oder auch 1-1/(1+exp(Theta-Beta-ranef)), wobei Theta die Koeffizienten der Kategorien sind, Beta die Koeffizienten der (ggf. mehreren) Parameter und ranef die Koeffizienten der zufälligen Effekte (Subjects). Wenn ranef ausgelassen wird, wird ein "durchschnittlicher" Wert aller Subjects errechnet.
> #Unterste Stufe mit Intercept-Einstellung, danach mit variierenden Parametern
> plogis(Appealm$Theta[1])
[1] 0.02531876
> plogis(Appealm$Theta[1]-Appealm$beta[1])
Scene_Nr21 
 0.1524026 
> plogis(Appealm$Theta[1]-Appealm$beta[2])
Scene_Nr23 
0.03041123 
> 
> #zweite Stufe mit Intercept-Einstellung, danach mit variierenden Parametern 
> plogis(Appealm$Theta[2])-plogis(Appealm$Theta[1])
[1] 0.06249794
> plogis(Appealm$Theta[2]-Appealm$beta[1])-plogis(Appealm$Theta[1]-Appealm$beta[1])
Scene_Nr21 
  0.247492 
> plogis(Appealm$Theta[2]-Appealm$beta[2])-plogis(Appealm$Theta[1]-Appealm$beta[2])
Scene_Nr23 
0.07372537 
> 
> #dritte Stufe mit Intercept-Einstellung,danach mit variierenden Parametern 
> plogis(Appealm$Theta[3])-plogis(Appealm$Theta[2])
[1] 0.7774353
> plogis(Appealm$Theta[3]-Appealm$beta[1])-plogis(Appealm$Theta[2]-Appealm$beta[1])
Scene_Nr21 
 0.5781018 
> plogis(Appealm$Theta[3]-Appealm$beta[2])-plogis(Appealm$Theta[2]-Appealm$beta[2])
Scene_Nr23 
 0.7816208 
> 
> #vierte Stufe mit Intercept-Einstellung,danach mit variierenden Parametern
> 1-plogis(Appealm$Theta[3])
[1] 0.134748
> 1-plogis(Appealm$Theta[3]-Appealm$beta[1])
Scene_Nr21 
0.02200362 
> 1-plogis(Appealm$Theta[3]-Appealm$beta[2])
Scene_Nr23 
 0.1142426 
> 
> #Ermittlung von McFadden´s Pseudo R2, basierend auf log-likelihood-Unterschieden, Werte zwischen 0.2 bis 0.4 stellen gemäß McFadden exzellenten Model-Fit dar!
> 
> ll.null <-Appealm00$logLik
> ll.proposed <-Appealm$logLik
> (ll.null-ll.proposed)/ll.null
[1] 0.07128412
> 
> #Darstellung der Intercepts für zufällige Effekte (Personen) - Prüfung auf Ausreisser
> #Es ist erforderlich den Term 1:23 mit der Personenanzahl anzupassen!
> 
> ci <- Appealm$ranef+qnorm(0.975)*sqrt(Appealm$condVar) %o% c(-1,1)
> ord.re <- order(Appealm$ranef)
> ci <- ci[order(Appealm$ranef),]
> plot(1:23, Appealm$ranef[ord.re], axes=FALSE, ylim=range(ci), xlab="Subject", ylab="Subject difference")
> axis(1, at=1:23, labels=ord.re)
> axis(2)
> for(i in 1:23) segments(i, ci[i,1], i, ci[i,2])
> abline(h=0, lty=2)
> 
> #Darstellung ohne Konfidenzintervalle
> ci <- Appealm$ranef+qnorm(0.975)*sqrt(Appealm$condVar) %o% c(-1,1)
> ord.re <- order(Appealm$ranef)
> ci <- ci[order(Appealm$ranef),]
> plot(1:23, Appealm$ranef[ord.re], axes=FALSE, ylim=range(ci), xlab="Subject", ylab="Subject difference")
> axis(1, at=1:23, labels=ord.re)
> axis(2)
> abline(h=0, lty=2)
> 
> #Darstellung der Antwortswahrscheinlichkeiten mit 95% Schwankungsintervall, MUSS angepasst werden in Bezug auf Parameter!!
> 
> pred <- function(eta, theta, cat = 1:(length(theta)+1), inv.link = plogis) {
+    Theta <- c(-1e3, theta, 1e3)
+    sapply(cat, function(j)
+           inv.link(Theta[j+1] - eta) - inv.link(Theta[j] - eta) ) 
+           }
> pred(qnorm(0.05) * Appealm2$stDev, Appealm2$Theta)
       -1|0         0|1         1|2             
0.464646581 0.298195755 0.232518312 0.004639353 
> 
> mat <- expand.grid( Subject= qnorm(0.95) * c(-1, 0, 1, 2) * Appealm2$stDev, Scene_Nr2 = c(Appealm2$beta[1], 0, Appealm2$beta[2]))
> pred.mat <- pred(eta=rowSums(mat), theta=Appealm2$Theta)
> 
> lab <- paste("Light Scene=", rep(levels(study_data$Scene_Nr), 4), sep="")
> 
> par(mfrow=c(1, 3))
> 
> for(k in c(1, 5, 9)) {
+    plot(-1:2, pred.mat[k,], lty=2, type = "l", ylim=c(0,1),
+         xlab="Appeal Compared", axes=FALSE,
+         ylab="Probability", main=lab[ceiling(k/3)], las=1)
+ axis(1); axis(2)
+    lines(-1:2, pred.mat[k+1, ], lty=1)
+    lines(-1:2, pred.mat[k+2, ], lty=3)
+    legend("topright",
+           c("avg. Subject", "5th %-tile Subject", "95th %-tile Subject"),
+           lty=1:3, bty="n")
+ } 
> 
> 
