# Supplementary material for: Influence of common lighting conditions and time-of-day on the effort-related cardiac response
Source: PLoS One. 2020 Oct 7;15(10):e0239553. doi: 10.1371/journal.pone.0239553 (PMC7540875; doi:10.1371/journal.pone.0239553)
Supplement: S1 File — The code can be executed with the free R software (GNU General Public License). The plots, included in the Results section, can be created directly from the study data with the file PEP_Plots.R. For the Raincloud plots, additional source files are needed from Allen et al. [54]. Further, the ZIP file contains text files with the R software console output, showing the executed code and the results (*.txt file extensions). Lastly, S1 File contains PDF files for all dependent variables with significant predictor variables. The PDF files contain two plots each, showing the QQ-Plots for Random Intercepts and Residuals from the linear mixed-effect model. (ZIP) [file pone.0239553.s003.zip › 17_Appeal_Compared.txt]

R version 3.6.1 (2019-07-05) -- "Action of the Toes"
Copyright (C) 2019 The R Foundation for Statistical Computing
Platform: x86_64-apple-darwin15.6.0 (64-bit)

R ist freie Software und kommt OHNE JEGLICHE GARANTIE.
Sie sind eingeladen, es unter bestimmten Bedingungen weiter zu verbreiten.
Tippen Sie 'license()' or 'licence()' für Details dazu.

R ist ein Gemeinschaftsprojekt mit vielen Beitragenden.
Tippen Sie 'contributors()' für mehr Information und 'citation()',
um zu erfahren, wie R oder R packages in Publikationen zitiert werden können.

Tippen Sie 'demo()' für einige Demos, 'help()' für on-line Hilfe, oder
'help.start()' für eine HTML Browserschnittstelle zur Hilfe.
Tippen Sie 'q()', um R zu verlassen.

[R.app GUI 1.70 (7684) x86_64-apple-darwin15.6.0]

[Arbeitsbereich wiederhergestellt aus /Users/zauner/.RData]
[Verlauf wiederhergestellt aus /Users/zauner/.Rapp.history]

> #Laden aller notwendigen Bibliotheken
> library(ordinal)
> library(lme4)
Lade nötiges Paket: Matrix

Attache Paket: ‘lme4’

The following objects are masked from ‘package:ordinal’:

    ranef, VarCorr

> library(car)
Lade nötiges Paket: carData
Registered S3 methods overwritten by 'car':
  method                          from
  influence.merMod                lme4
  cooks.distance.influence.merMod lme4
  dfbeta.influence.merMod         lme4
  dfbetas.influence.merMod        lme4
> library(nlme)

Attache Paket: ‘nlme’

The following object is masked from ‘package:lme4’:

    lmList

The following objects are masked from ‘package:ordinal’:

    ranef, VarCorr

> library(multcomp)
Lade nötiges Paket: mvtnorm
Lade nötiges Paket: survival
Lade nötiges Paket: TH.data
Lade nötiges Paket: MASS

Attache Paket: ‘TH.data’

The following object is masked from ‘package:MASS’:

    geyser

> 
> #Laden der Daten-CSV-Datei und Einfügen in das Objekt "study_data". 
> #Die Datei muss manuell ausgewählt werden nach der Eingabe
> study_data=read.csv(file.choose())
> 
> #Setzen aller verwendeten numerischen Werte als Faktoren, wo immer das notwendig ist (d.h. die Werte werden kategorial verwendet)
> study_data$Daytime2 <- as.factor(study_data$Daytime2)
> study_data$Scene_Nr <- as.factor(study_data$Scene_Nr)
> study_data$Scene_Nr2 <- as.factor(study_data$Scene_Nr2)
> study_data$Scene_Nr3 <- as.factor(study_data$Scene_Nr3)
> study_data$Prior_Scene_Nr <- as.factor(study_data$Prior_Scene_Nr)
> study_data$Scene_Count <- as.factor(study_data$Scene_Count)
> study_data$Subject <- as.factor(study_data$Subject)
> study_data$Appeal_Compared <- as.factor(study_data$Appeal_Compared)
> 
> 
> 
> #Modellbildung: Cumulative Link Mixed Model: Da die Werte nicht normalverteilt sind sind (Kolmogorov-Smirnov Test in Excel) und es nur einen random effekt gibt (Versuchspersonen), und die abhängige Variable Ordinalskaliert ist. Das Modell wird in einem Objekt gespeichert
> 
> Appeal_Comparedm = clmm(Appeal_Compared ~ Scene_Nr2+Daytime+D_MEQ_Score+(1|Subject), data=study_data, nAGQ=10)
> 
> summary(Appeal_Comparedm)
Cumulative Link Mixed Model fitted with the adaptive Gauss-Hermite 
quadrature approximation with 10 quadrature points 

formula: Appeal_Compared ~ Scene_Nr2 + Daytime + D_MEQ_Score + (1 | Subject)
data:    study_data

 link  threshold nobs logLik AIC    niter    max.grad cond.H 
 logit flexible  81   -79.82 173.64 300(667) 2.06e-04 1.9e+05

Random effects:
 Groups  Name        Variance Std.Dev.
 Subject (Intercept) 0.7937   0.8909  
Number of groups:  Subject 23 

Coefficients:
                 Estimate Std. Error z value Pr(>|z|)  
Scene_Nr21     -1.0495359  0.5429026  -1.933   0.0532 .
Scene_Nr23      1.1266270  0.6596407   1.708   0.0876 .
DaytimeMorning  0.2961638  0.4834994   0.613   0.5402  
D_MEQ_Score     0.0008349  0.0314652   0.027   0.9788  
---
Signif. codes:  0 ‘***’ 0.001 ‘**’ 0.01 ‘*’ 0.05 ‘.’ 0.1 ‘ ’ 1

Threshold coefficients:
     Estimate Std. Error z value
-1|0  -0.9194     1.7369  -0.529
0|1    0.4964     1.7292   0.287
(81 observations deleted due to missingness)
> 
> #Nullmodellbildung: Erzeugung reduzierter Modelle um die Relevanz der Parameter nachzuvollziehen
> #m01-0x Reduzierung des Modells Schrittweise
> 
> Appeal_Comparedm00 = clmm(Appeal_Compared ~ 1+(1|Subject), data=study_data, nAGQ=10)
> Appeal_Comparedm01 = clmm(Appeal_Compared ~ Scene_Nr2*Daytime+Scene_Nr2+Daytime+D_MEQ_Score+(1|Subject), data=study_data, nAGQ=10)
> Appeal_Comparedm02 = clmm(Appeal_Compared ~ Daytime+D_MEQ_Score+(1|Subject), data=study_data, nAGQ=10)
> Appeal_Comparedm03 = clmm(Appeal_Compared ~ Scene_Nr2+D_MEQ_Score+(1|Subject), data=study_data, nAGQ=10)
> Appeal_Comparedm04 = clmm(Appeal_Compared ~ Scene_Nr2+Daytime+(1|Subject), data=study_data, nAGQ=10)
> Appeal_Comparedm05 = clmm(Appeal_Compared ~ Scene_Nr2+Daytime+D_MEQ_Score+(1+Daytime|Subject), data=study_data)
> Appeal_Comparedm06 = clmm(Appeal_Compared ~ Scene_Nr2+Daytime+D_MEQ_Score+(1+D_MEQ_Score|Subject), data=study_data)
Fehler: optimizer nlminb failed to converge
> Appeal_Comparedm07 = clmm(Appeal_Compared ~ Scene_Nr2+Daytime+D_MEQ_Score+Gender+(1|Subject), data=study_data, nAGQ=10)
> Appeal_Comparedm08 = clmm(Appeal_Compared ~ Scene_Nr2+Daytime+D_MEQ_Score+KSS_D+(1|Subject), data=study_data, nAGQ=10)
> Appeal_Comparedm09 = clmm(Appeal_Compared ~ Scene_Nr2+(1|Subject), data=study_data, nAGQ=10)
> Appeal_Comparedm10 = clmm(Appeal_Compared ~ Scene_Nr2+Gender+(1|Subject), data=study_data, nAGQ=10)
> Appeal_Comparedm11 = clmm(Appeal_Compared ~ Scene_Nr2+Prior_Scene_Nr+(1|Subject), data=study_data, nAGQ=10)
> Appeal_Comparedm12 = clmm2(Appeal_Compared ~ Scene_Nr2, random=Subject, data=study_data)
> Appeal_Comparedm13 = clmm2(Appeal_Compared ~ Scene_Nr2, data=study_data)
> 
> #Zusammenfassung der Modellvergleiche
> 
> anova(Appeal_Comparedm01, Appeal_Comparedm)
Likelihood ratio tests of cumulative link models:
 
                   formula:                                                                                 
Appeal_Comparedm   Appeal_Compared ~ Scene_Nr2 + Daytime + D_MEQ_Score + (1 | Subject)                      
Appeal_Comparedm01 Appeal_Compared ~ Scene_Nr2 * Daytime + Scene_Nr2 + Daytime + D_MEQ_Score + (1 | Subject)
                   link: threshold:
Appeal_Comparedm   logit flexible  
Appeal_Comparedm01 logit flexible  

                   no.par    AIC  logLik LR.stat df Pr(>Chisq)
Appeal_Comparedm        7 173.64 -79.820                      
Appeal_Comparedm01      9 175.00 -78.499  2.6423  2     0.2668
> anova(Appeal_Comparedm02, Appeal_Comparedm)
Likelihood ratio tests of cumulative link models:
 
                   formula:                                                            link:
Appeal_Comparedm02 Appeal_Compared ~ Daytime + D_MEQ_Score + (1 | Subject)             logit
Appeal_Comparedm   Appeal_Compared ~ Scene_Nr2 + Daytime + D_MEQ_Score + (1 | Subject) logit
                   threshold:
Appeal_Comparedm02 flexible  
Appeal_Comparedm   flexible  

                   no.par    AIC  logLik LR.stat df Pr(>Chisq)   
Appeal_Comparedm02      5 182.93 -86.467                         
Appeal_Comparedm        7 173.64 -79.820  13.295  2   0.001297 **
---
Signif. codes:  0 ‘***’ 0.001 ‘**’ 0.01 ‘*’ 0.05 ‘.’ 0.1 ‘ ’ 1
> anova(Appeal_Comparedm03, Appeal_Comparedm)
Likelihood ratio tests of cumulative link models:
 
                   formula:                                                            link:
Appeal_Comparedm03 Appeal_Compared ~ Scene_Nr2 + D_MEQ_Score + (1 | Subject)           logit
Appeal_Comparedm   Appeal_Compared ~ Scene_Nr2 + Daytime + D_MEQ_Score + (1 | Subject) logit
                   threshold:
Appeal_Comparedm03 flexible  
Appeal_Comparedm   flexible  

                   no.par    AIC logLik LR.stat df Pr(>Chisq)
Appeal_Comparedm03      6 172.02 -80.01                      
Appeal_Comparedm        7 173.64 -79.82  0.3817  1     0.5367
> anova(Appeal_Comparedm04, Appeal_Comparedm)
Likelihood ratio tests of cumulative link models:
 
                   formula:                                                            link:
Appeal_Comparedm04 Appeal_Compared ~ Scene_Nr2 + Daytime + (1 | Subject)               logit
Appeal_Comparedm   Appeal_Compared ~ Scene_Nr2 + Daytime + D_MEQ_Score + (1 | Subject) logit
                   threshold:
Appeal_Comparedm04 flexible  
Appeal_Comparedm   flexible  

                   no.par    AIC logLik LR.stat df Pr(>Chisq)
Appeal_Comparedm04      6 171.64 -79.82                      
Appeal_Comparedm        7 173.64 -79.82   7e-04  1     0.9788
> anova(Appeal_Comparedm05, Appeal_Comparedm)
Likelihood ratio tests of cumulative link models:
 
                   formula:                                                                     
Appeal_Comparedm   Appeal_Compared ~ Scene_Nr2 + Daytime + D_MEQ_Score + (1 | Subject)          
Appeal_Comparedm05 Appeal_Compared ~ Scene_Nr2 + Daytime + D_MEQ_Score + (1 + Daytime | Subject)
                   link: threshold:
Appeal_Comparedm   logit flexible  
Appeal_Comparedm05 logit flexible  

                   no.par    AIC  logLik LR.stat df Pr(>Chisq)
Appeal_Comparedm        7 173.64 -79.820                      
Appeal_Comparedm05      9 177.17 -79.583  0.4738  2     0.7891
> anova(Appeal_Comparedm06, Appeal_Comparedm)
Fehler in anova(Appeal_Comparedm06, Appeal_Comparedm) : 
  Objekt 'Appeal_Comparedm06' nicht gefunden
> anova(Appeal_Comparedm07, Appeal_Comparedm)
Likelihood ratio tests of cumulative link models:
 
                   formula:                                                                    
Appeal_Comparedm   Appeal_Compared ~ Scene_Nr2 + Daytime + D_MEQ_Score + (1 | Subject)         
Appeal_Comparedm07 Appeal_Compared ~ Scene_Nr2 + Daytime + D_MEQ_Score + Gender + (1 | Subject)
                   link: threshold:
Appeal_Comparedm   logit flexible  
Appeal_Comparedm07 logit flexible  

                   no.par    AIC logLik LR.stat df Pr(>Chisq)  
Appeal_Comparedm        7 173.64 -79.82                        
Appeal_Comparedm07      8 171.76 -77.88    3.88  1    0.04886 *
---
Signif. codes:  0 ‘***’ 0.001 ‘**’ 0.01 ‘*’ 0.05 ‘.’ 0.1 ‘ ’ 1
> anova(Appeal_Comparedm08, Appeal_Comparedm)
Likelihood ratio tests of cumulative link models:
 
                   formula:                                                                    link:
Appeal_Comparedm   Appeal_Compared ~ Scene_Nr2 + Daytime + D_MEQ_Score + (1 | Subject)         logit
Appeal_Comparedm08 Appeal_Compared ~ Scene_Nr2 + Daytime + D_MEQ_Score + KSS_D + (1 | Subject) logit
                   threshold:
Appeal_Comparedm   flexible  
Appeal_Comparedm08 flexible  

                   no.par    AIC  logLik LR.stat df Pr(>Chisq)
Appeal_Comparedm        7 173.64 -79.820                      
Appeal_Comparedm08      8 175.14 -79.572  0.4947  1     0.4819
> anova(Appeal_Comparedm09, Appeal_Comparedm10)
Likelihood ratio tests of cumulative link models:
 
                   formula:                                             link: threshold:
Appeal_Comparedm09 Appeal_Compared ~ Scene_Nr2 + (1 | Subject)          logit flexible  
Appeal_Comparedm10 Appeal_Compared ~ Scene_Nr2 + Gender + (1 | Subject) logit flexible  

                   no.par    AIC  logLik LR.stat df Pr(>Chisq)  
Appeal_Comparedm09      5 170.02 -80.010                        
Appeal_Comparedm10      6 168.47 -78.236   3.548  1    0.05962 .
---
Signif. codes:  0 ‘***’ 0.001 ‘**’ 0.01 ‘*’ 0.05 ‘.’ 0.1 ‘ ’ 1
> anova(Appeal_Comparedm11, Appeal_Comparedm09)
Likelihood ratio tests of cumulative link models:
 
                   formula:                                                     link: threshold:
Appeal_Comparedm09 Appeal_Compared ~ Scene_Nr2 + (1 | Subject)                  logit flexible  
Appeal_Comparedm11 Appeal_Compared ~ Scene_Nr2 + Prior_Scene_Nr + (1 | Subject) logit flexible  

                   no.par    AIC  logLik LR.stat df Pr(>Chisq)
Appeal_Comparedm09      5 170.02 -80.010                      
Appeal_Comparedm11      7 171.49 -78.743  2.5355  2     0.2815
> anova(Appeal_Comparedm12, Appeal_Comparedm13)
Likelihood ratio tests of cumulative link models

Response: Appeal_Compared
            Model Resid. df -2logLik   Test    Df LR stat.   Pr(Chi)
1 Scene_Nr2 |  |         77 162.0262                                
2 Scene_Nr2 |  |         76 160.2871 1 vs 2     1 1.739116 0.1872509
> 
> #Neubildung des Modells mit allen relevanten Parametern und Anzeige der Zusammenfassung, für spätere Grafikerstellung zudem noch Modellerstellung mit alter Funktion clmm2.
> 
> Appeal_Comparedm = clmm(Appeal_Compared ~ Scene_Nr2+(1|Subject), data=study_data, nAGQ=10)
> Appeal_Comparedm2 = clmm2(Appeal_Compared ~ Scene_Nr2, random=Subject, Hess=TRUE, data=study_data, nAGQ=10)
> 
> summary(Appeal_Comparedm)
Cumulative Link Mixed Model fitted with the adaptive Gauss-Hermite 
quadrature approximation with 10 quadrature points 

formula: Appeal_Compared ~ Scene_Nr2 + (1 | Subject)
data:    study_data

 link  threshold nobs logLik AIC    niter    max.grad cond.H 
 logit flexible  81   -80.01 170.02 158(325) 1.57e-06 2.2e+01

Random effects:
 Groups  Name        Variance Std.Dev.
 Subject (Intercept) 0.7055   0.8399  
Number of groups:  Subject 23 

Coefficients:
           Estimate Std. Error z value Pr(>|z|)  
Scene_Nr21  -1.0467     0.5400  -1.938   0.0526 .
Scene_Nr23   1.0258     0.6295   1.629   0.1032  
---
Signif. codes:  0 ‘***’ 0.001 ‘**’ 0.01 ‘*’ 0.05 ‘.’ 0.1 ‘ ’ 1

Threshold coefficients:
     Estimate Std. Error z value
-1|0  -1.1260     0.4599  -2.448
0|1    0.2701     0.4526   0.597
(81 observations deleted due to missingness)
> 
> #Extraktion der Lagekoeffizienten (kann auch noch vereinzelt werden mit angehängtem [1] usw.)
> Appeal_Comparedm$Theta
      -1|0       0|1
 -1.125955 0.2701344
> #Extraktion der Parameterkoeffizienten (kann auch noch vereinzelt werden mit angehängtem [1] usw.)
> Appeal_Comparedm$beta
Scene_Nr21 Scene_Nr23 
 -1.046696   1.025757 
> 
> #Odds Ratios für alle Coeffizienten, In der Reihenfolge werden zuerst die Werte für Lagekoeffizienten, danach jene für die Parameter-Koeffizienten dargestellt
> exp(coef(Appeal_Comparedm))
      -1|0        0|1 Scene_Nr21 Scene_Nr23 
 0.3243425  1.3101405  0.3510959  2.7892069 
> 
> #Berechnung der 95% Konfidenzintervalle für Koeffizienten und Standardabweichung der zufälligen Effekte
> confint(Appeal_Comparedm)
                2.5 %      97.5 %
-1|0       -2.0274118 -0.22449883
0|1        -0.6169453  1.15721409
Scene_Nr21 -2.1050783  0.01168643
Scene_Nr23 -0.2081076  2.25962223
> confint(Appeal_Comparedm2)
      2.5 %   97.5 %
stDev    NA 1.771646
> 
> #Berechnung der Wahrscheinlichkeiten zum Eintreten bestimmter Wertungen, Die Umrechnung geschieht mittels dem Befehl plogis, der den Term logit^-1(Theta-Beta-ranef) berechnet, oder auch 1-1/(1+exp(Theta-Beta-ranef)), wobei Theta die Koeffizienten der Kategorien sind, Beta die Koeffizienten der (ggf. mehreren) Parameter und ranef die Koeffizienten der zufälligen Effekte (Subjects). Wenn ranef ausgelassen wird, wird ein "durchschnittlicher" Wert aller Subjects errechnet.
> #Unterste Stufe mit Intercept-Einstellung (wird schlechter bewertet), danach mit variierenden Parametern
> plogis(Appeal_Comparedm$Theta[1])
[1] 0.2449083
> plogis(Appeal_Comparedm$Theta[1]-Appeal_Comparedm$beta[1])
Scene_Nr21 
 0.4801955 
> plogis(Appeal_Comparedm$Theta[1]-Appeal_Comparedm$beta[2])
Scene_Nr23 
 0.1041713 
> 
> #zweite Stufe mit Intercept-Einstellung (wird gleich gut bewertet),danach mit variierenden Parametern 
> plogis(Appeal_Comparedm$Theta[2])-plogis(Appeal_Comparedm$Theta[1])
[1] 0.3222176
> plogis(Appeal_Comparedm$Theta[2]-Appeal_Comparedm$beta[1])-plogis(Appeal_Comparedm$Theta[1]-Appeal_Comparedm$beta[1])
Scene_Nr21 
 0.3084584 
> plogis(Appeal_Comparedm$Theta[2]-Appeal_Comparedm$beta[2])-plogis(Appeal_Comparedm$Theta[1]-Appeal_Comparedm$beta[2])
Scene_Nr23 
  0.215426 
> 
> #dritte Stufe mit Intercept-Einstellung (wird besser bewertet),danach mit variierenden Parametern
> 1-plogis(Appeal_Comparedm$Theta[2])
[1] 0.4328741
> 1-plogis(Appeal_Comparedm$Theta[2]-Appeal_Comparedm$beta[1])
Scene_Nr21 
 0.2113461 
> 1-plogis(Appeal_Comparedm$Theta[2]-Appeal_Comparedm$beta[2])
Scene_Nr23 
 0.6804027 
> 
> #Ermittlung von McFadden´s Pseudo R2, basierend auf log-likelihood-Unterschieden, Werte zwischen 0.2 bis 0.4 stellen gemäß McFadden exzellenten Model-Fit dar!
> 
> ll.null <-Appeal_Comparedm00$logLik
> ll.proposed <-Appeal_Comparedm$logLik
> (ll.null-ll.proposed)/ll.null
[1] 0.07484341
> 
> #Darstellung der Intercepts für zufällige Effekte (Personen) - Prüfung auf Ausreisser
> #Es ist erforderlich den Term 1:23 mit der Personenanzahl anzupassen!
> 
> ci <- Appeal_Comparedm$ranef+qnorm(0.975)*sqrt(Appeal_Comparedm$condVar) %o% c(-1,1)
> ord.re <- order(Appeal_Comparedm$ranef)
> ci <- ci[order(Appeal_Comparedm$ranef),]
> plot(1:23, Appeal_Comparedm$ranef[ord.re], axes=FALSE, ylim=range(ci), xlab="Subject", ylab="Subject difference")
> axis(1, at=1:23, labels=ord.re)
> axis(2)
> for(i in 1:23) segments(i, ci[i,1], i, ci[i,2])
> abline(h=0, lty=2)
> 
> #Darstellung ohne Konfidenzintervalle
> ci <- Appeal_Comparedm$ranef+qnorm(0.975)*sqrt(Appeal_Comparedm$condVar) %o% c(-1,1)
> ord.re <- order(Appeal_Comparedm$ranef)
> ci <- ci[order(Appeal_Comparedm$ranef),]
> plot(1:23, Appeal_Comparedm$ranef[ord.re], axes=FALSE, ylim=range(ci), xlab="Subject", ylab="Subject difference")
> axis(1, at=1:23, labels=ord.re)
> axis(2)
> abline(h=0, lty=2)
> 
> #Darstellung der Antwortswahrscheinlichkeiten mit 95% Schwankungsintervall, MUSS angepasst werden in Bezug auf Parameter!!
> 
> pred <- function(eta, theta, cat = 1:(length(theta)+1), inv.link = plogis) {
+    Theta <- c(-1e3, theta, 1e3)
+    sapply(cat, function(j)
+           inv.link(Theta[j+1] - eta) - inv.link(Theta[j] - eta) ) 
+           }
> pred(qnorm(0.05) * Appeal_Comparedm2$stDev, Appeal_Comparedm2$Theta)
     -1|0       0|1           
0.5635581 0.2755633 0.1608786 
> 
> mat <- expand.grid( Subject= qnorm(0.95) * c(-1, 0, 1) * Appeal_Comparedm2$stDev, Scene_Nr2 = c(Appeal_Comparedm2$beta[1], 0, Appeal_Comparedm2$beta[2]))
> pred.mat <- pred(eta=rowSums(mat), theta=Appeal_Comparedm2$Theta)
> 
> lab <- paste("Light Scene=", rep(levels(study_data$Scene_Nr), 3), sep="")
> 
> par(mfrow=c(1, 3))
> 
> for(k in c(1, 4, 7)) {
+    plot(-1:1, pred.mat[k,], lty=2, type = "l", ylim=c(0,1),
+         xlab="Appeal Compared", axes=FALSE,
+         ylab="Probability", main=lab[ceiling(k/3)], las=1)
+ axis(1); axis(2)
+    lines(-1:1, pred.mat[k+1, ], lty=1)
+    lines(-1:1, pred.mat[k+2, ], lty=3)
+    legend("topright",
+           c("avg. Subject", "5th %-tile Subject", "95th %-tile Subject"),
+           lty=1:3, bty="n")
+ } 
> 
> 
