# Supplementary material for: Influence of common lighting conditions and time-of-day on the effort-related cardiac response
Source: PLoS One. 2020 Oct 7;15(10):e0239553. doi: 10.1371/journal.pone.0239553 (PMC7540875; doi:10.1371/journal.pone.0239553)
Supplement: S1 File — The code can be executed with the free R software (GNU General Public License). The plots, included in the Results section, can be created directly from the study data with the file PEP_Plots.R. For the Raincloud plots, additional source files are needed from Allen et al. [54]. Further, the ZIP file contains text files with the R software console output, showing the executed code and the results (*.txt file extensions). Lastly, S1 File contains PDF files for all dependent variables with significant predictor variables. The PDF files contain two plots each, showing the QQ-Plots for Random Intercepts and Residuals from the linear mixed-effect model. (ZIP) [file pone.0239553.s003.zip › 19_Mean_Cor.txt]

R version 3.6.1 (2019-07-05) -- "Action of the Toes"
Copyright (C) 2019 The R Foundation for Statistical Computing
Platform: x86_64-apple-darwin15.6.0 (64-bit)

R ist freie Software und kommt OHNE JEGLICHE GARANTIE.
Sie sind eingeladen, es unter bestimmten Bedingungen weiter zu verbreiten.
Tippen Sie 'license()' or 'licence()' für Details dazu.

R ist ein Gemeinschaftsprojekt mit vielen Beitragenden.
Tippen Sie 'contributors()' für mehr Information und 'citation()',
um zu erfahren, wie R oder R packages in Publikationen zitiert werden können.

Tippen Sie 'demo()' für einige Demos, 'help()' für on-line Hilfe, oder
'help.start()' für eine HTML Browserschnittstelle zur Hilfe.
Tippen Sie 'q()', um R zu verlassen.

[R.app GUI 1.70 (7684) x86_64-apple-darwin15.6.0]

[Arbeitsbereich wiederhergestellt aus /Users/zauner/.RData]
[Verlauf wiederhergestellt aus /Users/zauner/.Rapp.history]

> #Laden aller notwendigen Bibliotheken
> library(lme4)
Lade nötiges Paket: Matrix
> library(car)
Lade nötiges Paket: carData
Registered S3 methods overwritten by 'car':
  method                          from
  influence.merMod                lme4
  cooks.distance.influence.merMod lme4
  dfbeta.influence.merMod         lme4
  dfbetas.influence.merMod        lme4
> library(nlme)

Attache Paket: ‘nlme’

The following object is masked from ‘package:lme4’:

    lmList

> library(multcomp)
Lade nötiges Paket: mvtnorm
Lade nötiges Paket: survival
Lade nötiges Paket: TH.data
Lade nötiges Paket: MASS

Attache Paket: ‘TH.data’

The following object is masked from ‘package:MASS’:

    geyser

> 
> #Laden der Daten-CSV-Datei und Einfügen in das Objekt "study_data". 
> #Die Datei muss manuell ausgewählt werden nach der Eingabe
> study_data=read.csv(file.choose())
> 
> #Setzen aller verwendeten numerischen Werte als Faktoren, wo immer das notwendig ist (d.h. die Werte werden kategorial verwendet)
> study_data$Daytime2 <- as.factor(study_data$Daytime2)
> study_data$Scene_Nr <- as.factor(study_data$Scene_Nr)
> study_data$Scene_Nr2 <- as.factor(study_data$Scene_Nr2)
> study_data$Scene_Nr3 <- as.factor(study_data$Scene_Nr3)
> study_data$Prior_Scene_Nr <- as.factor(study_data$Prior_Scene_Nr)
> study_data$Scene_Count <- as.factor(study_data$Scene_Count)
> study_data$Subject <- as.factor(study_data$Subject) 
> 
> #Modellbildung: linear mixed effect model. Da die Werte normalverteilt sind (Kolmogorov-Smirnov Test in Excel) und es nur einen random effekt gibt (Versuchspersonen), wird die Option REML=FALSE gesetzt, d.h. Model-fit geschieht nach Maximum Likelihood, nicht nach Restricted Maximum Likelihood. Das Modell wird in einem Objekt gespeichert
> 
> Mean_Cor_logitm = lmer(Mean_Cor_logit~Scene_Nr2+Daytime+(1|Subject),data=study_data,REML=FALSE)
> 
> #Nullmodellbildung: Erzeugung reduzierter Modelle um die Relevanz der Parameter nachzuvollziehen
> #m00 ist immer das Modell mit reinem random effect zur Bestimmung der ICC1 (Intra Class Correlation 1, wie viel der Varianz der abhängigen Variable kann durch den random effect erklärt werden)
> #m01-0x Reduzierung des Modells Schrittweise von links nach rechts
> 
> Mean_Cor_logitm00 = lmer(Mean_Cor_logit~(1|Subject), data=study_data, REML=FALSE)
> Mean_Cor_logitm01 = lmer(Mean_Cor_logit~Daytime+(1|Subject),data=study_data,REML=FALSE)
> Mean_Cor_logitm02 = lmer(Mean_Cor_logit~Scene_Nr2+(1|Subject),data=study_data,REML=FALSE)
> Mean_Cor_logitm03 = lmer(Mean_Cor_logit~Scene_Nr2+Daytime+(1+Scene_Nr2|Subject),data=study_data,REML=FALSE)
> Mean_Cor_logitm04 = lmer(Mean_Cor_logit~Scene_Nr2*Daytime+Scene_Nr2+Daytime+(1|Subject),data=study_data,REML=FALSE)
> anova(Mean_Cor_logitm01, Mean_Cor_logitm)
Data: study_data
Models:
Mean_Cor_logitm01: Mean_Cor_logit ~ Daytime + (1 | Subject)
Mean_Cor_logitm: Mean_Cor_logit ~ Scene_Nr2 + Daytime + (1 | Subject)
                  Df    AIC    BIC  logLik deviance  Chisq Chi Df Pr(>Chisq)
Mean_Cor_logitm01  4 509.10 521.29 -250.55   501.10                         
Mean_Cor_logitm    6 511.77 530.07 -249.89   499.77 1.3235      2     0.5159
> anova(Mean_Cor_logitm02, Mean_Cor_logitm)
Data: study_data
Models:
Mean_Cor_logitm02: Mean_Cor_logit ~ Scene_Nr2 + (1 | Subject)
Mean_Cor_logitm: Mean_Cor_logit ~ Scene_Nr2 + Daytime + (1 | Subject)
                  Df    AIC    BIC  logLik deviance  Chisq Chi Df Pr(>Chisq)
Mean_Cor_logitm02  5 510.53 525.78 -250.27   500.53                         
Mean_Cor_logitm    6 511.77 530.07 -249.89   499.77 0.7619      1     0.3827
> anova(Mean_Cor_logitm03, Mean_Cor_logitm)
Data: study_data
Models:
Mean_Cor_logitm: Mean_Cor_logit ~ Scene_Nr2 + Daytime + (1 | Subject)
Mean_Cor_logitm03: Mean_Cor_logit ~ Scene_Nr2 + Daytime + (1 + Scene_Nr2 | Subject)
                  Df    AIC    BIC  logLik deviance  Chisq Chi Df Pr(>Chisq)
Mean_Cor_logitm    6 511.77 530.07 -249.89   499.77                         
Mean_Cor_logitm03 11 518.84 552.39 -248.42   496.84 2.9324      5     0.7104
> anova(Mean_Cor_logitm04, Mean_Cor_logitm)
Data: study_data
Models:
Mean_Cor_logitm: Mean_Cor_logit ~ Scene_Nr2 + Daytime + (1 | Subject)
Mean_Cor_logitm04: Mean_Cor_logit ~ Scene_Nr2 * Daytime + Scene_Nr2 + Daytime + 
Mean_Cor_logitm04:     (1 | Subject)
                  Df    AIC    BIC  logLik deviance  Chisq Chi Df Pr(>Chisq)
Mean_Cor_logitm    6 511.77 530.07 -249.89   499.77                         
Mean_Cor_logitm04  8 515.66 540.06 -249.83   499.66 0.1084      2     0.9472
> Mean_Cor_logitm00 = lmer(Mean_Cor_logit~(1|Subject), data=study_data, REML=FALSE)
> Mean_Cor_logitm01 = lmer(Mean_Cor_logit~Daytime+(1|Subject),data=study_data,REML=FALSE)
> Mean_Cor_logitm02 = lmer(Mean_Cor_logit~Scene_Nr2+(1|Subject),data=study_data,REML=FALSE)
> Mean_Cor_logitm03 = lmer(Mean_Cor_logit~Scene_Nr2+Daytime+(1+Scene_Nr2|Subject),data=study_data,REML=FALSE)
> Mean_Cor_logitm04 = lmer(Mean_Cor_logit~Scene_Nr2*Daytime+Scene_Nr2+Daytime+(1|Subject),data=study_data,REML=FALSE)
> Mean_Cor_logitm05 = lmer(Mean_Cor_logit~Gender+(1|Subject),data=study_data,REML=FALSE)
> Mean_Cor_logitm06 = lmer(Mean_Cor_logit~Birthyear+(1|Subject),data=study_data,REML=FALSE)
> Mean_Cor_logitm07 = lmer(Mean_Cor_logit~BMI+(1|Subject),data=study_data,REML=FALSE)
> Mean_Cor_logitm08 = lmer(Mean_Cor_logit~Sleep_Duration+(1|Subject),data=study_data,REML=FALSE)
> Mean_Cor_logitm09 = lmer(Mean_Cor_logit~dPEP+(1|Subject),data=study_data,REML=FALSE)
> Mean_Cor_logitm10 = lmer(Mean_Cor_logit~KSS_D+(1|Subject),data=study_data,REML=FALSE)
> Mean_Cor_logitm11 = lmer(Mean_Cor_logit~D_MEQ_Score+(1|Subject),data=study_data,REML=FALSE)
> anova(Mean_Cor_logitm01, Mean_Cor_logitm)
Data: study_data
Models:
Mean_Cor_logitm01: Mean_Cor_logit ~ Daytime + (1 | Subject)
Mean_Cor_logitm: Mean_Cor_logit ~ Scene_Nr2 + Daytime + (1 | Subject)
                  Df    AIC    BIC  logLik deviance  Chisq Chi Df Pr(>Chisq)
Mean_Cor_logitm01  4 509.10 521.29 -250.55   501.10                         
Mean_Cor_logitm    6 511.77 530.07 -249.89   499.77 1.3235      2     0.5159
> anova(Mean_Cor_logitm02, Mean_Cor_logitm)
Data: study_data
Models:
Mean_Cor_logitm02: Mean_Cor_logit ~ Scene_Nr2 + (1 | Subject)
Mean_Cor_logitm: Mean_Cor_logit ~ Scene_Nr2 + Daytime + (1 | Subject)
                  Df    AIC    BIC  logLik deviance  Chisq Chi Df Pr(>Chisq)
Mean_Cor_logitm02  5 510.53 525.78 -250.27   500.53                         
Mean_Cor_logitm    6 511.77 530.07 -249.89   499.77 0.7619      1     0.3827
> anova(Mean_Cor_logitm03, Mean_Cor_logitm)
Data: study_data
Models:
Mean_Cor_logitm: Mean_Cor_logit ~ Scene_Nr2 + Daytime + (1 | Subject)
Mean_Cor_logitm03: Mean_Cor_logit ~ Scene_Nr2 + Daytime + (1 + Scene_Nr2 | Subject)
                  Df    AIC    BIC  logLik deviance  Chisq Chi Df Pr(>Chisq)
Mean_Cor_logitm    6 511.77 530.07 -249.89   499.77                         
Mean_Cor_logitm03 11 518.84 552.39 -248.42   496.84 2.9324      5     0.7104
> anova(Mean_Cor_logitm04, Mean_Cor_logitm)
Data: study_data
Models:
Mean_Cor_logitm: Mean_Cor_logit ~ Scene_Nr2 + Daytime + (1 | Subject)
Mean_Cor_logitm04: Mean_Cor_logit ~ Scene_Nr2 * Daytime + Scene_Nr2 + Daytime + 
Mean_Cor_logitm04:     (1 | Subject)
                  Df    AIC    BIC  logLik deviance  Chisq Chi Df Pr(>Chisq)
Mean_Cor_logitm    6 511.77 530.07 -249.89   499.77                         
Mean_Cor_logitm04  8 515.66 540.06 -249.83   499.66 0.1084      2     0.9472
> anova(Mean_Cor_logitm05, Mean_Cor_logitm00)
Data: study_data
Models:
Mean_Cor_logitm00: Mean_Cor_logit ~ (1 | Subject)
Mean_Cor_logitm05: Mean_Cor_logit ~ Gender + (1 | Subject)
                  Df    AIC    BIC  logLik deviance  Chisq Chi Df Pr(>Chisq)
Mean_Cor_logitm00  3 507.84 516.99 -250.92   501.84                         
Mean_Cor_logitm05  4 507.87 520.07 -249.94   499.87 1.9675      1     0.1607
> anova(Mean_Cor_logitm06, Mean_Cor_logitm00)
Data: study_data
Models:
Mean_Cor_logitm00: Mean_Cor_logit ~ (1 | Subject)
Mean_Cor_logitm06: Mean_Cor_logit ~ Birthyear + (1 | Subject)
                  Df    AIC    BIC  logLik deviance  Chisq Chi Df Pr(>Chisq)
Mean_Cor_logitm00  3 507.84 516.99 -250.92   501.84                         
Mean_Cor_logitm06  4 509.68 521.88 -250.84   501.68 0.1582      1     0.6909
> anova(Mean_Cor_logitm07, Mean_Cor_logitm00)
Data: study_data
Models:
Mean_Cor_logitm00: Mean_Cor_logit ~ (1 | Subject)
Mean_Cor_logitm07: Mean_Cor_logit ~ BMI + (1 | Subject)
                  Df    AIC    BIC  logLik deviance  Chisq Chi Df Pr(>Chisq)
Mean_Cor_logitm00  3 507.84 516.99 -250.92   501.84                         
Mean_Cor_logitm07  4 509.48 521.68 -250.74   501.48 0.3606      1     0.5481
> anova(Mean_Cor_logitm08, Mean_Cor_logitm00)
Data: study_data
Models:
Mean_Cor_logitm00: Mean_Cor_logit ~ (1 | Subject)
Mean_Cor_logitm08: Mean_Cor_logit ~ Sleep_Duration + (1 | Subject)
                  Df    AIC    BIC  logLik deviance Chisq Chi Df Pr(>Chisq)
Mean_Cor_logitm00  3 507.84 516.99 -250.92   501.84                        
Mean_Cor_logitm08  4 509.79 521.99 -250.90   501.79 0.045      1      0.832
> anova(Mean_Cor_logitm09, Mean_Cor_logitm00)
Data: study_data
Models:
Mean_Cor_logitm00: Mean_Cor_logit ~ (1 | Subject)
Mean_Cor_logitm09: Mean_Cor_logit ~ dPEP + (1 | Subject)
                  Df    AIC    BIC  logLik deviance  Chisq Chi Df Pr(>Chisq)
Mean_Cor_logitm00  3 507.84 516.99 -250.92   501.84                         
Mean_Cor_logitm09  4 509.43 521.63 -250.72   501.43 0.4064      1     0.5238
> anova(Mean_Cor_logitm10, Mean_Cor_logitm00)
Data: study_data
Models:
Mean_Cor_logitm00: Mean_Cor_logit ~ (1 | Subject)
Mean_Cor_logitm10: Mean_Cor_logit ~ KSS_D + (1 | Subject)
                  Df    AIC    BIC  logLik deviance Chisq Chi Df Pr(>Chisq)   
Mean_Cor_logitm00  3 507.84 516.99 -250.92   501.84                           
Mean_Cor_logitm10  4 500.64 512.84 -246.32   492.64   9.2      1    0.00242 **
---
Signif. codes:  0 ‘***’ 0.001 ‘**’ 0.01 ‘*’ 0.05 ‘.’ 0.1 ‘ ’ 1
> anova(Mean_Cor_logitm11, Mean_Cor_logitm00)
Data: study_data
Models:
Mean_Cor_logitm00: Mean_Cor_logit ~ (1 | Subject)
Mean_Cor_logitm11: Mean_Cor_logit ~ D_MEQ_Score + (1 | Subject)
                  Df    AIC    BIC  logLik deviance Chisq Chi Df Pr(>Chisq)
Mean_Cor_logitm00  3 507.84 516.99 -250.92   501.84                        
Mean_Cor_logitm11  4 509.84 522.04 -250.92   501.84 2e-04      1     0.9896
> #Neubildung des Modells mit allen relevanten Parametern und Anzeige der Zusammenfassung
> 
> Mean_Cor_logitm = lmer(Mean_Cor_logit~KSS_D+(1|Subject),data=study_data,REML=FALSE)
> 
> summary(Mean_Cor_logitm)
Linear mixed model fit by maximum likelihood  ['lmerMod']
Formula: Mean_Cor_logit ~ KSS_D + (1 | Subject)
   Data: study_data

     AIC      BIC   logLik deviance df.resid 
   500.6    512.8   -246.3    492.6      152 

Scaled residuals: 
    Min      1Q  Median      3Q     Max 
-1.6406 -0.3953 -0.1057  0.1524  4.4615 

Random effects:
 Groups   Name        Variance Std.Dev.
 Subject  (Intercept) 0.5585   0.7473  
 Residual             1.0855   1.0419  
Number of obs: 156, groups:  Subject, 27

Fixed effects:
            Estimate Std. Error t value
(Intercept)  5.01161    0.31803   15.76
KSS_D       -0.18796    0.06102   -3.08

Correlation of Fixed Effects:
      (Intr)
KSS_D -0.852
> 
> #Signifikanz von fixed effect Elementen
> Anova(Mean_Cor_logitm)
Analysis of Deviance Table (Type II Wald chisquare tests)

Response: Mean_Cor_logit
       Chisq Df Pr(>Chisq)   
KSS_D 9.4885  1   0.002068 **
---
Signif. codes:  0 ‘***’ 0.001 ‘**’ 0.01 ‘*’ 0.05 ‘.’ 0.1 ‘ ’ 1
> 
> #Prüfung der Signifikanz einzelner fixed effect Stufen
> cftest(Mean_Cor_logitm)

	 Simultaneous Tests for General Linear Hypotheses

Fit: lmer(formula = Mean_Cor_logit ~ KSS_D + (1 | Subject), data = study_data, 
    REML = FALSE)

Linear Hypotheses:
                 Estimate Std. Error z value Pr(>|z|)    
(Intercept) == 0  5.01161    0.31803   15.76  < 2e-16 ***
KSS_D == 0       -0.18796    0.06102   -3.08  0.00207 ** 
---
Signif. codes:  0 ‘***’ 0.001 ‘**’ 0.01 ‘*’ 0.05 ‘.’ 0.1 ‘ ’ 1
(Univariate p values reported)

> 
> #Bildung der 95 Prozent Konfidenzintervalle für fixed und random effects
> confint(Mean_Cor_logitm)
Computing profile confidence intervals ...
                 2.5 %      97.5 %
.sig01       0.5117583  1.07609873
.sigma       0.9265232  1.18331552
(Intercept)  4.3822334  5.64192160
KSS_D       -0.3084229 -0.06760498
> 
> #Ermittlung von eines näherungsweisen R^2 (Erklärte Varianz durch das Modell) aus RonghuiXu2003 (Omega0^2) und speichern in Variable "r2"
> 
> r2 <-1-var(residuals(Mean_Cor_logitm))/(var(model.response(model.frame(Mean_Cor_logitm))))
> r2
[1] 0.4578996
> 
> #Ermittlung der Effektstärke nach Cohen
> 
> sqrt(r2/(1-r2))
[1] 0.9190629
> 
> #Prüfung der Normalverteilung der Intercepts und der Residuals
> # ranef(modell) gibt die Intercepts wieder
> # residuals(modell) gibt die Residuals wieder
> 
> layout(matrix(1:2, ncol=2))
> qint <- ranef(Mean_Cor_logitm)$Subject[["(Intercept)"]]
> qres <- residuals(Mean_Cor_logitm)
> qqnorm(qint, ylab = "Estimated random intercepts", xlim =c(-3,3), ylim=c(-20,20), main="Random intercepts")
> qqline(qint)
> qqnorm(qres, xlim = c(-3,3), ylim = c(-20,20), ylab="Estimated residuals", main= "Residuals")
> qqline(qres)
> 
> #Extraktion der Schätzer für die fixed effects:
> fixef(Mean_Cor_logitm)
(Intercept)       KSS_D 
   5.011607   -0.187960 
> 
> #Extraktion der geschätzten Anpassungen durch zufällige Effekte
> ranef(Mean_Cor_logitm)
$Subject
    (Intercept)
1  -0.302325532
2  -0.539241250
3   0.143574515
4  -1.062389444
5   0.787104146
6  -0.596503864
7   0.067811902
8   0.230656795
9   0.585763505
10  0.378254496
11 -0.316787219
12 -0.957947768
13 -0.170035411
14 -0.272787830
15  1.005464358
16 -0.797320759
17 -0.482964944
18 -0.353273687
19  0.673550697
20 -0.221270638
21 -0.520106718
22 -0.181193892
23  0.009287047
24  1.322818766
25 -0.464133150
26  0.677866092
27  1.356129789

with conditional variances for “Subject” 
> 
> #Extraktion der Koeffizienten unter Berücksichtigung der zufälligen Effekte
> coef(Mean_Cor_logitm)
$Subject
   (Intercept)    KSS_D
1     4.709281 -0.18796
2     4.472365 -0.18796
3     5.155181 -0.18796
4     3.949217 -0.18796
5     5.798711 -0.18796
6     4.415103 -0.18796
7     5.079419 -0.18796
8     5.242263 -0.18796
9     5.597370 -0.18796
10    5.389861 -0.18796
11    4.694819 -0.18796
12    4.053659 -0.18796
13    4.841571 -0.18796
14    4.738819 -0.18796
15    6.017071 -0.18796
16    4.214286 -0.18796
17    4.528642 -0.18796
18    4.658333 -0.18796
19    5.685157 -0.18796
20    4.790336 -0.18796
21    4.491500 -0.18796
22    4.830413 -0.18796
23    5.020894 -0.18796
24    6.334425 -0.18796
25    4.547474 -0.18796
26    5.689473 -0.18796
27    6.367736 -0.18796

attr(,"class")
[1] "coef.mer"
> 
> #Extraktion der geschätzten Werte
> fitted(Mean_Cor_logitm)
       1        2        3        4        5        6        7        8        9       10       11 
3.393561 3.393561 3.393561 4.521321 4.521321 4.521321 3.908485 3.908485 3.908485 3.532565 3.532565 
      12       13       14       15       16       17       18       19       20       21       22 
3.532565 4.403341 4.403341 4.403341 4.591301 4.591301 4.591301 3.385337 3.385337 3.385337 3.385337 
      23       24       25       26       27       28       29       30       31       32       33 
3.385337 3.385337 4.295031 4.295031 4.295031 4.482991 4.482991 4.482991 3.851223 3.851223 3.851223 
      34       35       36       37       38       39       40       41       42       43       44 
3.663263 3.663263 3.663263 3.763698 3.763698 3.763698 3.763698 3.763698 3.763698 4.866343 4.866343 
      45       46       47       48       49       50       51       52       53       54       55 
4.866343 3.926543 3.926543 3.926543 4.469610 4.469610 4.469610 4.845530 4.845530 4.845530 5.201901 
      56       57       58       59       60       61       62       63       64       65       66 
5.201901 5.201901 4.638021 4.638021 4.638021 3.942979 3.942979 3.942979 4.130939 4.130939 4.130939 
      67       68       69       71       72       73       74       75       76       77       78 
3.301819 3.301819 3.301819 3.489779 3.489779 3.713811 3.713811 3.713811 4.277691 4.277691 4.277691 
      79       80       81       82       83       84       85       86       87       88       89 
3.986979 3.986979 3.986979 3.423099 3.423099 3.423099 5.265231 5.265231 5.265231 4.889311 4.889311 
      90       91       92       93       94       95       96       97       98       99      103 
4.889311 3.462446 3.462446 3.462446 3.274486 3.274486 3.274486 3.212922 3.212922 3.212922 3.342613 
     104      105      106      107      108      109      110      111      112      113      114 
3.342613 3.342613 3.342613 3.342613 3.342613 4.933317 4.933317 4.933317 5.121277 5.121277 5.121277 
     115      116      117      118      119      120      121      122      123      124      125 
3.662576 3.662576 3.662576 4.226456 4.226456 4.226456 3.927620 3.927620 3.927620 3.551700 3.551700 
     126      127      128      129      130      131      132      133      134      135      136 
3.551700 4.266533 4.266533 4.266533 4.266533 4.266533 4.266533 4.644974 4.644974 4.644974 4.457014 
     138      139      140      141      143      144      145      146      147      148      149 
4.457014 5.958505 5.958505 5.958505 5.394625 5.394625 3.231753 3.231753 3.231753 3.795633 3.795633 
     150      151      152      153      154      155      156      157      158      159      160 
3.795633 4.373753 4.373753 4.373753 4.561713 4.561713 4.561713 5.803856 5.803856 5.803856 5.991816 
     161      162 
5.991816 5.991816 
> summary(fitted(Mean_Cor_logitm))
   Min. 1st Qu.  Median    Mean 3rd Qu.    Max. 
  3.213   3.552   4.131   4.186   4.591   5.992 
> 
> #Extraktion der Residuals und Zusammenfassung
> summary(resid(Mean_Cor_logitm))
   Min. 1st Qu.  Median    Mean 3rd Qu.    Max. 
-1.7093 -0.4119 -0.1101  0.0000  0.1588  4.6483 
> 
> summary(ranef(Mean_Cor_logitm))
        Length Class      Mode
Subject 1      data.frame list
> summary(ranef(Mean_Cor_logitm)$Subject)
  (Intercept)     
 Min.   :-1.0624  
 1st Qu.:-0.4735  
 Median :-0.1812  
 Mean   : 0.0000  
 3rd Qu.: 0.4820  
 Max.   : 1.3561  
> 
