# Supplementary material for: Influence of common lighting conditions and time-of-day on the effort-related cardiac response
Source: PLoS One. 2020 Oct 7;15(10):e0239553. doi: 10.1371/journal.pone.0239553 (PMC7540875; doi:10.1371/journal.pone.0239553)
Supplement: S1 File — The code can be executed with the free R software (GNU General Public License). The plots, included in the Results section, can be created directly from the study data with the file PEP_Plots.R. For the Raincloud plots, additional source files are needed from Allen et al. [54]. Further, the ZIP file contains text files with the R software console output, showing the executed code and the results (*.txt file extensions). Lastly, S1 File contains PDF files for all dependent variables with significant predictor variables. The PDF files contain two plots each, showing the QQ-Plots for Random Intercepts and Residuals from the linear mixed-effect model. (ZIP) [file pone.0239553.s003.zip › 20_Mean_Cor_6.txt]

R version 3.6.1 (2019-07-05) -- "Action of the Toes"
Copyright (C) 2019 The R Foundation for Statistical Computing
Platform: x86_64-apple-darwin15.6.0 (64-bit)

R ist freie Software und kommt OHNE JEGLICHE GARANTIE.
Sie sind eingeladen, es unter bestimmten Bedingungen weiter zu verbreiten.
Tippen Sie 'license()' or 'licence()' für Details dazu.

R ist ein Gemeinschaftsprojekt mit vielen Beitragenden.
Tippen Sie 'contributors()' für mehr Information und 'citation()',
um zu erfahren, wie R oder R packages in Publikationen zitiert werden können.

Tippen Sie 'demo()' für einige Demos, 'help()' für on-line Hilfe, oder
'help.start()' für eine HTML Browserschnittstelle zur Hilfe.
Tippen Sie 'q()', um R zu verlassen.

[R.app GUI 1.70 (7684) x86_64-apple-darwin15.6.0]

[Arbeitsbereich wiederhergestellt aus /Users/zauner/.RData]
[Verlauf wiederhergestellt aus /Users/zauner/.Rapp.history]

> #Laden aller notwendigen Bibliotheken
> library(lme4)
Lade nötiges Paket: Matrix
> library(car)
Lade nötiges Paket: carData
Registered S3 methods overwritten by 'car':
  method                          from
  influence.merMod                lme4
  cooks.distance.influence.merMod lme4
  dfbeta.influence.merMod         lme4
  dfbetas.influence.merMod        lme4
> library(nlme)

Attache Paket: ‘nlme’

The following object is masked from ‘package:lme4’:

    lmList

> library(multcomp)
Lade nötiges Paket: mvtnorm
Lade nötiges Paket: survival
Lade nötiges Paket: TH.data
Lade nötiges Paket: MASS

Attache Paket: ‘TH.data’

The following object is masked from ‘package:MASS’:

    geyser

> 
> #Laden der Daten-CSV-Datei und Einfügen in das Objekt "study_data". 
> #Die Datei muss manuell ausgewählt werden nach der Eingabe
> study_data=read.csv(file.choose())
> 
> #Setzen aller verwendeten numerischen Werte als Faktoren, wo immer das notwendig ist (d.h. die Werte werden kategorial verwendet)
> study_data$Daytime2 <- as.factor(study_data$Daytime2)
> study_data$Scene_Nr <- as.factor(study_data$Scene_Nr)
> study_data$Scene_Nr2 <- as.factor(study_data$Scene_Nr2)
> study_data$Scene_Nr3 <- as.factor(study_data$Scene_Nr3)
> study_data$Prior_Scene_Nr <- as.factor(study_data$Prior_Scene_Nr)
> study_data$Scene_Count <- as.factor(study_data$Scene_Count)
> study_data$Subject <- as.factor(study_data$Subject) 
> 
> #Modellbildung: linear mixed effect model. Da die Werte normalverteilt sind (Kolmogorov-Smirnov Test in Excel) und es nur einen random effekt gibt (Versuchspersonen), wird die Option REML=FALSE gesetzt, d.h. Model-fit geschieht nach Maximum Likelihood, nicht nach Restricted Maximum Likelihood. Das Modell wird in einem Objekt gespeichert
> 
> Mean_Cor_6logitm = lmer(Mean_Cor_6logit~Scene_Nr2+Daytime+(1|Subject),data=study_data,REML=FALSE)
> 
> #Nullmodellbildung: Erzeugung reduzierter Modelle um die Relevanz der Parameter nachzuvollziehen
> #m00 ist immer das Modell mit reinem random effect zur Bestimmung der ICC1 (Intra Class Correlation 1, wie viel der Varianz der abhängigen Variable kann durch den random effect erklärt werden)
> #m01-0x Reduzierung des Modells Schrittweise von links nach rechts
> 
> Mean_Cor_6logitm00 = lmer(Mean_Cor_6logit~(1|Subject), data=study_data, REML=FALSE)
> Mean_Cor_6logitm01 = lmer(Mean_Cor_6logit~Daytime+(1|Subject),data=study_data,REML=FALSE)
> Mean_Cor_6logitm02 = lmer(Mean_Cor_6logit~Scene_Nr2+(1|Subject),data=study_data,REML=FALSE)
> Mean_Cor_6logitm03 = lmer(Mean_Cor_6logit~Scene_Nr2+Daytime+(1+Scene_Nr2|Subject),data=study_data,REML=FALSE)
boundary (singular) fit: see ?isSingular
> Mean_Cor_6logitm04 = lmer(Mean_Cor_6logit~Scene_Nr2*Daytime+Scene_Nr2+Daytime+(1|Subject),data=study_data,REML=FALSE)
> Mean_Cor_6logitm05 = lmer(Mean_Cor_6logit~Gender+(1|Subject),data=study_data,REML=FALSE)
> Mean_Cor_6logitm06 = lmer(Mean_Cor_6logit~Birthyear+(1|Subject),data=study_data,REML=FALSE)
> Mean_Cor_6logitm07 = lmer(Mean_Cor_6logit~BMI+(1|Subject),data=study_data,REML=FALSE)
> Mean_Cor_6logitm08 = lmer(Mean_Cor_6logit~Sleep_Duration+(1|Subject),data=study_data,REML=FALSE)
> Mean_Cor_6logitm09 = lmer(Mean_Cor_6logit~dPEP+(1|Subject),data=study_data,REML=FALSE)
> Mean_Cor_6logitm10 = lmer(Mean_Cor_6logit~KSS_D+(1|Subject),data=study_data,REML=FALSE)
> Mean_Cor_6logitm11 = lmer(Mean_Cor_6logit~D_MEQ_Score+(1|Subject),data=study_data,REML=FALSE)
> 
> #Zusammenfassung der Modellvergleiche (ausser m00)
> 
> anova(Mean_Cor_6logitm01, Mean_Cor_6logitm)
Data: study_data
Models:
Mean_Cor_6logitm01: Mean_Cor_6logit ~ Daytime + (1 | Subject)
Mean_Cor_6logitm: Mean_Cor_6logit ~ Scene_Nr2 + Daytime + (1 | Subject)
                   Df    AIC    BIC  logLik deviance  Chisq Chi Df Pr(>Chisq)
Mean_Cor_6logitm01  4 612.41 624.61 -302.20   604.41                         
Mean_Cor_6logitm    6 614.54 632.84 -301.27   602.54 1.8618      2     0.3942
> anova(Mean_Cor_6logitm02, Mean_Cor_6logitm)
Data: study_data
Models:
Mean_Cor_6logitm02: Mean_Cor_6logit ~ Scene_Nr2 + (1 | Subject)
Mean_Cor_6logitm: Mean_Cor_6logit ~ Scene_Nr2 + Daytime + (1 | Subject)
                   Df    AIC    BIC  logLik deviance  Chisq Chi Df Pr(>Chisq)
Mean_Cor_6logitm02  5 612.71 627.96 -301.36   602.71                         
Mean_Cor_6logitm    6 614.54 632.84 -301.27   602.54 0.1678      1     0.6821
> anova(Mean_Cor_6logitm03, Mean_Cor_6logitm)
Data: study_data
Models:
Mean_Cor_6logitm: Mean_Cor_6logit ~ Scene_Nr2 + Daytime + (1 | Subject)
Mean_Cor_6logitm03: Mean_Cor_6logit ~ Scene_Nr2 + Daytime + (1 + Scene_Nr2 | Subject)
                   Df    AIC    BIC  logLik deviance  Chisq Chi Df Pr(>Chisq)
Mean_Cor_6logitm    6 614.54 632.84 -301.27   602.54                         
Mean_Cor_6logitm03 11 623.66 657.21 -300.83   601.66 0.8849      5     0.9713
> anova(Mean_Cor_6logitm04, Mean_Cor_6logitm)
Data: study_data
Models:
Mean_Cor_6logitm: Mean_Cor_6logit ~ Scene_Nr2 + Daytime + (1 | Subject)
Mean_Cor_6logitm04: Mean_Cor_6logit ~ Scene_Nr2 * Daytime + Scene_Nr2 + Daytime + 
Mean_Cor_6logitm04:     (1 | Subject)
                   Df    AIC    BIC  logLik deviance Chisq Chi Df Pr(>Chisq)
Mean_Cor_6logitm    6 614.54 632.84 -301.27   602.54                        
Mean_Cor_6logitm04  8 618.54 642.94 -301.27   602.54 0.002      2      0.999
> anova(Mean_Cor_6logitm05, Mean_Cor_6logitm00)
Data: study_data
Models:
Mean_Cor_6logitm00: Mean_Cor_6logit ~ (1 | Subject)
Mean_Cor_6logitm05: Mean_Cor_6logit ~ Gender + (1 | Subject)
                   Df    AIC    BIC  logLik deviance  Chisq Chi Df Pr(>Chisq)  
Mean_Cor_6logitm00  3 610.58 619.73 -302.29   604.58                           
Mean_Cor_6logitm05  4 609.06 621.26 -300.53   601.06 3.5239      1    0.06049 .
---
Signif. codes:  0 ‘***’ 0.001 ‘**’ 0.01 ‘*’ 0.05 ‘.’ 0.1 ‘ ’ 1
> anova(Mean_Cor_6logitm06, Mean_Cor_6logitm00)
Data: study_data
Models:
Mean_Cor_6logitm00: Mean_Cor_6logit ~ (1 | Subject)
Mean_Cor_6logitm06: Mean_Cor_6logit ~ Birthyear + (1 | Subject)
                   Df    AIC    BIC  logLik deviance  Chisq Chi Df Pr(>Chisq)
Mean_Cor_6logitm00  3 610.58 619.73 -302.29   604.58                         
Mean_Cor_6logitm06  4 612.50 624.70 -302.25   604.50 0.0804      1     0.7768
> anova(Mean_Cor_6logitm07, Mean_Cor_6logitm00)
Data: study_data
Models:
Mean_Cor_6logitm00: Mean_Cor_6logit ~ (1 | Subject)
Mean_Cor_6logitm07: Mean_Cor_6logit ~ BMI + (1 | Subject)
                   Df    AIC    BIC  logLik deviance  Chisq Chi Df Pr(>Chisq)
Mean_Cor_6logitm00  3 610.58 619.73 -302.29   604.58                         
Mean_Cor_6logitm07  4 612.35 624.55 -302.18   604.35 0.2287      1     0.6325
> anova(Mean_Cor_6logitm08, Mean_Cor_6logitm00)
Data: study_data
Models:
Mean_Cor_6logitm00: Mean_Cor_6logit ~ (1 | Subject)
Mean_Cor_6logitm08: Mean_Cor_6logit ~ Sleep_Duration + (1 | Subject)
                   Df    AIC    BIC  logLik deviance  Chisq Chi Df Pr(>Chisq)
Mean_Cor_6logitm00  3 610.58 619.73 -302.29   604.58                         
Mean_Cor_6logitm08  4 611.25 623.45 -301.62   603.25 1.3332      1     0.2482
> anova(Mean_Cor_6logitm09, Mean_Cor_6logitm00)
Data: study_data
Models:
Mean_Cor_6logitm00: Mean_Cor_6logit ~ (1 | Subject)
Mean_Cor_6logitm09: Mean_Cor_6logit ~ dPEP + (1 | Subject)
                   Df    AIC    BIC  logLik deviance  Chisq Chi Df Pr(>Chisq)
Mean_Cor_6logitm00  3 610.58 619.73 -302.29   604.58                         
Mean_Cor_6logitm09  4 612.48 624.68 -302.24   604.48 0.1015      1     0.7501
> anova(Mean_Cor_6logitm10, Mean_Cor_6logitm00)
Data: study_data
Models:
Mean_Cor_6logitm00: Mean_Cor_6logit ~ (1 | Subject)
Mean_Cor_6logitm10: Mean_Cor_6logit ~ KSS_D + (1 | Subject)
                   Df    AIC    BIC  logLik deviance  Chisq Chi Df Pr(>Chisq)   
Mean_Cor_6logitm00  3 610.58 619.73 -302.29   604.58                            
Mean_Cor_6logitm10  4 603.99 616.19 -297.99   595.99 8.5926      1   0.003375 **
---
Signif. codes:  0 ‘***’ 0.001 ‘**’ 0.01 ‘*’ 0.05 ‘.’ 0.1 ‘ ’ 1
> anova(Mean_Cor_6logitm11, Mean_Cor_6logitm00)
Data: study_data
Models:
Mean_Cor_6logitm00: Mean_Cor_6logit ~ (1 | Subject)
Mean_Cor_6logitm11: Mean_Cor_6logit ~ D_MEQ_Score + (1 | Subject)
                   Df    AIC    BIC  logLik deviance  Chisq Chi Df Pr(>Chisq)
Mean_Cor_6logitm00  3 610.58 619.73 -302.29   604.58                         
Mean_Cor_6logitm11  4 612.55 624.75 -302.27   604.55 0.0318      1     0.8584
> 
> #Überprüfung der ICC1
> 
> summary(Mean_Cor_6logitm00)
Linear mixed model fit by maximum likelihood  ['lmerMod']
Formula: Mean_Cor_6logit ~ (1 | Subject)
   Data: study_data

     AIC      BIC   logLik deviance df.resid 
   610.6    619.7   -302.3    604.6      153 

Scaled residuals: 
    Min      1Q  Median      3Q     Max 
-1.5033 -0.4419 -0.1844  0.0955  3.3188 

Random effects:
 Groups   Name        Variance Std.Dev.
 Subject  (Intercept) 0.8068   0.8982  
 Residual             2.3356   1.5283  
Number of obs: 156, groups:  Subject, 27

Fixed effects:
            Estimate Std. Error t value
(Intercept)   3.8158     0.2122   17.98
> 
> #wenn Variance des random effect (v1) geteilt durch Residual Variance (v2) + (v1) nahe null, dann ist der random effect zu vernachlässigen für das Modell und kann entfernt werden.
> 
> #Neubildung des Modells mit allen relevanten Parametern und Anzeige der Zusammenfassung
> 
> Mean_Cor_6logitm = lmer(Mean_Cor_6logit~KSS_D+(1|Subject),data=study_data,REML=FALSE)
> 
> summary(Mean_Cor_6logitm)
Linear mixed model fit by maximum likelihood  ['lmerMod']
Formula: Mean_Cor_6logit ~ KSS_D + (1 | Subject)
   Data: study_data

     AIC      BIC   logLik deviance df.resid 
   604.0    616.2   -298.0    596.0      152 

Scaled residuals: 
    Min      1Q  Median      3Q     Max 
-1.5126 -0.4901 -0.1892  0.1629  3.4400 

Random effects:
 Groups   Name        Variance Std.Dev.
 Subject  (Intercept) 0.7632   0.8736  
 Residual             2.2106   1.4868  
Number of obs: 156, groups:  Subject, 27

Fixed effects:
            Estimate Std. Error t value
(Intercept)  4.91507    0.42353  11.605
KSS_D       -0.24770    0.08334  -2.972

Correlation of Fixed Effects:
      (Intr)
KSS_D -0.873
> 
> #Signifikanz von fixed effect Elementen
> Anova(Mean_Cor_6logitm)
Analysis of Deviance Table (Type II Wald chisquare tests)

Response: Mean_Cor_6logit
       Chisq Df Pr(>Chisq)   
KSS_D 8.8337  1   0.002957 **
---
Signif. codes:  0 ‘***’ 0.001 ‘**’ 0.01 ‘*’ 0.05 ‘.’ 0.1 ‘ ’ 1
> 
> #Prüfung der Signifikanz einzelner fixed effect Stufen
> cftest(Mean_Cor_6logitm)

	 Simultaneous Tests for General Linear Hypotheses

Fit: lmer(formula = Mean_Cor_6logit ~ KSS_D + (1 | Subject), data = study_data, 
    REML = FALSE)

Linear Hypotheses:
                 Estimate Std. Error z value Pr(>|z|)    
(Intercept) == 0  4.91507    0.42353  11.605  < 2e-16 ***
KSS_D == 0       -0.24770    0.08334  -2.972  0.00296 ** 
---
Signif. codes:  0 ‘***’ 0.001 ‘**’ 0.01 ‘*’ 0.05 ‘.’ 0.1 ‘ ’ 1
(Univariate p values reported)

> 
> #Bildung der 95 Prozent Konfidenzintervalle für fixed und random effects
> confint(Mean_Cor_6logitm)
Computing profile confidence intervals ...
                 2.5 %      97.5 %
.sig01       0.5487086  1.29874848
.sigma       1.3221777  1.68869716
(Intercept)  4.0791939  5.76021706
KSS_D       -0.4132633 -0.08329415
> 
> #Ermittlung von eines näherungsweisen R^2 (Erklärte Varianz durch das Modell) aus RonghuiXu2003 (Omega0^2) und speichern in Variable "r2"
> 
> r2 <-1-var(residuals(Mean_Cor_6logitm))/(var(model.response(model.frame(Mean_Cor_6logitm))))
> r2
[1] 0.3744162
> 
> #Ermittlung der Effektstärke nach Cohen
> 
> sqrt(r2/(1-r2))
[1] 0.7736322
> 
> #Prüfung der Normalverteilung der Intercepts und der Residuals
> # ranef(modell) gibt die Intercepts wieder
> # residuals(modell) gibt die Residuals wieder
> 
> layout(matrix(1:2, ncol=2))
> qint <- ranef(Mean_Cor_6logitm)$Subject[["(Intercept)"]]
> qres <- residuals(Mean_Cor_6logitm)
> qqnorm(qint, ylab = "Estimated random intercepts", xlim =c(-3,3), ylim=c(-5,5), main="Random intercepts")
> qqline(qint)
> qqnorm(qres, xlim = c(-3,3), ylim = c(-5,5), ylab="Estimated residuals", main= "Residuals")
> qqline(qres)
> 
> #Extraktion der Schätzer für die fixed effects:
> fixef(Mean_Cor_6logitm)
(Intercept)       KSS_D 
  4.9150725  -0.2476982 
> 
> #Extraktion der geschätzten Anpassungen durch zufällige Effekte
> ranef(Mean_Cor_6logitm)
$Subject
   (Intercept)
1  -0.59423403
2  -0.58119538
3   0.76672092
4  -0.83007510
5   1.06714473
6  -0.77532459
7   0.09721566
8  -0.05930141
9   1.05911094
10  0.30854834
11 -0.52567935
12 -1.03471984
13 -0.40909699
14 -0.15336074
15  0.90107347
16 -0.77597771
17 -0.62401029
18 -0.11117798
19  0.76177523
20 -0.55870430
21 -0.50094022
22 -0.22265372
23 -0.19869040
24  1.02826333
25 -0.30116961
26  0.66652206
27  1.59993699

with conditional variances for “Subject” 
> summary(ranef(Mean_Cor_6logitm)$Subject)
  (Intercept)     
 Min.   :-1.0347  
 1st Qu.:-0.5699  
 Median :-0.1987  
 Mean   : 0.0000  
 3rd Qu.: 0.7141  
 Max.   : 1.5999  
> 
> #Extraktion der Koeffizienten unter Berücksichtigung der zufälligen Effekte
> coef(Mean_Cor_6logitm)
$Subject
   (Intercept)      KSS_D
1     4.320838 -0.2476982
2     4.333877 -0.2476982
3     5.681793 -0.2476982
4     4.084997 -0.2476982
5     5.982217 -0.2476982
6     4.139748 -0.2476982
7     5.012288 -0.2476982
8     4.855771 -0.2476982
9     5.974183 -0.2476982
10    5.223621 -0.2476982
11    4.389393 -0.2476982
12    3.880353 -0.2476982
13    4.505975 -0.2476982
14    4.761712 -0.2476982
15    5.816146 -0.2476982
16    4.139095 -0.2476982
17    4.291062 -0.2476982
18    4.803895 -0.2476982
19    5.676848 -0.2476982
20    4.356368 -0.2476982
21    4.414132 -0.2476982
22    4.692419 -0.2476982
23    4.716382 -0.2476982
24    5.943336 -0.2476982
25    4.613903 -0.2476982
26    5.581595 -0.2476982
27    6.515009 -0.2476982

attr(,"class")
[1] "coef.mer"
> 
> #Extraktion der geschätzten Werte
> fitted(Mean_Cor_6logitm)
       1        2        3        4        5        6        7        8        9       10       11 
2.586951 2.586951 2.586951 4.073140 4.073140 4.073140 3.590782 3.590782 3.590782 3.095386 3.095386 
      12       13       14       15       16       17       18       19       20       21       22 
3.095386 4.691000 4.691000 4.691000 4.938699 4.938699 4.938699 3.341903 3.341903 3.341903 3.341903 
      23       24       25       26       27       28       29       30       31       32       33 
3.341903 3.341903 4.000631 4.000631 4.000631 4.248330 4.248330 4.248330 3.396653 3.396653 3.396653 
      34       35       36       37       38       39       40       41       42       43       44 
3.148955 3.148955 3.148955 3.278400 3.278400 3.278400 3.278400 3.278400 3.278400 4.360375 4.360375 
      45       46       47       48       49       50       51       52       53       54       55 
4.360375 3.121883 3.121883 3.121883 4.487994 4.487994 4.487994 4.983390 4.983390 4.983390 4.975923 
      56       57       58       59       60       61       62       63       64       65       66 
4.975923 4.975923 4.232828 4.232828 4.232828 3.398600 3.398600 3.398600 3.646298 3.646298 3.646298 
      67       68       69       71       72       73       74       75       76       77       78 
2.889560 2.889560 2.889560 3.137258 3.137258 3.019786 3.019786 3.019786 3.762881 3.762881 3.762881 
      79       80       81       82       83       84       85       86       87       88       89 
3.770919 3.770919 3.770919 3.027824 3.027824 3.027824 4.825353 4.825353 4.825353 4.329957 4.329957 
      90       91       92       93       94       95       96       97       98       99      103 
4.329957 3.148302 3.148302 3.148302 2.900604 2.900604 2.900604 2.557175 2.557175 2.557175 3.070007 
     104      105      106      107      108      109      110      111      112      113      114 
3.070007 3.070007 3.070007 3.070007 3.070007 4.686055 4.686055 4.686055 4.933753 4.933753 4.933753 
     115      116      117      118      119      120      121      122      123      124      125 
2.870179 2.870179 2.870179 3.613273 3.613273 3.613273 3.671038 3.671038 3.671038 3.175641 3.175641 
     126      127      128      129      130      131      132      133      134      135      136 
3.175641 3.949324 3.949324 3.949324 3.949324 3.949324 3.949324 4.220986 4.220986 4.220986 3.973287 
     138      139      140      141      143      144      145      146      147      148      149 
3.973287 5.447939 5.447939 5.447939 4.704845 4.704845 2.880015 2.880015 2.880015 3.623110 3.623110 
     150      151      152      153      154      155      156      157      158      159      160 
3.623110 3.847707 3.847707 3.847707 4.095405 4.095405 4.095405 5.771915 5.771915 5.771915 6.019613 
     161      162 
6.019613 6.019613 
> summary(fitted(Mean_Cor_6logitm))
   Min. 1st Qu.  Median    Mean 3rd Qu.    Max. 
  2.557   3.148   3.671   3.831   4.330   6.020 
> 
> #Extraktion der Residuals und Zusammenfassung
> summary(resid(Mean_Cor_6logitm))
   Min. 1st Qu.  Median    Mean 3rd Qu.    Max. 
-2.2490 -0.7287 -0.2814  0.0000  0.2422  5.1146 
> hist(resid(Mean_Cor_6logitm))
> 
