# Supplementary material for: Influence of common lighting conditions and time-of-day on the effort-related cardiac response
Source: PLoS One. 2020 Oct 7;15(10):e0239553. doi: 10.1371/journal.pone.0239553 (PMC7540875; doi:10.1371/journal.pone.0239553)
Supplement: S1 File — The code can be executed with the free R software (GNU General Public License). The plots, included in the Results section, can be created directly from the study data with the file PEP_Plots.R. For the Raincloud plots, additional source files are needed from Allen et al. [54]. Further, the ZIP file contains text files with the R software console output, showing the executed code and the results (*.txt file extensions). Lastly, S1 File contains PDF files for all dependent variables with significant predictor variables. The PDF files contain two plots each, showing the QQ-Plots for Random Intercepts and Residuals from the linear mixed-effect model. (ZIP) [file pone.0239553.s003.zip › 23_CO2.txt]

R version 3.6.1 (2019-07-05) -- "Action of the Toes"
Copyright (C) 2019 The R Foundation for Statistical Computing
Platform: x86_64-apple-darwin15.6.0 (64-bit)

R ist freie Software und kommt OHNE JEGLICHE GARANTIE.
Sie sind eingeladen, es unter bestimmten Bedingungen weiter zu verbreiten.
Tippen Sie 'license()' or 'licence()' für Details dazu.

R ist ein Gemeinschaftsprojekt mit vielen Beitragenden.
Tippen Sie 'contributors()' für mehr Information und 'citation()',
um zu erfahren, wie R oder R packages in Publikationen zitiert werden können.

Tippen Sie 'demo()' für einige Demos, 'help()' für on-line Hilfe, oder
'help.start()' für eine HTML Browserschnittstelle zur Hilfe.
Tippen Sie 'q()', um R zu verlassen.

[R.app GUI 1.70 (7684) x86_64-apple-darwin15.6.0]

[Verlauf wiederhergestellt aus /Users/zauner/.Rapp.history]

> #Laden aller notwendigen Bibliotheken
> library(lme4)
Lade nötiges Paket: Matrix
> library(car)
Lade nötiges Paket: carData
Registered S3 methods overwritten by 'car':
  method                          from
  influence.merMod                lme4
  cooks.distance.influence.merMod lme4
  dfbeta.influence.merMod         lme4
  dfbetas.influence.merMod        lme4
> library(nlme)

Attache Paket: ‘nlme’

The following object is masked from ‘package:lme4’:

    lmList

> library(multcomp)
Lade nötiges Paket: mvtnorm
Lade nötiges Paket: survival
Lade nötiges Paket: TH.data
Lade nötiges Paket: MASS

Attache Paket: ‘TH.data’

The following object is masked from ‘package:MASS’:

    geyser

> 
> #Laden der Daten-CSV-Datei und Einfügen in das Objekt "study_data". 
> #Die Datei muss manuell ausgewählt werden nach der Eingabe
> study_data=read.csv(file.choose())
> 
> 
> #Setzen aller verwendeten numerischen Werte als Faktoren, wo immer das notwendig ist (d.h. die Werte werden kategorial verwendet)
> study_data$Daytime2 <- as.factor(study_data$Daytime2)
> study_data$Scene_Nr <- as.factor(study_data$Scene_Nr)
> study_data$Scene_Nr2 <- as.factor(study_data$Scene_Nr2)
> study_data$Scene_Nr3 <- as.factor(study_data$Scene_Nr3)
> study_data$Prior_Scene_Nr <- as.factor(study_data$Prior_Scene_Nr)
> study_data$Scene_Count <- as.factor(study_data$Scene_Count)
> study_data$Subject <- as.factor(study_data$Subject)
> 
> #Modellbildung: linear mixed effect model. Da die Werte normalverteilt sind (Kolmogorov-Smirnov Test in Excel) und es nur einen random effekt gibt (Versuchspersonen), wird die Option REML=FALSE gesetzt, d.h. Model-fit geschieht nach Maximum Likelihood, nicht nach Restricted Maximum Likelihood. Das Modell wird in einem Objekt gespeichert
> 
> CO2m = lmer(CO2~Scene_Nr2+Daytime+(1|Subject),data=study_data,REML=FALSE)
> 
> #Nullmodellbildung: Erzeugung reduzierter Modelle um die Relevanz der Parameter nachzuvollziehen
> #m00 ist immer das Modell mit reinem random effect zur Bestimmung der ICC1 (Intra Class Correlation 1, wie viel der Varianz der abhängigen Variable kann durch den random effect erklärt werden)
> #m01-0x Reduzierung des Modells Schrittweise von links nach rechts
> 
> CO2m00 = lmer(CO2~(1|Subject), data=study_data, REML=FALSE)
> CO2m01 = lmer(CO2~Daytime+(1|Subject),data=study_data,REML=FALSE)
> CO2m02 = lmer(CO2~Scene_Nr2+(1|Subject),data=study_data,REML=FALSE)
> CO2m03 = lmer(dPEP~CO2+(1|Subject),data=subset(study_data, CO2!="NA"),REML=FALSE)
> CO2m030 = lmer(dPEP~(1|Subject),data=subset(study_data, CO2!="NA"),REML=FALSE)
> CO2m04 = lm(dPEP~CO2, data=study_data)
> CO2m05 = lm(PEP_Rest~CO2, data=study_data)
> 
> #Zusammenfassung der Modellvergleiche (ausser m00)
> 
> anova(CO2m01, CO2m)
Data: study_data
Models:
CO2m01: CO2 ~ Daytime + (1 | Subject)
CO2m: CO2 ~ Scene_Nr2 + Daytime + (1 | Subject)
       Df     AIC     BIC logLik deviance Chisq Chi Df Pr(>Chisq)
CO2m01  4 -500.08 -490.27 254.04  -508.08                        
CO2m    6 -496.27 -481.55 254.14  -508.27  0.19      2     0.9094
> anova(CO2m02, CO2m)
Data: study_data
Models:
CO2m02: CO2 ~ Scene_Nr2 + (1 | Subject)
CO2m: CO2 ~ Scene_Nr2 + Daytime + (1 | Subject)
       Df     AIC     BIC logLik deviance  Chisq Chi Df Pr(>Chisq)  
CO2m02  5 -493.12 -480.85 251.56  -503.12                           
CO2m    6 -496.27 -481.55 254.14  -508.27 5.1477      1    0.02328 *
---
Signif. codes:  0 ‘***’ 0.001 ‘**’ 0.01 ‘*’ 0.05 ‘.’ 0.1 ‘ ’ 1
> anova(CO2m03, CO2m030)
Data: subset(study_data, CO2 != "NA")
Models:
CO2m030: dPEP ~ (1 | Subject)
CO2m03: dPEP ~ CO2 + (1 | Subject)
        Df    AIC    BIC  logLik deviance Chisq Chi Df Pr(>Chisq)
CO2m030  3 515.49 522.86 -254.75   509.49                        
CO2m03   4 517.49 527.31 -254.75   509.49     0      1     0.9984
> summary(CO2m04)

Call:
lm(formula = dPEP ~ CO2, data = study_data)

Residuals:
     Min       1Q   Median       3Q      Max 
-17.4937  -2.2199   0.8406   3.2788   8.6570 

Coefficients:
            Estimate Std. Error t value Pr(>|t|)
(Intercept)   -3.074      3.553  -0.865    0.389
CO2            9.559     37.655   0.254    0.800

Residual standard error: 4.806 on 84 degrees of freedom
  (76 observations deleted due to missingness)
Multiple R-squared:  0.0007666,	Adjusted R-squared:  -0.01113 
F-statistic: 0.06444 on 1 and 84 DF,  p-value: 0.8002

> summary(CO2m05)

Call:
lm(formula = PEP_Rest ~ CO2, data = study_data)

Residuals:
    Min      1Q  Median      3Q     Max 
-43.143  -8.704  -1.429   8.814  48.901 

Coefficients:
            Estimate Std. Error t value Pr(>|t|)    
(Intercept)   162.45      12.13  13.397   <2e-16 ***
CO2          -291.94     128.52  -2.272   0.0257 *  
---
Signif. codes:  0 ‘***’ 0.001 ‘**’ 0.01 ‘*’ 0.05 ‘.’ 0.1 ‘ ’ 1

Residual standard error: 16.4 on 84 degrees of freedom
  (76 observations deleted due to missingness)
Multiple R-squared:  0.05787,	Adjusted R-squared:  0.04666 
F-statistic:  5.16 on 1 and 84 DF,  p-value: 0.02567

> 
> #Überprüfung der ICC1
> 
> summary(CO2m00)
Linear mixed model fit by maximum likelihood  ['lmerMod']
Formula: CO2 ~ (1 | Subject)
   Data: study_data

     AIC      BIC   logLik deviance df.resid 
  -497.0   -489.6    251.5   -503.0       83 

Scaled residuals: 
    Min      1Q  Median      3Q     Max 
-2.4948 -0.3393 -0.1480  0.1657  4.7924 

Random effects:
 Groups   Name        Variance  Std.Dev.
 Subject  (Intercept) 0.0000527 0.00726 
 Residual             0.0001361 0.01166 
Number of obs: 86, groups:  Subject, 19

Fixed effects:
            Estimate Std. Error t value
(Intercept) 0.093352   0.002139   43.64
> 
> #wenn Variance des random effect (v1) geteilt durch Residual Variance (v2) + (v1) nahe null, dann ist der random effect zu vernachlässigen für das Modell und kann entfernt werden.
> 
> #Neubildung des Modells mit allen relevanten Parametern und Anzeige der Zusammenfassung
> 
> CO2m = lmer(CO2~Daytime+(1|Subject),data=study_data,REML=FALSE)
> 
> summary(CO2m)
Linear mixed model fit by maximum likelihood  ['lmerMod']
Formula: CO2 ~ Daytime + (1 | Subject)
   Data: study_data

     AIC      BIC   logLik deviance df.resid 
  -500.1   -490.3    254.0   -508.1       82 

Scaled residuals: 
    Min      1Q  Median      3Q     Max 
-2.4096 -0.4180 -0.0943  0.3595  4.6380 

Random effects:
 Groups   Name        Variance  Std.Dev.
 Subject  (Intercept) 5.596e-05 0.00748 
 Residual             1.258e-04 0.01122 
Number of obs: 86, groups:  Subject, 19

Fixed effects:
                Estimate Std. Error t value
(Intercept)     0.096854   0.002633  36.785
DaytimeMorning -0.005941   0.002581  -2.302

Correlation of Fixed Effects:
            (Intr)
DaytimMrnng -0.576
> 
> #Signifikanz von fixed effect Elementen
> Anova(CO2m)
Analysis of Deviance Table (Type II Wald chisquare tests)

Response: CO2
         Chisq Df Pr(>Chisq)  
Daytime 5.2977  1    0.02135 *
---
Signif. codes:  0 ‘***’ 0.001 ‘**’ 0.01 ‘*’ 0.05 ‘.’ 0.1 ‘ ’ 1
> 
> #Prüfung der Signifikanz einzelner fixed effect Stufen
> cftest(CO2m)

	 Simultaneous Tests for General Linear Hypotheses

Fit: lmer(formula = CO2 ~ Daytime + (1 | Subject), data = study_data, 
    REML = FALSE)

Linear Hypotheses:
                     Estimate Std. Error z value Pr(>|z|)    
(Intercept) == 0     0.096854   0.002633  36.785   <2e-16 ***
DaytimeMorning == 0 -0.005941   0.002581  -2.302   0.0214 *  
---
Signif. codes:  0 ‘***’ 0.001 ‘**’ 0.01 ‘*’ 0.05 ‘.’ 0.1 ‘ ’ 1
(Univariate p values reported)

> 
> #Bildung der 95 Prozent Konfidenzintervalle für fixed und random effects
> confint(CO2m)
Computing profile confidence intervals ...
                      2.5 %       97.5 %
.sig01          0.004180886  0.012087392
.sigma          0.009566536  0.013399415
(Intercept)     0.091588323  0.102215468
DaytimeMorning -0.011056963 -0.000799287
> 
> #Ermittlung von eines näherungsweisen R^2 (Erklärte Varianz durch das Modell) aus RonghuiXu2003 (Omega0^2) und speichern in Variable "r2"
> 
> r2 <-1-var(residuals(CO2m))/(var(model.response(model.frame(CO2m))))
> r2
[1] 0.42907
> 
> #Ermittlung der Effektstärke nach Cohen (Mehrfach, siehe vor)
> 
> sqrt(r2/(1-r2))
[1] 0.8669072
> 
> #Prüfung der Normalverteilung der Intercepts und der Residuals
> # ranef(modell) gibt die Intercepts wieder
> # residuals(modell) gibt die Residuals wieder
> 
> layout(matrix(1:2, ncol=2))
> qint <- ranef(CO2m)$Subject[["(Intercept)"]]
> qres <- residuals(CO2m)
> qqnorm(qint, ylab = "Estimated random intercepts", xlim =c(-3,3), ylim=c(-20,20), main="Random intercepts")
> qqline(qint)
> qqnorm(qres, xlim = c(-3,3), ylim = c(-20,20), ylab="Estimated residuals", main= "Residuals")
> qqline(qres)
> 
> #Extraktion der Schätzer für die fixed effects:
> fixef(CO2m)
   (Intercept) DaytimeMorning 
   0.096853745   -0.005940978 
> 
> #Extraktion der geschätzten Anpassungen durch zufällige Effekte
> ranef(CO2m)
$Subject
     (Intercept)
1  -4.331971e-03
2  -1.006132e-03
3  -3.950943e-03
4  -3.794366e-03
5   8.491563e-05
6   1.911764e-02
7  -5.127869e-03
8   2.684968e-05
9   4.046309e-03
10  1.180062e-03
17 -5.822352e-03
18 -5.216853e-04
21  1.167123e-02
22 -3.915594e-03
23  2.145719e-03
24 -3.510273e-03
25 -2.945773e-03
26 -1.369815e-03
27 -1.975953e-03

with conditional variances for “Subject” 
> 
> #Extraktion der Koeffizienten unter Berücksichtigung der zufälligen Effekte
> coef(CO2m)
$Subject
   (Intercept) DaytimeMorning
1   0.09252177   -0.005940978
2   0.09584761   -0.005940978
3   0.09290280   -0.005940978
4   0.09305938   -0.005940978
5   0.09693866   -0.005940978
6   0.11597139   -0.005940978
7   0.09172588   -0.005940978
8   0.09688059   -0.005940978
9   0.10090005   -0.005940978
10  0.09803381   -0.005940978
17  0.09103139   -0.005940978
18  0.09633206   -0.005940978
21  0.10852497   -0.005940978
22  0.09293815   -0.005940978
23  0.09899946   -0.005940978
24  0.09334347   -0.005940978
25  0.09390797   -0.005940978
26  0.09548393   -0.005940978
27  0.09487779   -0.005940978

attr(,"class")
[1] "coef.mer"
> 
> #Extraktion der geschätzten Werte
> fitted(CO2m)
         1          2          3          7          8          9         10         11         12 
0.08658080 0.08658080 0.08658080 0.08990663 0.08990663 0.08990663 0.09584761 0.09584761 0.09584761 
        13         14         15         19         20         21         22         23         24 
0.08696182 0.08696182 0.08696182 0.08711840 0.08711840 0.08711840 0.09305938 0.09305938 0.09305938 
        25         26         27         28         29         30         31         32         33 
0.09099768 0.09099768 0.09099768 0.09693866 0.09693866 0.09693866 0.11003041 0.11003041 0.11003041 
        34         35         36         37         38         39         40         41         42 
0.11597139 0.11597139 0.11597139 0.08578490 0.08578490 0.08578490 0.09172588 0.09172588 0.09172588 
        44         53         55         56         57         58         60        100        101 
0.09093962 0.10090005 0.09209283 0.09209283 0.09209283 0.09803381 0.09803381 0.09103139 0.09103139 
       102        103        104        105        121        122        123        127        128 
0.09103139 0.09039108 0.09039108 0.09039108 0.10258400 0.10258400 0.10258400 0.08699717 0.08699717 
       129        130        131        132        133        134        135        136        138 
0.08699717 0.09293815 0.09293815 0.09293815 0.09305849 0.09305849 0.09305849 0.09899946 0.09899946 
       139        140        141        143        144        145        146        147        148 
0.08740249 0.08740249 0.08740249 0.09334347 0.09334347 0.08796699 0.08796699 0.08796699 0.09390797 
       149        150        151        152        153        154        155        156        157 
0.09390797 0.09390797 0.08954295 0.08954295 0.08954295 0.09548393 0.09548393 0.09548393 0.08893681 
       158        159        160        161        162 
0.08893681 0.08893681 0.09487779 0.09487779 0.09487779 
> summary(fitted(CO2m))
   Min. 1st Qu.  Median    Mean 3rd Qu.    Max. 
0.08578 0.08894 0.09191 0.09334 0.09548 0.11597 
> 
> #Extraktion der Residuals und Zusammenfassung
> summary(resid(CO2m))
     Min.   1st Qu.    Median      Mean   3rd Qu.      Max. 
-0.027030 -0.004690 -0.001058  0.000000  0.004033  0.052029 
> hist(resid(CO2m))
> 
> layout(matrix(1:2, ncol=2))
> qint <- ranef(CO2m)$Subject[["(Intercept)"]]
> qres <- residuals(CO2m)
> qqnorm(qint, ylab = "Estimated random intercepts", xlim =c(-3,3), ylim=c(-20,20), main="Random intercepts")
> qqline(qint)
> qqnorm(qres, xlim = c(-3,3), ylim = c(-20,20), ylab="Estimated residuals", main= "Residuals")
> qqline(qres)
> 
