# Supplementary material for: Influence of common lighting conditions and time-of-day on the effort-related cardiac response
Source: PLoS One. 2020 Oct 7;15(10):e0239553. doi: 10.1371/journal.pone.0239553 (PMC7540875; doi:10.1371/journal.pone.0239553)
Supplement: S1 File — The code can be executed with the free R software (GNU General Public License). The plots, included in the Results section, can be created directly from the study data with the file PEP_Plots.R. For the Raincloud plots, additional source files are needed from Allen et al. [54]. Further, the ZIP file contains text files with the R software console output, showing the executed code and the results (*.txt file extensions). Lastly, S1 File contains PDF files for all dependent variables with significant predictor variables. The PDF files contain two plots each, showing the QQ-Plots for Random Intercepts and Residuals from the linear mixed-effect model. (ZIP) [file pone.0239553.s003.zip › 24_Temp.txt]

R version 3.6.1 (2019-07-05) -- "Action of the Toes"
Copyright (C) 2019 The R Foundation for Statistical Computing
Platform: x86_64-apple-darwin15.6.0 (64-bit)

R ist freie Software und kommt OHNE JEGLICHE GARANTIE.
Sie sind eingeladen, es unter bestimmten Bedingungen weiter zu verbreiten.
Tippen Sie 'license()' or 'licence()' für Details dazu.

R ist ein Gemeinschaftsprojekt mit vielen Beitragenden.
Tippen Sie 'contributors()' für mehr Information und 'citation()',
um zu erfahren, wie R oder R packages in Publikationen zitiert werden können.

Tippen Sie 'demo()' für einige Demos, 'help()' für on-line Hilfe, oder
'help.start()' für eine HTML Browserschnittstelle zur Hilfe.
Tippen Sie 'q()', um R zu verlassen.

[R.app GUI 1.70 (7684) x86_64-apple-darwin15.6.0]

[Verlauf wiederhergestellt aus /Users/zauner/.Rapp.history]

> #Laden aller notwendigen Bibliotheken
> library(lme4)
Lade nötiges Paket: Matrix
> library(car)
Lade nötiges Paket: carData
Registered S3 methods overwritten by 'car':
  method                          from
  influence.merMod                lme4
  cooks.distance.influence.merMod lme4
  dfbeta.influence.merMod         lme4
  dfbetas.influence.merMod        lme4
> library(nlme)

Attache Paket: ‘nlme’

The following object is masked from ‘package:lme4’:

    lmList

> library(multcomp)
Lade nötiges Paket: mvtnorm
Lade nötiges Paket: survival
Lade nötiges Paket: TH.data
Lade nötiges Paket: MASS

Attache Paket: ‘TH.data’

The following object is masked from ‘package:MASS’:

    geyser

> 
> #Laden der Daten-CSV-Datei und Einfügen in das Objekt "study_data". 
> #Die Datei muss manuell ausgewählt werden nach der Eingabe
> study_data=read.csv(file.choose())
> 
> #Setzen aller verwendeten numerischen Werte als Faktoren, wo immer das notwendig ist (d.h. die Werte werden kategorial verwendet)
> study_data$Daytime2 <- as.factor(study_data$Daytime2)
> study_data$Scene_Nr <- as.factor(study_data$Scene_Nr)
> study_data$Scene_Nr2 <- as.factor(study_data$Scene_Nr2)
> study_data$Scene_Nr3 <- as.factor(study_data$Scene_Nr3)
> study_data$Prior_Scene_Nr <- as.factor(study_data$Prior_Scene_Nr)
> study_data$Scene_Count <- as.factor(study_data$Scene_Count)
> study_data$Subject <- as.factor(study_data$Subject)
> 
> #Modellbildung: linear mixed effect model. Da die Werte normalverteilt sind (Kolmogorov-Smirnov Test in Excel) und es nur einen random effekt gibt (Versuchspersonen), wird die Option REML=FALSE gesetzt, d.h. Model-fit geschieht nach Maximum Likelihood, nicht nach Restricted Maximum Likelihood. Das Modell wird in einem Objekt gespeichert
> 
> Tempm = lmer(Temp~Scene_Nr2+Daytime+(1|Subject),data=study_data,REML=FALSE)
> 
> #Nullmodellbildung: Erzeugung reduzierter Modelle um die Relevanz der Parameter nachzuvollziehen
> #m00 ist immer das Modell mit reinem random effect zur Bestimmung der ICC1 (Intra Class Correlation 1, wie viel der Varianz der abhängigen Variable kann durch den random effect erklärt werden)
> #m01-0x Reduzierung des Modells Schrittweise von links nach rechts
> 
> Tempm00 = lmer(Temp~(1|Subject), data=study_data, REML=FALSE)
> Tempm01 = lmer(Temp~Daytime+(1|Subject),data=study_data,REML=FALSE)
> Tempm02 = lmer(Temp~Scene_Nr2+(1|Subject),data=study_data,REML=FALSE)
> Tempm03 = lmer(dPEP~Temp+(1|Subject),data=subset(study_data, Temp!="NA"),REML=FALSE)
> Tempm030 = lmer(dPEP~(1|Subject),data=subset(study_data, Temp!="NA"),REML=FALSE)
> Tempm04 = lm(dPEP~Temp, data=study_data)
> Tempm05 = lm(PEP_Rest~Temp, data=study_data)
> Tempm06 = lm(Temp~Daytime, data=study_data)
> 
> #Zusammenfassung der Modellvergleiche (ausser m00)
> 
> anova(Tempm01, Tempm)
Data: study_data
Models:
Tempm01: Temp ~ Daytime + (1 | Subject)
Tempm: Temp ~ Scene_Nr2 + Daytime + (1 | Subject)
        Df    AIC    BIC  logLik deviance  Chisq Chi Df Pr(>Chisq)
Tempm01  4 282.21 292.03 -137.11   274.21                         
Tempm    6 285.67 300.39 -136.83   273.67 0.5467      2     0.7608
> anova(Tempm02, Tempm)
Data: study_data
Models:
Tempm02: Temp ~ Scene_Nr2 + (1 | Subject)
Tempm: Temp ~ Scene_Nr2 + Daytime + (1 | Subject)
        Df    AIC    BIC  logLik deviance  Chisq Chi Df Pr(>Chisq)    
Tempm02  5 299.26 311.53 -144.63   289.26                             
Tempm    6 285.67 300.39 -136.83   273.67 15.592      1   7.86e-05 ***
---
Signif. codes:  0 ‘***’ 0.001 ‘**’ 0.01 ‘*’ 0.05 ‘.’ 0.1 ‘ ’ 1
> anova(Tempm03, Tempm030)
Data: subset(study_data, Temp != "NA")
Models:
Tempm030: dPEP ~ (1 | Subject)
Tempm03: dPEP ~ Temp + (1 | Subject)
         Df    AIC    BIC  logLik deviance  Chisq Chi Df Pr(>Chisq)
Tempm030  3 515.49 522.86 -254.75   509.49                         
Tempm03   4 516.42 526.24 -254.21   508.42 1.0717      1     0.3006
> summary(Tempm04)

Call:
lm(formula = dPEP ~ Temp, data = study_data)

Residuals:
     Min       1Q   Median       3Q      Max 
-16.0105  -2.2186   0.8434   3.3169   9.0032 

Coefficients:
            Estimate Std. Error t value Pr(>|t|)
(Intercept)   4.0629     7.5165   0.541    0.590
Temp         -0.2794     0.3356  -0.833    0.407

Residual standard error: 4.788 on 84 degrees of freedom
  (76 observations deleted due to missingness)
Multiple R-squared:  0.008188,	Adjusted R-squared:  -0.003619 
F-statistic: 0.6935 on 1 and 84 DF,  p-value: 0.4073

> summary(Tempm05)

Call:
lm(formula = PEP_Rest ~ Temp, data = study_data)

Residuals:
    Min      1Q  Median      3Q     Max 
-40.084 -10.018  -2.798  10.770  51.083 

Coefficients:
            Estimate Std. Error t value Pr(>|t|)    
(Intercept)  162.394     26.363   6.160 2.41e-08 ***
Temp          -1.217      1.177  -1.034    0.304    
---
Signif. codes:  0 ‘***’ 0.001 ‘**’ 0.01 ‘*’ 0.05 ‘.’ 0.1 ‘ ’ 1

Residual standard error: 16.79 on 84 degrees of freedom
  (76 observations deleted due to missingness)
Multiple R-squared:  0.01257,	Adjusted R-squared:  0.0008136 
F-statistic: 1.069 on 1 and 84 DF,  p-value: 0.3041

> summary(Tempm06)

Call:
lm(formula = Temp ~ Daytime, data = study_data)

Residuals:
    Min      1Q  Median      3Q     Max 
-4.0290 -0.8003 -0.1003  0.8532  5.7710 

Coefficients:
               Estimate Std. Error t value Pr(>|t|)    
(Intercept)     22.9003     0.2431  94.187  < 2e-16 ***
DaytimeMorning  -0.9713     0.3221  -3.015  0.00339 ** 
---
Signif. codes:  0 ‘***’ 0.001 ‘**’ 0.01 ‘*’ 0.05 ‘.’ 0.1 ‘ ’ 1

Residual standard error: 1.479 on 84 degrees of freedom
  (76 observations deleted due to missingness)
Multiple R-squared:  0.09767,	Adjusted R-squared:  0.08693 
F-statistic: 9.093 on 1 and 84 DF,  p-value: 0.003394

> 
> #Überprüfung der ICC1
> 
> summary(Tempm00)
Linear mixed model fit by maximum likelihood  ['lmerMod']
Formula: Temp ~ (1 | Subject)
   Data: study_data

     AIC      BIC   logLik deviance df.resid 
   295.6    303.0   -144.8    289.6       83 

Scaled residuals: 
     Min       1Q   Median       3Q      Max 
-2.28944 -0.61028  0.07771  0.53954  3.10522 

Random effects:
 Groups   Name        Variance Std.Dev.
 Subject  (Intercept) 1.096    1.047   
 Residual             1.200    1.096   
Number of obs: 86, groups:  Subject, 19

Fixed effects:
            Estimate Std. Error t value
(Intercept)  22.3711     0.2731   81.91
> 
> #wenn Variance des random effect (v1) geteilt durch Residual Variance (v2) + (v1) nahe null, dann ist der random effect zu vernachlässigen für das Modell und kann entfernt werden.
> 
> #Neubildung des Modells mit allen relevanten Parametern und Anzeige der Zusammenfassung
> 
> Tempm = lmer(Temp~Daytime+(1|Subject),data=study_data,REML=FALSE)
> 
> summary(Tempm)
Linear mixed model fit by maximum likelihood  ['lmerMod']
Formula: Temp ~ Daytime + (1 | Subject)
   Data: study_data

     AIC      BIC   logLik deviance df.resid 
   282.2    292.0   -137.1    274.2       82 

Scaled residuals: 
    Min      1Q  Median      3Q     Max 
-2.1471 -0.5095 -0.0316  0.5769  3.7789 

Random effects:
 Groups   Name        Variance Std.Dev.
 Subject  (Intercept) 1.0411   1.0203  
 Residual             0.9769   0.9884  
Number of obs: 86, groups:  Subject, 19

Fixed effects:
               Estimate Std. Error t value
(Intercept)     22.9391     0.2960  77.503
DaytimeMorning  -0.9572     0.2321  -4.125

Correlation of Fixed Effects:
            (Intr)
DaytimMrnng -0.464
> 
> #Signifikanz von fixed effect Elementen
> Anova(Tempm)
Analysis of Deviance Table (Type II Wald chisquare tests)

Response: Temp
         Chisq Df Pr(>Chisq)    
Daytime 17.013  1  3.712e-05 ***
---
Signif. codes:  0 ‘***’ 0.001 ‘**’ 0.01 ‘*’ 0.05 ‘.’ 0.1 ‘ ’ 1
> 
> #Prüfung der Signifikanz einzelner fixed effect Stufen
> cftest(Tempm)

	 Simultaneous Tests for General Linear Hypotheses

Fit: lmer(formula = Temp ~ Daytime + (1 | Subject), data = study_data, 
    REML = FALSE)

Linear Hypotheses:
                    Estimate Std. Error z value Pr(>|z|)    
(Intercept) == 0     22.9391     0.2960  77.503  < 2e-16 ***
DaytimeMorning == 0  -0.9572     0.2321  -4.125 3.71e-05 ***
---
Signif. codes:  0 ‘***’ 0.001 ‘**’ 0.01 ‘*’ 0.05 ‘.’ 0.1 ‘ ’ 1
(Univariate p values reported)

> 
> #Bildung der 95 Prozent Konfidenzintervalle für fixed und random effects
> confint(Tempm)
Computing profile confidence intervals ...
                    2.5 %    97.5 %
.sig01          0.7033056  1.527444
.sigma          0.8435699  1.179497
(Intercept)    22.3402036 23.538840
DaytimeMorning -1.4188144 -0.497019
> 
> #Ermittlung von eines näherungsweisen R^2 (Erklärte Varianz durch das Modell) aus RonghuiXu2003 (Omega0^2) und speichern in Variable "r2"
> 
> r2 <-1-var(residuals(Tempm))/(var(model.response(model.frame(Tempm))))
> r2
[1] 0.6600778
> 
> #Ermittlung der Effektstärke nach Cohen (Mehrfach, siehe vor)
> 
> sqrt(r2/(1-r2))
[1] 1.393503
> 
> #Prüfung der Normalverteilung der Intercepts und der Residuals
> # ranef(modell) gibt die Intercepts wieder
> # residuals(modell) gibt die Residuals wieder
> 
> layout(matrix(1:2, ncol=2))
> qint <- ranef(Tempm)$Subject[["(Intercept)"]]
> qres <- residuals(Tempm)
> qqnorm(qint, ylab = "Estimated random intercepts", xlim =c(-3,3), ylim=c(-20,20), main="Random intercepts")
> qqline(qint)
> qqnorm(qres, xlim = c(-3,3), ylim = c(-20,20), ylab="Estimated residuals", main= "Residuals")
> qqline(qres)
> 
> #Extraktion der Schätzer für die fixed effects:
> fixef(Tempm)
   (Intercept) DaytimeMorning 
    22.9390885     -0.9572357 
> 
> #Extraktion der geschätzten Anpassungen durch zufällige Effekte
> ranef(Tempm)
$Subject
   (Intercept)
1  -0.90026159
2  -2.08447160
3  -0.11313285
4  -0.90263691
5  -0.03787982
6  -0.69797773
7  -0.85939905
8  -0.09381764
9   0.37191737
10 -0.64390379
17  0.55422354
18  0.42008339
21  0.31851840
22  1.33131890
23  0.45909349
24  1.98308209
25  0.46656181
26  0.98541607
27 -0.55673407

with conditional variances for “Subject” 
> 
> #Extraktion der Koeffizienten unter Berücksichtigung der zufälligen Effekte
> coef(Tempm)
$Subject
   (Intercept) DaytimeMorning
1     22.03883     -0.9572357
2     20.85462     -0.9572357
3     22.82596     -0.9572357
4     22.03645     -0.9572357
5     22.90121     -0.9572357
6     22.24111     -0.9572357
7     22.07969     -0.9572357
8     22.84527     -0.9572357
9     23.31101     -0.9572357
10    22.29518     -0.9572357
17    23.49331     -0.9572357
18    23.35917     -0.9572357
21    23.25761     -0.9572357
22    24.27041     -0.9572357
23    23.39818     -0.9572357
24    24.92217     -0.9572357
25    23.40565     -0.9572357
26    23.92450     -0.9572357
27    22.38235     -0.9572357

attr(,"class")
[1] "coef.mer"
> 
> #Extraktion der geschätzten Werte
> fitted(Tempm)
       1        2        3        7        8        9       10       11       12       13       14       15 
21.08159 21.08159 21.08159 19.89738 19.89738 19.89738 20.85462 20.85462 20.85462 21.86872 21.86872 21.86872 
      19       20       21       22       23       24       25       26       27       28       29       30 
21.07922 21.07922 21.07922 22.03645 22.03645 22.03645 21.94397 21.94397 21.94397 22.90121 22.90121 22.90121 
      31       32       33       34       35       36       37       38       39       40       41       42 
21.28388 21.28388 21.28388 22.24111 22.24111 22.24111 21.12245 21.12245 21.12245 22.07969 22.07969 22.07969 
      44       53       55       56       57       58       60      100      101      102      103      104 
21.88804 23.31101 21.33795 21.33795 21.33795 22.29518 22.29518 23.49331 23.49331 23.49331 22.40194 22.40194 
     105      121      122      123      127      128      129      130      131      132      133      134 
22.40194 22.30037 22.30037 22.30037 23.31317 23.31317 23.31317 24.27041 24.27041 24.27041 22.44095 22.44095 
     135      136      138      139      140      141      143      144      145      146      147      148 
22.44095 23.39818 23.39818 23.96493 23.96493 23.96493 24.92217 24.92217 22.44841 22.44841 22.44841 23.40565 
     149      150      151      152      153      154      155      156      157      158      159      160 
23.40565 23.40565 22.96727 22.96727 22.96727 23.92450 23.92450 23.92450 21.42512 21.42512 21.42512 22.38235 
     161      162 
22.38235 22.38235 
> summary(fitted(Tempm))
   Min. 1st Qu.  Median    Mean 3rd Qu.    Max. 
  19.90   21.43   22.30   22.35   23.31   24.92 
> 
> #Extraktion der Residuals und Zusammenfassung
> summary(resid(Tempm))
    Min.  1st Qu.   Median     Mean  3rd Qu.     Max. 
-2.12217 -0.50362 -0.03123  0.00000  0.57017  3.73507 
> 
