# Supplementary material for: Influence of common lighting conditions and time-of-day on the effort-related cardiac response
Source: PLoS One. 2020 Oct 7;15(10):e0239553. doi: 10.1371/journal.pone.0239553 (PMC7540875; doi:10.1371/journal.pone.0239553)
Supplement: S1 File — The code can be executed with the free R software (GNU General Public License). The plots, included in the Results section, can be created directly from the study data with the file PEP_Plots.R. For the Raincloud plots, additional source files are needed from Allen et al. [54]. Further, the ZIP file contains text files with the R software console output, showing the executed code and the results (*.txt file extensions). Lastly, S1 File contains PDF files for all dependent variables with significant predictor variables. The PDF files contain two plots each, showing the QQ-Plots for Random Intercepts and Residuals from the linear mixed-effect model. (ZIP) [file pone.0239553.s003.zip › 26_PEP_r.txt]

R version 3.6.1 (2019-07-05) -- "Action of the Toes"
Copyright (C) 2019 The R Foundation for Statistical Computing
Platform: x86_64-apple-darwin15.6.0 (64-bit)

R ist freie Software und kommt OHNE JEGLICHE GARANTIE.
Sie sind eingeladen, es unter bestimmten Bedingungen weiter zu verbreiten.
Tippen Sie 'license()' or 'licence()' für Details dazu.

R ist ein Gemeinschaftsprojekt mit vielen Beitragenden.
Tippen Sie 'contributors()' für mehr Information und 'citation()',
um zu erfahren, wie R oder R packages in Publikationen zitiert werden können.

Tippen Sie 'demo()' für einige Demos, 'help()' für on-line Hilfe, oder
'help.start()' für eine HTML Browserschnittstelle zur Hilfe.
Tippen Sie 'q()', um R zu verlassen.

[R.app GUI 1.70 (7684) x86_64-apple-darwin15.6.0]

[Verlauf wiederhergestellt aus /Users/zauner/.Rapp.history]

> #Laden aller notwendigen Bibliotheken
> library(lme4)
Lade nötiges Paket: Matrix
> library(car)
Lade nötiges Paket: carData
Registered S3 methods overwritten by 'car':
  method                          from
  influence.merMod                lme4
  cooks.distance.influence.merMod lme4
  dfbeta.influence.merMod         lme4
  dfbetas.influence.merMod        lme4
> library(nlme)

Attache Paket: ‘nlme’

The following object is masked from ‘package:lme4’:

    lmList

> library(multcomp)
Lade nötiges Paket: mvtnorm
Lade nötiges Paket: survival
Lade nötiges Paket: TH.data
Lade nötiges Paket: MASS

Attache Paket: ‘TH.data’

The following object is masked from ‘package:MASS’:

    geyser

> 
> #Laden der Daten-CSV-Datei und Einfügen in das Objekt "study_data". 
> #Die Datei muss manuell ausgewählt werden nach der Eingabe
> study_data=read.csv(file.choose())
> 
> #Setzen aller verwendeten numerischen Werte als Faktoren, wo immer das notwendig ist (d.h. die Werte werden kategorial verwendet)
> study_data$Daytime2 <- as.factor(study_data$Daytime2)
> study_data$Scene_Nr <- as.factor(study_data$Scene_Nr)
> study_data$Scene_Nr2 <- as.factor(study_data$Scene_Nr2)
> study_data$Scene_Nr3 <- as.factor(study_data$Scene_Nr3)
> study_data$Prior_Scene_Nr <- as.factor(study_data$Prior_Scene_Nr)
> study_data$Scene_Count <- as.factor(study_data$Scene_Count)
> study_data$Subject <- as.factor(study_data$Subject)
> 
> #Modellbildung: linear model. Das Modell wird in einem Objekt gespeichert
> 
> PEP_Rest_rm = lm(PEP_Rest_r~1,data=study_data)
> PEP_Rest_rm01 = lm(PEP_Rest_r~Scene_Nr2,data=study_data)
> PEP_Rest_rm02 = lm(PEP_Rest_r~Daytime,data=study_data)
> 
> #Zusammenfassung der Modellvergleiche (ausser m00)
> 
> summary(PEP_Rest_rm04)
Fehler in summary(PEP_Rest_rm04) : Objekt 'PEP_Rest_rm04' nicht gefunden
> summary(PEP_Rest_rm05)
Fehler in summary(PEP_Rest_rm05) : Objekt 'PEP_Rest_rm05' nicht gefunden
> summary(PEP_Rest_rm06)
Fehler in summary(PEP_Rest_rm06) : Objekt 'PEP_Rest_rm06' nicht gefunden
> summary(PEP_Rest_rm)

Call:
lm(formula = PEP_Rest_r ~ 1, data = study_data)

Residuals:
     Min       1Q   Median       3Q      Max 
-0.55405 -0.17415  0.00744  0.17497  0.59228 

Coefficients:
            Estimate Std. Error t value Pr(>|t|)
(Intercept)  0.01655    0.01956   0.846    0.399

Residual standard error: 0.2482 on 160 degrees of freedom
  (1 observation deleted due to missingness)

> summary(PEP_Rest_rm01)

Call:
lm(formula = PEP_Rest_r ~ Scene_Nr2, data = study_data)

Residuals:
     Min       1Q   Median       3Q      Max 
-0.59683 -0.17560  0.00203  0.16797  0.62370 

Coefficients:
            Estimate Std. Error t value Pr(>|t|)  
(Intercept)  0.05933    0.03371   1.760   0.0804 .
Scene_Nr21  -0.05436    0.04790  -1.135   0.2582  
Scene_Nr23  -0.07420    0.04768  -1.556   0.1217  
---
Signif. codes:  0 ‘***’ 0.001 ‘**’ 0.01 ‘*’ 0.05 ‘.’ 0.1 ‘ ’ 1

Residual standard error: 0.2478 on 158 degrees of freedom
  (1 observation deleted due to missingness)
Multiple R-squared:  0.01615,	Adjusted R-squared:  0.003701 
F-statistic: 1.297 on 2 and 158 DF,  p-value: 0.2762

> summary(PEP_Rest_rm02)

Call:
lm(formula = PEP_Rest_r ~ Daytime, data = study_data)

Residuals:
     Min       1Q   Median       3Q      Max 
-0.54681 -0.18130  0.00029  0.17761  0.58513 

Coefficients:
               Estimate Std. Error t value Pr(>|t|)
(Intercept)     0.00931    0.02783   0.335    0.738
DaytimeMorning  0.01439    0.03923   0.367    0.714

Residual standard error: 0.2489 on 159 degrees of freedom
  (1 observation deleted due to missingness)
Multiple R-squared:  0.0008452,	Adjusted R-squared:  -0.005439 
F-statistic: 0.1345 on 1 and 159 DF,  p-value: 0.7143

> summary(PEP_Rest_rm02)

Call:
lm(formula = PEP_Rest_r ~ Daytime, data = study_data)

Residuals:
     Min       1Q   Median       3Q      Max 
-0.54681 -0.18130  0.00029  0.17761  0.58513 

Coefficients:
               Estimate Std. Error t value Pr(>|t|)
(Intercept)     0.00931    0.02783   0.335    0.738
DaytimeMorning  0.01439    0.03923   0.367    0.714

Residual standard error: 0.2489 on 159 degrees of freedom
  (1 observation deleted due to missingness)
Multiple R-squared:  0.0008452,	Adjusted R-squared:  -0.005439 
F-statistic: 0.1345 on 1 and 159 DF,  p-value: 0.7143

> 
> PEP_Task_rm = lm(PEP_Rest_r~1,data=study_data)
> PEP_Task_rm01 = lm(PEP_Task_r~Scene_Nr2,data=study_data)
> PEP_Task_rm02 = lm(PEP_Task_r~Daytime,data=study_data)
> 
> #Zusammenfassung der Modellvergleiche (ausser m00)
> 
> summary(PEP_Task_rm)

Call:
lm(formula = PEP_Rest_r ~ 1, data = study_data)

Residuals:
     Min       1Q   Median       3Q      Max 
-0.55405 -0.17415  0.00744  0.17497  0.59228 

Coefficients:
            Estimate Std. Error t value Pr(>|t|)
(Intercept)  0.01655    0.01956   0.846    0.399

Residual standard error: 0.2482 on 160 degrees of freedom
  (1 observation deleted due to missingness)

> summary(PEP_Task_rm01)

Call:
lm(formula = PEP_Task_r ~ Scene_Nr2, data = study_data)

Residuals:
     Min       1Q   Median       3Q      Max 
-0.80155 -0.14888  0.00101  0.16243  0.71328 

Coefficients:
             Estimate Std. Error t value Pr(>|t|)
(Intercept)  0.026153   0.035424   0.738    0.461
Scene_Nr21   0.006863   0.050097   0.137    0.891
Scene_Nr23  -0.017588   0.049865  -0.353    0.725

Residual standard error: 0.2579 on 157 degrees of freedom
  (2 observations deleted due to missingness)
Multiple R-squared:  0.001631,	Adjusted R-squared:  -0.01109 
F-statistic: 0.1282 on 2 and 157 DF,  p-value: 0.8798

> summary(PEP_Task_rm02)

Call:
lm(formula = PEP_Task_r ~ Daytime, data = study_data)

Residuals:
     Min       1Q   Median       3Q      Max 
-0.79726 -0.16109  0.00904  0.14358  0.71757 

Coefficients:
               Estimate Std. Error t value Pr(>|t|)
(Intercept)    0.004267   0.028875   0.148    0.883
DaytimeMorning 0.035996   0.040582   0.887    0.376

Residual standard error: 0.2566 on 158 degrees of freedom
  (2 observations deleted due to missingness)
Multiple R-squared:  0.004955,	Adjusted R-squared:  -0.001343 
F-statistic: 0.7867 on 1 and 158 DF,  p-value: 0.3764

> PEP_Task_rm = lm(PEP_Task_r~1,data=study_data)
> summary(PEP_Task_rm)

Call:
lm(formula = PEP_Task_r ~ 1, data = study_data)

Residuals:
    Min      1Q  Median      3Q     Max 
-0.8155 -0.1442  0.0052  0.1599  0.6994 

Coefficients:
            Estimate Std. Error t value Pr(>|t|)
(Intercept)  0.02249    0.02028   1.109    0.269

Residual standard error: 0.2565 on 159 degrees of freedom
  (2 observations deleted due to missingness)

> 
