# Supplementary material for: Influence of common lighting conditions and time-of-day on the effort-related cardiac response
Source: PLoS One. 2020 Oct 7;15(10):e0239553. doi: 10.1371/journal.pone.0239553 (PMC7540875; doi:10.1371/journal.pone.0239553)
Supplement: S1 File — The code can be executed with the free R software (GNU General Public License). The plots, included in the Results section, can be created directly from the study data with the file PEP_Plots.R. For the Raincloud plots, additional source files are needed from Allen et al. [54]. Further, the ZIP file contains text files with the R software console output, showing the executed code and the results (*.txt file extensions). Lastly, S1 File contains PDF files for all dependent variables with significant predictor variables. The PDF files contain two plots each, showing the QQ-Plots for Random Intercepts and Residuals from the linear mixed-effect model. (ZIP) [file pone.0239553.s003.zip › 27_HR_r.txt]

R version 3.6.1 (2019-07-05) -- "Action of the Toes"
Copyright (C) 2019 The R Foundation for Statistical Computing
Platform: x86_64-apple-darwin15.6.0 (64-bit)

R ist freie Software und kommt OHNE JEGLICHE GARANTIE.
Sie sind eingeladen, es unter bestimmten Bedingungen weiter zu verbreiten.
Tippen Sie 'license()' or 'licence()' für Details dazu.

R ist ein Gemeinschaftsprojekt mit vielen Beitragenden.
Tippen Sie 'contributors()' für mehr Information und 'citation()',
um zu erfahren, wie R oder R packages in Publikationen zitiert werden können.

Tippen Sie 'demo()' für einige Demos, 'help()' für on-line Hilfe, oder
'help.start()' für eine HTML Browserschnittstelle zur Hilfe.
Tippen Sie 'q()', um R zu verlassen.

[R.app GUI 1.70 (7684) x86_64-apple-darwin15.6.0]

[Verlauf wiederhergestellt aus /Users/zauner/.Rapp.history]

> #Laden aller notwendigen Bibliotheken
> library(lme4)
Lade nötiges Paket: Matrix
> library(car)
Lade nötiges Paket: carData
Registered S3 methods overwritten by 'car':
  method                          from
  influence.merMod                lme4
  cooks.distance.influence.merMod lme4
  dfbeta.influence.merMod         lme4
  dfbetas.influence.merMod        lme4
> library(nlme)

Attache Paket: ‘nlme’

The following object is masked from ‘package:lme4’:

    lmList

> library(multcomp)
Lade nötiges Paket: mvtnorm
Lade nötiges Paket: survival
Lade nötiges Paket: TH.data
Lade nötiges Paket: MASS

Attache Paket: ‘TH.data’

The following object is masked from ‘package:MASS’:

    geyser

> 
> #Laden der Daten-CSV-Datei und Einfügen in das Objekt "study_data". 
> #Die Datei muss manuell ausgewählt werden nach der Eingabe
> study_data=read.csv(file.choose())
> 
> #Setzen aller verwendeten numerischen Werte als Faktoren, wo immer das notwendig ist (d.h. die Werte werden kategorial verwendet)
> study_data$Daytime2 <- as.factor(study_data$Daytime2)
> study_data$Scene_Nr <- as.factor(study_data$Scene_Nr)
> study_data$Scene_Nr2 <- as.factor(study_data$Scene_Nr2)
> study_data$Scene_Nr3 <- as.factor(study_data$Scene_Nr3)
> study_data$Prior_Scene_Nr <- as.factor(study_data$Prior_Scene_Nr)
> study_data$Scene_Count <- as.factor(study_data$Scene_Count)
> study_data$Subject <- as.factor(study_data$Subject)
> 
> #Modellbildung: linear model. Das Modell wird in einem Objekt gespeichert
> 
> HR_Rest_rm = lm(HR_Rest_r~1,data=study_data)
> HR_Rest_rm01 = lm(HR_Rest_r~Scene_Nr2,data=study_data)
> HR_Rest_rm02 = lm(HR_Rest_r~Daytime,data=study_data)
> 
> #Zusammenfassung der Modellvergleiche (ausser m00)
> 
> summary(HR_Rest_rm)

Call:
lm(formula = HR_Rest_r ~ 1, data = study_data)

Residuals:
     Min       1Q   Median       3Q      Max 
-0.57944 -0.19380 -0.02253  0.18629  0.75842 

Coefficients:
            Estimate Std. Error t value Pr(>|t|)
(Intercept) -0.02765    0.02217  -1.247    0.214

Residual standard error: 0.2813 on 160 degrees of freedom
  (1 observation deleted due to missingness)

> summary(HR_Rest_rm01)

Call:
lm(formula = HR_Rest_r ~ Scene_Nr2, data = study_data)

Residuals:
     Min       1Q   Median       3Q      Max 
-0.58527 -0.19218 -0.02178  0.18046  0.75917 

Coefficients:
             Estimate Std. Error t value Pr(>|t|)
(Intercept) -0.032617   0.038515  -0.847    0.398
Scene_Nr21   0.010794   0.054725   0.197    0.844
Scene_Nr23   0.004218   0.054469   0.077    0.938

Residual standard error: 0.283 on 158 degrees of freedom
  (1 observation deleted due to missingness)
Multiple R-squared:  0.0002498,	Adjusted R-squared:  -0.01241 
F-statistic: 0.01974 on 2 and 158 DF,  p-value: 0.9805

> summary(HR_Rest_rm02)

Call:
lm(formula = HR_Rest_r ~ Daytime, data = study_data)

Residuals:
     Min       1Q   Median       3Q      Max 
-0.55456 -0.19615 -0.02466  0.18784  0.78330 

Coefficients:
                Estimate Std. Error t value Pr(>|t|)
(Intercept)    -0.002457   0.031422  -0.078    0.938
DaytimeMorning -0.050073   0.044300  -1.130    0.260

Residual standard error: 0.281 on 159 degrees of freedom
  (1 observation deleted due to missingness)
Multiple R-squared:  0.007971,	Adjusted R-squared:  0.001732 
F-statistic: 1.278 on 1 and 159 DF,  p-value: 0.26

> 
> Wiederholung für Task-Phase
Fehler: unerwartetes Symbol in "Wiederholung für"
> #Modellbildung: linear model. Das Modell wird in einem Objekt gespeichert
> 
> HR_Task_rm = lm(HR_Task_r~1,data=study_data)
> HR_Task_rm01 = lm(HR_Task_r~Scene_Nr2,data=study_data)
> HR_Task_rm02 = lm(HR_Task_r~Daytime,data=study_data)
> 
> #Zusammenfassung der Modellvergleiche (ausser m00)
> 
> summary(HR_Task_rm)

Call:
lm(formula = HR_Task_r ~ 1, data = study_data)

Residuals:
     Min       1Q   Median       3Q      Max 
-0.83713 -0.16564 -0.00415  0.18701  0.62174 

Coefficients:
            Estimate Std. Error t value Pr(>|t|)    
(Intercept)  0.16423    0.02172   7.561    3e-12 ***
---
Signif. codes:  0 ‘***’ 0.001 ‘**’ 0.01 ‘*’ 0.05 ‘.’ 0.1 ‘ ’ 1

Residual standard error: 0.2747 on 159 degrees of freedom
  (2 observations deleted due to missingness)

> summary(HR_Task_rm01)

Call:
lm(formula = HR_Task_r ~ Scene_Nr2, data = study_data)

Residuals:
     Min       1Q   Median       3Q      Max 
-0.80549 -0.14324 -0.00598  0.18194  0.60910 

Coefficients:
             Estimate Std. Error t value Pr(>|t|)    
(Intercept)  0.176878   0.037847   4.674 6.33e-06 ***
Scene_Nr21   0.006949   0.053524   0.130    0.897    
Scene_Nr23  -0.044289   0.053275  -0.831    0.407    
---
Signif. codes:  0 ‘***’ 0.001 ‘**’ 0.01 ‘*’ 0.05 ‘.’ 0.1 ‘ ’ 1

Residual standard error: 0.2755 on 157 degrees of freedom
  (2 observations deleted due to missingness)
Multiple R-squared:  0.006907,	Adjusted R-squared:  -0.005744 
F-statistic: 0.546 on 2 and 157 DF,  p-value: 0.5804

> summary(HR_Task_rm02)

Call:
lm(formula = HR_Task_r ~ Daytime, data = study_data)

Residuals:
     Min       1Q   Median       3Q      Max 
-0.82476 -0.16364 -0.00129  0.18382  0.63412 

Coefficients:
               Estimate Std. Error t value Pr(>|t|)    
(Intercept)     0.15186    0.03098   4.902 2.33e-06 ***
DaytimeMorning  0.02444    0.04354   0.561    0.575    
---
Signif. codes:  0 ‘***’ 0.001 ‘**’ 0.01 ‘*’ 0.05 ‘.’ 0.1 ‘ ’ 1

Residual standard error: 0.2753 on 158 degrees of freedom
  (2 observations deleted due to missingness)
Multiple R-squared:  0.001991,	Adjusted R-squared:  -0.004326 
F-statistic: 0.3152 on 1 and 158 DF,  p-value: 0.5753

> 
