# Supplementary material for: Influence of common lighting conditions and time-of-day on the effort-related cardiac response
Source: PLoS One. 2020 Oct 7;15(10):e0239553. doi: 10.1371/journal.pone.0239553 (PMC7540875; doi:10.1371/journal.pone.0239553)
Supplement: S1 File — The code can be executed with the free R software (GNU General Public License). The plots, included in the Results section, can be created directly from the study data with the file PEP_Plots.R. For the Raincloud plots, additional source files are needed from Allen et al. [54]. Further, the ZIP file contains text files with the R software console output, showing the executed code and the results (*.txt file extensions). Lastly, S1 File contains PDF files for all dependent variables with significant predictor variables. The PDF files contain two plots each, showing the QQ-Plots for Random Intercepts and Residuals from the linear mixed-effect model. (ZIP) [file pone.0239553.s003.zip › 28_Lvet_r.txt]

R version 3.6.1 (2019-07-05) -- "Action of the Toes"
Copyright (C) 2019 The R Foundation for Statistical Computing
Platform: x86_64-apple-darwin15.6.0 (64-bit)

R ist freie Software und kommt OHNE JEGLICHE GARANTIE.
Sie sind eingeladen, es unter bestimmten Bedingungen weiter zu verbreiten.
Tippen Sie 'license()' or 'licence()' für Details dazu.

R ist ein Gemeinschaftsprojekt mit vielen Beitragenden.
Tippen Sie 'contributors()' für mehr Information und 'citation()',
um zu erfahren, wie R oder R packages in Publikationen zitiert werden können.

Tippen Sie 'demo()' für einige Demos, 'help()' für on-line Hilfe, oder
'help.start()' für eine HTML Browserschnittstelle zur Hilfe.
Tippen Sie 'q()', um R zu verlassen.

[R.app GUI 1.70 (7684) x86_64-apple-darwin15.6.0]

[Verlauf wiederhergestellt aus /Users/zauner/.Rapp.history]

> #Laden aller notwendigen Bibliotheken
> library(lme4)
Lade nötiges Paket: Matrix
> library(car)
Lade nötiges Paket: carData
Registered S3 methods overwritten by 'car':
  method                          from
  influence.merMod                lme4
  cooks.distance.influence.merMod lme4
  dfbeta.influence.merMod         lme4
  dfbetas.influence.merMod        lme4
> library(nlme)

Attache Paket: ‘nlme’

The following object is masked from ‘package:lme4’:

    lmList

> library(multcomp)
Lade nötiges Paket: mvtnorm
Lade nötiges Paket: survival
Lade nötiges Paket: TH.data
Lade nötiges Paket: MASS

Attache Paket: ‘TH.data’

The following object is masked from ‘package:MASS’:

    geyser

> 
> #Laden der Daten-CSV-Datei und Einfügen in das Objekt "study_data". 
> #Die Datei muss manuell ausgewählt werden nach der Eingabe
> study_data=read.csv(file.choose())
> 
> #Setzen aller verwendeten numerischen Werte als Faktoren, wo immer das notwendig ist (d.h. die Werte werden kategorial verwendet)
> study_data$Daytime2 <- as.factor(study_data$Daytime2)
> study_data$Scene_Nr <- as.factor(study_data$Scene_Nr)
> study_data$Scene_Nr2 <- as.factor(study_data$Scene_Nr2)
> study_data$Scene_Nr3 <- as.factor(study_data$Scene_Nr3)
> study_data$Prior_Scene_Nr <- as.factor(study_data$Prior_Scene_Nr)
> study_data$Scene_Count <- as.factor(study_data$Scene_Count)
> study_data$Subject <- as.factor(study_data$Subject)
> 
> #Modellbildung: linear model. Das Modell wird in einem Objekt gespeichert
> 
> Lvet_Rest_rm = lm(Lvet_Rest_r~1,data=study_data)
> Lvet_Rest_rm01 = lm(Lvet_Rest_r~Scene_Nr2,data=study_data)
> Lvet_Rest_rm02 = lm(Lvet_Rest_r~Daytime,data=study_data)
> 
> #Zusammenfassung der Modellvergleiche (ausser m00)
> 
> summary(Lvet_Rest_rm)

Call:
lm(formula = Lvet_Rest_r ~ 1, data = study_data)

Residuals:
    Min      1Q  Median      3Q     Max 
-0.6738 -0.1369  0.0162  0.1264  0.4708 

Coefficients:
            Estimate Std. Error t value Pr(>|t|)   
(Intercept) -0.04537    0.01611  -2.816  0.00547 **
---
Signif. codes:  0 ‘***’ 0.001 ‘**’ 0.01 ‘*’ 0.05 ‘.’ 0.1 ‘ ’ 1

Residual standard error: 0.2044 on 160 degrees of freedom
  (1 observation deleted due to missingness)

> summary(Lvet_Rest_rm01)

Call:
lm(formula = Lvet_Rest_r ~ Scene_Nr2, data = study_data)

Residuals:
     Min       1Q   Median       3Q      Max 
-0.65195 -0.13952  0.01431  0.12811  0.45802 

Coefficients:
            Estimate Std. Error t value Pr(>|t|)  
(Intercept) -0.06720    0.02791  -2.407   0.0172 *
Scene_Nr21   0.03460    0.03966   0.872   0.3844  
Scene_Nr23   0.03112    0.03948   0.788   0.4316  
---
Signif. codes:  0 ‘***’ 0.001 ‘**’ 0.01 ‘*’ 0.05 ‘.’ 0.1 ‘ ’ 1

Residual standard error: 0.2051 on 158 degrees of freedom
  (1 observation deleted due to missingness)
Multiple R-squared:  0.005838,	Adjusted R-squared:  -0.006747 
F-statistic: 0.4639 on 2 and 158 DF,  p-value: 0.6297

> summary(Lvet_Rest_rm02)

Call:
lm(formula = Lvet_Rest_r ~ Daytime, data = study_data)

Residuals:
    Min      1Q  Median      3Q     Max 
-0.6715 -0.1351  0.0158  0.1287  0.4686 

Coefficients:
                Estimate Std. Error t value Pr(>|t|)  
(Intercept)    -0.047628   0.022927  -2.077   0.0394 *
DaytimeMorning  0.004484   0.032324   0.139   0.8898  
---
Signif. codes:  0 ‘***’ 0.001 ‘**’ 0.01 ‘*’ 0.05 ‘.’ 0.1 ‘ ’ 1

Residual standard error: 0.2051 on 159 degrees of freedom
  (1 observation deleted due to missingness)
Multiple R-squared:  0.000121,	Adjusted R-squared:  -0.006168 
F-statistic: 0.01925 on 1 and 159 DF,  p-value: 0.8898

> 
> #Wiederholung für Task-Phase
> #Modellbildung: linear model. Das Modell wird in einem Objekt gespeichert
> 
> Lvet_Task_rm = lm(Lvet_Task_r~1,data=study_data)
> Lvet_Task_rm01 = lm(Lvet_Task_r~Scene_Nr2,data=study_data)
> Lvet_Task_rm02 = lm(Lvet_Task_r~Daytime,data=study_data)
> 
> #Zusammenfassung der Modellvergleiche (ausser m00)
> 
> summary(Lvet_Task_rm)

Call:
lm(formula = Lvet_Task_r ~ 1, data = study_data)

Residuals:
     Min       1Q   Median       3Q      Max 
-0.63879 -0.12974 -0.00282  0.11454  0.60392 

Coefficients:
            Estimate Std. Error t value Pr(>|t|)    
(Intercept) -0.11204    0.01633  -6.862 1.43e-10 ***
---
Signif. codes:  0 ‘***’ 0.001 ‘**’ 0.01 ‘*’ 0.05 ‘.’ 0.1 ‘ ’ 1

Residual standard error: 0.2065 on 159 degrees of freedom
  (2 observations deleted due to missingness)

> summary(Lvet_Task_rm01)

Call:
lm(formula = Lvet_Task_r ~ Scene_Nr2, data = study_data)

Residuals:
     Min       1Q   Median       3Q      Max 
-0.62893 -0.12866 -0.00814  0.12910  0.62382 

Coefficients:
            Estimate Std. Error t value Pr(>|t|)    
(Intercept) -0.13194    0.02840  -4.646  7.1e-06 ***
Scene_Nr21   0.01004    0.04016   0.250    0.803    
Scene_Nr23   0.04911    0.03997   1.229    0.221    
---
Signif. codes:  0 ‘***’ 0.001 ‘**’ 0.01 ‘*’ 0.05 ‘.’ 0.1 ‘ ’ 1

Residual standard error: 0.2067 on 157 degrees of freedom
  (2 observations deleted due to missingness)
Multiple R-squared:  0.01065,	Adjusted R-squared:  -0.001953 
F-statistic: 0.845 on 2 and 157 DF,  p-value: 0.4315

> summary(Lvet_Task_rm02)

Call:
lm(formula = Lvet_Task_r ~ Daytime, data = study_data)

Residuals:
     Min       1Q   Median       3Q      Max 
-0.61398 -0.12423 -0.00536  0.13054  0.62873 

Coefficients:
               Estimate Std. Error t value Pr(>|t|)    
(Intercept)    -0.08660    0.02313  -3.743 0.000254 ***
DaytimeMorning -0.05025    0.03251  -1.545 0.124246    
---
Signif. codes:  0 ‘***’ 0.001 ‘**’ 0.01 ‘*’ 0.05 ‘.’ 0.1 ‘ ’ 1

Residual standard error: 0.2056 on 158 degrees of freedom
  (2 observations deleted due to missingness)
Multiple R-squared:  0.01489,	Adjusted R-squared:  0.008656 
F-statistic: 2.388 on 1 and 158 DF,  p-value: 0.1242

> 
