# Supplementary material for: Influence of common lighting conditions and time-of-day on the effort-related cardiac response
Source: PLoS One. 2020 Oct 7;15(10):e0239553. doi: 10.1371/journal.pone.0239553 (PMC7540875; doi:10.1371/journal.pone.0239553)
Supplement: S1 File — The code can be executed with the free R software (GNU General Public License). The plots, included in the Results section, can be created directly from the study data with the file PEP_Plots.R. For the Raincloud plots, additional source files are needed from Allen et al. [54]. Further, the ZIP file contains text files with the R software console output, showing the executed code and the results (*.txt file extensions). Lastly, S1 File contains PDF files for all dependent variables with significant predictor variables. The PDF files contain two plots each, showing the QQ-Plots for Random Intercepts and Residuals from the linear mixed-effect model. (ZIP) [file pone.0239553.s003.zip › 28_Mean_RT_2.txt]

R version 3.6.1 (2019-07-05) -- "Action of the Toes"
Copyright (C) 2019 The R Foundation for Statistical Computing
Platform: x86_64-apple-darwin15.6.0 (64-bit)

R ist freie Software und kommt OHNE JEGLICHE GARANTIE.
Sie sind eingeladen, es unter bestimmten Bedingungen weiter zu verbreiten.
Tippen Sie 'license()' or 'licence()' für Details dazu.

R ist ein Gemeinschaftsprojekt mit vielen Beitragenden.
Tippen Sie 'contributors()' für mehr Information und 'citation()',
um zu erfahren, wie R oder R packages in Publikationen zitiert werden können.

Tippen Sie 'demo()' für einige Demos, 'help()' für on-line Hilfe, oder
'help.start()' für eine HTML Browserschnittstelle zur Hilfe.
Tippen Sie 'q()', um R zu verlassen.

[R.app GUI 1.70 (7684) x86_64-apple-darwin15.6.0]

[Arbeitsbereich wiederhergestellt aus /Users/zauner/.RData]
[Verlauf wiederhergestellt aus /Users/zauner/.Rapp.history]

> #Laden aller notwendigen Bibliotheken
> library(lme4)
Lade nötiges Paket: Matrix
> library(car)
Lade nötiges Paket: carData
Registered S3 methods overwritten by 'car':
  method                          from
  influence.merMod                lme4
  cooks.distance.influence.merMod lme4
  dfbeta.influence.merMod         lme4
  dfbetas.influence.merMod        lme4
> library(nlme)

Attache Paket: ‘nlme’

The following object is masked from ‘package:lme4’:

    lmList

> library(multcomp)
Lade nötiges Paket: mvtnorm
Lade nötiges Paket: survival
Lade nötiges Paket: TH.data
Lade nötiges Paket: MASS

Attache Paket: ‘TH.data’

The following object is masked from ‘package:MASS’:

    geyser

> 
> #Laden der Daten-CSV-Datei und Einfügen in das Objekt "study_data". 
> #Die Datei muss manuell ausgewählt werden nach der Eingabe
> study_data=read.csv(file.choose())
> 
> #Setzen aller verwendeten numerischen Werte als Faktoren, wo immer das notwendig ist (d.h. die Werte werden kategorial verwendet)
> study_data$Daytime2 <- as.factor(study_data$Daytime2)
> study_data$Scene_Nr <- as.factor(study_data$Scene_Nr)
> study_data$Scene_Nr2 <- as.factor(study_data$Scene_Nr2)
> study_data$Scene_Nr3 <- as.factor(study_data$Scene_Nr3)
> study_data$Prior_Scene_Nr <- as.factor(study_data$Prior_Scene_Nr)
> study_data$Scene_Count <- as.factor(study_data$Scene_Count)
> study_data$Subject <- as.factor(study_data$Subject)
> 
> #Modellbildung: linear mixed effect model. Da die Werte normalverteilt sind (Kolmogorov-Smirnov Test in Excel) und es nur einen random effekt gibt (Versuchspersonen), wird die Option REML=FALSE gesetzt, d.h. Model-fit geschieht nach Maximum Likelihood, nicht nach Restricted Maximum Likelihood. Das Modell wird in einem Objekt gespeichert
> 
> Mean_RT_2m = lmer(Mean_RT_2~Scene_Nr2+Daytime+(1|Subject),data=study_data,REML=FALSE)
> 
> #Nullmodellbildung: Erzeugung reduzierter Modelle um die Relevanz der Parameter nachzuvollziehen
> #m00 ist immer das Modell mit reinem random effect zur Bestimmung der ICC1 (Intra Class Correlation 1, wie viel der Varianz der abhängigen Variable kann durch den random effect erklärt werden)
> #m01-0x Reduzierung des Modells Schrittweise von links nach rechts
> 
> Mean_RT_2m00 = lmer(Mean_RT_2~(1|Subject), data=study_data, REML=FALSE)
> Mean_RT_2m01 = lmer(Mean_RT_2~Daytime+(1|Subject),data=study_data,REML=FALSE)
> Mean_RT_2m02 = lmer(Mean_RT_2~Scene_Nr2+(1|Subject),data=study_data,REML=FALSE)
> Mean_RT_2m03 = lmer(Mean_RT_2~Scene_Nr2+Daytime+(1+Scene_Nr2|Subject),data=study_data,REML=FALSE)
boundary (singular) fit: see ?isSingular
> Mean_RT_2m04 = lmer(Mean_RT_2~Scene_Nr2*Daytime+Scene_Nr2+Daytime+(1|Subject),data=study_data,REML=FALSE)
> Mean_RT_2m05 = lmer(Mean_RT_2~Gender+(1|Subject),data=study_data,REML=FALSE)
> Mean_RT_2m06 = lmer(Mean_RT_2~Birthyear+(1|Subject),data=study_data,REML=FALSE)
> Mean_RT_2m07 = lmer(Mean_RT_2~BMI+(1|Subject),data=study_data,REML=FALSE)
> Mean_RT_2m08 = lmer(Mean_RT_2~Sleep_Duration+(1|Subject)+(1|Sleep_Duration),data=study_data,REML=FALSE)
> Mean_RT_2m09 = lmer(Mean_RT_2~dPEP+(1|Subject),data=study_data,REML=FALSE)
> Mean_RT_2m10 = lmer(Mean_RT_2~D_MEQ_Score+(1|Subject),data=study_data,REML=FALSE)
> 
> #Zusammenfassung der Modellvergleiche (ausser m00)
> 
> anova(Mean_RT_2m01, Mean_RT_2m)
Data: study_data
Models:
Mean_RT_2m01: Mean_RT_2 ~ Daytime + (1 | Subject)
Mean_RT_2m: Mean_RT_2 ~ Scene_Nr2 + Daytime + (1 | Subject)
             Df    AIC    BIC  logLik deviance  Chisq Chi Df Pr(>Chisq)
Mean_RT_2m01  4 1891.3 1903.5 -941.63   1883.3                         
Mean_RT_2m    6 1894.0 1912.4 -941.00   1882.0 1.2546      2      0.534
> anova(Mean_RT_2m02, Mean_RT_2m)
Data: study_data
Models:
Mean_RT_2m02: Mean_RT_2 ~ Scene_Nr2 + (1 | Subject)
Mean_RT_2m: Mean_RT_2 ~ Scene_Nr2 + Daytime + (1 | Subject)
             Df    AIC    BIC  logLik deviance  Chisq Chi Df Pr(>Chisq)
Mean_RT_2m02  5 1893.1 1908.4 -941.55   1883.1                         
Mean_RT_2m    6 1894.0 1912.4 -941.00   1882.0 1.0961      1     0.2951
> anova(Mean_RT_2m03, Mean_RT_2m)
Data: study_data
Models:
Mean_RT_2m: Mean_RT_2 ~ Scene_Nr2 + Daytime + (1 | Subject)
Mean_RT_2m03: Mean_RT_2 ~ Scene_Nr2 + Daytime + (1 + Scene_Nr2 | Subject)
             Df    AIC    BIC  logLik deviance  Chisq Chi Df Pr(>Chisq)
Mean_RT_2m    6 1894.0 1912.4 -941.00   1882.0                         
Mean_RT_2m03 11 1901.6 1935.4 -939.82   1879.6 2.3692      5     0.7961
> anova(Mean_RT_2m04, Mean_RT_2m)
Data: study_data
Models:
Mean_RT_2m: Mean_RT_2 ~ Scene_Nr2 + Daytime + (1 | Subject)
Mean_RT_2m04: Mean_RT_2 ~ Scene_Nr2 * Daytime + Scene_Nr2 + Daytime + (1 | 
Mean_RT_2m04:     Subject)
             Df    AIC    BIC  logLik deviance Chisq Chi Df Pr(>Chisq)
Mean_RT_2m    6 1894.0 1912.4 -941.00   1882.0                        
Mean_RT_2m04  8 1894.3 1918.9 -939.16   1878.3 3.688      2     0.1582
> anova(Mean_RT_2m05, Mean_RT_2m00)
Data: study_data
Models:
Mean_RT_2m00: Mean_RT_2 ~ (1 | Subject)
Mean_RT_2m05: Mean_RT_2 ~ Gender + (1 | Subject)
             Df    AIC    BIC  logLik deviance  Chisq Chi Df Pr(>Chisq)
Mean_RT_2m00  3 1890.4 1899.6 -942.18   1884.4                         
Mean_RT_2m05  4 1892.0 1904.2 -941.98   1884.0 0.4158      1     0.5191
> anova(Mean_RT_2m06, Mean_RT_2m00)
Data: study_data
Models:
Mean_RT_2m00: Mean_RT_2 ~ (1 | Subject)
Mean_RT_2m06: Mean_RT_2 ~ Birthyear + (1 | Subject)
             Df    AIC    BIC  logLik deviance  Chisq Chi Df Pr(>Chisq)
Mean_RT_2m00  3 1890.4 1899.6 -942.18   1884.4                         
Mean_RT_2m06  4 1892.3 1904.6 -942.16   1884.3 0.0483      1     0.8261
> anova(Mean_RT_2m07, Mean_RT_2m00)
Data: study_data
Models:
Mean_RT_2m00: Mean_RT_2 ~ (1 | Subject)
Mean_RT_2m07: Mean_RT_2 ~ BMI + (1 | Subject)
             Df    AIC    BIC  logLik deviance  Chisq Chi Df Pr(>Chisq)
Mean_RT_2m00  3 1890.4 1899.6 -942.18   1884.4                         
Mean_RT_2m07  4 1892.2 1904.5 -942.10   1884.2 0.1776      1     0.6734
> anova(Mean_RT_2m08, Mean_RT_2m00)
Data: study_data
Models:
Mean_RT_2m00: Mean_RT_2 ~ (1 | Subject)
Mean_RT_2m08: Mean_RT_2 ~ Sleep_Duration + (1 | Subject) + (1 | Sleep_Duration)
             Df    AIC    BIC  logLik deviance  Chisq Chi Df Pr(>Chisq)   
Mean_RT_2m00  3 1890.4 1899.6 -942.18   1884.4                            
Mean_RT_2m08  5 1884.8 1900.2 -937.42   1874.8 9.5244      2   0.008547 **
---
Signif. codes:  0 ‘***’ 0.001 ‘**’ 0.01 ‘*’ 0.05 ‘.’ 0.1 ‘ ’ 1
> anova(Mean_RT_2m09, Mean_RT_2m00)
Data: study_data
Models:
Mean_RT_2m00: Mean_RT_2 ~ (1 | Subject)
Mean_RT_2m09: Mean_RT_2 ~ dPEP + (1 | Subject)
             Df    AIC    BIC  logLik deviance  Chisq Chi Df Pr(>Chisq)
Mean_RT_2m00  3 1890.4 1899.6 -942.18   1884.4                         
Mean_RT_2m09  4 1890.3 1902.6 -941.17   1882.3 2.0292      1     0.1543
> anova(Mean_RT_2m10, Mean_RT_2m00)
Data: study_data
Models:
Mean_RT_2m00: Mean_RT_2 ~ (1 | Subject)
Mean_RT_2m10: Mean_RT_2 ~ D_MEQ_Score + (1 | Subject)
             Df    AIC    BIC  logLik deviance  Chisq Chi Df Pr(>Chisq)
Mean_RT_2m00  3 1890.4 1899.6 -942.18   1884.4                         
Mean_RT_2m10  4 1890.8 1903.1 -941.41   1882.8 1.5402      1     0.2146
> #Überprüfung der ICC1
> 
> summary(Mean_RT_2m00)
Linear mixed model fit by maximum likelihood  ['lmerMod']
Formula: Mean_RT_2 ~ (1 | Subject)
   Data: study_data

     AIC      BIC   logLik deviance df.resid 
  1890.4   1899.6   -942.2   1884.4      156 

Scaled residuals: 
    Min      1Q  Median      3Q     Max 
-1.9263 -0.5853 -0.1661  0.4722  2.3043 

Random effects:
 Groups   Name        Variance Std.Dev.
 Subject  (Intercept) 7873     88.73   
 Residual             5632     75.05   
Number of obs: 159, groups:  Subject, 27

Fixed effects:
            Estimate Std. Error t value
(Intercept)   659.65      18.09   36.47
> 
> #wenn Variance des random effect (v1) geteilt durch Residual Variance (v2) + (v1) nahe null, dann ist der random effect zu vernachlässigen für das Modell und kann entfernt werden.
> 
> #Neubildung des Modells mit allen relevanten Parametern und Anzeige der Zusammenfassung
> 
> Mean_RT_2m = lmer(Mean_RT_2~Sleep_Duration+(1|Subject),data=study_data,REML=FALSE)
> 
> summary(Mean_RT_2m)
Linear mixed model fit by maximum likelihood  ['lmerMod']
Formula: Mean_RT_2 ~ Sleep_Duration + (1 | Subject)
   Data: study_data

     AIC      BIC   logLik deviance df.resid 
  1886.9   1899.2   -939.5   1878.9      155 

Scaled residuals: 
    Min      1Q  Median      3Q     Max 
-2.2505 -0.5849 -0.1029  0.4162  2.4422 

Random effects:
 Groups   Name        Variance Std.Dev.
 Subject  (Intercept) 7276     85.30   
 Residual             5485     74.06   
Number of obs: 159, groups:  Subject, 27

Fixed effects:
               Estimate Std. Error t value
(Intercept)     584.665     36.208  16.147
Sleep_Duration   11.689      4.947   2.363

Correlation of Fixed Effects:
            (Intr)
Sleep_Durtn -0.876
> 
> #Signifikanz von fixed effect Elementen
> Anova(Mean_RT_2m)
Analysis of Deviance Table (Type II Wald chisquare tests)

Response: Mean_RT_2
                Chisq Df Pr(>Chisq)  
Sleep_Duration 5.5846  1    0.01812 *
---
Signif. codes:  0 ‘***’ 0.001 ‘**’ 0.01 ‘*’ 0.05 ‘.’ 0.1 ‘ ’ 1
> 
> #Prüfung der Signifikanz einzelner fixed effect Stufen
> cftest(Mean_RT_2m)

	 Simultaneous Tests for General Linear Hypotheses

Fit: lmer(formula = Mean_RT_2 ~ Sleep_Duration + (1 | Subject), data = study_data, 
    REML = FALSE)

Linear Hypotheses:
                    Estimate Std. Error z value Pr(>|z|)    
(Intercept) == 0     584.665     36.208  16.147   <2e-16 ***
Sleep_Duration == 0   11.689      4.947   2.363   0.0181 *  
---
Signif. codes:  0 ‘***’ 0.001 ‘**’ 0.01 ‘*’ 0.05 ‘.’ 0.1 ‘ ’ 1
(Univariate p values reported)

> 
> #Bildung der 95 Prozent Konfidenzintervalle für fixed und random effects
> confint(Mean_RT_2m)
Computing profile confidence intervals ...
                    2.5 %    97.5 %
.sig01          63.797603 117.64079
.sigma          65.947819  83.99182
(Intercept)    513.130985 656.62446
Sleep_Duration   1.908965  21.53663
> 
> #Ermittlung von eines näherungsweisen R^2 (Erklärte Varianz durch das Modell) aus RonghuiXu2003 (Omega0^2) und speichern in Variable "r2"
> 
> r2 <-1-var(residuals(Mean_RT_2m))/(var(model.response(model.frame(Mean_RT_2m))))
> r2
[1] 0.6559629
> 
> #Ermittlung der Effektstärke nach Cohen
> 
> sqrt(r2/(1-r2))
[1] 1.38082
> 
> #Prüfung der Normalverteilung der Intercepts und der Residuals
> # ranef(modell) gibt die Intercepts wieder
> # residuals(modell) gibt die Residuals wieder
> 
> layout(matrix(1:2, ncol=2))
> qint <- ranef(Mean_RT_2m)$Subject[["(Intercept)"]]
> qres <- residuals(Mean_RT_2m)
> qqnorm(qint, ylab = "Estimated random intercepts", xlim =c(-3,3), ylim=c(-200,200), main="Random intercepts")
> qqline(qint)
> qqnorm(qres, xlim = c(-3,3), ylim = c(-200,200), ylab="Estimated residuals", main= "Residuals")
> qqline(qres)
> 
> 
> #Extraktion der Schätzer für die fixed effects:
> fixef(Mean_RT_2m)
   (Intercept) Sleep_Duration 
     584.66459       11.68944 
> 
> #Extraktion der geschätzten Anpassungen durch zufällige Effekte
> ranef(Mean_RT_2m)
$Subject
   (Intercept)
1    75.021810
2   -77.951249
3   -29.461030
4  -138.987171
5    -2.232842
6    26.955548
7   -10.384527
8   -54.177226
9   163.473526
10 -103.328666
11  -28.769467
12  -68.086184
13  141.333239
14  -37.474768
15   22.301717
16   29.842752
17  -26.617515
18  -76.864246
19  109.622742
20  -87.095677
21   35.479212
22   96.258555
23  -28.388624
24   98.312366
25 -136.928566
26   76.220562
27   31.925730

with conditional variances for “Subject” 
> 
> #Extraktion der Koeffizienten unter Berücksichtigung der zufälligen Effekte
> coef(Mean_RT_2m)
$Subject
   (Intercept) Sleep_Duration
1     659.6864       11.68944
2     506.7133       11.68944
3     555.2036       11.68944
4     445.6774       11.68944
5     582.4317       11.68944
6     611.6201       11.68944
7     574.2801       11.68944
8     530.4874       11.68944
9     748.1381       11.68944
10    481.3359       11.68944
11    555.8951       11.68944
12    516.5784       11.68944
13    725.9978       11.68944
14    547.1898       11.68944
15    606.9663       11.68944
16    614.5073       11.68944
17    558.0471       11.68944
18    507.8003       11.68944
19    694.2873       11.68944
20    497.5689       11.68944
21    620.1438       11.68944
22    680.9231       11.68944
23    556.2760       11.68944
24    682.9770       11.68944
25    447.7360       11.68944
26    660.8851       11.68944
27    616.5903       11.68944

attr(,"class")
[1] "coef.mer"
> 
> #Extraktion der geschätzten Werte
> fitted(Mean_RT_2m)
       1        2        3        4        5        6        7        8        9       10       11 
706.4441 706.4441 706.4441 753.2019 753.2019 753.2019 588.5394 588.5394 588.5394 594.3841 594.3841 
      12       13       14       15       16       17       18       19       20       21       22 
594.3841 642.8743 642.8743 642.8743 637.0296 637.0296 637.0296 524.5811 524.5811 524.5811 533.3482 
      23       24       25       26       27       28       29       30       31       32       33 
533.3482 533.3482 664.2578 664.2578 664.2578 687.6367 687.6367 687.6367 693.4462 693.4462 693.4462 
      34       35       36       37       38       39       40       41       42       43       44 
693.4462 693.4462 693.4462 615.1931 615.1931 615.1931 644.4167 644.4167 644.4167 600.6240 600.6240 
      45       46       47       48       49       50       51       52       53       54       55 
600.6240 618.1581 618.1581 618.1581 812.4300 812.4300 812.4300 841.6536 841.6536 841.6536 557.3173 
      56       57       58       59       60       61       62       63       64       65       66 
557.3173 557.3173 557.3173 557.3173 557.3173 626.0317 626.0317 626.0317 626.0317 626.0317 626.0317 
      67       68       69       71       72       73       74       75       76       77       78 
586.7150 586.7150 586.7150 610.0939 610.0939 801.9792 801.9792 801.9792 813.6686 813.6686 813.6686 
      79       80       81       82       83       84       85       86       87       88       89 
599.7923 599.7923 599.7923 599.7923 599.7923 599.7923 665.4135 665.4135 665.4135 700.4818 700.4818 
      90       91       92       93       94       95       96       97       98       99      100 
700.4818 696.3334 696.3334 696.3334 696.3334 696.3334 696.3334 622.3390 622.3390 622.3390 628.1837 
     101      102      103      104      105      106      107      108      109      110      111 
628.1837 628.1837 560.4028 560.4028 560.4028 566.2475 566.2475 566.2475 770.2687 770.2687 770.2687 
     112      113      114      115      116      117      118      119      120      121      122 
811.1817 811.1817 811.1817 561.8608 561.8608 561.8608 561.8608 561.8608 561.8608 678.5910 678.5910 
     123      124      125      126      127      128      129      130      131      132      133 
678.5910 713.6593 713.6593 713.6593 715.9915 715.9915 715.9915 797.8175 797.8175 797.8175 618.5807 
     134      135      136      138      139      140      141      143      144      145      146 
618.5807 618.5807 618.5807 618.5807 741.4241 741.4241 741.4241 764.8030 764.8030 500.3385 500.3385 
     147      148      149      150      151      152      153      154      155      156      157 
500.3385 535.4068 535.4068 535.4068 728.0994 728.0994 728.0994 760.2454 760.2454 760.2454 692.5717 
     158      159      160      161      162 
692.5717 692.5717 692.5717 692.5717 692.5717 
> summary(fitted(Mean_RT_2m))
   Min. 1st Qu.  Median    Mean 3rd Qu.    Max. 
  500.3   599.8   644.4   659.7   713.7   841.7 
> 
> #Extraktion der Residuals und Zusammenfassung
> summary(resid(Mean_RT_2m))
    Min.  1st Qu.   Median     Mean  3rd Qu.     Max. 
-166.682  -43.319   -7.624    0.000   30.825  180.876 
2019-10-26 14:12:48.907 R[11544:855463] WARNING: <NSSavePanel: 0x7fd77700bfd0> found it necessary to prepare implicitly; please prepare panels using NSSavePanel rather than NSApplication or NSWindow.
2019-10-26 14:12:48.917 R[11544:855463] WARNING: <NSSavePanel: 0x7fd77700bfd0> found it necessary to start implicitly; please start panels using NSSavePanel rather than NSApplication or NSWindow.
2019-10-26 14:12:48.917 R[11544:855463] WARNING: <NSSavePanel: 0x7fd77700bfd0> running implicitly; please run panels using NSSavePanel rather than NSApplication.
> 
