# Supplementary material for: Influence of common lighting conditions and time-of-day on the effort-related cardiac response
Source: PLoS One. 2020 Oct 7;15(10):e0239553. doi: 10.1371/journal.pone.0239553 (PMC7540875; doi:10.1371/journal.pone.0239553)
Supplement: S1 File — The code can be executed with the free R software (GNU General Public License). The plots, included in the Results section, can be created directly from the study data with the file PEP_Plots.R. For the Raincloud plots, additional source files are needed from Allen et al. [54]. Further, the ZIP file contains text files with the R software console output, showing the executed code and the results (*.txt file extensions). Lastly, S1 File contains PDF files for all dependent variables with significant predictor variables. The PDF files contain two plots each, showing the QQ-Plots for Random Intercepts and Residuals from the linear mixed-effect model. (ZIP) [file pone.0239553.s003.zip › 31_Mean_Cor_4.txt]

R version 3.6.1 (2019-07-05) -- "Action of the Toes"
Copyright (C) 2019 The R Foundation for Statistical Computing
Platform: x86_64-apple-darwin15.6.0 (64-bit)

R ist freie Software und kommt OHNE JEGLICHE GARANTIE.
Sie sind eingeladen, es unter bestimmten Bedingungen weiter zu verbreiten.
Tippen Sie 'license()' or 'licence()' für Details dazu.

R ist ein Gemeinschaftsprojekt mit vielen Beitragenden.
Tippen Sie 'contributors()' für mehr Information und 'citation()',
um zu erfahren, wie R oder R packages in Publikationen zitiert werden können.

Tippen Sie 'demo()' für einige Demos, 'help()' für on-line Hilfe, oder
'help.start()' für eine HTML Browserschnittstelle zur Hilfe.
Tippen Sie 'q()', um R zu verlassen.

[R.app GUI 1.70 (7684) x86_64-apple-darwin15.6.0]

[Arbeitsbereich wiederhergestellt aus /Users/zauner/.RData]
[Verlauf wiederhergestellt aus /Users/zauner/Dropbox (3lpi)/Arbeit/10-MünchenHM/Promotion/PEP/05-R/04-Task_Performance/.Rapp.history]

> #Laden aller notwendigen Bibliotheken
> library(lme4)
Lade nötiges Paket: Matrix
> library(car)
Lade nötiges Paket: carData
Registered S3 methods overwritten by 'car':
  method                          from
  influence.merMod                lme4
  cooks.distance.influence.merMod lme4
  dfbeta.influence.merMod         lme4
  dfbetas.influence.merMod        lme4
> library(nlme)

Attache Paket: ‘nlme’

The following object is masked from ‘package:lme4’:

    lmList

> library(multcomp)
Lade nötiges Paket: mvtnorm
Lade nötiges Paket: survival
Lade nötiges Paket: TH.data
Lade nötiges Paket: MASS

Attache Paket: ‘TH.data’

The following object is masked from ‘package:MASS’:

    geyser

> 
> #Laden der Daten-CSV-Datei und Einfügen in das Objekt "study_data". 
> #Die Datei muss manuell ausgewählt werden nach der Eingabe
> study_data=read.csv(file.choose())
> 
> #Setzen aller verwendeten numerischen Werte als Faktoren, wo immer das notwendig ist (d.h. die Werte werden kategorial verwendet)
> study_data$Daytime2 <- as.factor(study_data$Daytime2)
> study_data$Scene_Nr <- as.factor(study_data$Scene_Nr)
> study_data$Scene_Nr2 <- as.factor(study_data$Scene_Nr2)
> study_data$Scene_Nr3 <- as.factor(study_data$Scene_Nr3)
> study_data$Prior_Scene_Nr <- as.factor(study_data$Prior_Scene_Nr)
> study_data$Scene_Count <- as.factor(study_data$Scene_Count)
> study_data$Subject <- as.factor(study_data$Subject) 
> 
> #Modellbildung: linear mixed effect model. Da die Werte normalverteilt sind (Kolmogorov-Smirnov Test in Excel) und es nur einen random effekt gibt (Versuchspersonen), wird die Option REML=FALSE gesetzt, d.h. Model-fit geschieht nach Maximum Likelihood, nicht nach Restricted Maximum Likelihood. Das Modell wird in einem Objekt gespeichert
> 
> Mean_Cor_4logitm = lmer(Mean_Cor_4logit~Scene_Nr2+Daytime+(1|Subject),data=study_data,REML=FALSE)
> 
> #Nullmodellbildung: Erzeugung reduzierter Modelle um die Relevanz der Parameter nachzuvollziehen
> #m00 ist immer das Modell mit reinem random effect zur Bestimmung der ICC1 (Intra Class Correlation 1, wie viel der Varianz der abhängigen Variable kann durch den random effect erklärt werden)
> #m01-0x Reduzierung des Modells Schrittweise von links nach rechts
> 
> Mean_Cor_4logitm00 = lmer(Mean_Cor_4logit~(1|Subject), data=study_data, REML=FALSE)
> Mean_Cor_4logitm01 = lmer(Mean_Cor_4logit~Daytime+(1|Subject),data=study_data,REML=FALSE)
> Mean_Cor_4logitm02 = lmer(Mean_Cor_4logit~Scene_Nr2+(1|Subject),data=study_data,REML=FALSE)
> Mean_Cor_4logitm03 = lmer(Mean_Cor_4logit~Scene_Nr2+Daytime+(1+Scene_Nr2|Subject),data=study_data,REML=FALSE)
Warnmeldung:
In checkConv(attr(opt, "derivs"), opt$par, ctrl = control$checkConv,  :
  Model failed to converge with max|grad| = 0.00771101 (tol = 0.002, component 1)
> Mean_Cor_4logitm04 = lmer(Mean_Cor_4logit~Scene_Nr2*Daytime+Scene_Nr2+Daytime+(1|Subject),data=study_data,REML=FALSE)
> Mean_Cor_4logitm05 = lmer(Mean_Cor_4logit~Gender+(1|Subject),data=study_data,REML=FALSE)
> Mean_Cor_4logitm06 = lmer(Mean_Cor_4logit~Birthyear+(1|Subject),data=study_data,REML=FALSE)
> Mean_Cor_4logitm07 = lmer(Mean_Cor_4logit~BMI+(1|Subject),data=study_data,REML=FALSE)
> Mean_Cor_4logitm08 = lmer(Mean_Cor_4logit~Sleep_Duration+(1|Subject),data=study_data,REML=FALSE)
> Mean_Cor_4logitm09 = lmer(Mean_Cor_4logit~dPEP+(1|Subject),data=study_data,REML=FALSE)
> Mean_Cor_4logitm10 = lmer(Mean_Cor_4logit~KSS_D+(1|Subject),data=study_data,REML=FALSE)
> Mean_Cor_4logitm11 = lmer(Mean_Cor_4logit~D_MEQ_Score+(1|Subject),data=study_data,REML=FALSE)
> 
> #Zusammenfassung der Modellvergleiche (ausser m00)
> 
> anova(Mean_Cor_4logitm01, Mean_Cor_4logitm)
Data: study_data
Models:
Mean_Cor_4logitm01: Mean_Cor_4logit ~ Daytime + (1 | Subject)
Mean_Cor_4logitm: Mean_Cor_4logit ~ Scene_Nr2 + Daytime + (1 | Subject)
                   Df    AIC    BIC  logLik deviance  Chisq Chi Df Pr(>Chisq)
Mean_Cor_4logitm01  4 726.05 738.25 -359.02   718.05                         
Mean_Cor_4logitm    6 726.26 744.56 -357.13   714.26 3.7886      2     0.1504
> anova(Mean_Cor_4logitm02, Mean_Cor_4logitm)
Data: study_data
Models:
Mean_Cor_4logitm02: Mean_Cor_4logit ~ Scene_Nr2 + (1 | Subject)
Mean_Cor_4logitm: Mean_Cor_4logit ~ Scene_Nr2 + Daytime + (1 | Subject)
                   Df    AIC    BIC  logLik deviance  Chisq Chi Df Pr(>Chisq)  
Mean_Cor_4logitm02  5 727.56 742.81 -358.78   717.56                           
Mean_Cor_4logitm    6 726.26 744.56 -357.13   714.26 3.2984      1    0.06935 .
---
Signif. codes:  0 ‘***’ 0.001 ‘**’ 0.01 ‘*’ 0.05 ‘.’ 0.1 ‘ ’ 1
> anova(Mean_Cor_4logitm03, Mean_Cor_4logitm)
Data: study_data
Models:
Mean_Cor_4logitm: Mean_Cor_4logit ~ Scene_Nr2 + Daytime + (1 | Subject)
Mean_Cor_4logitm03: Mean_Cor_4logit ~ Scene_Nr2 + Daytime + (1 + Scene_Nr2 | Subject)
                   Df    AIC    BIC  logLik deviance  Chisq Chi Df Pr(>Chisq)
Mean_Cor_4logitm    6 726.26 744.56 -357.13   714.26                         
Mean_Cor_4logitm03 11 732.54 766.09 -355.27   710.54 3.7187      5     0.5906
> anova(Mean_Cor_4logitm04, Mean_Cor_4logitm)
Data: study_data
Models:
Mean_Cor_4logitm: Mean_Cor_4logit ~ Scene_Nr2 + Daytime + (1 | Subject)
Mean_Cor_4logitm04: Mean_Cor_4logit ~ Scene_Nr2 * Daytime + Scene_Nr2 + Daytime + 
Mean_Cor_4logitm04:     (1 | Subject)
                   Df    AIC    BIC  logLik deviance  Chisq Chi Df Pr(>Chisq)
Mean_Cor_4logitm    6 726.26 744.56 -357.13   714.26                         
Mean_Cor_4logitm04  8 728.70 753.10 -356.35   712.70 1.5577      2     0.4589
> anova(Mean_Cor_4logitm05, Mean_Cor_4logitm00)
Data: study_data
Models:
Mean_Cor_4logitm00: Mean_Cor_4logit ~ (1 | Subject)
Mean_Cor_4logitm05: Mean_Cor_4logit ~ Gender + (1 | Subject)
                   Df    AIC    BIC  logLik deviance  Chisq Chi Df Pr(>Chisq)
Mean_Cor_4logitm00  3 727.14 736.29 -360.57   721.14                         
Mean_Cor_4logitm05  4 728.63 740.83 -360.32   720.63 0.5027      1     0.4783
> anova(Mean_Cor_4logitm06, Mean_Cor_4logitm00)
Data: study_data
Models:
Mean_Cor_4logitm00: Mean_Cor_4logit ~ (1 | Subject)
Mean_Cor_4logitm06: Mean_Cor_4logit ~ Birthyear + (1 | Subject)
                   Df    AIC    BIC  logLik deviance Chisq Chi Df Pr(>Chisq)
Mean_Cor_4logitm00  3 727.14 736.29 -360.57   721.14                        
Mean_Cor_4logitm06  4 729.14 741.34 -360.57   721.14     0      1     0.9951
> anova(Mean_Cor_4logitm07, Mean_Cor_4logitm00)
Data: study_data
Models:
Mean_Cor_4logitm00: Mean_Cor_4logit ~ (1 | Subject)
Mean_Cor_4logitm07: Mean_Cor_4logit ~ BMI + (1 | Subject)
                   Df    AIC    BIC  logLik deviance  Chisq Chi Df Pr(>Chisq)
Mean_Cor_4logitm00  3 727.14 736.29 -360.57   721.14                         
Mean_Cor_4logitm07  4 729.09 741.29 -360.54   721.09 0.0477      1     0.8272
> anova(Mean_Cor_4logitm08, Mean_Cor_4logitm00)
Data: study_data
Models:
Mean_Cor_4logitm00: Mean_Cor_4logit ~ (1 | Subject)
Mean_Cor_4logitm08: Mean_Cor_4logit ~ Sleep_Duration + (1 | Subject)
                   Df    AIC    BIC  logLik deviance  Chisq Chi Df Pr(>Chisq)
Mean_Cor_4logitm00  3 727.14 736.29 -360.57   721.14                         
Mean_Cor_4logitm08  4 729.10 741.30 -360.55   721.10 0.0352      1     0.8513
> anova(Mean_Cor_4logitm09, Mean_Cor_4logitm00)
Data: study_data
Models:
Mean_Cor_4logitm00: Mean_Cor_4logit ~ (1 | Subject)
Mean_Cor_4logitm09: Mean_Cor_4logit ~ dPEP + (1 | Subject)
                   Df    AIC    BIC  logLik deviance Chisq Chi Df Pr(>Chisq)
Mean_Cor_4logitm00  3 727.14 736.29 -360.57   721.14                        
Mean_Cor_4logitm09  4 727.98 740.18 -359.99   719.98 1.151      1     0.2833
> anova(Mean_Cor_4logitm10, Mean_Cor_4logitm00)
Data: study_data
Models:
Mean_Cor_4logitm00: Mean_Cor_4logit ~ (1 | Subject)
Mean_Cor_4logitm10: Mean_Cor_4logit ~ KSS_D + (1 | Subject)
                   Df    AIC    BIC  logLik deviance  Chisq Chi Df Pr(>Chisq)  
Mean_Cor_4logitm00  3 727.14 736.29 -360.57   721.14                           
Mean_Cor_4logitm10  4 726.34 738.54 -359.17   718.34 2.7945      1    0.09459 .
---
Signif. codes:  0 ‘***’ 0.001 ‘**’ 0.01 ‘*’ 0.05 ‘.’ 0.1 ‘ ’ 1
> anova(Mean_Cor_4logitm11, Mean_Cor_4logitm00)
Data: study_data
Models:
Mean_Cor_4logitm00: Mean_Cor_4logit ~ (1 | Subject)
Mean_Cor_4logitm11: Mean_Cor_4logit ~ D_MEQ_Score + (1 | Subject)
                   Df    AIC    BIC  logLik deviance  Chisq Chi Df Pr(>Chisq)
Mean_Cor_4logitm00  3 727.14 736.29 -360.57   721.14                         
Mean_Cor_4logitm11  4 728.47 740.67 -360.24   720.47 0.6613      1     0.4161
> 
> #Überprüfung der ICC1
> 
> summary(Mean_Cor_4logitm00)
Linear mixed model fit by maximum likelihood  ['lmerMod']
Formula: Mean_Cor_4logit ~ (1 | Subject)
   Data: study_data

     AIC      BIC   logLik deviance df.resid 
   727.1    736.3   -360.6    721.1      153 

Scaled residuals: 
    Min      1Q  Median      3Q     Max 
-1.2443 -0.7269 -0.3829  1.1122  1.9011 

Random effects:
 Groups   Name        Variance Std.Dev.
 Subject  (Intercept) 1.307    1.143   
 Residual             5.093    2.257   
Number of obs: 156, groups:  Subject, 27

Fixed effects:
            Estimate Std. Error t value
(Intercept)   5.3838     0.2853   18.87
> #wenn Variance des random effect (v1) geteilt durch Residual Variance (v2) + (v1) nahe null, dann ist der random effect zu vernachlässigen für das Modell und kann entfernt werden.
> 
