# Supplementary material for: Influence of common lighting conditions and time-of-day on the effort-related cardiac response
Source: PLoS One. 2020 Oct 7;15(10):e0239553. doi: 10.1371/journal.pone.0239553 (PMC7540875; doi:10.1371/journal.pone.0239553)
Supplement: S1 File — The code can be executed with the free R software (GNU General Public License). The plots, included in the Results section, can be created directly from the study data with the file PEP_Plots.R. For the Raincloud plots, additional source files are needed from Allen et al. [54]. Further, the ZIP file contains text files with the R software console output, showing the executed code and the results (*.txt file extensions). Lastly, S1 File contains PDF files for all dependent variables with significant predictor variables. The PDF files contain two plots each, showing the QQ-Plots for Random Intercepts and Residuals from the linear mixed-effect model. (ZIP) [file pone.0239553.s003.zip › 33_KSS_D.txt]

R version 3.6.1 (2019-07-05) -- "Action of the Toes"
Copyright (C) 2019 The R Foundation for Statistical Computing
Platform: x86_64-apple-darwin15.6.0 (64-bit)

R ist freie Software und kommt OHNE JEGLICHE GARANTIE.
Sie sind eingeladen, es unter bestimmten Bedingungen weiter zu verbreiten.
Tippen Sie 'license()' or 'licence()' für Details dazu.

R ist ein Gemeinschaftsprojekt mit vielen Beitragenden.
Tippen Sie 'contributors()' für mehr Information und 'citation()',
um zu erfahren, wie R oder R packages in Publikationen zitiert werden können.

Tippen Sie 'demo()' für einige Demos, 'help()' für on-line Hilfe, oder
'help.start()' für eine HTML Browserschnittstelle zur Hilfe.
Tippen Sie 'q()', um R zu verlassen.

[R.app GUI 1.70 (7684) x86_64-apple-darwin15.6.0]

[Arbeitsbereich wiederhergestellt aus /Users/zauner/.RData]
[Verlauf wiederhergestellt aus /Users/zauner/Dropbox (3lpi)/Arbeit/10-MünchenHM/Promotion/PEP/05-R/00-Preliminary/.Rapp.history]

> #Laden aller notwendigen Bibliotheken
> library(lme4)
Lade nötiges Paket: Matrix
> library(car)
Lade nötiges Paket: carData
Registered S3 methods overwritten by 'car':
  method                          from
  influence.merMod                lme4
  cooks.distance.influence.merMod lme4
  dfbeta.influence.merMod         lme4
  dfbetas.influence.merMod        lme4
> library(nlme)

Attache Paket: ‘nlme’

The following object is masked from ‘package:lme4’:

    lmList

> library(multcomp)
Lade nötiges Paket: mvtnorm
Lade nötiges Paket: survival
Lade nötiges Paket: TH.data
Lade nötiges Paket: MASS

Attache Paket: ‘TH.data’

The following object is masked from ‘package:MASS’:

    geyser

> 
> #Laden der Daten-CSV-Datei und Einfügen in das Objekt "study_data". 
> #Die Datei muss manuell ausgewählt werden nach der Eingabe
> study_data=read.csv(file.choose())
> 
> #Setzen aller verwendeten numerischen Werte als Faktoren, wo immer das notwendig ist (d.h. die Werte werden kategorial verwendet)
> study_data$Daytime2 <- as.factor(study_data$Daytime2)
> study_data$Scene_Nr <- as.factor(study_data$Scene_Nr)
> study_data$Scene_Nr2 <- as.factor(study_data$Scene_Nr2)
> study_data$Scene_Nr3 <- as.factor(study_data$Scene_Nr3)
> study_data$Prior_Scene_Nr <- as.factor(study_data$Prior_Scene_Nr)
> study_data$Scene_Count <- as.factor(study_data$Scene_Count)
> study_data$Subject <- as.factor(study_data$Subject)
> 
> #Modellbildung: linear mixed effect model. Da die Werte normalverteilt sind (Kolmogorov-Smirnov Test in Excel) und es nur einen random effekt gibt (Versuchspersonen), wird die Option REML=FALSE gesetzt, d.h. Model-fit geschieht nach Maximum Likelihood, nicht nach Restricted Maximum Likelihood. Das Modell wird in einem Objekt gespeichert
> 
> KSS_Dm = lmer(KSS_D~Daytime+(1|Subject),data=study_data,REML=FALSE)
> 
> #Nullmodellbildung: Erzeugung reduzierter Modelle um die Relevanz der Parameter nachzuvollziehen
> #m00 ist immer das Modell mit reinem random effect zur Bestimmung der ICC1 (Intra Class Correlation 1, wie viel der Varianz der abhängigen Variable kann durch den random effect erklärt werden)
> #m01-0x Reduzierung des Modells Schrittweise von links nach rechts
> 
> KSS_Dm00 = lmer(KSS_D~(1|Subject), data=study_data, REML=FALSE)
> KSS_Dm01 = lmer(KSS_D~Gender+(1|Subject),data=study_data,REML=FALSE)
> KSS_Dm02 = lmer(KSS_D~Sleep_Duration+(1|Subject),data=study_data,REML=FALSE)
> KSS_Dm03 = lmer(KSS_D~Sleep_Duration+D_MEQ_Score+(1|Subject),data=study_data,REML=FALSE)
> 
> #Zusammenfassung der Modellvergleiche (ausser m00)
> 
> anova(KSS_Dm00, KSS_Dm)
Data: study_data
Models:
KSS_Dm00: KSS_D ~ (1 | Subject)
KSS_Dm: KSS_D ~ Daytime + (1 | Subject)
         Df    AIC    BIC  logLik deviance  Chisq Chi Df Pr(>Chisq)
KSS_Dm00  3 606.49 615.76 -300.25   600.49                         
KSS_Dm    4 607.69 620.04 -299.85   599.69 0.7985      1     0.3715
> anova(KSS_Dm01, KSS_Dm00)
Data: study_data
Models:
KSS_Dm00: KSS_D ~ (1 | Subject)
KSS_Dm01: KSS_D ~ Gender + (1 | Subject)
         Df    AIC    BIC  logLik deviance  Chisq Chi Df Pr(>Chisq)
KSS_Dm00  3 606.49 615.76 -300.25   600.49                         
KSS_Dm01  4 608.16 620.51 -300.08   600.16 0.3328      1      0.564
> anova(KSS_Dm02, KSS_Dm00)
Data: study_data
Models:
KSS_Dm00: KSS_D ~ (1 | Subject)
KSS_Dm02: KSS_D ~ Sleep_Duration + (1 | Subject)
         Df    AIC    BIC  logLik deviance  Chisq Chi Df Pr(>Chisq)  
KSS_Dm00  3 606.49 615.76 -300.25   600.49                           
KSS_Dm02  4 603.18 615.53 -297.59   595.18 5.3087      1    0.02122 *
---
Signif. codes:  0 ‘***’ 0.001 ‘**’ 0.01 ‘*’ 0.05 ‘.’ 0.1 ‘ ’ 1
> anova(KSS_Dm03, KSS_Dm02)
Data: study_data
Models:
KSS_Dm02: KSS_D ~ Sleep_Duration + (1 | Subject)
KSS_Dm03: KSS_D ~ Sleep_Duration + D_MEQ_Score + (1 | Subject)
         Df    AIC    BIC  logLik deviance  Chisq Chi Df Pr(>Chisq)
KSS_Dm02  4 603.18 615.53 -297.59   595.18                         
KSS_Dm03  5 604.32 619.76 -297.16   594.32 0.8625      1      0.353
> 
> 
> #Überprüfung der ICC1
> 
> summary(KSS_Dm00)
Linear mixed model fit by maximum likelihood  ['lmerMod']
Formula: KSS_D ~ (1 | Subject)
   Data: study_data

     AIC      BIC   logLik deviance df.resid 
   606.5    615.8   -300.2    600.5      159 

Scaled residuals: 
     Min       1Q   Median       3Q      Max 
-2.31657 -0.59798  0.07099  0.71196  2.22622 

Random effects:
 Groups   Name        Variance Std.Dev.
 Subject  (Intercept) 1.604    1.267   
 Residual             1.744    1.321   
Number of obs: 162, groups:  Subject, 27

Fixed effects:
            Estimate Std. Error t value
(Intercept)   4.3889     0.2649   16.57
> 
> #wenn Variance des random effect (v1) geteilt durch Residual Variance (v2) + (v1) nahe null, dann ist der random effect zu vernachlässigen für das Modell und kann entfernt werden.
> 
> #Neubildung des Modells mit allen relevanten Parametern und Anzeige der Zusammenfassung
> 
> KSS_Dm = lmer(KSS_D~Sleep_Duration+(1|Subject), data=study_data,REML=FALSE)
> 
> summary(KSS_Dm)
Linear mixed model fit by maximum likelihood  ['lmerMod']
Formula: KSS_D ~ Sleep_Duration + (1 | Subject)
   Data: study_data

     AIC      BIC   logLik deviance df.resid 
   603.2    615.5   -297.6    595.2      158 

Scaled residuals: 
    Min      1Q  Median      3Q     Max 
-2.0589 -0.6351  0.1133  0.6392  2.0579 

Random effects:
 Groups   Name        Variance Std.Dev.
 Subject  (Intercept) 1.54     1.241   
 Residual             1.69     1.300   
Number of obs: 162, groups:  Subject, 27

Fixed effects:
               Estimate Std. Error t value
(Intercept)      5.6629     0.6068   9.333
Sleep_Duration  -0.1982     0.0853  -2.323

Correlation of Fixed Effects:
            (Intr)
Sleep_Durtn -0.904
> 
> #Signifikanz von fixed effect Elementen
> Anova(KSS_Dm)
Analysis of Deviance Table (Type II Wald chisquare tests)

Response: KSS_D
                Chisq Df Pr(>Chisq)  
Sleep_Duration 5.3974  1    0.02017 *
---
Signif. codes:  0 ‘***’ 0.001 ‘**’ 0.01 ‘*’ 0.05 ‘.’ 0.1 ‘ ’ 1
> 
> #Prüfung der Signifikanz einzelner fixed effect Stufen
> cftest(KSS_Dm)

	 Simultaneous Tests for General Linear Hypotheses

Fit: lmer(formula = KSS_D ~ Sleep_Duration + (1 | Subject), data = study_data, 
    REML = FALSE)

Linear Hypotheses:
                    Estimate Std. Error z value Pr(>|z|)    
(Intercept) == 0      5.6629     0.6068   9.333   <2e-16 ***
Sleep_Duration == 0  -0.1982     0.0853  -2.323   0.0202 *  
---
Signif. codes:  0 ‘***’ 0.001 ‘**’ 0.01 ‘*’ 0.05 ‘.’ 0.1 ‘ ’ 1
(Univariate p values reported)

> 
> #Bildung der 95 Prozent Konfidenzintervalle für fixed und random effects
> confint(KSS_Dm)
Computing profile confidence intervals ...
                    2.5 %      97.5 %
.sig01          0.9107037  1.72972926
.sigma          1.1592309  1.47214966
(Intercept)     4.4642628  6.85926039
Sleep_Duration -0.3666557 -0.02996829
> 
> #Ermittlung von eines näherungsweisen R^2 (Erklärte Varianz durch das Modell) aus RonghuiXu2003 (Omega0^2) und speichern in Variable "r2"
> 
> r2 <-1-var(residuals(KSS_Dm))/(var(model.response(model.frame(KSS_Dm))))
> r2
[1] 0.5663317
> 
> #Ermittlung der Effektstärke nach Cohen
> 
> sqrt(r2/(1-r2))
[1] 1.142764
> 
> #Prüfung der Normalverteilung der Intercepts und der Residuals
> # ranef(modell) gibt die Intercepts wieder
> # residuals(modell) gibt die Residuals wieder
> 
> layout(matrix(1:2, ncol=2))
> qint <- ranef(KSS_Dm)$Subject[["(Intercept)"]]
> qres <- residuals(KSS_Dm)
> qqnorm(qint, ylab = "Estimated random intercepts", xlim =c(-3,3), ylim=c(-4,4), main="Random intercepts")
> qqline(qint)
> qqnorm(qres, xlim = c(-3,3), ylim = c(-4,4), ylab="Estimated residuals", main= "Residuals")
> qqline(qres)
> 
> #Extraktion der Schätzer für die fixed effects:
> fixef(KSS_Dm)
   (Intercept) Sleep_Duration 
     5.6628597     -0.1981635 
> 
> #Extraktion der geschätzten Anpassungen durch zufällige Effekte
> ranef(KSS_Dm)
$Subject
   (Intercept)
1  -0.40060117
2  -0.19120037
3  -0.61388335
4  -1.05750641
5   2.89322098
6  -0.65576351
7   1.92609591
8   0.14772229
9   0.57040527
10 -1.58488979
11 -0.82328415
12 -0.65576351
13  0.18960245
14  0.61616681
15  0.52852511
16  0.18960245
17  0.40288463
18  1.92609591
19 -0.44636271
20 -0.06167851
21 -0.31684085
22 -1.16220681
23 -1.78088894
24 -0.82328415
25  0.86744777
26  1.90127445
27 -1.58488979

with conditional variances for “Subject” 
> 
> #Extraktion der Koeffizienten unter Berücksichtigung der zufälligen Effekte
> coef(KSS_Dm)
$Subject
   (Intercept) Sleep_Duration
1     5.262259     -0.1981635
2     5.471659     -0.1981635
3     5.048976     -0.1981635
4     4.605353     -0.1981635
5     8.556081     -0.1981635
6     5.007096     -0.1981635
7     7.588956     -0.1981635
8     5.810582     -0.1981635
9     6.233265     -0.1981635
10    4.077970     -0.1981635
11    4.839576     -0.1981635
12    5.007096     -0.1981635
13    5.852462     -0.1981635
14    6.279027     -0.1981635
15    6.191385     -0.1981635
16    5.852462     -0.1981635
17    6.065744     -0.1981635
18    7.588956     -0.1981635
19    5.216497     -0.1981635
20    5.601181     -0.1981635
21    5.346019     -0.1981635
22    4.500653     -0.1981635
23    3.881971     -0.1981635
24    4.839576     -0.1981635
25    6.530308     -0.1981635
26    7.564134     -0.1981635
27    4.077970     -0.1981635

attr(,"class")
[1] "coef.mer"
> 
> #Extraktion der geschätzten Werte
> fitted(KSS_Dm)
       1        2        3        4        5        6        7        8        9       10       11 
4.469605 4.469605 4.469605 3.676951 3.676951 3.676951 4.084515 4.084515 4.084515 3.985433 3.985433 
      12       13       14       15       16       17       18       19       20       21       22 
3.985433 3.562750 3.562750 3.562750 3.661832 3.661832 3.661832 3.267750 3.267750 3.267750 3.119127 
      23       24       25       26       27       28       29       30       31       32       33 
3.119127 3.119127 7.168937 7.168937 7.168937 6.772610 6.772610 6.772610 3.619952 3.619952 3.619952 
      34       35       36       37       38       39       40       41       42       43       44 
3.619952 3.619952 3.619952 6.895384 6.895384 6.895384 6.399975 6.399975 6.399975 4.621601 4.621601 
      45       46       47       48       49       50       51       52       53       54       55 
4.621601 4.324356 4.324356 4.324356 5.143366 5.143366 5.143366 4.647957 4.647957 4.647957 2.789907 
      56       57       58       59       60       61       62       63       64       65       66 
2.789907 2.789907 2.789907 2.789907 2.789907 3.650595 3.650595 3.650595 3.650595 3.650595 3.650595 
      67       68       69       70       71       72       73       74       75       76       77 
3.818115 3.818115 3.818115 3.421789 3.421789 3.421789 4.564400 4.564400 4.564400 4.366236 4.366236 
      78       79       80       81       82       83       84       85       86       87       88 
4.366236 5.387291 5.387291 5.387291 5.387291 5.387291 5.387291 5.200568 5.200568 5.200568 4.606077 
      89       90       91       92       93       94       95       96       97       98       99 
4.606077 4.606077 4.465318 4.465318 4.465318 4.465318 4.465318 4.465318 4.975845 4.975845 4.975845 
     100      101      102      103      104      105      106      107      108      109      110 
4.876764 4.876764 4.876764 6.697220 6.697220 6.697220 6.598138 6.598138 6.598138 3.928435 3.928435 
     111      112      113      114      115      116      117      118      119      120      121 
3.928435 3.234862 3.234862 3.234862 4.511282 4.511282 4.511282 4.511282 4.511282 4.511282 4.355202 
     122      123      124      125      126      127      128      129      130      131      132 
4.355202 4.355202 3.760711 3.760711 3.760711 3.906163 3.906163 3.906163 2.519018 2.519018 2.519018 
     133      134      135      136      137      138      139      140      141      142      143 
2.825760 2.825760 2.825760 2.825760 2.825760 2.825760 3.848758 3.848758 3.848758 3.452431 3.452431 
     144      145      146      147      148      149      150      151      152      153      154 
3.452431 5.638572 5.638572 5.638572 5.044082 5.044082 5.044082 6.424694 6.424694 6.424694 5.879745 
     155      156      157      158      159      160      161      162 
5.879745 5.879745 2.789907 2.789907 2.789907 2.789907 2.789907 2.789907 
> summary(fitted(KSS_Dm))
   Min. 1st Qu.  Median    Mean 3rd Qu.    Max. 
  2.519   3.620   4.340   4.389   5.044   7.169 
> 
> #Extraktion der Residuals und Zusammenfassung
> summary(resid(KSS_Dm))
   Min. 1st Qu.  Median    Mean 3rd Qu.    Max. 
-2.6770 -0.8258  0.1472  0.0000  0.8311  2.6756 
> hist(resid(KSS_Dm))
> 
> 
