# Supplementary material for: Influence of common lighting conditions and time-of-day on the effort-related cardiac response
Source: PLoS One. 2020 Oct 7;15(10):e0239553. doi: 10.1371/journal.pone.0239553 (PMC7540875; doi:10.1371/journal.pone.0239553)
Supplement: S2 File — The ZIP file also contains a PDF file with a printout of the executed script for reference. The script was written for the present study, but we encourage its use by other researchers. Test data is provided as S3 File. The script is annotated on a-step-by-step basis, and can be executed with Wolfram Mathematica. In addition to the PDF file provided as part of S2 File, the script can be viewed with the free Wolfram Player. (ZIP) [file pone.0239553.s004.zip]

Archive with 4 entries (4 files):
- S3_Script_PEP_200331.pdf
- __MACOSX/._S3_Script_PEP_200331.pdf
- S3_Script_PEP_200331.nb
- __MACOSX/._S3_Script_PEP_200331.nb
