# Supplementary material for: Influence of common lighting conditions and time-of-day on the effort-related cardiac response
Source: PLoS One. 2020 Oct 7;15(10):e0239553. doi: 10.1371/journal.pone.0239553 (PMC7540875; doi:10.1371/journal.pone.0239553)
Supplement: S2 File — The ZIP file also contains a PDF file with a printout of the executed script for reference. The script was written for the present study, but we encourage its use by other researchers. Test data is provided as S3 File. The script is annotated on a-step-by-step basis, and can be executed with Wolfram Mathematica. In addition to the PDF file provided as part of S2 File, the script can be viewed with the free Wolfram Player. (ZIP) [file pone.0239553.s004.zip › S3_Script_PEP_200331.nb]

(* Content-type: application/vnd.wolfram.mathematica *)

(*** Wolfram Notebook File ***)
(* http://www.wolfram.com/nb *)

(* CreatedBy='Mathematica 11.3' *)

(*CacheID: 234*)
(* Internal cache information:
NotebookFileLineBreakTest
NotebookFileLineBreakTest
NotebookDataPosition[       158,          7]
NotebookDataLength[   3628265,      60697]
NotebookOptionsPosition[   3618443,      60538]
NotebookOutlinePosition[   3618778,      60553]
CellTagsIndexPosition[   3618735,      60550]
WindowFrame->Normal*)

(* Beginning of Notebook Content *)
Notebook[{

Cell[CellGroupData[{
Cell[TextData[{
 StyleBox["Introduction",
  FontWeight->"Regular",
  FontColor->RGBColor[
   0.6350652323186083, 0.1459220263981079, 0.06379797055008773]],
 StyleBox["\n\nThis script is part of the Supporting Information material \
from the article \n\n",
  FontSize->14,
  FontWeight->"Regular",
  FontColor->RGBColor[0., 0., 0.]],
 StyleBox["Influence of common lighting conditions and time-of-day on the \
effort-related cardiac response",
  FontSize->14,
  FontWeight->"Regular",
  FontSlant->"Italic",
  FontColor->RGBColor[0., 0., 0.]],
 StyleBox["\n\nauthored by\n\nJohannes Zauner1, Herbert Plischke (1), Hanna \
Stijnen (2), Ulrich T. Schwarz (2), and Hans Strasburger (3)\n\n(1) Munich \
University of Applied Sciences, Munich, Germany\n(2) Institute of Physics, \
Chemnitz University of Technology, Chemnitz, Germany\n(3) Institute of \
Medical Psychology, Ludwig-Maximilians-Universit\[ADoubleDot]t, Munich, \
Germany\n\nThe purpose of this script is to calculate values for heart rate \
(HR), cardiac left ventricular pre-ejection time (PEP), and cardiac left \
ventricular ejection time (LVET) from simultaneous measurements of \
electrocardiogram (ECG) and impedance cardiogram (ICG). This script was \
written by Ulrich T. Schwarz for the study described in detail in the article \
above. \nThe script is free to use by any researcher. We only ask prospective \
users to make certain they understand the steps taken by the script to \
calculate HR, PEP and LVET, in order to provide the correct input for \
calculation. If not, please consult someone who is familiar with Wolfram \
Mathematica Notebook and the used algorithms.  \nWe also ask researchers to \
cite the article above, if they employ this script in their work. Finally, if \
anyone wishes to build upon this script in order to improve or expand the \
capabilities, or who wants to give feedback about its use, we would like to \
hear from you:\nulrich.schwarz@physik.tu-chemnitz.de (script author)\n\
zauner@me.com (corresponding author)\n\n",
  FontSize->14,
  FontWeight->"Regular",
  FontColor->RGBColor[0., 0., 0.]],
 StyleBox["How the script works:",
  FontSize->24,
  FontWeight->"Regular",
  FontColor->RGBColor[
   0.4815442130159457, 0.0405279621576257, 0.05267414358739605]],
 StyleBox["\n\nThe following passage is an excerpt from the article above \
(section on Data analysis), modified for clarity in the context of the \
following script.\n\n",
  FontSize->14,
  FontWeight->"Regular",
  FontColor->RGBColor[0., 0., 0.]],
 StyleBox["The pre-ejection-period (PEP) is the time span between the \
depolarization of the left ventricle (R onset) and opening of the aortic \
valve (B point). The R onset is the beginning of the Q-wave signal; it \
indicates the beginning of the depolarization and can be picked up from the \
ECG signal. As signature for the beginning of the Q wave, we take the minimum \
of the ECG\[CloseCurlyQuote]s second derivative. Its peak indicates the \
maximum curvature at the transition of the ECG signal into the Q wave. \
However, as the Q wave is relatively small, other signatures in the ECG \
signal can be misinterpreted as the R onset in an automated evaluation of the \
data. In general, first and higher-order derivatives of noisy signals suffer \
from containing spurious peaks. We therefore restrict the possible \
occurrences of R onset to a time window after the, easily identifiable, R \
peak (peak of the QRS complex). Within that window, the R onset is typically \
seen as a clear negative peak of the ECG signal\[CloseCurlyQuote]s second \
derivative, which can be located reliably and with high precision and thus \
allows a reliable identification of the Q wave onset. Heart rate (HR) is then \
calculated from the time difference of subsequent R points.\n\nThe time point \
for the opening of the aortic valve (B point) is derived from the impedance \
cardiogram (ICG). The impedance Z, and thus the ICG, is sensitive to a \
variation of blood volume in the thorax. The first derivative, dZ/dt, \
corresponds to blood flow. The second derivative d\.b2Z/dt\.b2, in turn, \
corresponds to a change of the blood flow and is thus indicative for the \
opening of the heart valves. The B point is the onset of the aortic valve\
\[CloseCurlyQuote]s opening, indicated by a negative peak in the third \
derivative, d\.b3Z/dt\.b3. While, compared to ECG, the ICG signal is smooth \
and devoid of characteristic spikes, its first, second, and third derivative \
show distinct features. As selection criterion for picking the correct peak \
of the third derivative, we use the, easily identifiable, peak of the first \
derivative, dZ/dt. The B point is obtained as the minimum of d\.b3Z/dt\.b3 \
that occurs just before the maximum in dZ/dt. This strategy allows for an \
automated evaluation of the PEP interval for the large data sets, with few \
outliers and the required precision.\n\nTo calculate the derivatives of the \
measured signals, we use the Savitzky-Golay filter, as described in Numerical \
Recipes. This method allows data smoothing, while keeping intact signatures \
like peaks, and the simultaneous determination of derivatives. Similar to a \
moving average, a moving section of the data is selected. However, instead of \
a simple averaging, the algorithm fits a polynomial of given degree to the \
selected sequence. Then, one point of the fitted polynomial (usually the \
central point) is taken as value for the smoothed curve. Higher derivatives \
are taken from the corresponding derivatives of the fitted polynomial at the \
respective point. The Savitzky-Golay filter is implemented numerically by a \
list convolution with a kernel. That kernel is calculated in advance for the \
number of points for the moving fitting, the order of the polynomial, and the \
order of the derivative. We use a kernel length of 100 points, corresponding \
to a time interval of 50\[NonBreakingSpace]ms, and a 3rd-order polynomial for \
all kernels and for the ICG and ECG signals. The third derivative of the ICG \
signal is calculated from the first derivative of the ICG signal, which, \
together with Z, is provided by the Biopac MP36 system (i.e., the system we \
used to measure ICG/ECG). We ensure that no time lag gets introduced between \
the ICG and ECG signals and their derivatives by the Savitzky-Golay filter.  \
Thus, PEP and LVET data get extracted from the ICG and ECG measurements in a \
semi-automated way and with a by-heartbeat resolution. The Mathematica \
Notebook output is stored in a text file, with every row containing a \
timestamp, the corresponding length of cardiac PEP, LVET, and HR for each \
heartbeat. ",
  FontSize->14,
  FontWeight->"Regular",
  FontSlant->"Italic",
  FontColor->RGBColor[0., 0., 0.]],
 "\n\n",
 Cell[BoxData[
  GraphicsBox[
   TagBox[RasterBox[CompressedData["
1:eJzsnQd8FcX2+LlJKCGhQ1BEmvSE9hSQKjXok+BTBNH3/yk8pUgRpIMkFAEp
6ntKR+ApIE+FgE+qCiIgqDRBqhQFpIUiQkghIXv+e2Z3Z2d2Z+8NEAi8nP2w
3N1p33Nm9mbOnTkzW/4ffZ/pFpQrV64B+fT/nukypHn//l2GtS+s33R4bcCr
3V/r+soTrw3s2r1r/0f/EawHfuvLlauinj5Ev96zZy/s3LnT7/nTTz+5rp2f
N1KGfB84P/GJT3ziE5/4xP/f5v/888+wY8cOfo/X1unv3kgv5xPL9Zdvx46d
PL9cHvGJT3ziE5/4xM+J/O+++w6++eYb6Vy/fr0rzOtct26dZ5xdznpXnszl
Iz7xiU984hOf+DmBv3TpUvjkk0/gP//5D/8UTwxzxnul8w5b5Movpic+8YlP
fOITn/g5m4+HpmlgH5p5CrfmvSNGCJVDXAfLqIgzg4hPfOITn/jEJ37O5rNr
B9MF9irIiXTcaB6FGNHeOhOf+MQnPvGJT/ycxb+ekeHB0kCiyB92as07UpRP
ls1mqDUjPvGJT3ziE5/4OYsvpPCIxOBfjx6BlStXwIoVKxzjO3LCzZs3szTb
tm3jwWfOnmVheK5crn8uX6mXtRK2bt0Kf/55KVN8/D81NQU2bdoEGzduhGPH
jnklhH379tk8/Vyun+g/g3m06xkOjmb/H4Af8PCbX7ghPvGJT3ziE5/4Ej/D
Gh/R7GhXsbr9sXDhQsiVKxc7cX2O6rh+/ToUKlQIcvlyQbdu3Xix//nPJ0Ze
Xy5ehnj+9Ykn4OfdP3vyL//5J0yYMAFKRpTkeQYMGKhWXj96vNrDwfBxftGi
RWHixIm6bZOqrjQP/T3jFIemuta8bUHiE5/4xCc+8XM63zMNk8GOvXjhAgQF
BbF+ffKkScp8P3z/A7cBPl/2Oc+OvrM+M7xBgwbQvEUzaNy4MZQvV47bCxER
EXDy1EkXf+zYsVC4cGGeH0+87j9ggKdOPbob9ki+vKHQvHlzaNasORQvVsy2
T3S75B//+If/OnLo74FSB2rC6S838YlPfOITn/jEVyZzxouIhg0b6LaAD6Jb
RyuFQtuB2QH58sDVq1d59CLdHrHsDpy7EfP955NF3E4YPGiwi1/qgQdYXOEi
RWDkyDiIKBFhjo8M8NT31Ve7szSVq1ThYuLYzfr138Kjjz5qjJf4fGxuSSok
gP52PToiXYfmP5nmcUN84hOf+MQnfg7le4BdaDzGjRvH+vnQ/PmZL4czQbNm
zVh86+hoCY/rjy2b4+yZs1ImnC4qU6YMi4tuE+3iP1K3HkyaOBGuXLnC7itV
qmTaI/09lAXo3qMHGwOpUrWKS9E9e/ZwWf75z3ftZUiZ0B+kKHeCo0ePwty5
c2HkqFHQX5dv1uxZzOZJT09TlsCuBN6Ro0fg008+hbi4OBg6dCh8MHs2nDx1
2i9/+9btMGXKFDafZbDSYdfu3bBh4wY4dfqUi+ePf6v6u0v3CiE+8YlPfOIT
Xw7KCLi+xrzW/+3atYvPd3y7fr1ESUq6Cnny5GHx7733nlTif/j4SC5jfIRj
NLh8+TIULFSQxb388st++XhUqliZ8QcOGODQ0k7bo4cxX1OlShVwHn/qPJ/p
x/Laa31c8YH4IlTkP/nkX5W+MXji3NTp06flPJp9l6LbdoMGDWLzYT5H3pCQ
EJg1a6aLn56WBi917myO9djp//a3p+Dhhx9m15MmTvLUTuRnhf7KBH5KJz7x
iU984hNfis/QlOFe5Txgzp+88cYISYY1a9awORDsT48eOWKEmsbPJzg+YvaZ
+P6ck7+fhF9/OwbfbtgAMW1jTPvAx/auD8S3x0cGglcdvGqOj1SuXJnHWynm
z1/A544mv/22n3ZR89WhGtSsWRPyhYZCxw4dYMzo0TBj5gxmY6D/LNZJhYoP
sTkjK5vYLk89FcN9blu1bgVjx42HSZMmQadOz0NwcDAMGzbMxe/bt59kg4wZ
MwZatmzFWD7TZkS/Xaf+Kn5W6K+MFYxf4hOf+MQnPvED8Z1p/TG6du3K+sD6
9etLWbDvxT61cpXKrq3Y/rPoE+6HKvqkWtdh4eHw3//+N1N8yx4R/Vm51pqh
effujvERPRzX03y5eg3UqVOHxeXNkwcOHz58w/qrDkwZHx8P589fZHxRf1xz
7DNtjTWrVrvyrlq1itfDxAkTXXxcy/T5smVSngsXLkD+/PlZHaJdZmXBoa7n
X3jeLs+yR/w/NlmiP/s069+1HJz4xCc+8YlP/EB8ZZwmpdPA4OCBfSPaHcEh
wXD58p88X52/1DHWvfTv7ypRnK8pWqQolIiIgCJFinCbxOfzQfv27SGR+8B6
8ytVrMj4AwYq1teYaV4152ty58kNNWvWYGMX4brNw2UoVhQWL158U/q7K9ud
WzzS0q6xMRLkzphpzLuI1mJMTAyLq1WrlskJzJ83799s/CMkdwgkJCRIfNx7
xarXiZMmSjJp5n/+vJqzWn/iE5/4xCc+8TPD9yxPc1yYH2gz5M2bl82xLMM1
vfpx7vx5YwxAD8N9x5wH92fV4xMs/xH9SEpOgvnz5xt7lujxLzzfKSC/ojk+
MlC3RzQxShDd8h+R9h4x+UG67bNxw6ab1l+sSSd/67YfGTs6OhoiIyPZfFHl
ylX0+jL8aiZMnOAiYhqMGz16dKb5I0eOZPVfrVp1pf7FzLXN4nxN5o5b0z9T
5RKf+MQnPvGJr0gn7bWqOXgeudro/S32d71792ZpPv30U9bXhxcoAGnXnGtJ
0H/EHh+x7BFRh3feeYfFBfmC4PSZM375OF/jE9bXuOTVbHukdOnS8P33W+C7
TZt0W2Ci3n9XZXlxrOTgL7+4AZnUX4y10nTr3k3yQ0XfVOTgiTYQhuF6ZTF3
Rvp1yJ07N6u7Dz/8MNP8l//xD1ZekyZNlPpXr17dYY84pfV4hm5Bf88yiU98
4hOf+MTPBD8wW7PLMhO996/32XhIVXM9bdeuRl/8zDPPKEsz5muMPvns2TOu
NNu2bedjGbgXvD9+pcqVWLqBkj+rfPTo0d1Y71ulqhR+/vx5eOCBUmxsITq6
tVdVBNTfTmxc4DiRZYf06tUbDh8+BNczrvMS6tary2TGcQ1nIWFhYSyOzeVk
kv/Ky6+w+m/SpLEyR2WsI+bP6l5fo1BCceef79Tfm+EvjvjEJz7xiU98rxxa
QBaGoh+o1f+ePHkSypcvz67nzJ2rBHzC52t8cOZMgiOBBvv37+flLf5ssbsA
4ajI19e41/ta9+71vrZe8+Z9yG2jdd+sc3DsdK/37wfdu3fnZ9LVqy6prOsu
Xbqw8po1b67Uv3gxw38kTrdHNEf91q5dy97fLZP1/+abb7I8WBcq/QsWLOie
rzEjnXwv/f3x1SncPtSqcolPfOITn/jEV5UorslRl672PsG+3sfmIEay/h19
Us+acy3O9IuE/eITzrrTzJ49m9sj1viIF98YH/G/P2t3hz0iaqhlXDfX6PjY
fIeosXiEFwgH8b03CQnn3CAzS/v2z7J0MW3bukpavXoNX08UGxfHY600L774
IosvUaI4JCYmCkV71/+iRYt4mUfMtdXWge8bdK6vkVtY5nvpH6j9PQpRBhOf
+MQnPvGJH4iP9ojtlyKkcq0dFv7X/8P9R0V/CdyDS4ZoxqnhnvCf8HS//vor
JCcns33QfvnlF7a3aKFChVnfXyKiBNtfVORn6PbDhYsX4Y+LF+Ci/lmWvfPG
B6/2fJXdX9TD8X17opI9erxq2iOVlXX2wQcfcHm++eYbpf4FwsOlNcnnEtx+
L1auYUOHGnuXBYfwNcQYfuDAfqj4UEU2LsTGR5g9Ih8HDx6EkJDcTKe2MW3h
0qVLtv76OXXqFHjn3Xel+k+6mgzFdfvFmCN7mu2NBiw8CZo2bcrtqInoP+v5
MAka3ET7i/rLjk1CuNn+xCc+8YlPfOJnmu+VSJBEDPl67Vq+7xaecdxXU0hn
Xvxnkb2+xrn3iHXmyZsHvv7qKxd/y5YtrrTSHiZ6mWXLlZXqAcdHMK5KZfd+
8XiZdi0VSpUqxcp47LHHlOoXCBfGR3BcR7dHRP3Fdtmv2x35QvOZPrm5oEHD
htCieXMIzRcKoaGhULBgAXO+Jk7VoMZ7f3yGPrjWCN//17JFC7j/fkPGocOG
uep/0uTJXH/c8+XZDs9C2bJl7TXU1n4mCv1v6CEBdft7F+Nuf+ITn/jEJz7x
M803y9GkELdsVsy1tGtQsEAB3l9v/fFHV37r7rNPP3HbEr4guO/+++CRR+qy
uZdTJ39X8sV3Blt9tnNPtXKmPWLl79mzJwuvXq2qQxL78+233zHtIx/88MMP
Lv0LFS5k8gybBH1hFTXD63f5F1/wd/9ZZ+kHSsFa3W5r3aoVX9Pr1RJfrlnN
9nAV7Sw8a9WsBWu//tpV/3i88/bbEBwUzPMEBQfD8DfeYHvVYdjkSc71Nf6e
hBtrf6f+1v+q9ic+8YlPfOITPyBfU9kzbjk803jmVd07pNIcSe9x/rXUa7B7
9274+uu18PuJ32+Kj3uvog/I+vXr4dejRwPy8T3KGzZsgFUrV8OVy8Y7B+vX
f5TZI5MmTb5hvizzvVX/xCc+8YlP/HuXz/1ZHTaQ5vz0koOlEVOrE0riqIQm
fpbx0R7xMXtkkpDmzvHVaYhPfOITn/jED8z3Sua61/wl9JLGnci/7wrxb4Vv
zddMmqzaf+T28wMexCc+8YlPfOI7o7QMuxTNiQtQuua4dKbXpEjgUmhitEb8
LObXf9S0R6z90HKY/sQnPvGJT/x7kK85hXChrFKksm7+cCqhLpP4N88fP348
26Ptyy+/UsT+7+tPfOITn/jEvzf5bkQAAcUAp5DcvNGcKR06Ep/4xCc+8YlP
fOKb17i+RlPHZaY8VXq1NN4lEJ/4xCc+8YlP/JzNd8VrHvk0x723AH6klIvR
VDHEJz7xiU984hM/5/ED5fPI77apXAFcNzfJP5v4xL/T/OvXr0NKSgqksjMV
kvXPa9eu3TF+wBTEJz7xiZ9j+I40AXxrL1y8ACtWLIdx48bBxx9/DMeOHVPw
nGU6gzUhSs3/Zv03OmcFrNTPFcK5XGevXLkCfv31V6U2WcX3Ovyul7pH+Tt/
+onV7c6fduQ4/QcMHCDtA4yfVfn7oW8/P7v1Jz7xiU/8bOe7ipVJmibmMY5l
S5dBnjx5wOeT94B/Y/hwN1u61dxhAfglS5a09083927n72jRw9566y0vNbKE
r9Jfddzr/JTkFIiIiGD1+taECXecL4Zmh/4zps+ARo0a6WdDKF+hAqsHfC9Q
TtGf+MQnPvGzm5+RkeGnVM11/eWaLyF3SAj7e12pYiXo3bs3NGnSxLQTfDBy
1EiZr1BC87S93Pz77ruP2SIVKpSHevXqQf169fWzHruuV7cezJ8/X8oqrU3K
Ar53nDr6XuVPmz6NtSG+z8/adz4n6S8W8u95/zbskcqVsoXvF0B84hOf+P/D
fDlek0GaVDo0a96c2QcPPfQQXLr8pyGBnv+pp55i4xYFCxaEpOQkN0Ylg6WD
H/79JQ17ZMniJU7JJM3BdZ01fKf+/4v89PR0qFC+PBt/GjJk8B3nZ7f+Tv68
f8813puM74fOgfoTn/jEJ3528O390ITSnWDz+O2338Dn8zG7Y/78BTw87Voa
VK1Wjc/bzP9oAcvvNcdkFO+ts8i3xkfil8T71VsS2by5Uf7XX38NK1ethmO/
HYPJkybDm2++Cfv27WNpl8YvhUGDBsGcOXMgPS3Nk//TTz/B++9NgYEDBsLQ
4cPg/fffhx07dwTknz5zCuLj4yE2biSM1E+cE/vzzz+V8jv1P3rkKHzy6ad6
3jgYOnQozJ71AZw6eSrT+n+88GNWx3nz5tXlOOvZ/mDqN0XXaeDAQTCM6TcF
du7Y6bf+j/56FObOnQujRo2C/v37w8xZs+C7zd/Bdd0OstWx2//rr76GVStX
MZ+kyZP1dhj7Juzft589q1hHgwcN1NthLqSl2+2A+dL08latWsXeLZiclAx7
9++DKVOmwJChQ2Dx4sVw8eJFz/oX+fPmzjPHRypnqv7xOHX6NCzRZYvT22Bk
3Cij/S6r2+9Gnv/M8rPi+Sc+8YlP/OzkX5fma0SWBhJF/5il9yO5THvkzJkz
RrAePmbMaMmP5O9//7sstUs2m6HWzObfd19JViaOj0hlWqkEXZyRN8oPCwtj
/XLhwoW5LoULF4IXX3xR8HX0QddXXlHyX3n5Fakecgn+Negv6cXHes2PbEee
smXLwPffb5GyiPLiehC0C4KCfDJXP0NCQmDW7FmZ0r9mzZpMr27duoGz/kXw
K7reVvs7eQMHDlTW/5NPPsn18on1op9NGjdi/bgzV5hZF1j3vB0KFTbaQeCj
PGL9J5xN4OkHDx4MucR60XkPli4Nu3bt8mx/K2zePMseqeSqeNXzN2vWTMif
P7+rTsqUK6u33/e39Pxnhp9Vzz/xiU984mcvX0jhEamZ/1t2x/3338/jDh0+
xH5Xh+bLB3Vq12HxLVu2VMtl3bgCvPn36Swss3atmlBLP+vUqcPsHezDcY2m
N+jG+WH5w1hfV1rvt/r27QcFCxRg/R/y20S3hvbtn2HX2PekpqZKjG/WreP9
UExMDPOzxd/mvXr2hCJFi0KvXr2U/EmTJvJ8TRo3YeMBY8eOZXMFKEu4LsPJ
U6eUyrVr147bL61btYJxY8exd/p26tQJgoODYdiwYQH1X7VqpeH7ExQEhw8d
9qy/b9at5f7Lon49e/WEorp+vVE/Rf3X0m2dvPqz0aFDBxg9ejTMnD4DBg8a
wvJgWQ89VIG1o9j+hj3iY/ZD3379WB34TP/l6OhoeOYZoR2u2e0g2iN4VqhQ
AcbozDdGjGB+0RhWvGgxuJoozie6nz/DHvFBFXN8REjhOrC+LR9ruf0qs/AC
4eFm+6nrP9DzH4ivSOg/mPjEJz7x71I+92e1TRZ3seb8Ts9Xe7K/sdWrV+dR
LVq0YGHjx78F3bt3N+KjIt2yaP5XCHnx78f5GsXvcewv6tatC7+f+N2v/jfC
t36X45pXPPA3P/YzJSMieJriJUqwNLt27ZayR0e3MWyKJk1c/OTkFDj0yy8u
/pnTZ6CA2de+1uc1PneG6a5evQrlypVjcS+9+KKrblatWs3rYsLEiS79d+zY
AcuWLQuof9OmTRmjw7MdXAy7QI3ZAchqrOvnPJKTk+GQYMuI+ZfEL4ELFy66
+FjHlvxrVq+W2j+/sx0GGGtxS0aU5MlKlIgw22EXLzMhIYGPheA8H47hWekP
HjgAeUPzsfj33nvPXRECf+48x3yNNb/pqBssH9sP0772Wl8+Dyq2H8a99FLn
m37+/fEDFSVdE5/4xCf+Xc73TMNkkGPbt2/P/r42atiQxXz00UfsvlatWswn
cuiQoey+RPES4LaDVHA/Mpr8qKgo6NmzJ3y8cCF8+eWX8MEHH0DDBg14X/bX
v/7VVSxn3yA/LNzoB385eJDFTZ06xeiDGzfmaR555BHWf6//9lupRGteolWr
VpnmT3jrLZYnQu9npb23TNmssZMSug3kPNrGxPC61zRHY2aSv2XzZm7bof3i
5IsFtBX18yr6BvhpaWlQtIgxRjJz5iwpNty0Rw4ePMDup06dyupcbIeH9XbA
NN8K7SCOjwwbOszFf+655wybsWljrqNKxH9L8zVeGujtN2GC2X4RRvs59J80
cbLZfhGK3N58K87ft/9W65/4xCc+8e9avpnMGS8iOnV6jq3prftIXTh/4QIU
L1aczQts3bqVpUF/T/z7W6rUfa683spo0qU/Pv8/Q5N8OjZs2KDMdaN8nK/B
8k6cOMHu//1vo1/CsQGrxKZNmrKwL774QipnoW4v2TbS42w+ac/evZBhzUUo
kJ07d+bzLZGRkRBZPRKqVa/Oxp+qVasOZco8yMs0/Cw0nt+aD8A5EPeROf1x
TRTyLRvDX/0vMPXD9n/i8SeYfnv37HXPmSn4P+rPR48ePdgYEupZuVIVqFyl
CpvnQ/4Ea78Tk2/N1/z++wl2b/lztI5uzdNZa8xZO5iHNT6C8zo4tuLU/733
3jf8Oh4sq9DQ5vP5Gtx/RKWR1X4vdebtw9pPP7HtIiOr6e1XDUo/+CD3dTkt
+snc4vPv3bByrtv1/SM+8YlP/NvB9wC70Hj07dvXmJd/6CG9L32J9SX9+/Xn
8V27djV+s9eu7U8A6V7z4Kr4Yu4LF86bPpI+1/i7O0/m+Nb4yNmzxhqThQsW
sH4ppm0MT2/NTy1dGi8VlZSUBG3btpV9WfWzfPnyMHfuHDZ+5OTj/lvWHm+h
+UIhNH+o8RlqfObXP/OF5mefhw4d4rnTdRsgd+4QVv5H//4ooLYq/XHdkI/5
xvhg7dq1AevfpZ+pY4VyFdjaGVE/kYY+smKeoKAgCNfrOTw8nPNHjhwpca15
swS9HTDYaIdcjG+V36KFse58WfwyzuLzNfq5bfs2l/4LzHJCQoL5PKXq+bPs
H/Qf8Xr+8P9GjRux54+1X2goP/OFmm2Z3wrLJ7VfVjz//hLc7PNPfOITn/jZ
yc8IuL7GvNb/jR8/nvdD+LuvbLlycPVqEk/z9NNPs/jHH39coYVDEs1DGT98
p2r3lyrF+jP0qVQmuEE+9oM+yx7R4xYutPrBJ3nSFs1bGP3g0qWO3Mbdtm1b
md2G8yhiP9ynTx8Xv1Wrliyu43Mdb1h/a07Dnuu4Mf1fevEllh/nn9Qp1Pxt
W7dB3359oTbXz8fqo0+f3i4+rnm19Ed/3sOHDzNbykpWt64x52LtoWdFWPbI
2bPGGi67Hdry4ltadmH8Up7vrGCPbNmyxaU77p2Hcfny5WVjbF7P3zzXfI36
+WvZqhXT32i/W3/+5BSBn3/V80d84hOf+Pcq3/vvsrsc6/el1Q+tWbNaouBa
GOzPu3XtaoQKxo919frr/fXfzN2hW/ce0L1HD7iaeDXTfOleD8iv//5kvgLD
hqrzKPhWYap6sdb7njmbwO4X4r4cZj9opbfHR5ZBoDZAX0ucV8A6KVEywp7b
MPm9evdmZT32mNtHNJD+tc21TAMGDPDke+l/4vgJCMmdh60dWvzZYs/8/vh4
7N69i8+boA+Fc+04m4/S41o0b6as/2LFixv2yMhYKV9YWLhpj1jtsFAaH8Gj
RYuWZjss5dIlJJwz1uHo5+Ili136G/4ePqj4UEW/34sPP/zInHd8wK/+vXoZ
/t1Nm6rb70afP3+HRwv7jyU+8YlP/HuM70zrxfjj0h/GnD/6VLRpI2XZvn07
n3tYvXqNp9jWegRrXh3H2DPLFw/0G/CZdtFnSxYbOTRDc9dWcP6rjQeL8wQY
avWDMVI/aNgj8fx3uVC8go97rFlj+vv27JW4bD8XnD/InRuOHj16Q/qj/4zP
9JW8cjXxhvTv168fy1upUiU2PnYz9W/rt5b7wOzZs0/iW/7PMU/GuIrENTWW
bYv7uIn88DBh3gyA+TIzeyRGbgefaRdaxZ49e46X+aK1JkngNm3cRDl+59R/
rd5mVjnHjx/31H02az8fhOQx2u9Wnz/5JnP1LxVPfOITn/j3Ml8Zp0npNLAt
nOc6dmR/g/OH5df7n59ZGPoW1K5Tm+/doXm8EwevCoQX4H/rfcJvYBV/0uS3
YdToUXDi95Ocj8quXLkK7rvf2LcVf5db+26qNZP5oNm6OI+wcOt3uTFPsMDc
t/TJtjE8TwvcL1/XP37pUikv7gG6Yvlyyb8zQ8uALl068zUyVxITJT6+276C
+e42XDty/MQJSf+z+u/9cePHsffbifrjcfCXg5Bb7wdZfx8TA5f+vGTrytYG
TYV3//muS/+LFy6ytsN8H8ye7VFb7vYfPGSwoZ/gJ2Lo18XQL6IEXE1MlMrC
/VsNf40QNldj1f/+AwegYsWK3CaNE+wRTBPG5PPxcaoF5jgVswtN/Vu0NObN
lgrtcC7hLH+u8uXLx94NbWnxySef8L1kcA2y14GpT506qcucm8nw8isvs3kg
Z/3jkZoqtF+TxnDi+DGprIRzCTBu3Fjurxvo+XPWvOr75/6yu3N7hRGf+MQn
/t3M9yxPc1yYH3v37WN9K65h8PmCoHbt2hBeoKD5Oz8EPv3sM7/lsj3GTJ8D
PHF8xIuPazKsPqtY0WJQo0YNtreYtYYC+XyPDb8qZk7/cLOf5v6s+u9yn8Nv
obk5PsL8R4SqqVa1GreP8Lc72ghFihThY0azFX0/HmvWrGE+j5gmf2g+aNiw
IVs7XCOqBuTOnZvxX375ZWczsOPNN8fyubNCBQtBs+bN2F5095t7yFn7oYm5
cH8wTH9/qfulvcRcpTvan+nH7A5Dv3btYqBw4SKcP3uWW7/9+/frdkGo2V4+
aNioIbPnQkPzM1/PgoUKOuwRgxUmjY/Y41S4xtkSq2VLa95sKW//hHNnJZ8d
fAd1w4aNoH79esyPFtvnkYcf9vOVsiO6d+vObRssB9eSFS9eHM6dP2+n1oz2
Q59j5tOq68Tbr4bRfsymefkfXsBM17+q/aVl3lnw/BOf+MQnfnbypXfpaA6e
R64Dej8TGVld+tuP4xX4/g6vTJr5f+FC9h7g+Lf+vPD33cmfOm0as32sPt2a
F8B86AuJ64xd8gbg+0trjd2cO3+O3X+8aBG7b9fuKZ4G18Yi//PPl0kloo8n
9tXS+hP9xPmp2BGxpm+Fmo9jHca+ZLKeQcHBrO+39gVTabRa7w/x3YbiPvN4
4h7wbN2MkDop6SqUMH022B5qzrry0/7ooxtRMkKaa8MT904dMWIEGytR1SnO
q5V+4AGpzR/Q77/WZWvdshULGz1mtMQvUNBoh4RzRjssWvQfox2eaie0g+E/
suzzz3mY6M+6SG87yy6z5EW/5CuXL7vqX6U/rhcaERvL1lUHBQXzdrHtZ/uJ
OnhQb7/HmvLxF+sMttpv+YpMPX+Z/f45+X7L9EhNfOITn/h3Gz8wW7PL0uTE
584lwDffrIOjR3/1LthDMmcarxya3s8d/OUQfPvteli5ciX88OMPcOmPS4Fy
ZZqf8tVySPliCVweHwtX3oqFlOWL4drGtaAlJ5vxX0CyHn/lrRFwZfwISGbx
63BTUlZG6td6/uVLWBym+X3eTPhp1vuwduUK2LNnL1xeEc/KxLLxZPk3rdPL
T3LxL40dDoemvwvbp/0Tdm/9ES7rfWdm+RdGDYbfBrwKP787AX6PXwRailC+
yZ8UY+whWyg8DP5MOJPJGrPbH32fjxw9At+u38DeeYfzdcnOdzkrSsNxmN27
f2a+NLiniCrNzTx/zlzGel/DJkAbDw8co1mvPzsXL/7hyJP1fJy33L59B3z1
1Zewa/cuvf2uKMu7XfzMlEZ84hOf+PcGXwvI0jyubblVkXa5mqt8TZnuTvFT
ln8GyUsW6n39cLgybjgkL/4YUteu0u2Fq0b8F4uN+HFvsDNJv2bxSVdZCWgL
GPHDdZtCz7/kY0gx4/FI1vOnWPnH6/mt8s34O8kvW6Qw668HderI47O7/rOS
f1a0Rw4cvOP87Naf+MQnPvHvZb64Jkddur89ZTMXLBM0ZZrs4rNxC72vvjyi
n36+zmyGq9PfgYw//zDjR+j9/BssDtNI8ZqVX08T+zo7sazE6W+D9qcxhpOo
x2P+K7H94E89f6JuMxj5L91x/tmhvSFh9CC4PG0y52d3/Wcl/5wwX4NzKHea
7xVMfOITn/jED8xHe8T2SxFSudYOC/9LhWkgO7aI5WueMksps5HP+nu0B/S+
HO0F7M9Zf39JtgewP2c2AdoD096FjMuXeDwbm0B74o3Xzfzv6vbAH4x/BeeB
xlv2Rj/TXhDtkezlZ3f9ZyXffn+Nz7RH7v7nj/jEJz7xie/geyUSJBFD3HI5
4qR4UU/PjNnCR98KY77EmA/B65S1q+35lC8WszkS1ueb8alrV0JGUhIrBv05
kuPt/ClLFrD5EuDxS+z5Fj0Nzsdc0/Pb8zXZy8/u+s9KPr5Tt0/vXmyfufPo
C3sPPH/EJz7xiU98dTmaFOKWzV/5zvwATp38SZI9/JQvV7A+PxHHGSaY/qbo
z5qSxNKmfmXEs3kRPT6Vxyfz/Mlm/suWv+kmK17j/qSXsXzmz7rE9GdNviv4
2V3/xCc+8YlPfOKz/JrKnnHL4ZnGM6/q3iGV5khKfOITn/jEJz7xcySf+7M6
bCDN+eklB0sjplYnlMRRCU184hOf+MQnPvFzPN8rmete85fQSxp3Iv++K8S/
XXzczz4lOQWSU5MhNSUVUlJS4Nq1a3eMbyXKqfVPfOITn/jE97BbNGHfUM2J
c+e5fOUy29fqn+++C4MGDoLBgwfDrFmz4ec9e9zpNfFTAy6FJkZrN8RXls8R
RgDuv4XvL8mbJy/s3rXrjvNd8XcRf8DAga79bqtUqXzH+NmtP/GJT3ziE/8u
5WtOIVwoqxTYf/AABPmCpL6M7wPu88H/+/vf2R6VN6YEZJqveaR1Hvib31r3
uWPHjjvO939kL3/69OnQqFEjaKyfFcob74KrXKnKHeNnt/7EJz7xiU/8u5fv
RqgFxP3P2TvViheHv/3tKejduzd0eLYjFDbfi4bn//v7/xOl98R6XfvjKwOc
laQZ9oj1zhK0R+40P7v1zyx/3rx5rI4qVa6cLXxvGvGJT3ziEz+n8cX90Dwk
4WFXEhNh8+bNkJGRITHS0tLh8ccf5zbJ6dOnFdJ4XWeer87tPqzxER8bH9l+
x/ly+J3XP7N8bo9UqqxMcbv51mdOrX/iE5/4xCe+nxI0j3ya495xrFixks+R
4HvvvA6xGE0V44d/5MhR+PTTT2BkXBwMGzYUZs+eDadOnXKJxedrfMb4yPkL
52HJ4njm6/LuP//J3k/sj3/06BGYO3cujBo9CvoPeB1mzZ4Fm7/bDOnp19X6
6xW6evVqWLVqFSQmXoXz58/BkiVLYPCQwfBPnbf/wH6l/hl6vjVrVsNqlu8K
e9fxksV6vsGDhHz+6x9tv/j4eIiLjYORI0fCsmWfw59//umWUcGfq9sjPr2O
qrDxkcy1/08/7YQp778PgwYN1NtgGLyvX7M5MUksr6f01trfb9nEJz7xiU/8
e5sfKJ9HfqdNtW3bj3x8ZN/efUIhKk9a/2xnCrQvBg8cBL7gYMFvxfDJDAkJ
gZmzZks5cP2I9e73uXPnQMFChSRfl3yheWGp3oerjrZPPsnGVcT01jvrGzVp
AqfPnHbpn5ySyvp1gzcXChUsJL17Pm++fMxmcGpn2E0+O58up88c12FyivkU
9T9r1izInz+/6b9jy1q2TFn4/ofvA9a/MT7ig8qu+Rp1+7/ctaur/q1z0KAB
7sxZ1P5WgL/nT4olPvGJT3zi38N8R5oAvrXcx0VPt23bNnj00UdZvxQZGekU
yENOOd4fv127drzfa9WqFYwbNw4mTpoIzz/fCYJ1GwV/p4tHSkqy1F9WqFAB
3hg+HP7W7ikICjb8ccuUKQPp6Wkufs2aNXV7JR88++yzMGb0aJgxcyYbVyla
tCjL99BDD7E1s6K8tv+sxSuv896Ap55qB0FBQaaNUAaup6VLahty5pLkHK7L
+dTfdDl1ewZtkzJlUc50V/2j/pYN0kS3kyZPngxjx45ltgWGhYcXgFOnTvqt
/3nz5hr+rHqeQO2/bt06LmdMTAyMf2s8TJ06BXr27MnqplevXt4gz+DMtb/q
8LtejfjEJz7xiX/v8V3FyiRNE/PYx0svvQTR0a2hRIkSvJ8qUrgwWwvsLYrm
DgvAx7kfnzn3MmHCJGdiNlewbNkyKU9KagofMyhbtiz88cclzv/qq6+4vJu3
bHHx4+OXwPkLF1z6r1i5gts4a1avlvLY/iom79IfvFyDZ+TbsmWzlC9ZsGPK
lS2ny/kH15/lM+2N71FOoarOnD4DBQoUYPq99tprIO6xi+9wKVe+HMvXufNL
cl07lJ1r+o/I4yPq9o+OjmZ6oO3jPJKTk+GXQ4fkwCxqf6/nz53LfwDxiU98
4hP/7uajb6p3qZpn3IMPPuia01j/zXquDf9foYTmaXu5+fhbHPvlWrVquvMp
xEO+OF4xedJkF6WwbjdhmZ999llAvnWkpV1j4wA4lzJr5kwpWvSfnTR5khBl
6F+0aBGTt1jSX5Lz7ckufpEihVncZ4s/k+ImTpjAwiNKRNh7mQn6T5o0yVgH
VaK43/qf57JHvPV/8sm/srStW7VWV5fAd+rvxVfE+LlXFUR84hOf+MT/X+LL
8ZoM0qTSecyXX34JS+LjYdrUKfD000+zvio4yAd9evdWY1QyWDr44VepVJn1
5aNHj3ZKJmkuhvDxERzLWPOli1+talX2W3+maVc4+Vu3/Qg9Xu0B0dFtIKp6
JFSuUknvs6tAnrx5WbkTJk6Q+OL4yJdr1rjUrFqlKou3eNbB8pljIHY+W8uq
VauxMmfOmiHFdO7SmfvrRkVWZ3Nk1avrn9WrQbVq1eDBMg9yeU6fPuNZ//Pm
zmNlVKpUybP+rfZfuHAht52e+OsTzHdlz769kHE93ZFXcdxC+3s9f3Io8YlP
fOIT/17n2/uhCaU7wV4FCcecuXN5fxW/ZClL4jXHZBTvrbPFRz+N3Llzsz7z
ow8/8ssXRU5JTuX99fbt211pI6OiWPz0adNc/K7duktjPuj/EV4gHAqEF2B7
vmHYqJFxUnm477qVnvFMYSwdo2oYvGkmz9I/VfBn3b5jm0v/KFPOadOnSbzG
jRoa+XT9QkPzQ379zBcays5QPPPl10/9Pn8+OOScRxH4/7b8WSvZ62u82j85
KRli2rbldo7FL1++ArNr0tLT7SwO/b34UsAtPn9SFuITn/jEJ/49x78uzdeI
LA0kivxhpxbKqlSxEuuvunbtKqd1yWYz1JrZ/LAwY/3IzBkzA/KtD+d6Xyc/
qkYki5s+bapUHvqhWOMVvXr1hMOHD+k2ke2DWrduXbZuZtTIkRJf9EsV94O1
yq4RGWXypkkxqWK+nTtd+kdFRdp2jKBi61atWHjHjh2V+jv5XvX/b8Gf1Z1L
3f5bdXurX9++UKtWLclu69Onzw3zM9P+N/L8EZ/4xCc+8e9lvpDCI1JTSuI+
GjZoyPqmJ598Ui2XdeMK8ObXrlOHlTlwQP+AfCu/6JexU9if1UoTFVlDGHew
+V06d2G//Zs3b64oVoPixYuxfHFxcVK8cz9Y52GNx3C7wpIz1ZZzu2sPD92O
wXy6/TN1mi0nHriWBfM0bdpUqb9Htdg3ZsCHH37IyilVqtRNtf/u3buhSdMm
rIySERFwne3Pknm+q/RbfP5uVH/iE5/4xCf+3cPn/qyaHe0q1prfUcWZx4UL
F6FgQWPf+K7du7ll0bxtIX/8l1580fTNLAGJVxIzUyuOfn67ix8VJc+fWNz2
7dsb9lTbtg7ZjP3OrDJV9og177LDYf9ojGfYP1Md8y6i38mO7Ttc+qOcGDdt
6lQpDn03kIdzWUePHnXp7+Q79bcOXAtl8Y8fO+7ii/p7xVlloDx79+29Ib5S
6Jt8/lRFEZ/4xCc+8e8dvmcaJoMcO2jQIBg4cCAcPHBAikEfhWbNmvH++r+f
/9fI6l14YBlN/sGDB1m/6zP3vbh06RIvAX1fsK9+9913pWLZfmi5rPfpuf1H
2HwN6+enSfxhw4ex8NwhIXCY+V0YsQd0fStVrMj1w/1hxXzieAzfq1TQH+0R
n2T/aAo5HeMqmmO+RjjQ76R8BeNdeI0bN4bjx4+LxULC2QQYN3YcTHhrolfl
sv9PnTwJwbquyH/55Zch4VyCq/6tY+iQIbB8+XLm02OVgLZsly5dbHsxMdEu
PovaP0AJ6kDiE5/4xCf+vcs3kznjRUSnTs/xvUPDw8Mhsnok21fM2vMLzw4d
OvBcmqMMtTKadKni4z5fVvmFCxWGZo81g5YtW8L9993Pwpz7oaWm2n4Zrvka
MOdrfD6zn7dj9+/bz/ZSNfYuCYJGjRpCs+bNmY8o+ooWLFiA6Y97s4uiu+wR
h/72fM10dz6fbMeIstYQ/GClEvWPNWvWMJ9VjEf5GjZsyObJatSoAXnyhLDw
f+g2RqD6796jG5c9T+48UKx4cSiun+fOX5CSVq1WzZyXKQktmrdgtmGRwkV4
Xty73wnIqvZ3lehZMPGJT3ziE/9e5XuAXWg8sM/B/Uv5Xug+e29z7MPwnSu4
H4ZbTC8twV4GFICP/S/ujSrteYL7ktSoBWvXrpVKT0lNBV+Qsf7jp59+cvFr
1jTmT2bMmOHif/HfL+CBBx6Q1pGU1u+R0cr0Ix01erQkYCryzDpBnlNbkSfC
MF+uXIYt99POn1z618K6xnXJM+R1wlZrH/zlIDzW5DHO5muCgoOhRcsWsHzF
cld9O+/T0q5DbGwsW2Nj7V2LJ46xiCn79u0LERERrvovGF4QRowYIe1jczva
X6W/VwLiE5/4xCf+vcfPCLi+xrwWLi9evAi79H73q6+/hvXrv4Xfjv1mr0NR
aqCQRPNK659/Qf/dvum7TfDt+vVw9NdfPfLdGh/thN27d8HXX38Fv//+Ozj1
d5WVxXz7U13/zpRJyUmwffs2tqfrrl0/weXLl28LH+fHjhw+Ct9u+Ba+1lk/
79kDSUnJinzex+3Qn/jEJz7xiX/v87UMTRnuWc4NyKAJxo+UQstMvRCf+MQn
PvGJT/ycxHem9cfwK5VmkF1bsfkXm/jEJz7xiU984ud0vjJOk9JpYHA4NKBk
6jDN/M+fVy3xiU984hOf+MTPeXzP8jTHheZKIS5LVoviV07iE5/4xCc+8YlP
fCOd9C4dzcELkNcln59MztTKtMQnPvGJT3ziEz9H8gOzNbsszZnYK5c/TVyF
EJ/4xCc+8YlPfOLLoQFYmse1Lbcq0i5Xc5WvKdMRn/jEJz7xiU/8nMMX1+So
S/e3p2zmgmWCpkxDfOITn/jEJz7xcy4f7RHbL0VI5Vo7LPxvRp08eRI+/3wZ
xI4YAYMHD2bvg8H3zdjla54yS5LcJJ9zJMcaUT81v2zZspA3b1744osvAvJf
fbUHFC9RAoYPG5plfOdxp/XHA9859NFHH8GAAQNgypSpsH37Dkjne9rdfr6U
Mhv0z0n8y1euwIoVK2Clfq5QnMuX4+dKtp/vsWPH/uf0Jz7xiX+P8b0SCZJY
IRkZ12HI0KHGfuo+4TT3WB8wcKBDPlFPl+A3zOfXymI0BVbml4wowWSNj18S
kP/888+ztL169cwyfnbrP/bNMfK+72Y7touJYe/UuR38RYsWQduYtjAybqRX
Rkcxt09/f3wmZ9sY9s7E7ODb6bJO/x++/563sf0eBHf7Y/g777yT5fzs1p/4
xCf+PcY3y9GkELdsGdevwxNPPM7/rtWuVRv69OkN/V9/HRo3acLCO3Xq5JJD
c4XcHN9ViqCfM78X33gPiw/il8YH5A8dMhQiq1eH8ePHZxlffdwZ/ce/9RZ/
p/DDjzwMgwYNZu/hs2zLNo8/flv4I+JiGbd1dDSojzvX/v74I2JjWV1Et4nO
Fv7t0P/A/v1Qt349qFevHtStZ3zWq1cf6tU3PgsVKsTbf+asWVnOF6+y+/kn
PvGJfxfzNZU945bDuvp44cf8N9VAaxxESLB+/XrjN5ZSBYdU8kem+J4K+aky
Jz/CGh9ZEp8t/OzSPy3tGpQoYeiO70dOT0vnSWNj43i77t69O8v5sSOM8qOZ
PZK97e+Pj+8W5HL+j7W/in/1aiKUKVuW2af4vm58d9Od5Pstm/jEJ36O4nN/
VocNpDk/9YsMLYONFeDfrgYNGghpxdRqgTH06JGjMHfuXBg1ahT0798fZs2a
CZs3b4b09HS//D8v/wkrV66CNV+uYWHp6ddh48aNbOw/Li6OzXsbesh8fNcw
vhd49JjRMObNN2HDtxvY+wNLmu+pleZrBP7evXvh2w0bYIN+ss+NG+CILrvX
Yel/9OgRXb85un6jYQDTb5ah3/V0uTlcWhr8I0eOwGeffMp0Gjp0KHuf8slT
p5ziefID1f/S+KXc5kC5pLrS+6H8+fOz38n4Ll+5RA3Wrl0Ha9ethaSrV11l
/7j1R/b+41OnTkpl7tixA1atWgWrVq+Cjs89x7i1a9eG1RjGzpXs88qVK5KC
+DysMtMkJSfDvv374P33p8CQoUNgyeLFcOHiRaX+mv58rtNlRFmdcmKKrT9u
NeU8JYSacq40ZOnU0ZCzli4n3q805cfn70rilVuq/0Dtr4rR1NFZxu/duzfT
NzgoCLZu3XrH+fZl9uhPfOIT/+7jeyUT7zdv2cz7szlz5irZXqXinIB7vtrH
rhs3bgynz5z2LGTjho18PPn4seNw3333MZtILGfkyJFS1vPnz0PjJo1d8+Sd
O3eGEsVLsHzYP6uOVi1b8bl26+zdq5dCNvvGmPPwuXTk+p2W9RNn49BnY9Dg
QRCk9wmiXvgZEhICs2bOUiGVte2nVXnfU7BAQUi7nuaKf+KJJxi/RlQNKTwl
OYXX/47tO1w0TI/lTp82XeK3ebyN209B0f4//vijxEs4m8D1Rz9pTOcT6qR0
6dKwa9dul7apKam8fLQxnEdUVBSLQ79rsf7btGkjtLdc/9aJfLS7bqX+xUT+
fbf83Gchf/N3m8HnM/QdNnzYHef7iyc+8Ymf8/j4m5KXojlxcp4FCxbwv9Mn
jh+XzRtFetFsqlmzBuQLzQvPdugAo0eNgRkzZsCgIYOhaNEirLyKD1WE6+nX
lXwcC7H6hbr16rLP5s2aQa+evZivSqFChfX+fLDEb9GiBUuXW+/PMd3kyZN0
+6SR1OcsYf4jgk1n6v/BBx+wdScD+/eHypWrmP6svZT1ah01ataEfHnzQkfU
b8xopt/gQYOhWNGiLP9DD1WA6xnyOIlm/t+uXQzvm1u2agXjxo2DSZMmwfPP
PQfBwSEwbNgwF9rJD1T/+N+zHdozxsN/eUTiW1ev93udxaN/jVj/aC8p+3mz
/CjTHpk2baqEX7hgIfMLjYuN022yRuzZKVuunH5vjGvFjtTj4mJ1W+2UVP8J
CQmC36UPKlSoAKNHj4YRI0ZAyftKsrjixYrB1cSrkigpKcncbtmOcjr0j6oR
adoj0yX9Fy5cYIy16XI2amzYsOV0OUfGxuryGbLiKdmUN1H//FvoaP/Mfv9c
xy3wcV6mclXj2Y6MrA7XUq/dUb79kT36E5/4xL8L+ZpTCBfKKgXeHDeW90vX
0q75l9VxLI2PhwsXLrqUwPWGzD7Q+5DVq1cr+Rs2beC/WfPlzQcrV66Uyr5w
4QJs376d3//www/c7pg/fz4PT0tL1+2U5ryvs/xH/OnP1tf4DHtE80iLR7yu
30VdDuexkuln8FavXuPSH+cELP0nTpzo4mP/v/TzpXZYgEfE39GkSVMmC9pq
EsT8xD4f43GcJv36dZ4vOTWZ1788PmIc1rjD9GnTPNlxzC/DB9HRre1AB986
LHsETxwLO332NE928MBByJcvH5Plvffek/KletlNXE7Lbprmybf8R0S/W2nF
2y3Uvwvmob8z6Hbwh+s2LpunCQ6GbVu3e6S6fXzpMhv0Jz7xiX938t0ItYDd
unVnf8OKFC5sp3EKyc0bTQxylWpdp6WlQZGiRVl/PXPmTCUfx0es38o4biGl
UfAHDhrE0uO4PvqLiHy0eay+FW2IQPpb631793SOj2ROf0s/LGMG18/OERMT
Y/hV1KoFXnvTqYNuvP4rVzF+Dz/99NPKtpg8eTJfCyraVjg+YtW/3c/b/BpR
kXY/78GX/EQd6jhVS0g4y+XgY0NCok6mL0qTJk0k/cVxnJ077D7WyhppzddM
m+bJjzPlbONcB5QF9W994thEcmoKkxfPZP1MNa+Nz2R+z3yrspi/c+dOCM4d
wvQcPnx4pr//WcX3d0184hM/5/LF/dA8JOFhvfv0YX/DwsLClAy1+PbV1m0/
Qo8ePVifhGPElStX1s9KkCdPXtb/TJgwQVneho2b+DyR1R/643fs2JGl7fBs
B6e2kJiYyPsswx7xr/8Lz7/A+uFevXsp61AMQ39AS7/qkZFQpXIVph/uvYa8
CRPfcpWA8Rg3ZvRoT338teeN1L81X4E2kFiCpf/bb7+t17Mxb/THH3/wfMno
l+Gn/l3jDgo+s0d8tj2i4luh4nzNyhUrXbriuAjGlylTRtJftEe2c3vErb8h
p5o/Ii5OspucuvoLA0W8MxfaIip/Gr4niM8nhXV9pWuW8tG+qVOnjjlPEwnX
rqVm+vufFXxVCcQnPvGJryxB88inf7w9+R3+dxLXCXoIoJSyW9fu0t/ZIF8Q
hIWHQ4EC4fq18TeY+aQq+Bs32eMjf/xx0VW2E/noo/VZed26d1MmC8uf3/Af
iY93xLj1f/6FTqwftcdH1C3QrWs3yTcF5zzCdd3CdR19QT4Wjvrx3PoFzonk
yZOb6fbhh/9W8mW5vPmB6h8PXOOLsj3WtClLIqfS+BgGyiSGp6SK4yPusf0a
wriDF99aT8znQRR86wPHR6wxrG3btzqK1GDhggXg8xm+vjj+ZcUb9ogvoD/r
dGkcR+bHjoh12CNZV/94pOj2iLgfmc/nsT+Zqf8rXV/OUj7uP4O84KBg/ffB
Nnee2/j8OYvxan/iE5/4OZQfKJ8Q8NmSJfx38r59BxxpNXdmU7ely5bxv7Ho
h3H4yCG2r5p11K1b17ZHFHw+X6PbLTzehbMDWjRvwdLib0sMl2pXz5g7T4jh
PyLZI2r9xfkauRz7GvXz+QT9Dh2G69hPmvo/4tLPzhwWFs7iZgpzOU79rQAv
fqD6t25feOEFxqpRM0qpM66/wXp5sPSDEovP1+h1umPnDhe/arVqTH+1X4bB
l+dr/D97CQnn+POyZcsWl/7oE4R2B4472fvnaLLf7c4dLv2r6XIyu2n6VPA6
4th+aD73vm1ZUP/WkZySBCnJyZDMzhTz0zhT2JnC1jnjvThfc6t8fJeD5Xvz
xvDhnnXgKC3L+H5KJz7xiU98IYUjjWIQZd++ffzvPa4h8Vea+NmlSxfWn7Vo
1twhjnFRrFgxVmacsEe3yBfX13jKKxydO7/E+qu2bZ90iXXuvN3XifuPeOn/
vNmHO9fXiOlRP7bmp3lzpf6oH+o/MjbOpT/ux4F5+w/or+R7HX7Xazn41jF4
4CDWF+UOyQ2JuOeHEI/l1a9vjCs92uBRiY99orEWORd89913Ln7hwoVZ3NSp
U3lpTn6csO+ps/2d5SWcs+drFi9Z7NIO5/UwvlKlilK4LKe8vwoeRQoVZvpP
neIex7H41rxS69atwd9xM/XvDlbrbwRkcfvr5TVp1JjpFhUZxfbmuaN8ZTDx
iU984gvlKQwh2Q4S8wD7fYv9BK6HTEqS11tKJQgB7ds/y/oIp32ASVavWm32
PT7THnHzN6E94jPmC7wOMc+48eNYmTgXdNXcF0sz/58zZw63R9h8TQD9cT0x
6uv0HxGP9u2NdbQxbdu6BDL8Z32mvRXrkvnF/3uRxUWUiGC+LYHqPzP6qwLw
douwf8yyZcuMJGa6C+fPs7UWGDdx0iQXv1jxYkwPXPMtHnv27OFlTpsqjDs4
+JPRN0VPg74LUhKF4Get9TV6m//f//2fq8im5nsJ8L0Fzjhm2+r5FsyX5fxZ
kNOym1T8t9+eLMmZlfXvDPTS/3a0/xRdZ9QL57istWh3kp/d+hOf+MS/+/l8
/l1Zqua63rRxE5/vbvBoA+Z7aEUnXU2CN94YzsYLOF//N3z4MNZHhOi/y48c
Psx1PHDgAFSqWJH3Pc7+2mKi/4hzfMRDPFabuP9m7jx5jHmWXr15khMnfocK
5ctznnu+xq2/vd63J7gOM/kwc+0kjjscOnyIRx04sJ/tq+LzWfqNNOKENv7l
4EHInTs3i4+JaQuXLl2yi9cyWN/57j/fVcjmrb99q7myVTfnLB4s8yB7PzMe
+FvZ2rsM+6uzZ866APXMfV/q16sPx377jYVduXyF7/Ni2CPTPPlLcK5Pt2dw
H1C8Tr0m7EvuUOKcMF+D8wvfrP+Gx336yafc34iv1xZEtfanwfe0/Pbbryw8
MVGXs2ULxsdnd+qUKQq2UQjKhrYxjrPg+Jm9f3rW1D8L9fztEfj7dzP8EyeO
M18m1L97t25w7tw5tl+gdZ7Dzwt4fc60ibOW78p2h/UnPvGJf+/w5XhNBmlS
6ewc/9Z4Y1zch36puaBq1arMVzB3iPH7utPznUA89u/bz/YKY+MgQT5o1LAh
NG/eAkLzhUJo/lAoUKAA6yfi+LtfZf5Gtv+I0Qe5q0BdZ/369eM+mFWrVIUW
zZuz94YF6zJa4fFLlrj0f/fdd/S+7BHWr9WtW4+P8RcvXoL5geCJcTjOYvH3
79/P+k0f80/0QcNGDdncTf5QXb/Q/Gw/VNd8lCDum2++yWUqVKggNGv+GLRs
1RLuv78UCx82fKiqZfzq7+KYOq5YucJsCx+EBIdArdq12Hopiz9q1EhQtf+s
WbO5jRAUHMTeF1CsRHEoEB5m2FPMHvHo5/Uyrur9XKlSpfh7ZMPDC+i2UXWo
HlmdjbGIiRPOneXjYZg2T97c0FB/ZurVr68/P8Zz9/DDD0OGokZmz5rFfZzQ
9mnQoCEUL1YcwsPCuN3Hx3Gs75DQ/uinXeqB+zm/QFi4LmM1qF5dl3Pv3luu
f1e4g5+Z79+N8t+e/LbkI2u1tXVvr+/xwd/+9lSW87Nbf+ITn/j3Bt/eD00o
3QlWFIR7e1WrXk23S4KlfdJxHmf+RwtYfnHk54svvoAHHnhAWj9QWr/Hd41Y
+7Pjflwq/nebvzP2DOf+rG7hpCzIztBg2BvDeR+EPOx3P/roIyjJ9ps35ixk
pQFe69tPuc5B1BH/do8ePUbi/1fXrxTXz0hbqnQp9r6UVq1bGT43wppezdHm
a75cDQ899JDdT5hnzZo12Xtj3Nr6199Z/+Kx7ptvoEzZMlK/VLRYEfjXv/7l
2f747r2uXbtKfdf9pe6Hr776GmrVrMXCp8+Y4Zd/6NAh6NmzJxQvUYLZpVY5
27ZuA/H5Y/vFm/ovWrSIccT6x3mxy5fld8lYIuN+L11f6Sb1tYacX7G6tOR0
1r/IP/SLLuerPdm7By27G/nb+HqUW6t/Vfvf6PfvRvg4vqZav6OyS55+pn2W
89Vp75z+xCc+8e8N/nVpvkZkaSBR5A9+XNF/927W7YV169axv+PK+SZTNnxn
G7479uu1X8HvJ393SnVTfE3zjsRbXHPx/Zbv2btHrltrFQRGVvLx/SlMv6+/
ht9//92lv4rhLO/ChfOwadMmWL/+G/j116M3xFfp749/9sxpvS3WMjtBJZtK
/1NnzsB63Z7BtRq3yveqf3F/1oMHjXVcOMaG746+IOyL4o+Pe7uvW2/KeYN8
f/pnZf0Tn/jEJz7x3YdYrFpCr5wqAfwEa6oA4hPfDjfsEWP85OAvv+Q4/YlP
fOITPyfyxf2krE9XsdaYhyouAJ9fa962EPGJL/LPCuMjv7DxjZylP/GJT3zi
50S+Zxomg3cJyhhBJ/Cb3YL7kZH4OZYvz9ccvON8Ky6n1j/xiU984mcr30zm
jNekT00V6MnzTKZ53BCf+ABsz5jevftAnz69IeHcuTvOV8USn/jEJz7xby/f
A+xCe9IUCdxBXlqCvQyI+MQnPvGJT3zi51h+RsD1Nea1U14XRZFAcWjShbe2
xCc+8YlPfOITP+fwcZ+OQGV4U/zLoAnGj5RCy0y9EJ/4xCc+8YlP/JzEd6b1
x/ArlWaQXVux+Reb+MQnPvGJT3zi53S+Mk6T0mlgcDhUP/A9LR/N/wgGDBjA
3rGyfcd2yLieDu5DY+8Awf3U8+TNC7t+2mWXdQv8zGumyVcaEJ/4xCc+8YlP
/LuM71me5rgQPtj7Vnzi3tPGntMx7WLYfqjOIyUlme9JvXPHjlvm8xgxzK+K
Was/8YlPfOITn/jEz1q+9C4dzcFT5Hjrrbf4+33xnWYDBw2CJ598kr//4vE2
j7vy4D7qlu1i2SNKHTLBd8a60ntkcqYmPvGJT3ziE5/4dw8/MFvjZaVdS4MS
ESXYeAi+Ay89PY2nio2N5WMlu3fvkkpISU3hYyg4r6MiZobPE2ngvPBWzDOO
+MQnPvGJT3zi3518zS9r6dKlfJxj8+bNUopr11IhNH9+Znf07dtXyp7K52t8
sH37Tjh//gIsWbIYBg8eDP/857uwf/9+JR/fS7dq1So4duwYTJ48mc0T7d23
j43pxMfHs7GZOXPmsHe62vUmi7/zp59gyvvvwcABA2HY8OHw3ntTYIcug7pe
/OuvSC3dqfjOcjVX+cQnPvGJT3ziE19ck6Mu3b7q3bs3m5cpWLAgpOO7ch0i
//WJJ5jdEVWjhhSenJLC53jmzZ0DhQoVst9zrp/o6xofv8TFDwsLZ/GFihTm
6Qvr1y+++KLwvvRc8MorXR15jeOVV17h+ay01ueAgYNk4TOhv+vwiHAGyzWs
KdMQn/jEJz7xiZ+T+WiP2H4pQirX2mENnn32WcNv5C+PyOWYaV/v9zqLj4go
aZavsX8pqbb/CJ4VKlSA4cOHw1NPPQVBQUEsrEyZspAmzP9gmeFhYSzugdKl
oV/f16BAgQJ8Tii6TTQ888wz7D5/aChbwyOKv27dWs6LadeO+b1MnTIFevbs
CUWLFoVevXq5VA2kP/9fqkwNZMcesX41zzaTUhKf+MQnPvGJT3z/iQRJGjdp
wvr3Fi2aK+QCGD16NBt/8Ok2Rsb16zxeXF9TVrc7Lv1xkef56quveNyWLVsk
vjU+snzFCgYbMHAguy9ZMoLzmT+LnncX91kxtGoTHc3SNtFllgTVL1OSk+DQ
oUOZqyRBfzFEpT8407kvVA1KfOITn/jEJz7xHeVoUogsW5WqVZi98fTTf1OW
P2nyZD4mceHCBR6empLCwzGN8yhSpAgr99PFn0n8/OFhergPDh44wO6nTpvK
0jVu3IineeThR1i5G779VpIf1/xg2latWkm6eNdEYP0VMZL+zvwAzjYlPvGJ
T3ziE5/4Sr6msmfccuBVVFSUMf8RE6MqDt55+x0+n/LHxT94VEqKvb5mzZo1
Nsj8qFK1KoufOWOmVGQY84/NBSdOnGBJ582bx+6jo6N5mibmmM0X/10u5V24
YCFnPvHEEzBr5mzYu3cPXMdxGwc/s/or03jmVd07WoX4xCc+8YlPfOKzC+7P
6rCBNOenftGyVUs25tC06WOOtEaq2NgRrP/PkyevFG+s9zXGR7Zt3y7lxMOy
c6ZNmybFhJn+I2cTzjL+goULGL9tW9seatGiBUuDa3+MXEaZyUlJerq2fC7I
4pcrXx7mzp1r+OOKlZYJ/b0OTUqtTig1h4tCfOITn/jEJz7x1Znd9y/8/QXW
p9fg62fkhH1692HxpUuXlsJThPmaHbgfmibqYNojPsEeMaO4PXLmLLtf+PFC
do92hpWwRcsWbE7HsEfcom/bto2tP65Vq5bkU9v7td43rL87zl2HfmpVSuTf
d4f4xCc+8YlP/JzF17QMuxTNiZPzDBo0iNkNuXPnhsQrV2TzRj/r16vHxi8e
bfCoJFxKcgofp9hu2iN2tKbbI5HMppg2dZrEDzf3Mzl71rRHFi5kZXB7RLPG
R3wQj/aI08bSxE8Ndv+8y/TJ9UFERASkZ1hzN5nT33U49A/E563g0J/4xCc+
8YlP/BzP15xCuFBWKbD5+y18fGHZsmVS+vPnz0NIcLDhszppkhSXwvcf8cGO
HcJ8jQmJiqwhj4+YUdb4yJmEMyxsgWt8xDlfE/jAPdasfUj27tnrVtaP/ppH
2hs7nI1IfOITn/jEJz7x1QhvAatVq8b68gcfLA0nT55k4WnXUqFNmzasnw8J
DoHTZ85IZSQ752schMioKFambY8YsXy+BsdHNBwf+djwp2X2iJGmRXPDp4Xb
I6Z5NXTIYFi+fDnzX7VY1zMyoEuXLqyM4hElIDEx8Yb1dwU4G0kDsfWkK7mN
/dGIT3ziE5/4xM9ZfHE/NA9JpPJWrFgBefPmNWyPkBCoWasWhIcX4PbGqFGj
XNJw/xGfbY+IpUZG2vaIyMf90HAe54w5X7NgoT0+YqVrbs7XLF0aL8lcldlN
OC9Tgo2h4JqgIkULczlnz57F+Teiv78wVZ7ArUB84hOf+MQnPvFd8ZpHPs2+
X//NN1CuXFnet6MtUbRIUfjXv/6llDL1Wir4fMY+rPg+GSuJlapWzZosbsaM
GRK/QMECzIY5d/4cC1r08X9YuqfateNl4/4iyP/88/9KMqMPa0TJCGF9jbH2
N7xAAYgdMQIyrmc4pMy8/spD87xRJ9OcqYhPfOITn/jEz8H8QPk88qNNc+bM
GVi7di38cuiwnEMTP1WetP7ZmeXLad18LUODI0cOw/pvv2X7wO7ZsweSkpLu
GD+79Sc+8YlPfOIT/97jO9IE8K31u15IFshPsCZEEZ/4xCc+8YlP/BzLdxUr
kzRNzBNYAq8ATRGoEZ/4xCc+8YlPfOLrR0ZGhp9SNT9x6mhpbRD+r8rmaXsR
n/jEJz7xiU/8nMqX4zUZpEmlK0QIIDPP6K0P8YlPfOITn/jEz9l8ez80oXQn
2KsgJ9Jx4zXHZER760x84hOf+MQnPvFzFv+6NF8jsjSQKPKHnVrzjhTlc8xK
8U+1ZsQnPvGJT3ziEz9n8YUUHpGaUhLPhP6DNVUA8YlPfOITn/jEz8l87s+q
2dGuYq35HVVcAD6/1vyvECI+8YlPfOITn/g5l++ZhsngXQLG4Ptr/vv55xAb
GwuDBw9m7+c9ePCgEek3uwX3I2Mm+J6BAfhly5Vhe95/8d8vAvJfffVVKFGi
BAwfNizL+NmtP0YcOnQIPvrwQ+g/YABM1dtt+/btcJ297/jO8C1GdulPfJtf
tmw54/uw/AuJf/nyn+z9EHiuND9XrFjJrpc7wo8dO5Zp/k8/7WR5du7YcUP6
ly1blsm5/AuP7+09Wv/EJz7x1cmc8Zr0afyPe60PHTqU7xfvPAcNGqDI66WM
Jl1mhu9dsJzLK1lEiZKQy+eD+Pj4gPxOzz/PdOrZq1eW8bNb/zfHjGX623vp
5zLfUxjD3n14O/iLFi2Ctnr5I0eOzHb9/fE/ZnK21eWU38N0p/jZoX9EhPFe
hfgl8VLUjz/+4Ppu+8z3LjjPd955J1P85ORk/v2bMGHCDemP76JCPsrppT8+
ZzExT7Ln7F6pf+ITn/iOcGdmzZ0ED3xf7uNPPMH7sjq16kCfPn3g9ddfhyZN
mrDw5zp18ieAdK95cL34dph3AneQHIJ/19jf3/glAfmDhwyFqMhIGD9+fJbx
s1P/t8a/xfuQhx9+GAYOHAxPPvkkb8/H2zx+W/g4hoaM6NbRkJ36O++d/NgR
opx3np8d+nN7BN9JKfAP7N8PdevVh/r16kE94azLPutCocKFuH0ya9YsT5oY
gu/MxPSFChWCy5cv35D+lpxLxN8RDhh/ztpEZ1r/zPLl3P877U984t8t/IyA
62vMa/Py44Ufs34L32E3YOBAV771679x/FbykERTSx6IL2aRcysSeJRe0nzP
Htoj2cG3L+6s/mlpaVC8hP4bU2+/li1aQnp6Go+z/o5ju+7evTvL+Vb5raOj
hWTZ0/7++HGxI4z+LLp1tvCzQ3/rvZPGuEPm+FcTE6FM2bLsPZWRUZGQmpoi
J1Ac+FumXPny7PkbMniIR1pvPreb4uMVJOMulrdfNKiOu7H+iU984pvBGZoy
XFUO2i7Vq1dn3/cGDRoGlEETjB+8Onr0KMydOw9GjRwFr/cfALNmz4bN323W
/06lKfNbx59//gkrV62CNWvWsPv09HTYuHETxMXF6mccrFixHFR7vqWmprI8
Y0aPgjFj34QNGzboOmgQUSKC/R21fw/Keffu3cfSbtiw0fzcAEd02dW1Yn8e
/fVXmDd3LoweNQr6D+gPM2fOhM2bdf30fl9zZFO1y5EjR+DTzz7VdRrJ5sNm
z/4ATp06JZH88V2xjvpfunQpf8/xd5u3SPxr19Igf/78zNbs27efq5y169ax
dydevXrVxd+69UcWd+rUaSkf+qSs0ttt9aqV0LHTc4xbu3YdWLVyld6eq2HV
6tXsOjHxspQvPf06y7dKT4Pj+/v27YP3p0yBIUOGwOLFi+HixYtK/fH/b3Q5
16GcSVdd+m/dulWXcx2cOnlKqv+dO7czFjKfY3L6dDlr8zA88fm7cuXKLdW/
mC3w3wU16Vb4165d078PX+rP52gY8+ZY2LBxI5t7LVmyhPF9MPv5zPB79+7D
2jM4OJi1f2b4H3/8MePkzZMXTp85KxQsl47PIn5vR48eA2++aXxvcV8Cpz1i
5duxw3jO8Hnq9NxzzKauXac2rFy5kj9/K1cL7ZdN9S9mIz7xia/mO9N6MTZv
2czH+ufMmeOWSjPILtNAv8c5AZ80D21fN2rcGE6fPu3J36T/3bTmE44fPw73
3XefUIaPhbP5YoF//vx5aKyXK855Y/rOnTsz/1Sf1+8s/aZ1q1aOOfNc0Iv5
j6gPzG/Meajn1ps0amLo59Hs6LMxaNAgCAoKctVNSEgIzBbGwr34geofjz69
erMyCxYsqNtI6a78T5jzcDVr1JBqJVWXz6r/HTt2uPiRNaJY/NSp0yV+mzZt
XPWvav8ffhT6Mz3vuYQEHod+0kEOX5fSpUvDrl27XPInJ6fyfJKcZoIakYac
OGcgHtGmnCrZxPsfvfrdTNa/V/tn9vvndWSGj9+HJo0au3TC7wOOmfHxkUzw
v/vuO/DpbYJlDBs2PNP616pRk3G6deumlB+P8+d0ORs3dtU/+97yeVbZbop+
3Go/9ffPev62/uC//eSbrK1/f0USn/jE9xenSek0MDgLFyzg3/vjJ45nsmQj
rGbNmpA3Xz7o8GwHGDV6FMyYMQOG6H1N0aJFWZkPPfQQ+w2k4m/YuIn/Xar7
yCOM36x5M/03Wi/o1KkTm4sePGSwxG/RogXrv0JCgpktMXnyZGb3iH+nlip+
D2IJH3wwGwYMGAD9BwyEylUqM16vXj3NBOraq1mrJoTmywsdOnSAMaNHM/1Q
pqJFi3D90q9fN21DuYx27dqZ/a0PWuq20LhxY2HSpEm6bs9DsC7/UPY3X/PL
D1T/eLR/9lnG+cvDf1Hmfr1/fxaP/jVizuSUVF7/O7Zvd+WLiopidT3d0c8v
/HghH8OybMNyZctBrBk2Uj/xk9uiJjMh4azZtxi2ZvkKD7FnJnbECCgZYYxt
FSteDJKSrko8y27ySfaIrX9klGk3OeVcuJDJEafbtNYzUq5ceV3OkXpYHPtE
mc8wm/Lm69/6KeDPq9zf98+4uTk++z6gfRscwnyz8fvg7PdxvDAQH+u4SpWq
rF2MeZrUTPFxnAIZQb4gOHT4sKcGzS05Q3Lr37neMPlt/N42kWwopz3C2m8k
Pk+x7DnzsfYrx8Ks5w/PU+Zvguyof35FfOIT308ZHuVpjgv9Y+zYsfxvV1ra
NXFZsn8jR4/EvyEXLl5wxeC6P6vMNatXKfkbrfER/USbBsdhWYyZ5vyFC7B9
m91P/vCDvS5g/vwFvLC09DRoyf7eGf0cm68JoP8Lz3di5fTq2cuZQtIff1te
uHheod9KLsvqNatd8dbfaTwnTZzg4uNY9LJly8RmUPID1T8eTZo2YX+rW7Ro
qUyF81qszwgKguvp13neFGt8RD+3C+MOFj8yqoYx7jB9mrtQswzmP6LXeRuP
eX1RzgRhfOT++0rCmTNnuH4HDh6EfPozgD4I//rXe5L+Kam2nPI4jpE5qkYU
03/atOn+5cxl+7M6K/5W6j/w4f/7d7P8H374no8vLZg/n4fj98GyUwz7XPCn
8uAPHTbMtBdwnmZbpvgY2bRpU8bvqNvrXsePlpz4vf1oPs+Lfk8tmtty8nFN
hf68/aL9+bN6y+m+vPfbn/jEv1f4kt+F5uA5UuM4K37XixQuzGNd6T3QztRW
WvxbU7SYMUYyc8ZMJX+jOT6Cf89w3EJdol0mzn1Y4/qWv66Ves3q1fbf3yUO
e0Sh//Nsva+P/Vbzr5Faf9SvmDkGNHPmDFfamJgYpletWrWYL4+/+r8ZvhhX
pUpl1h8//fTTyrSTJ03m9XxBt/Gs6JTUVMV8jc23xkfYPIgHf4TZT1j2iFJW
s/4Tztn2yDDHvi94oI8Amwdr0kQqIjnFyx6x5Iw07ZFpnvwRpt2E/VlW17/1
P44poKypySnM1kM7in3q98nCPV6nC/NqN8sfzL8PD+jPWIaUdjV+H8x5MOd6
X2dRO3fuZPOHWIfDhw/LNP/7LVt4u+w020WVdtBAU84Hje+tGL169RpbTmF9
jZPP10c57F6vvz/ORLfz+0d84hPfPz8wW+Nl9UEfNv1vQlj+8AC51OHoT9ij
R3do0yYaIiOrQ+XKVfSzMuTNm4/9DZkwYaKyLGu+hvczmh2nOjp27MDkfPZZ
92+xxMQr7Le18XdtaQCJ0R7pZM/XaM7Eci5Dv1fZ2gwcy+b65cvLypD3WzA+
MR7jRo0e7SGBXf+B+GIe1RFlzle0axfjSoN3b7/9Nh8X/+OPP3iMNV/jVf9R
1vgInwdx82Nj48x+orUyjXgn+o8wX2WH/u/9633mE1CmzINSGcY4juErsGOn
28/F0n86G8dR8/H3tU/qz7Ku/vHAdSg+vueLT/kp+q+88srLt8zv2LEjK/vZ
Z58FZyGJiYmcq/ZnNfTHtVh1atcx5mmqR0HatbRM85/621OM0apVKxdfzNGx
o2FndmByynz83lo2Md9/xN9z1sZrHM6b75U+K9uf+MQnfmb5ml+W1V/hiX/H
nCVq8q10061rN3MPLuMMCvJBeIFwCA8PY75xWObIkXFKvjhfc5H3k26NrPtH
H30UZL85Wy8cDsqfP8z1O8tL/+fN/dAsf1ZHan5069ZV6lNwnjw8PJydQWb/
M3LUKGH6TWP7oebOHcLiPvzwQyXfeXjxA9U//mvJ/HR90LTpY6B6Lqy1knny
5JHCPedrzE+rn58qztc4+Ox3q97OrVu3cSRw1z+brzHrbNu2bS79F5h+TMH6
b3V7vbpuN6UK9sj2Ha5yo2rUYPHGfI2az39ft2kNquNW6h+PlJRrtv0h7EXn
On2WPfLKLfMbPFrf+D507y49f9YnW1eVy1z/7vH8vfWWsW9NUHAwb5PM8HFt
lPX84xotFd86HrXkZN9b9/Nvy6le74v33B5p7ZivEb7/Xvzb/f0jPvGJ758v
rslRl25f4VpL6+/k/v37vUR2BS9dtoz/5uvdqyccPnwY0q/b+57UrVvXtEdG
KvkbNm3kf8P9gsyjeYvmLG3Xrl3dmmsZug2QG9zrG9X6s/ERXy7FfI2dZdmy
z/nvWrRb0F8P91qwjkd0/TAujumnSbSwsDDXXI5Tfw81M13/1v3zL7zA5Kih
98vurBr07t2bz3OJfKmf3+let1KtmrEG3PJnVfHj+HxNaw/R7RDbf8QHW7Zs
dqWdP38+i8+XJ68035jqMV9jpaharZoxXzN9miff3ifFHsfJqvq3Wj45JRmS
cG4mOVk4k6T7JHafwsYlbpWPPqKo9yvs+yA/f1h/xvdBHh8R2//AL+izE8rS
DH9j+A3xX3qpM8uHfugiWVX/li8Lfm+dzz82M5PTJ8ip4Kv8R5z178WX77L+
+0d84hPfPx//Htl+KUIq19phDfbv28/7iTFvjrHLkRxbxPI19q/LP/7B8jVv
3lwpf9GixViZuIZBxcd9Eix7RlNxHPzOnbuwtG3bPulS/Ny5c7zPcvvFufV/
3vRn7W2ur1Hxu3Q2/uY2b9ZcCrf0L1a8OItHH3/ngftcYNyAAQMD1r8XP1D9
W4flV4N/18W9NKzs9erXY/ENGjwq8dPS0yE4yLBHNn33nYtTuFAhY3xkylRP
vtrPUOZbmlr+I9jmixd/5tJ/wlsTWb9UsWJFSf/0tHRzzbQPvvtuk0v/woUL
G3JOFeWU+Wy+Bv1HWjvtkVuvf68js9+/m+V37mJ9H9q62Pb3wQdLJH9W6+9D
BltzhG2B83Kp165lmn/ixHHIHZKbjYvhb5lA+r/U+SUmS0xMW5f+5wWfovgl
S8XcEt94znz2fnZ3Qf0Tn/jEv0G+VyJBEvzE/gT/JpQtVw6SEq+qMkKGQ772
zzxj/D1kf2dkwVdb/qW4h4jYXwv8DcJ8jSS5UnwNxo4bx/5+hoeFm/t32Qnn
fDBHWDeo2p9V5tvzNT1BrBGR3/7Z9kx+4++9UKuaoB8bH4lz6f/iiy+yONxb
Afe8VOkv1n9m9Bf54sUW068Q9WdrdoQD96cICQ5m8ZMmTXbxi5k+xzhXIvL3
7N1jjJn5rH5ezWdzffh+gdp1vATnR0KC3Udi/Tj1b9LEWKf6hLW3vXAUN+XE
tekif8+evXxsb9rUKZ5sY07Sp8tZW9I/K+rfvryBL2kW8MeZ6+JwfvRqouP7
MGeO7ZchjheafGxTjMf1NNv4Wu/M8fv17cfyVqpU0fEecbX+4/TvLZMzvID0
XdCYnB8IvyOWeBbzztuGT/Zf6tS5a+qf+MQn/g3yzXI0KcQt2ybBNmjYoAEk
nE3gKRP1vn/4G29AF/33mFjCcL5GMETae+DAwQP6b9xKvI+MFd6BJfI3btjA
/2b608+S/9Spk8wHAsvEOQgr7sSJE2y/aquvk9f7qvV/4fkXJP8RFX/YsKGM
FezQ7+CB/ew3vGX/4PiIsyUOHvyFjVdgmrbt2sEfly7xOFxhgO9Mfte1/75/
/VXprCucs0BZHnywDJzU6wkP3Lfz8TbRrH5Rh7O4vhbk9sf3lmA8vsvkt99+
ZcHoY2itw0T5p+h9lxd/8ZIlRrqgINbvpaZec+lkyX/ubAK3cULzhbI9V63j
008+4f6gbP8Yh/74bhWMQ3mPWXJeucL3tVCNj4h8lNPH/CSCYIn+fFxDOT03
+IEbrn/vb2Lmvn83wz+tt3Nu/fvAnuPe9rzjid9PQPnyFXj7LVkqr685duI4
FNBtA8un49yF83BBt1vPnzvH7FfjWj/Pn2P2g8jHPXTDwwx/jw9mz86U/idP
n2Jysu9tn9487Ynjx3U5y/P3VMQvca5LtvW3njMcJ8P1y9b+KNlZ/8QnPvEz
yddU9oxbDjENvluO7yXq80HVqlUhKrKGMTarh+E+XmJZ6GuSL28oT9+wYQM2
d4N9Tf78oVCgYEFmH8TFxin5oj+rp0KOcOO3mTHHgPK1aN4SChUqyPa3tsd9
HX5x+sW7777L/FnY+cgjfIwf51yMMCNO3J/W0g/XfBj6NWJzN6Gh+fUzlO2H
yvTj81Ga9PEm+/1qyIp7uzVr1gxatmwJ95v70OKaV8828gpX3mtsv5e8eY2+
CffGql27FoSFh3P+qFGjXPWPx8xZs3i9Yds30G3R4nqdoL+u5Y+DtpMX/2pi
EpQqdT8vA/NVr1adrbPas3evlEfcfwRPtC0bNGwI9evXZ37CGIbvAnSuVcdj
FpPT9CkOCrblDCvAfYenWuMjcjOwCxxPK1WqlCxn9epQTT/3opy3WP8q8I1+
/26G36/v6/+fvfOAr6LYGjiXICAdpCNFKdJBpRefogJSxUYQBH0CKr0kNB/S
i2J5PEGK4ifNp1Sp0kEQUJr0ptJUaiihJIEke749s7uzM7uze28KxZczv9zs
vTNz5j9nzpbZqVynsmUfYWM1cubIydo9eP3cMf/9w3HjJDv4fZ5v2UqSxTXp
Mc1ChQoZdYIQ9e/Vq5edz0fMfOrXRHrhup2nmgdkJmLYrwjXybJf+XIVdPvt
C8qX00y98r/b9ic+8f8OfH5Pd9SBNOfRkT72Q+DzxKqXWJ8SJYqz8YZOt2jx
YijC7xPGp0iRwmzfk2fM9dmHCXNeRf6Pm380360D7nJgccTYtj6DBg3iY+BQ
PmuWrPDV9Ol8vfmFC4V+aFPBXj17uu+3AftorVEv51WDxahfkcL8Phhg+hUx
9HvW1G+oc06vXai4Lgqu4epcq7xS5cqwZu0a32XxlPqrSGbQunXroDjbC83m
5MmdG/7973+7cmYdcU+RTp072Wv068fChQrDqlWr9Dwa830nTRLnrbj5R48c
hS5durD1+sXzhs3XEBQU6yOzv/4aCln1GLP8mzVrzvaGVemP6/TheEixHFF+
pZ7PyuZ65ZMnTRJyZX21vx89aucT23O85vokt/wdvi6+GOJ1/SWVj32ogwYO
4mNX2fWQNQtMl66HhUKaRt3c6/w32lTs9dlfeOEFzr9xIwbymWOm3n///aTp
b163GcR8ZtOv26/0fBYqyPgLHH2NTv2PHv0VuornmWW/bU773bnyv9v2Jz7x
/058r2iu35occO36NbZn3Nq1a+FX/T6Q6JMuvift2bsHVq9aDaf+PJUq/GCi
OFd169atbG0QvraUJpZh6vGxbX/3Hl2/1avhjz/+8E3fix8VdRE2bdwE6zes
h2PHjiWJr/bx5p89c5bVl/D565uI8Pv0X6dZfQb7mVLK93LnztrzfQ8fPszi
Hzp4kJXJxaiLckIefFyDft36dYZ8Evmpef55pX+3+Ox62LIVft7+s7AGb+ry
x48fb7T15cop1RvFSMH0xzXh+HV7K14KC8YP6tKw/YlP/HuZj+PneSqaExck
dc3x1RlfqmQZdSexnqSB7U984lt8q30kwOojR+4435ZPm+WfUn6Jh0ow+w3o
P+Cu8F3hxCc+8f8efM2ZCRfKSkVKK/nOqYQ6TeKnXb7YX4PtG2lN/787n62f
cuMGJAhrDN1Jvr8jPvGJfy/z3YggGRQ9nJnk1RvNGdOhI/GJr04a9/cNCPWR
O82/2/oTn/jEJ35a5IvroXnkxDc9VXx1brxTID7xRV+cI4HztLvrH5xPmtb0
Jz7xiU/8tMh3hWsecprjt3cGfHIpJ6OpQohPfOITn/jEJ37a4weT85B316lc
Hlw3N8mfTXziE5/4xCc+8dMq3xEnyNha3/lCcoZ8vDUhiPjEJz7xiU984qdZ
vitZmSSugRlKDrw8NIWnRnziE5/4xCc+8YmvO77PlTJVzTMM19Ca/tV06Nu3
L9sPZMf2HZCYkMi14f81XNszDjLfnxkyZcoMe3bvlnT018qb7xWs4rvEksn/
5ZdfYNnSZbBr1667wveNTnziE5/4xCf+35wvh2sySJNSZ58RI0c41o82Pi2a
N4O42FgXJTYmlsfZuWunW4ck8h25d/ko1VSVQRL4MboO+fLnZzqMfX/sHecr
QohPfOITn/jE/5/h2+uhCak7wYIbM2YM38Pi8WqPQ2RkP2jWtBmvbzRu3JjL
W3UlXPuZ10d27jSDvXX243vpLYk4+Oq4SeN/NvEzvt/dVcUa2Leb706B+MQn
PvGJT/z/HX5ConMNRU2S4r/1w61btyBv/vysPoL7z+J+MJqZ1uDBg3mdY8+e
PVJKcdg+YralYH1EZKg1U/NVJaFp3oFi+Th6xZLET0hIgIdKPMR06zdgwB3n
i953Q3/iE5/4xCc+8W8/X4jhEaiZ/3E/XKvOgXvoie7WzZuQ5f4sLKxnz55S
WEys3T6ya8dOuHA+CubNmwf9+vWDjz/5GA4ePKjkr1m9GpZ//z0cP3ECxo37
AEaOHAEHDhxgbTrz58+HyMgI+GLaF6yepCoPdLt/+QXG/+c/EBERAQMHDoRP
x/8Hdu7YpdDOW/9Zs2ezulTmzJngzJkz6kimPI4x+Y/I07/v2Onoo9IcQrr7
6/Rptt/7kPfegyFDhrC9VqOvXHHmUOl+++03mPPtt/De4PdggF5fmjp1Kvz1
118Ogj8/FPsHdb7yxCc+8YlPfOJ78/l4Vs0OdiVr9u9069qN1Sly5MgB8Yq9
QZ9r8hwLr1i5kkSLjY3j402mTZvG+jzEve7vz5yZPYud/KxZs7J6QC4hfs5c
uaB9+/Z8z3P8dOzYUak/+qcT9kfn+6brH6wvKIUU+leuVInJdO7U2dcqnCdw
LH5E376eslOnTOF1OfFTvHhx+GnrVl7+zrzhXq2REZHGnupCeSA/Q4YMMEVP
l8fX/GdohWJ/ZZhPUtJ34hOf+MQnPvF9hDzjsDzIoS+99BJ73lV7/HGlXO9e
vVl4/nz5DVEzEtZHxHGvDz/8EAwaNAhatmgBAfNZWqxYMYhPEPcV1/T6iPGM
fvDBB6FXz56QPXt2vu/rsw0bwgsvvMB+Z8mSBeLi4qQyXbtmLX9GN2/eAsaO
GQOffvopdO3SBfI8kBu6du3qX0am/suXL2dphOn5/PXXX53Fx93atWu5fs2b
NYcxo8fAhP9MgC7Iy/OAXpfrqih8Dd7/4AOez/pP1Idx48bBqJEjoUzp0swv
W7ZsUluHmEILvfws5jPPPKPLjYIP9PTCW4fr+Q2DQQMGeSnH+UmxvyIFtacG
kv2JT3ziE5/4xA+Zb0ZzhouI+vXr6XWBADR4qoEyU8OGDTOe3WEBNubCCrb7
awLsnf/SxctcZtXqlfyZumXzFinJbNmyMv+lS5cy/4iIvoxfIH8Bzs+XLx+L
s3v3binXDfX6Cvo/Ub++S6eYG7FwlNctNFHMFbf+E0+wdF56+WU7ruYWtXj1
dZ4VYAXfiIlh86NFDjrs+8meIxuT69GjB2iJtn2uX78BD5n7tnfo0EFOUT9Y
9ST8vP/++45ca2yczoKFC5zZdOU7mP6yqt76q6Q8oxGf+MQnPvGJ7+B7gF1o
dI888gh7/j3fqpUyAr7bW8/IqItR3D82Nob7j/tgnCSE1bDcuXOzsDlz50j8
bFmzsjrMkcNHmBeuc4Lx6tarx9OoXq0689uwYYOkStNmTVm/BbYbeJcy2NOQ
FMetW7Ywvj0OV4wi69+0aVPeTuE2k5o/duwYln7+/PnhZtxNF3+c2XaSX69z
OaWbN2/G9KtauaprPneofPbNR391Wh7nJvGJT3ziE5/4KeAnBp1fY37X/ypW
rGj0R7RorqBoMO7DD3m949KlSzwkVhjP+v2KFQLGSKFsubIsbPLkyRLT6q85
deok8/7yyy/Z74aNGvIk6td/gj2XFy9eJOV/1qxZnPncc8+xsRT79++H+IQE
F99L/5YtW5h1jKfd9nJIz5o1U8lLSJDH2WjCl9df78DHe1SoUMH4lC8H5cuX
h3J6mRQt+iBP8/Rfp6UEHilThvkPGzbclW8/p0lf/PV32t9Pf+ITn/jEJz7x
U8LHPoJgaViSOMeX9YE88YQyD4Pfe4+1JWTKmNHwNSs/cdg+Yo7x3LFjp6Qe
fqlUqQJrB5g4caLEzJrV6Ms4e/Ysiz9zpvHMb9asGRdu0KAB81swf4EkeyPm
Bm+zCAhjTB966GGY9sU0uBXvXy/BeTyBQHoms2bNGo8SsvW/ceMGNGvenLFk
3kPwJc4BksbGGJLYzsPyp8e9//4s+ud+uD/L/fZ3frwfjgj9PVjHue++jEz2
q6++UuZfLH8Ml2Jowc8LL0299Cc+8YlPfOITP6V8Z1wvxqttX2XPwEqVKoFK
pGvX7iy8SJEHpfC4mDheL9i5c4cr3Qpmuwurjwj8rFmN8SPn9PoIulmzZznq
I6DXR55mz/4FCxaAsbSbJi0Ft337dujVoxdUqVJFGlPbo3t3X/07dGhvjN2t
Vs2VX6fjpa5/2bZ9G/To0ZPxLBaOeemOPEeRYt8Ohr/8yivuxIKcI9bco8mT
p0h8p/5yBv3znxS+MnniE5/4xCc+8ZPLV4ZpUjwNDE6/yEj2/MR386vXrrpk
a9WswcJr16olpSj21+zcsROco2qtfqCJn30mkbNg+4he1zjD2kc0mD3Lqo80
57K8fYSN3VRpZvvt3rMH6terb8wByp8fEhPcc5YxNvYPGe0PAZg7by7X34gQ
vPQst2fvHjYG2OKxviLNTgvn3MjtTf7lL/KrPlqVlQ3uH+TFd/pp5j+/Uc2h
8v2kiU984hOf+MRPKt8zPc3xRT9sYeM7jXrFdwsXitOS4cL5CxCWIYyF4ZxT
0fHxrPrzc5e4NpjprPrIZxMnSHyrDQD7a/D3rFly+wjyjfpIwNVf46UXrrHG
5tfqedl/YL8yXq9evRindOnSoCUmSEmIJSnq71XEq1ev4WXm5E2ZOsWs390H
v//+OwQrf9Hbar/B+UVXr1335LtzHWK8IHz2PQT9iU984hOf+MQPhS/NzdAc
PIVEuXLlWB0Bx1r++eefLM7NmzehUeNG7PmYISyDaw3TOGs9tHR2fUTUoWIl
s31kwkSJmcXsrzl79hz7bfXXNGf1ESPmU0L7iJhm//79YcmSJXw8KXon6nWL
f77xBoufV3+OX796zVkcEHXxImQ15xlPmTrVt+zEMuo/wOQJ68ThWOE3dF7A
5F0T2pRQDtfRf/jhh1ndqF69enDyxElJ/7PnzsGoUaNg7FjnfF6Aw4cPsXqM
sb5Kc7h85TLXH22Kc5E+/vhjj9x6nEMh2N9Lf880iU984hOf+MQPgR+crdlp
6X9Lly2FTBkzszERGTKEQdWqVSBbtuy8vjF06DBXasZ+esaaXzv4+BE7TsWK
lczxI59Jctb4kTOsPqLBrJmz2LO7WdPmPI2nn1a1j2hQrnw5PpcW21BwTTRr
XjGOH506dYqyKHANFaw/FCpUyFhjzaG/nHVbB6ynGf0yBXTeU2wOUu7ceXi7
0NSpnztkjOOKFSvYuFWMh8c6dero+jVlY3Ss+sY/3+yo5OP6+YGAsa4Lrnn7
5JNP6uXxjJ73gow5cKBqPTSXEopfckgo+qsZfmHEJz7xiU984ntJaEFZ6Ltu
3Tq2rpm4tnmePLnhk/H/VgJu6vWRAOsjCcCuXbsdETSoXLkyS2PSpEkS31qP
9fz588zn66+/Zr9xXVIrBWtM6HffLZRy3LNHT1YX4fNrWL0goNedcsC//jWY
tZU4M4pzZPI+kNdYY+yDsZ76q7737NkD8jFeQCoX1GHwv96FxARjXrXmKl8N
Dh8+zMaQBMR15gO4rlwYq0thu4sXH+szJUuWFJgGv3KlymxeEI9pCqr4Uooh
2F8dwz2GWpUu8YlPfOITn/iqFMU5OerUvUefnD19hj3zjh79VfJ3xpcJmjJO
cvheAVxS1+23336H9Rs2wOpVq2Dvvn0QE3Pdkz9+/Hj2LMe2hivRV5LOZ7zf
dN56WKXz9iHvRkzI+mN9aMeOHUz2l92/QHT01ZD5UVFR8OOmTbB+/Xr4/dgx
ZbQ7Xf7EJz7xiU984ofKx2e2PS5FiOWaOyz8lxLTQB7YIqaveeZZinmP8IuX
MNp8Bg4ckCb1Jz7xiU984hP/rvO9Igk5EX3c+XKESeGinp6Cd50fGxPD2igS
sG8lDepPfOITn/jEJ/5d55vpaJKPO29+6TvlAZw6+eWE+MQnPvGJT3zip1m+
pqrPuPPhGcdTVvXbkSvNEZX4xCc+8YlPfOKnST4fz+qoA2nOo1c+WBwxtjqi
lB1VpolPfOITn/jEJ36a53tFc/3W/CJ65cYdyX/sCvGJT3ziE5/4xE9LfE1L
tFPRnLggqWuOr874mhQIPBeaGKzd83xc4/XWrVugeaV/m/mejvhpko/nYbx+
PoprAacl/YlPfOL/j/I1ZyZcKCsVKa3kO6cS6jTvFf7Vq1chf0FjXbV9uP9M
GtOf+Pcef+PGjWy9vFKlSrF68p3mp8wRn/jEJ743343wzuDy5cth2dKlsHTp
Ev2jH5cs03+b39nvpbD1p5+kNJxY3Pdm4aLvYPDgwdCvXz+YMHEiHDl82Jef
cCsedu/eA1988QX06d0bxowZDYsXL9bfExNcOmqONFRqe313+gwaNMjYg7de
fXUcp5GSyb948SJbh3X0qFEwe/YsOHnihFeWmFu3bq1n+ePx+LHfk8T3hSm9
Uld/Z9pXo6Nh9erVbA+eyMhI6B/ZD6ZMmcrWmPPjr1u7jukvlskS4Xjs2LGQ
+MG9NP183M3K/6etW6R4lv5Hjhxh3LXr1iVZ/2Be5csb+xN8/NEncDvKP7jX
7bU/8YlP/LTHF9dD88gJ90tITJTWQneuUW596tevr8gNQKKWAAMGDFCmgWu6
R0REKPknTp6Cxx5/TClXvEQJ2LTpR888By8Fb/3PnD4N92e+n+k3f8F8D2m1
Swp/wYKFkCljRr6mvaXbu4MGebIKFCzoWf74Ga3X11Kqv5+uqam/k3/o0CFI
nz49OyfYPgPmfszG3kMBaNu2LVy/cUPJLyiUS8BZLnoaY8aMCcr30sWZ+/Dw
cJZurVq1lTID+hvnOu6FlBT9Q+FPmjzZWEs4Vy64eu2ap8zf0f7EJz7x0ybf
Fa55yGm4X63G6w7FihWFGjVqsE9NPFavYf6uCW+//bYrdVxj7LnnnuPyVatU
hW7du0OfPr3hCb3+gv54f3fyd+7aAXnz5WUymfW6QdOmTdhzul27tlCkSBEm
98knnzgKxquUhBDNGcut//ARw9kzrMRDJSAx3r3fjTrhpPFXrlwB92XIwPQo
Xbo0dOvaTa/P1ePPz6HDhrgFdcf2zNPj4P7AzvKvUaM6zJgxI8X6u/19dEvF
8t+3b6+5B3NeeL5VS/086QavvPQy5MyZi58/r73WTplwwYKFeLnUqGmWSU2r
XGrAdKtcUkF/qz5Su1Ytpf645zOrjxQuBC7pFPJjYm5AnjzGfo2TPvvstpz/
fnzvhIlPfOITP5n8YHKCR4JekbHeUydOnOSIq7mFTd3wMHv2bP6eGhHZ18XD
fVc++ugjVxK4Zy3K5NafRT9usdvFsU6Fa6l269YNxv/n06D8INq5XHxCAhQt
WpSxP8R8OcrPXadMHv+ppxowBu6Jd+XKFR7comVL5p8jRw6mp5NfoIDx3J03
b26K+F5OZf/bob/KXb92HX7cvFmv/yZKIjfj46Hxc415m9Dp06ddfKt9ZN78
ebddf6s+UhPrIwr9+/cz6iMFCxUC2aUOv39/I/2KlSop+X9X+xOf+MRP63xH
HEUjSqLQXzPxs4m+qYlHlKtQvjx7r61dp7aQHU2QcPNxfzir/jNt2jTP/Lrm
vTj43t7e/P379hn7Auv848ePKzT0K9PQ+MePH2P9D6jf9BnTebSbt25CubJl
OV/V1lGgYAG2H/C8efOSzQ9W/n4uNfRPDh/HY1jn4PLly1zhvD4yb/5t4Yvx
27Sx+mtquULR9e/fT+6vEfjbt2+HRYu+0z+L2Oc74fuixfrnu+/ggrmvtRd/
x47tvCzOnDnjp6iH99/P/sQnPvH/h/muZGWS+KxPEPprPsM2YgVK5bF58xZ+
38TxqFIUH/7rb7zOZLJnywbXb1wPqQS8PDSFpx//22+/ZXWBjBkzgma+p6c2
f/KUKbxczvLniQbDhg/n/TV4bNe2rUsan7tifSS19ee/VGv0Kdyd4m/bts2o
p+mfgwcPuHCsPoLlMleup90O/cX6iEr/AVZ/TaHCLn5Ls/3Lc6yL/lmydIkv
Pzr6Co+7Zu1aF/926++DIz7xiU/8JPOlNnFXqlLOWFy8b+LzAOfGHDl8hM0h
sD5HjxzVj4f1++RVm6//zZo103y2BuDUyZOK9gw1/4knjHEljRo3UmnszJ55
EDXX1GIh8IcMGcLY5cqVU+YtNfjDhg1ztOdrcPToUcicKTNkzpwZHn20Kgt/
+pmnXXyrHaBKlSpQuXJleLTqo3q9pR1MmTKZrZeSUv09FQwSnFrl7/yN6+Rg
m0LtWrXZ+VehQgUlH9uNsFwqs3KpZJRLu7YwZeoUY5/EZPJVioS3NuojlSpV
ks5//H5Y/7z55j9ZeOHCcn8N8rH/cuDAgTBI/wwcOAgGDhrI9pWuW7cur5vg
2CI/Pnrly5ePxf30009Nr9tT/nfb/sQnPvHTBl8O12SQZsfj82sC9nyFgPSO
l84eXyq4kSNG8jjYF+HSwYNfrFhxlmaH19urciZpDq7vziS9y1PFf/mVl1n9
qWXzFhIpNfldunRhZWjXeQAaNHiK+eH8mLfeett49lYs7+Jb7QCq8q9eozr8
8ccfKdJfjnN79A+F/3r7DvBsw2f0525+rmeu3LnYXGAV3yoXuzzsdofq1fVy
+dNRLinQv3WbcGX5O/mFChYKSX+0Wf78+Zh8i5YtDJEg5V+3Tm3GeuedLnA7
yv9u25/4xCd+2uHb66EJqTvBprPGj1hzXXLnyQ25c+eBPPonV+7c7JNb/0yZ
PJXJW3Wlzm91Np4juXIJennrjP9w7cmwsDAmh2uUiG7hgvkwcuQoGDlqJDuO
HTNWzrL5w3NN2hD4FStUZOzevXt7pKBKM2n8F198kT2v6tSuw3ymT5/Oflep
XAXib8XzudH59GeUM4WKFStBl65dYNas2bBq5SqY+vnnUKt2bT7Ws8lzTVKk
vxgcdzMO4mLxEwux+sc4xkFsnHHEsBjdDz/x8fGpUv5WMBtTHJD7M9avc/RN
CCIVK1aELu90hVkzZ8GKVSvhc71catepzWWbNGmSZP3VGgCEs/6aAKQPpJfO
/9y58uif3JAhYwbX/Bov/eNuxrL6Eqb3SJlHIPpKdFA+utdea8/K5h9PPpmq
538o+rvTJD7xiU/85PMTpP4akaWBRNHM+kggII0f0YS0nHjrZ/du3dkzJVvW
rC6GWjNg7fOZM2ey6wQC4iX2HLffS8PC0vvy3WUTnF+t2uMs7S5d3pFEnPFD
0d+L3ya8NX9vj7p4EfLmzQthGdKzMRIYJzIywh4PGQJfS9Sgffv2vFw2bPwh
2fpbto/T6xzyGh4BqU3A+enYsWPI+ofCxz6L+fPnw4RPJ0CrVq0YPyx9ejav
yqm/V/ljubzW4TWe7x9+2BAy35m2GN9ef6Smkt/PGj9SsFBQ/d/4p9G3kyNn
drb+Sih8dC+//AqTa9y4caqe/6HyU3L+E5/4xCe+yonJqnOosTqC9dxxjmdV
ZtZ04z78kMtdv3rNEU+z/zvkHylThj1/2rz6qhSI80369OnD7sFYz8F2FD++
CxcCv337Duz51bBRIzGGv0siv2fPnnyub4fXjbG7fYT2mE6dOjH9q1StGjI/
KiqKl/X48eN9+WLuvOwfd/MmbxMLBBR1kIDcVyHWR4LpHwrfEYPNs7LY8+fP
U0VUylvlgvkc/+//JJsvOlYfCQjzaxxRcD5uIJ1jvq9C/4kTJ/IxrYsXLQqZ
j85aJ7Cvfj2k5vkfKt8bRHziE5/4SePz8ayaHexK1uzfSUwQ6yOTnLGUfPw+
d+48/uw6ePCgv5DAf/bZZ9n9/B9PPKHM2zfffGO2j4T58i0dfEvUwR87dixL
++GHHuL6K8vGJ6lg/NGjRkvP8hIlSsD16/Y8ImwPwLDGjRoliV+oSGGzbadL
svUXXcyNGxATE6MfY+AGHtkn1jwKv2NjWH9NapS/HCaXP64bh/0aWF/zS8rJ
F8slJXzL2e0j8nxfK461PgjOr/HSf9OmTZDxvvtYPBxDnRQ+uuzZs5vz1uz5
8Le7/IM54hOf+MRPDt8zjj2Yjjtx/MhEv/YRTfjo7sCBg/yZO3z4cAHuk0c9
rGfPHkwmQ4YMcP7cORfKVR/x4Htm1IeP76lW2jdv3nSFK+V0T+xbeqvzW+bn
bVa/8OLPnDGDj/fA4wpxPoWGYzONuSKq564XH8cDZbk/C5MbNGCQh3ahlb/f
2efF58cUlr8fv26dOky/pk2bhs7HcslilMvAQQNSxLcQrvqIg9+/3wC7PqLI
6J84frVAAWb/5s2bg9ynGpx/9uxZ/n6wBdcKvEPlD14hxCc+8YmfGnwzmjNc
RCQmJvBxhZ+51qh2S4myDRs2ZPdd1gZw7YaCAKyfX0zy999/g/TmmNaRo0YJ
ehiH//5X3T6i4iuVcv4Q9P/992O8fwL3cJNS9EzYeF8V+zWwHuXFv3TpEmTK
bOxb0wjbQAT+9h07eTorVqwImY97DFpyc+bOSbb+ztBQ+YrYqcq/GHURcmTP
wfTr3KlzyHwsF6veN3fOPFfcUPniwZrv67UeWr/+/dz9NWYw9oPVrFmTtRk+
8sgjEB0dnWQ+7h1onWeXL1/21V+ZqPPH38D+xCc+8f93+R5gFxqduD4r7q97
IeoCRJ2PgvMXLsAF4YNjM50ZYHukm7K1a9eCc2Z7B1bDsA3h3UHvwhv/fMPF
b9vOGIeI+6thHQjzYGk7YuQIVj/y669R+9i/NQ+98fho1arsGRYZEaGQVhQQ
2O3nbFyF/jH09Oa/8orxTMM2jb379rIgXB8e9/dBvYs8WJSvx2a5D8aNg6FD
hxhzV4Wkly1bxtclyV8gP1y8dNHFS4r+Kslg+qu9ksbH/Xwj+kbA4UOHJElc
m8XaPwA/uI6pGGEcK5ehcEqc6wxYLkvtcsmvl8vFKF9+EPW4/uFsvm/Au7+G
r4dW0JXCm2++ycKyZ89pjF9NBr99B2NuTYMGDZR8b5972/7EJz7x0yY/Mej8
GvO7JtRHpHUv7L1XrQ+u5aVyo0ePhgDu22rO3yxb9hE2PzPDfca8SLafnoOP
bdJ1hPma2bPlYPM3cVyHxS/I7vfOAlU7TfriXdp4nDx5EhjzlHOyPVWcyWsK
uezZs0llcU7RzyTyDxw4wObzpjPrXI9WrcLrNBkyhMGcOXPAKn9L7u133ubl
/8ADeaFS5UqQJ09uzsR0Fi5cmGL9nfYPRf/UKH+rHwQ/2bJlgwoVykOxosWY
Xtb598rLL7v4uI9jOl4uD7B1yqw956xyWbBwQarp3zrcmO9bq3YtUEWwx4+4
99PLns2wMe4X8HDJh9n+f/gp+fBD5veHYP36dZ58bHfLmCkT4xvtYKl//t8t
+xOf+MRPm3zsIwmWhiXJ1mcNBOx6iGuuhTEXNGuWLIaMUPmxvn3//QooV7ac
Xi8JY/HTmfM2SpR4yHNPWhy/0bVbN/aMsXkByJjxPja24tIlZ3sMePItZYLb
BeCaXgfB9+l0XuNlFDbIlTMn33cG5bC9KBj/0KED+jO3ojBfJcDe53Geq5OE
DudjiOuDieVfo3p12M7mC6dcf5WmwfSXQpPJnzr1c7bmbCCQ3qUjzonG9fZu
3rzl4qON8ufLJ5W/Nd6pWo3q5jzq4Hw/TUX36qttWPpYX1Y5a/2YB4sUdumf
A/cqFs5/fj0J35ctW+7JHzbM2FPgIb1efuuWe3wTk/mb2p/4xCd+2uU74/ox
fHOlGWTXUmyKbF+/dg02b94Ma9euhSNHj9p5D8I/fvw4W5sT2xUScO2tZPJV
wSr+5MmT2fOsbNmyzlJ1J59C/vlz52HtmrVw7PffvSNzlgZHjxyBDRt+gKXL
l8FPP/2k18uupLr+objbVf4XL16EX375Bdbo9sb9n4+fOM7WwvfjJ2qJcPgw
lssG1n+F5XL50hVH2qHxQ3W38/xTOayfs/2LcIzQnLl3nO8lT3ziE5/4KeIr
wzQpngZgP4tdsGApa/I3TUjrb8BPSEyAZxs2ggoVK8CB/fvTnP7Ev/f4OEe4
YqWK8OJLL94VvrcjPvGJT/zk8z3T0xxfNFcMcVqyOiu++SQ+8YlPfOITn/jE
N+JJe+loDl4QWVf+fIScsZVxiU984hOf+MQnfprkB2drdlqaM7KXlJ8mrkSI
T3ziE5/4xCc+8WXfICzN47udb1Wgna7mSl9TxiM+8YlPfOITn/hphy/OyVGn
7rembGjeMkFTxiE+8YlPfOITn/hpl4/1EXtcihDLNXdY+C8lpoE8sEVMX/PM
sxST+MQnPvGJT3ziE98vkpAT0cedL0eYFC7q6SlIfOITn/jEJz7x0zrfTEeT
fNx580vfKY+/fv/9d1i2dCksWbbUaIvxoG/Z/KMeZxls2749VfnOb94lcXv0
Jz7xiU984hOf+CHwNVV9xp0PzziessZh1qxZfH33nTt3yIHmIT4hAXLi+tm4
Z2tnYc/WVODLvx2lojmi3gb9iU984hOf+MQnfnC+vU67nIDmPHrlg8URY8sR
o6KiIH2YsQ/JB+9/oMw0runN92z97rtU5UskV5DgcZv0Jz7xiU984hOf+KHz
vaK5fmt+EdW5qVOnDqtrNGzYkEcSe25GjhzJ9hHLlCkTXL9+I9X5qkj+Y2eI
T3ziE5/4xCf+neRrWqKdiubEyTK4j93y75fDiRMn4MNx42DE8BFsXzuMNm/+
fIiMiIBpX3wBt+JvSZkbNXIUq49kyXo/xMbFiTj2/8kn/wGBdAFo+GxDX75K
L+mrM74mBQIvBQc/VP2JT3ziE5/4xCf+beJrzky4UFYqkCVbVlavyJUrF9/P
Hb+3b9+e7+uOx44dO0pp7d692wwLwPr16yTIjRs3ION9mVh648eP9+VrzoBk
OWchqtMkPvGJT3ziE5/4d5bvRqgzmDVrNlbfKPrgg9CzZw/Inj07q2MEzL6Y
F154gYXfnyUL3IyLlVIrUqQIC3v33XclwooVK3hd5rfffvPlKz2chcSrV5oz
pqOM/bQlPvGJT3ziE5/4d5IvrofmkRPulyWr0T6ydOlS5hcREcF+FyhQkMfN
ly8f88M2EVG6U6dOrA2kZs2akn9kpJFG2UceCcpX6aCKL/sHK4XQ9Sc+8YlP
fOITn/i3h+8K1zzkNLt95Mjhw8xrwoQJ7Hf9evV4tGrVqjO/DRs2SKl/990i
5p8+LAyir1xh8VHkscceZW0jffr0Dsp36+ShqmcpycloqhDiE5/4xCc+8Yl/
5/nB5ASPLNmysTaOU6dOsTrNl19+yeoYz7J5M4ZE/fr1md/iJUu4bni4fv06
mz+DYd8tWsjiXrhwAQIBYy7w2rVrg/KlUtKccV0eEj+IdsFjEJ/4xCc+8YlP
/DvAd8RRNKJkNftrzp49y+LPmjWT/W7WrBmP06BBA+a3YMFCF7fRsw1ZfaZb
127s97fffsPi4jiUm7duBuX75tcRKh+9vDUhKLj+xCc+8YlPfOIT/zbxXcnK
JE3IVxazv+bsmbPs9+zZs3h9xIrF6iN6nWPB/AWurOD8GTZWpGxZ5tcRx5To
v3EcbCj8UErAy0NTeGoegsQnPvGJT3ziE//O8hMTE31SlXLG2kdwnZBzZ436
yKyZdn3EivpUg6eY3/wFCwx5IYlff/2Nzwn+888/4aGHHmLfp02bFhLf5RTB
0twkB59H9az7EZ/4xCc+8YlP/LvFl8M1GaTZ8az5NWfPGfWRmbNnsfqF3V+j
2e0jCxY4kjTSeKTsI0xmyJChxjzf9AE4ffp0SHxHiKQ5uL47k/Quz1D1Jz7x
iU984hOf+LeHb6+HJqTuBJvOGj9y7uwZ9nsW668JQPNmzbmIMX4kwPprVH1M
ffr04XvVYL3k8cerhcz301sSMX949XEZwd5lTnziE5/4xCc+8e8sP0HqrxFZ
GkgUzayPBIT+mllWf01THscez7pAyp/FX7NmjbG2a8Cojwx+772Q+aqS0DTv
QBXfyVCXLPGJT3ziE5/4xL+zfCGGR6Bm/s+RIzura5w/f575fP31bFavaNGi
BY/4zDPPGHN6zX16ncneirsJ2bPl4G0kP//8U8j8oM5XXvjh8iA+8YlPfOIT
n/h3k8/Hs2p2sCtZq39HFRaEz79r/jOEiE984hOf+MQnftrle8ZhefBOQRki
6AS+4hbcJ4/EJz7xiU984hM/7fHNaM5wTTpqKk9Pnmc0zeMH8YlPfOITn/jE
T5N8D7AL7UlTRHB7eWkJ9jQg4hOf+MQnPvGJn2b5iUHn15jfnfl1URQRFE6T
vnhrS3ziE5/4xCc+8dMOX0vUlP6e6SQhD5pQ+ZFiaKGUC/GJT3ziE5/4xE9L
fGdcP4ZvrjSD7FqKzT/bxCc+8YlPfOITP63zlWGaFE8Dg8OhQXOm9tPMf36j
aolPfOITn/jEJ37a43umpzm+aK4Y4rRkdVZ880l84hOf+MQnPvGJb8ST9tLR
HLwgsq78+Qg5Y7/9zjuQP28+GDhw4F3hK+M6+H/8+SdbZ3bw4PegX79+MPGz
iXD48GFXint274aly5bClq1blfyjR47CkqVLYd26tb782JhY2Lhpk/7ZCCdO
nLjt+v/1h6nfe4MN/SZMhENcPzv2nj17YOnSZbAV9VOkeOTIEab/2nXrlPxd
O3fCpMmTYcCA/jCgf3/44osvDE6Q8k+p/n+a9ntv8GCIRP0mToAjpn5i3N17
dPvp9tm6ZauSf0S3H+q/bv06V+iV6GhYvXo1fPzJxxARGQn9IvvBlClTYN++
fb65DeX8u9vnP/GJT3zi30l+cLZmp6U5I3tJ+WlihLVpE8723evatetd4Tvj
SOWamKg/OwfwNe0xn/x7IB1E9I2QpMLD27CwWrVqKdPurz+DMY1ChQop+dHR
V2HM2LFQoEBBvs9g3759b5v+mpbI6ga2XvIxMiJCit/a0q9mLSW/f3+jrAz9
bP+ffvoZypcvb+xXJJRhQP8dFpYe3n77HYiLiwuS46Trn5iYAAMGDrCZDn5k
ZIQka9uvtpLfz9KvYCEJe+jQQaaHdH6Y33Hf6rZt28GNGzdc6anyfi+d/8Qn
PvGJf/f5WlCW5vHdzrcq0E7Xao7p378fVKhYAUaPHnVX+Opy0SAhPgGee+45
8xmWDqpWrQrdu3eH3r17Q/369ZlfeHi4JIm/0b8mr4/IyQ7QdWXPs8KFXfyR
I0dArly5hOeZ8ekb0ee26B8fn6jr14Q/p6tWrSLoV0/QT3xeh/P6lopv1LfS
QUFeHzECZ8yYwfzT65zHH3scXn/jDWjevCVkzJiJ87t27aLMZ3Ltn5CQaNgv
nW2/Ht27Qe9eun5PPMHqC1j/EO1v61dTybf0w/qWyNy7bx/zz5s3Lzz/fEvo
qnNefvkVyJkzJ+e3a9cOknL+3e3zn/jEJz7x7xZfnJOjTt1vTdnQvGWCpoxz
r/Bnz57NnyUREZEu/voN6+Gjjz6SErber2ub9RFn2v3051mAP69lfpEiRZhs
7ty5YMiQIZAvXz72u09fqz6Suvp/PXsWf4+PcLSDMP3WG/qJ5d/abMuqJda3
hISt9pHCZn3Ekpw/f77+PH6NPbdtfw0uX74Mjz1ejZfzH3/84cp1cu0v2y/C
pf+G9etM/Wwn1rdU/H5S+5btrl+9Bps3b4bERDkjN2/dgsaNG/Ny/uv0aUl/
ddbvjfOf+MQnPvHvFh/rI/a4FCGWa+6wxvrJly1fDieOn4RxH46DESNGwIED
+1n/Bj57IvXnN44NuHUr3kxfk8AH9u+HH374Qfr8/vvv3nz98/33yxnz+rWr
cOHCBZg7bx70i+wPn/z7Ezh48KDJ4Ak49NM8y0yKacZJSExg/QvYn1Bb6Htx
laODE966tdyf4eD3H+Dsz7Bd9erVYezY9+Gq/mxDUunSpRm/bx9nfcSbH6r+
uPYd6z/BulNtu28imP1b68/rgNg+4uD079dP7s/w4Itu0qRJvN7w3XeLfPmh
6p+YYOkX0PWr5csXXevWRn2rJraPKPhWfZK3j4RQ/jgexdIPz18/F+r1x/8n
0/7EJz7xif+34HtFEnKSJWtWdn/NlSsnH+eQS3+vb9+hPe/fQL83O3Z05M/4
8syzz/A41r3aGj+i4sfGxvF406Z9ATmEdnD83J8pM8xfMN8p6MSCVCjuAuUO
33Wtd9ovPv/cpb9YImIy4dh+ELDer918/rwuXMiXjw7rI8i36yPB+bLz1t/S
D8sf642+TrB/a1d/lMzvj2NRAun4+JhQyn/nzp3cjliX9eOHqj/qZ51b01C/
EO3P2kekOqjM7+fqjwpe/tu3beP6YZ3dj690ydAfnPGSeP4Tn/jEJ/49wTfT
0SQfOW9Zs2Vl9/sHHywCPXv2hBzZs/N7bqOGDaHVCy+w71myZDHHKco6fa4/
4/v07cvGapYp84g5fqCbJz8mLlbn2WMFHy75MLw7aBC0bNkC0qdPz/JSrGgx
iI+/xRmyps4y9SsJDWbMmsmf1ydPnXTpr0oXv4aHt2YyFStVgsNHjrD5Jvg5
euQwO3Z8803l+ANnmhhWCttH2PiRviHz7TPGX/+ZM2fysjx58pSSr7K/1f5T
qXIlXSfUTdfr6BHj++Ej8Oab/+T9UaGW/6RJk/k40zNnzvjyQ9V/hqTfSV++
6MLN9p+KlSsz+zG9dP0OMx2Pwpv//Kddn/Th4/9EPa/bt29jdVNMs0KFCkH5
VkhK9U/p+U984hOf+HeVr6nqM+584LesZvsItkWjw/55/F2gQAEua4x/CMDu
X3YrVLBz1aaNMeaiW7eunvzYmBj+fClWvDhcunSJx1m1ahUP27JliyLvqt+O
UpEPMHLESJ7mzZs3Xfor0wVr/EFAqDs5j+nM8QcFffn4xWgfMefXhMj31lf+
jWNnZf2CpG3yrfEV/p8AFC5UOEh+DM/Lly/xcTMNGjwV8vmnjCP4jxo5iufl
ZtxNT75T8dam/YLpyNp/PPgd2r8ODZ9tyM9/ox0xN+vjDMZPLf2D/yY+8YlP
/HuXz8ezOupAmvOo2e0jh/V3YnS4XgXed+vWq8tjV6v2OLsf/7Bhg3d2AHh9
hPfXKPixsbF8HsYHH4wDp8uTOw8L/3bOt4KUusCcfFk7g9+5c2ejDypXLqX+
Xq51uNF+gOM+cFxqbj1feXLn1o/G576M9ynGV7j56MqY9ZE+5nzfUPialFtv
/Tt36mw+J3N58p05wyPrj0pnzGE19MrD9MpjHjPcl8F8Xhf05VtB7dq2ZfGz
6efT8ePHg/IVwY64RmDnzp14PcCP76RY9a1AIMDtlks4cvsVdo//sfhFixaV
6mZ4Hq3D9VhC4KsUTI7+KT3/iU984hP/XuB7RRN/Y30E77enTp1kv7/8chqr
KzRs2JBHrWfOiV28eLFv+uGvhrP2BOX4EZPH6yP6Z+WKFa68lS1r9PlMmTzF
M+tefNXYGZz3is+SrFmyKvPjBhg/2vD5NbWVfHG+qB8fXenSZYz2kYi+tmcQ
vr+P7Qz90jH9/McOyT/DW5vjWXGMqIJv6YftI8HK/8MPP+R1zOlfTQ+JH6r+
Pbr3MPTL6rCfIn1Rf2v8CJ9f4+D372eOZy3sbB+xf6xcuRIWzJ8Pn06YAK1a
tWL5SB+WHrp16wYu52N/FT+17E984hOf+PcyH9fG4qloTpwsw/pr9Pv22bNn
2e+ZM4z++mbNmpv1Hw2ebtCAxZm/YIGjkmXUnayvrH2Erz+h5sex/hqj7XvH
jh2uvFesUJGFTZz4Gec79fbi2weNf/tw3Ie8/nPt2jX/OpuQDl9Pq2ZNZTg+
z4z364K+fDyU8uiv8ePbKvrr/+FH4/j7O+qn4qvsr5oPK+nH1wsrqAy3+DNm
TtdtHmB8nNscKt/TOfQfN26cMZ41YNlP5nvZ3xg/EmDzo1R8V33Sgy/md9q0
aXws0vx58335qaV/Ss9/4hOf+MS/q3zNmQkXykoFspjtI1Z9ZNasWWZ9pBmP
2wDrI7rfAqyP+Cjxqthf48EX+2twPoaoC7qKFa36yEQPljdf+moe586da8+J
YHOJrWC75FR5tZ7XtZ3Pa9P15/NFC/vy0ZV29NeEwg/VzZ07j+t3CPVT8J1Z
Q9e6jdEfVdPVPmI4u31E3Z+BbsnixZAhg9Hv8dZbb8mQEM+/YPrPE+x3ULCf
Z8rm1/DWbeT2EQem3wBjflRBV/uIv7Paujp16uTLTy39Q3PEJz7xiX/v8t0I
dQazZs3G7q/nWH1EM+sjAWjerCmP9tRTRn1koTAPV4UNf9Wuj3jxxf6anTt2
uuIY9ZEAfDZxgiQqlJ4nX/X9wIEDfL7oiOHDVVlye2jYX9Pabj9Q8PuZ67OK
65d65cUaPxIh1EeC8Z029tJ/v66fVZ7DRgx3hXvBwvn6I7XdcTRh/VlzvKeT
j/vaZM6cmcXBtHAdFC/9vXxC0f+AoN+I4cNcol5McX0VFUyuT3rzrd+W/nXq
1GF5adK0qS8/tfR38p2ixCc+8Yl/L/PF9dA8csL9rPVHsH0E/ez2keY8rtU+
Yq8Loia3McdIYn+NFz8u1prvG4Cdu3a6UuLtI5995pnn4KUg6/9so0YszRIl
SsCN69cdMc2jMCcJj+FtnPvXyHze3l9Y7M9Q80uVKWP317hiqqTVzkt/HOtj
6FccrjP93PbXHO1ubP+agLwevsh3719jh//880+QLZtRj23WvCncunXLV3+/
8y8U/S39ijP73VBKGfrZKbRu7VjvzeHY+iMBdX3Sq/wvRF2AnDmM9XJwnLSf
BqmpvzudpJ3/xCc+8Yl/t/iucM1DTnO2j9j1kebYX2NGa9Dgad/+Gitlawwo
zvf14sfGxRprVATE9hE7b1Z95DPsr5F08iolIURzxjJ+bfxhI3/Hrl2nNpw7
f5YHX9efb+++Owj++cYbkmQb1/gKOeX+A+z1xp18HL9z6eJFuHgxSv9chBLF
S7C03nnnHbh4Sfe/FAXRV6PljPsq5q//Dxs38jagWrVrw/nz57gM1k/eHfQu
vPHG61JaOL/Gbh9xpz3ANb7CiLP/wH7IkycPs1+lSpXh1KlTcP7CBbbO7oXz
F9j3KP25jfXOUM6/UPTfuHGTbL9z53gU1G/Qu+8a9tPEc1Gwn4KP9lP1t0VG
RrI574cPHZJEjh49Ak8++SRfI3DR4kXObHqefynV3zcO8YlPfOLfy/xgcoJH
FnzPNcezYp3Gqo80Ze0jhgQfP7JwAdcNDx9//DFbG519alSD3OYecnnz5rP9
9c80c91QlBH7a3btcLSPaHZ9ZMLEz+Qca+JRNZLXX/fRo8dAIH16Pge0bNmy
UKlCRQi77z6mP/Y5iHU6bD8IqOZnmPx+Hs9rdLh2irjGRYB95LUwihcv7rKf
u04buv6jx4yCMK5feqYflmWGDBkYH+uKoozVX1NTscY8OraeekCeP4Ru2NBh
kh78ExDX6DXGtjqd6vwLVf/Ro0ZD+rAwsOZgPyLox/qM2rSWklbvX+PQj40f
sftrkC+uy5I9e1a29lmxYsUgvV6mxrjddPDyyy8l+fxLqf4pPf+JT3ziE//u
8h1xFI0o2c31WM+fP8/i//e/X7PfLVq04HGeecZYE34R25PETqNXz5587oPy
GWWNaxg2jPNvxsWxNS/Q/5dffnHlt0qVyiwM90JR6+vUyemtCUFy3O+XL4fy
5cqxOZti/rAfB/etFeO/+uqrLAzHC6hAAwcONNa1LVzExd+6davyeW3VTfA7
Mp3Od75WCPp///33UK5cWbbOrUu/mTMk+7v1k/moH4bjGmciaMSI4Y56ltr+
aPNQzr+k6L/i+xWSfha/xEO6ftNnSPlU6Sfy3foZ/M8/nwqVK1dmdVanTljP
/uSTj41152wh+ehz/qVUf2f6xCc+8Yl/z/MVFSG5HiTKBM+Bl4erDmX9usf5
V69ehS2bN8PadWvhyNFfXWMrbjf/dut/zdyjdt3adXD06FHWf3QvlX9K+Tjv
d/PmLbBm7VrWj+JKLxX42M+2S68vr1m9mu2PfPzEcUiIT1Bk596zP/GJT3zi
3yt8nOvgnarmE6YOluYG4X+VmGfdi/jEJz7xiU984qdVvhyuySBNSl2RhSB5
5oLe+hCf+MQnPvGJT/y0zbfXQxNSd4K9EnIiHT8814QFRxjxiU984hOf+MRP
0/wEqb9GZGkgUeSDHVvzDhTz5+iV4ke1ZsQnPvGJT3ziEz9t8YUYHoGaMiee
Ef29NZUH8YlPfOITn/jET8t8Pp5Vs4NdyVr9O6qwIHz+XfOfIUR84hOf+MQn
PvHTLt8zDsuDdwrKEEEn8BW34D55JD7xiU984hOf+GmPb0ZzhmvSUVN5evI8
o2keP4hPfOITn/jEJ36a5HuAXWhPmiKC20v2iY2NgU2bNsHGjRvh+PGTQfm7
du6EyZMnw4ABA9ja3Z9/8QUcPnzIl497vqxes5qtUx8ZGQH9+vWDKVOmwL59
+yQhzcGLvqLLrdblPvoY+kVGQmS//jB1ylRTLrj+8fHxsEPP75SpU6BX715s
7dG5c+ewddVU5WHx42/Fsz0Dp0zW5Xr1Ymutz5s7V5e7ptTP+n8p6hIsWbIE
Ro0aBbNnz4YTJ04ELX8//UOxf0xsrG6/jbBR/5y07OdD27lzB7dff708v/ji
c91+h3350dHRbH2xjz7+hNlBtJ9f+aPcKrTfJ7rd+1lykyX7+enP7ID201m9
dTsMHTbctMNVh7TMR7tbcj3RfsN1u8+z5LzLP8qy30jdfl/r9jt+QopC1x9d
f3785Nif+MS/V/mJQefXmN+d+XVRFBEcLjr6KowZOxYKFizA19UW97F1pvPT
T1uhfPnyyvXUM4SFwVtvvw1xcTddcocOHXKtg27LBqBdu7aKvV+ByYWld6/9
nc7cU6ZtW5SL8dT/9JkzULNmDaV8/fr1ZRnN/nXmLMrVtNeId8mpy3/BwoWQ
MWMm1xrsgwYN8rSBiu9V/k7747N+7JixUEC3X4DbL0IhZ7iffvpJaT/cUyYs
fRi8/fZbuv3iXHzDfj520O0Xc+OGq/x95QKG/a7fuOGp/5nTZ6CWl/3q1Xeq
x78a9vO3u6r8Fy5coNsvo2S/ALcfXX90/aWu/YlP/HudryVqSn/PdJKQB02o
/IwYNRJysT30rPtNgN2b+vbp6yk/Y8ZM/ix57PHH4fXXX2d75bB7uJlO165d
XfL79XcpvEc88MAD8Pzzz0P3bl3hpVdehpw5c3K5tu1eE7JuyO8z5XDvEZTr
1q07vPyyJWfca9q1a6fUH/euLVqsGLuf4b26Xv16LG/t27eHEsWLQa06tSUx
S/LUyVNQrNiDLF9hphxyUa548RJQ29zDzllCK1ashAwZjD3jSpcupct0g/pP
PMH3aRk6bKhU/pK8Fvy8cLoRIy372fvg2c8ztfz06dNZnPR6mT5WzbJfS8h4
X0Zu/65d3Pbbt28/3wPGsEM3eMllh9fAef7t27+f6Z4vb154vtXzrPzRfrly
5uDPDCan0P/UqT+gaNGiLF5YWAaoV0+0Q3G2F7LbmXYv+iBLOyxDBr3eUk8/
37pB+w7t2d56hv3c5f892g/3Z9TlypQpxVj47DPyGYChQ4c6SCpH159kh//h
6y+l9ic+8f8ufGdcP4ZvrjSD7FqKTf+Ne5HhdZo7d262n2v+fPn488yLP3/+
fHb/2S+1tQNcvnyZ3R8D5n311J9/SPyr5p4szrlD8TdvQePGjfl70OnTpyUk
2+vkx816HS1R0j/+lilnPtMsOTHLPXv2ZHnJkjULLFu2XA5P0GC//qxUFakh
lw6yZs0Ky5cvl/TH/DM5hXvqqaeYDiVLloLL0VeYH2a7RcsWLL0cOXLADakt
ADxNGor90X6ov2W/fLr9Amb7iJf9uf327peSRPtV0+1nPWNO/fGHxL/O9pz5
0dV2dyveth9+zjjsd/XqdfhRl0tIkOXib8YzOevd19t+uh2yZGV7KYr6az52
6NmzFysXtN+yZd9L+nP7Kcq/gW6/dMx+JeHylStm+WnQUq+vBZj9stv2C+Lo
+vvfv/78XCj2Jz7x/xZ8ZZgmxdNAqOG4YMFSNvyqV68OY99/H65GX2VplS5d
2nie9emriB2cP2nyJH5/WrRoUVC+9W3pkqX8ebZ82TKP2G7+0qVL+PPMeb+7
oj9PsuvPDwwfP368Lx80W5dolDP3TLbkQtH/+PETxr7Huv6417Dlbt28CeXK
leP5ZPv0+vBVzotfrXo1+IDZL5r5lS5TmvHl9v7g5W/xcU9mK5+2/YLrv3TJ
EvPdXrffcqf9vPlLl9p2X+qw+xXLDoEA/JvZIbTzPzpasN9/xkOo+h87foy1
OaD+9l7DADf1525Z3X5W+8X0GTN9+X4spx9df3/v6y+l9ic+8f8OfM/0NMcX
zRVDnJaszopPPoM+z4LwcYyddV+bp7/Hhcrfvm0bf54dOHjAO58O/raft3He
gQOGnKX/f7/51njHypaV3Rv9+KL75ttv+LuZIRea/jguMGA+C86cOcPLf/iI
4VI/Nva3+/F98xmk/Mug/cT36yTaH8cOWs8zfA8Plf/ztm1gjUHZv/+AHRSE
vw3lAsZ7+YEDB6XQb74x7JBNf7fm9gvh/P/vfw25LFmzwZXLKru7lGFuypSp
hu4Bw36WGzF8mMJ+dP2ho+vPnVJK7E984t+LfGkvHc3BCyLryp+PkDN2Kev9
TLwfJoE/adJndru9eU/34yfqem7fvg1q16rFZMpXqOCOq+BrTG4H1EI5/R5U
AeUcGo0bN46F1albl82PwDH9OP4Ax8i9+eY/YcP69S798duHH4xjealbry4b
l49j+uuiXC2UexPW6XIqN3yY8dwqVKgQT/Hor0chY6ZMkDlTZnj00UdZ+NNP
P+0oS5kfiv5eDvvMkdFHsF9S7P+Z0D7Cn8k+fMMO25kdUK5ChfLuOAo+yu3Q
5Wqadq9o2k+My+yHdqhTF46jHYYb9qtR07DD+vUblBpxObT7yRMwFO1e17I7
yq1X6j/MtF/hgoV4+NGjRyFTxkyQKbNuv8cM+zUQ7Kfih6K/V2y6/v7e119K
7U984t+L/OBszU5Lc0b2kvLTxAgznmcBfj9MCv/ypcvwYBFjDGGDBk/58jt0
6ADPPvss5MuXn98/c+fOBatXr/LNsS2Xl4/By5UzF5vD6NSfjSHQw//xj3/A
ww+XNDgBe8wntu0OGTLUQdIEuSfhoYcftuOns+eEDBnynkv/Lu90ZfMNypcv
x/PboEEDJjN69Bh4663O5r27ok/ZaEpfVXyV/cuULsN4ERHO+Rn+qWHYlcuX
oUiRwkxf7If3k+jQoT0882xD0w5GuebKmRvWrF7jI6VBh9fRfg3ZOBfLFjie
07a7LSva4WHdDs45FukC6ZkdnEXXs2cP9p5syYnjfFlbDJMb4spb165djGdy
+Qrc9ylmv4Buv9Hw9ltvsXDj2UvXH11/Mj817E984t/7fC0oy7v+5B5Dq0rX
ao5h90PWXtwnyXxsBzXaZ7PB8ePHffk4Z4I/XwIBds9Zt249qMvF5hct9qD8
TNI/69atU+r/0ksv8Tjp04fB4MGDYeeOnSw+vjsbY+4DsHPXLqH7TXPIpdfl
/mXL1avD74m4roXIfPHFF1lY7Tp1mJ81j6VylSoQH5/A1onA3/gs9ir/YPoH
sz+OP7D6a6yQUO3ftm07o38kO9rvmC+fzXlR2MGdQ5lf9EFbzrI/vu+q9Jfs
EEhv2G/XDm4/0Q4i40XJfgH4F8rt3GXI1bHldu3cIen/4ouGXJ26dRjfsl+V
KpXZOhjMfgHRfupipevPcGnx+nPHSJr9iU/8e5EvzslRp+63pmxo3jLB+F/K
fL8Wn2eh8D/86EN+D5n+f18F5a9cuYr1b0+cMAGeb9WK3Zvw3tO1W3ffXK9Y
uQLmz18AEyZ8Cs+/0IrdR1GuW/duLpHw8Db8uYftvGJKuM5CngceYGFt2VxF
uxTCw8O5LtiuLLpr16/BAw8YbQJtX2snhVlyNapVh6ioKDY/EucqYt88uojI
CN6eLGqmuf576x/M/qVV7f3KlGT+Rx+O4+0IX331laeURV2p2wHtN2HCRGil
2w+focwO3br5nn8rV65k41Im6nKW3QO6HM49ddJkO7wp8a/rdsiT9wGWX3mu
KUCb1uFcF0vOSvv69etsvms6tl5KO4GpQXibcOaPY0wN++XV7ZeejXFBFxkZ
adqvMHiVv6LIPL3p+vvfu/48ElF6E5/4fxc+1kfscSlCLNfcYeG/q+7DE3Ck
r3nmWXy/DpWPY9mtd6whQ4ckiz9t2jR+D7LGUYbC/3LaF7bcvAUSp0f37q40
RX7HTp1YGD5/RNejRw9BboGL36ljRxZWjcnZ5d+zhzHHFOeKvv56Bxand+/e
XNdOnTozv6pVq3iWv1RSybB/aT6etU/I5Y/2CwSMNnGxHyMp/C+Y/YzxkEZZ
h2Z/0e7zuI0M1717D95Wz+0n8N/U7RAw7See/7L9nGM6NejY8U3D7jVqSDxr
jqlhv9dN+/XhmnbqbJwvj1at6tKfrj+6/lLD/sQn/j3N94ok5ET0cefLESaF
i3oa/9zt/f78xYsXsfWmUAb7Z1PCL2OOxeyk36c8nUL/UmaeO3XqKPFHjhrJ
54pcjb7iwg7V790YljdfXsmgI0eO5PdDXF/byR861Bg394D+/izqNXr0KLsf
QueWeKgEXL9xnUOt99DGjRor9U/SSQJq+/PxkK7xI+ryX7x4CWS4z7Df27r9
UsK3xtJ27qiyn7f9rTpUZ91+omN2MOfeRJvzmUX+kKFDBTvYjFEjRvJ5Mrb9
bP7QIYZc3rwPiNmDMab9rE+JEqL9AFq1eoH5N278nFJ/uv7o+kup/YlP/Hua
b6ajST7uvPml75QHcOpkH0tje3FAXm/ci79u7VrInDkzi98mPBwSExNSxK9T
pw57x2varKkUN5j+2N+P95mmTZtIkabp725WH/muX35xpRCh3/MxDJ8BYvrT
vpzG38t3/7LLxe+jP+ux37t0qVKSVjPxPTWdPS5ixYrvJf0LFizoeu46y9/t
kmZ/fLbb61f4l//6devYvBHMU2tmP+ceBUnj16lTm6XVrGnTJNnfsDvar6kU
C9/ZrWeLaD9Lum+fPob9dJ3FkC+Fd/1fdDknP6KvIVdGsDseZ86cydt48Lhi
xQpJ/0JoPz2sY+dOSv3p+qPrT/6adPsTn/j3JF9T1Wfc+fCM4ymr+m3nyno/
w/kZfvyff/4ZsmXLZjx/mjWDWzdvpYiP/b249qVxv+gsR/XR/wKTy2HIdZbf
73G9yLD0Gdi9C/fVcqZljIkMQJMmz0mg03+d5mtOjxo12sWvaz4/mzRpIuXx
4qVLkClTJhbWqFEjibdjx3Z+j8U1rZ36S5HlQ5Ls73q/9ih/234B3X5N4dat
WyniR13wsEMQ+0dduGjbnT/njcNfaL+wDKYdRrn41phWtIOYLrN7mGm/kaNd
/Lp16znkDOFLly7a9mvcSNJ/x44dvI6z4vvv3erQ9UfXn8ol0f7EJ/69yOfj
WR11IM159MoHiyPGVkdM0N+JL0ZdhKiLF+Gi/sE2arxm33nnHfb7on6/4W3l
Ziq4VnPuPHnYe1nFipXg1B+n9OfKBTivfy7onyjzGBMbI0hpbDxgZEQE259L
TO/okaPw5JNP8vv9okXfCUqYcn0NOVEjXFsA5wRabfqLFi126Y/v3MY7WCn4
Q1j/3OhzN3g4ttJZclyulCw33XwHY3KfTXSVf+vWrdn9N0uWLLBn717md+PG
ddZnjffDog8+KLVDSKeD7Mv1V4VYR1yDHe106aJhQ7Qf8tF+URejWFh0tLym
FNovj2W/SpXYXiGW7YzPeXaMjY2V+GiHvhEOO2iGHZ5i9jPu94tNO1jnH+4j
i8/XQ4cOS7ow+wl2X6xYT7Sp/syx2jLQDlbIdNF+nzntB4LdUe4UT3Om036O
4kb7YRjaby/aT1cQ1xfHMSPoX8S0H11/dP0pgl3627HVEYlP/L8T3yua67fm
F9G7+rRlyxapz9y4twSk37hvmZiItW6U2Fdrp2Gv8zB0iL33GIrycfN6GL7b
4ToOuLeZuOfoS6+85MqjIWeki3NRuVwgPee//NLLSm3xPRLXR0BZXIMa10J6
7PHHOA/Twr3QLTHLhijH9gsLWHLPwGOPPsZ1ZXK34l1IXGOUrc1g7pVbVX+O
5chuvD9myJAB5syZ42EJme8V7vy9Fe3nUf6WHUsULyGJDnOsN+plf+caHeE4
b8VkMfuVrwDF0Q5htv1efvkVV0bbmPMsuFxFt91xfzaV/j9v+5nv95Y9m26H
Z3T7PWbbD9dRi0+Id53/KGfZHcsf1zDjcgGH3YXy3H9wP+Q31+TA/FV9tKq5
dnkAMoTp9ps7R4qvtg1df5b7X7/+1GGh25/4xP878DVN2LtKc+KCpK45vjrj
C9WmrVvF55l9L7PvdwHX82zk8OF2XOG+Kfbd4mfYsOESf+rnU6Fy5coszYBD
FsemffLxJ3Dz5k2TZdfppk6ZCpVQLiCui2R8z2vJ3bppZ9Ch/969e9hzy7l/
PD5fL16MAm4FTRTX2PtxxQoVXc/sNvo72MWLlzyL/6B+T8T7pVhGOPZg3oL5
IkConKr5odh/69atnuWfjtdHikv5GzF8hKv8VfYfNmyoxJ861bBfejGu+cEx
iZ988gnbK8RZ/lOnToEqaD9hz3qLj2NKP/n3xxAnyDn137tnL1s3VJYNsOck
tiG4nJnO3r37uJz43DbsftGz/A8cOsjWmbXOfzwW0O3nnuPj4ej6k77+L19/
SpcE+xOf+H8LvubMhAtlpSKllXznVEKdZmrw8VmA4wxXr17N1ozGfbASEtzv
Os40UW6XKYdrfh87cUyXSwiZf+nSJfjhhx/gp59+gmtXr3pr5uCLctGCXDD9
z58/D2vXroVjv/8ePHN3sPxTyrfst2rNKtMOxyEhPsEd2eFsu69hcsePH4fE
BEsuOB/tsMG0w9WrV0PW/7Jgv6suuzuh9tfz5y7A2nVr4XfBfvdC+aeUT9ef
yv19rj/iE/9u8N2IIBkUPZyZ5NUbzRnToSPxiU984hOf+MQnvvkd59do6rBQ
0lPFV+fGOwXiE5/4xCc+8YmftvmucM1DTnP89s6ATy7lZDRVCPGJT3ziE5/4
xE97/GByHvLuOpXLg+vmJvmziU984hOf+MQnflrlO+IEGVvrO19IzpCPtyYE
EZ/4xCc+8YlP/DTLdyUrkzRNlAmeAy8PTeGpEZ/4xCc+8YlPfOLrTt5LxJmq
5hOmDpbmBuF/lZhn3Yv4xCc+8YlPfOKnVb4crskgTUpdkYUgeeaC3voQn/jE
Jz7xiU/8tM2310MTUneCFQnhuoVLli5h+1B9PftrOH7ihC1iynv1MRnB3joH
4+/csR2WLl0GS5cthevXb4BLxMGPjYuFTZs2wcaNG+GEmc+U8FWBV6KjYdXq
1fDxxx9DZEQ/6BfZDyZPnQL79u0LSf/4hFuwc+dOmDxlKvTq2QuGDR0Gc+fO
9VhXy5aNj0+AXTt36XJToGevXmyN77lz5sHV6Ku+5X8r3uBNsXjDhzJe9NVr
ydLfr/xD0d+r/HFtLDzPRuvn2ezZs5n9bgc/+uoVtv7WRx9/otsvktlvyhS1
/YLxd2zfCUuXLIUl7Py87hFXg4T4eFi+/Hv44P0PoE/f3vDVV1/BgYOHPMt/
3969+nm/FJbpH+v8x+My/bNE91vC/JcyvlN/3JtmtXl+RuA+Mf0iYSrTb3/I
539crHEdbdr4g26Hk576p5b9Y03exk0b4aTEu73n347tO5j9sCxV9rPi4v4B
aL9xH4yD3n36wP/p9jt48KAnf69pP8NWS2w7ImvZEjNsGeM7s75+3Xozvtr+
vx87dsfuv3fy+id+2uInuPZ+1yQp/ls4fLdwIWTMmNG1vvKggYPUuXblzWao
NfPm/378OGTNkoUzd+/Z44pjueir0TB27FgokL8A34vL2I82+XxnfKzOHTp0
UNqbQ9ojJBCAdq+2hesx4n1N5p85cwZq1qrlWsMbP/Xr1/Pko1yNGjXdXP3z
RP36nuV/5sxpnVfTsZa3seZ1/SfqJVl/r8CU2n/hwgX6eXafo0wD8O4g+zxL
DT7u35be3KfXWf4B/Xfbtm3hhlDv9dP/2LFjbI81K609eH4q+EeOHoHq1R53
lT/K4Dlq7+Ngp/3aa6+xeAGFvcVP48aNpbwe1us4gTBBLpCOXw+YHtMvRtwT
DwS2xuoyY8fo11GBApxv7et8O+zPeGPH6Lz8XKe+ffqGVP4p5R87/rttv3Ro
v92SiBX/yJEjUK1aNWX5G/bTXPz2aD9n+Svsb9hPvv4KFijI46nsP2bMmFS/
/u729U/8tMgXYngEasL/FStWsP2i8BrAPU27de+mPzPr82tk6NChHvLCD5dH
6PyGDRtK1+GevXuUoJEjR0KuXLlc124E3tdSwFc5fIdGTt4H8sLzzz8P3bp1
Y/u24T5dFr9du3ZK/U+dOglFixZlcXBfrvr16jH59u07sP1gatepo+SfOnXK
kMP9vMJMua4o157ti1a7dm1VscAfJ3W5B4sZPF2uXr26jPcayhUrDnUEuVD1
V4K8vEO0P+7Vfh+eZ/r9t5R+nnXv1hWeeKI+t6PqPEsuH+2XzrRfK26/VyAX
22fNeE681q6tOnFH2s7zc69eH3HyE+IToVKlSiz8vvsyQJcuXeDDjz6Cli1a
8vMlMrKfq4RGjBiu1z9ryJ+axrFqlSqciee+6PZa+uXV9Wup69e1Oz8/LZm2
eH4qym/kqFGQ07yOAgH5metf0B7eQew/yrxu01l735jlH9G3jzrxVObb9jP4
uHev8/zHteu5/fT6MtrvY9N+6bj9Il384cOHQ83qur2q1xRsWJ0dK5v2Cyjs
h/KFChZg5f/www8r7Y/7Safm9ecRw98Rn/gp5PPxrEK1yJWs1b+jH5586il2
3ZQsWQquXLliBmvQUr/PoX+OHDn0d60b7rxo3nWhUPmzZs7i91VrDyv2/qlI
qkiRIiw8V+5cMGTIUMiXNy9/90wuXxmmu2vXrsHmzVt4WVpxbt26BY30dx0r
r3+dOe2S7dmzJ7sHZc2SFZZ/v1xiYHoH9u9X8nv27MXSzJpVl1u+XEozQX+3
xr3ixbxY5Y88pZx5LqBcUvV3RVd9T6L9nzLPs1IlS8KVy5eNoEQNWrRsaZ5n
OeHGjRu+SYXKv472+3GzYT9Ntt9zzH7GM+b0X6d9dZg1yzg/H8B9X6X2O5k/
Q9jLfsGCBVJGsU6J/rjXLNcvhPKfM2cuk8N2upN/nJL0v3btuq7fj+y8EB3q
h+/iVh3o9OnTLsaD5nWUO3duGPLeEMibL59ZH4nwLIeU2L9IYYE3ZAjk57y+
t/384/bLa9tvL2vfksvfsJ9xTS+Yv0BKBuuy1l7BaL9Q+XO+nWPYL6Db79Qp
OVCXLVjQaB+ZO2+ev/KQsvJPzv2P+MRPLb5nHM1VkYHjx4+z/ge8f03H+rjp
cK/OcuXK8Wt4xvQZinqQCu6TRwf/YlQU5NPvTffffz/MNu8b/H7hSBaP1atV
h/fHfsDHX5TR37Ht97qk8z00UHtq9gf7e613rWXLlkkRr1y+AtnMPebHjx8f
Mj/6iiWXDv4jyin4osP6I9vTXr9fMt4d0N9X2oN/As8z61xSnGeqsNTkW2EY
z7BfOof93ElH4fmZ1zg/rXoz2lVVX+7ew6hzlC5V2pXO5s2buX4zZ85wyXrx
n332WSaD7/dJ0X+JeX6i7LLly4QoRgLVq+vX0fvv833psE0U89fHr30kBeVv
8a5GR7N4pc3rNsLBS+3zj9kvv/v+orJfj+7defuwM1m0nyU7c8askPnMfgHT
fmaYqEAhsz4yz6yP3M7rT8X3QhGf+LeFb0ZzhouIKVMm833RT585wwOHs33J
7bbcdu1edcl6K6NJX7347Tt0YGkPHzYcftz0o+/9wpIS+cZ9LcDfs5LKl1L0
VMzN375tG8/rgQMHJblvvvmG3YOwrYK1NYXI/+a/3xhtHFmy8jYqL754/Oab
b025bGz8rUuJ26C/MlqQ8sdxpKwOFzDPMzPW8OHD+PnH+hhe9epDSRlfdD9L
9tsviwiRO5jnJ44n3rx5k3d/je6ea9yE9UM0a9bMxY9PSGBtA6j/W291Dqn8
jx07xt4TkPff//43Sfpv2/6zrd/+A0HtX6Z0Gam9Qu1Sr/xLmfWRPtJ7hFfC
yedb9huq2+/HH3/k55/VviWm+Fzj51jcZk2bucjYl5MnTy4W3qlzp5D4ov2+
ZvZzRy1g1kfmz5t/268/VeidvP6Jn3b5HmAXGh3ea/GaKFioEA/59eivkClT
JsicOTM8+uijLLzB00/7ZUD6rXlwRf7aNWtYuth3ysbc/2jWRwJ4v9/r1FZR
TPZ7ljyeNTS+On3vCBr7aLB9x3aoZY5TrVChgiuFceM+YPe9unXrwonjJ2CY
/rytV7ce1KxZE97855tsj3YV/4Nx41iadevVhZPHTzK71Ktnyr35JqzT5VQ5
Nni6XN06bJ4KytWtW5/z1m9Yn2r6+/v4l791nhXWzzPL++jRo/w8q2qeZ08/
8/Rt4bNDogY7tm+HmrVqs/YA0X5O/deozs+AMJ7VwW/SxHye6fURJz8h3qqP
pGNjWUIp/3/9619G32SuXIwfiv7Yx7p9+zbd9rWN87N8BXU5OCTt66iPOoLS
K/nXfym9/iOOn7WDUu/84/YrqdsvJtasjxhtYnsU95fnmjQx7Ne8mStprI/k
Qvvptn++1fMh8bn9cudifJV6Vn9NlSpVoFLlyvq9tiq0bdcWpk6Zypgp0V/y
ugeuf+KnXX5i0Pk15nf9D8dt4TVRvkJ5HqNBg6fZtTd69Cjo/NZbimevR040
D2Uc/JiYGCip3ycw3SVLljDvHzf/yNu07fuFs0BlV1p6zwqdL+rvTF6WNn51
6NCetb3mM/u9recEzrV06t+zZw8W/o8n/8GeZdY90JLD9zPsQ3fye/Yyxpw8
8Q+UK6mYExIw5WRnjR15EnkPPWzLBGy5oUPeS5H+XuXvkvEpf36elS/H/Ro8
1YD54bzft95+i+lfXlHHSyn/dW6/vIL9csLqVatdyePXGP35UbJUSfv81H2t
55mq/Q5levQw2vvLlHG09+tu6xa7vb9Ondq2lEf5JyQkQpEHjTEX77zzTlD9
sZ2xYcNnWd8S1y+3fX4GO/9LlyrDzhfsP7ld9hf5vP7Tp68c7JJOHp/dX4La
Ty7/7rr98PwrXaaMK+Utkv3qBOVjXUJtP7n8+fyadM65OQGoXqM6/MHHDKVu
+fPvd/D6J37a5eN7YLA0LMkXX3xRus6mT//KrLNXhvj4eBgwcCC7TnAMGpMR
Kj+aI7Hg5WK4AQMGMEaTpk25n9WeKt0vVHkW+KXKWO91EUniS9E8fe3QYkWL
mvMC7PrB+nVrlfq/9PLLvN6RPn0YDB48GHbu2gnr1q1nbSZGm3GArRMiyr/0
0ktcfxy/OHjwv2Dnjp2sXaSeLsfmQqQPwI4dOzhQc8gFkPfee0xu/fq1Oq+e
6a/L7dyVbP1Fh+/q+ImLjYGYuFjzdxx7B4zBY5zxPS4uhq2jYrkXXnzJPM/q
st/Tp0/n74bsPGPnRIDVGXxzl4zzr2ixoryMrOO6des89bfOz6bC+bnZah8R
zk9RfvpX0420ddsu+m6RxMf5aha3VKnSAknNx2eodZ5t27Y9qP5FixazdTP7
CND+wZwlb7ePREAw+6fG9e96j1DmKvn8Af0HsOuvqdD3sunHzbyM9kj9NYYz
zkej7BYtku3XvVs3fv2XLFkyKH/J4iXmvKWAbr9t6kLQXYWKFVk9Hcfcrly5
Ej7//AuoXbsWt32TJk2SpX9q3/+IT/yU8p1xvRjhbcLZuY9jzi5ciGJzVsLC
MsDP243rKCKin9GfU7BQUrLtycd7Ac4tzpwpE/z22288irM9lSevGZq7loLT
7HF4qvk1oerv5UT+ipUrYN68+TBhwgRo1aoVy2dYIIyNu3cmGR4ezu8n2M8i
Jnb9+jV44IEHWNhr1lxhh1yAyXWU+Nd0uTx5DDlpjrHu2rS2eR0tnhmM6z7J
vOTpb5V/nF7X4O01Vh1IbMMRvrP8dOzIE2sTbp9nxjjRvGxu8jbzPMO5lFZ/
jhdfnUH//KNbuWIlLJiP9vvUtp9e52P2c7i97Py8DzJmNs5Pi7/JOb7Jwcd3
4vLm+G9cx6dL164wbtw4NldcLJuK+jMomGuBc0wDRtxQ9Mdn2Xxdv4nC+RkQ
9Qty/qvqB6lZ/k6+33WbUr51f8ko3l80sz7p0b6FDu1njavOmDETdOlm2K9l
y1bSOc3t56N/ixYt1HFDuf50RXFdAKvuu2HDxlQv/1Dc7bQ/8dMYXxmmSfE0
MDi9zPZ+rPe//sbr7Dro3bs3l+3cqSMLf7RqVSXNqgr5jaq1yKhTdVzrS2f8
a/B7toxmtqdK/fN+mtn3NavdNxS+Sn+L7+3cYdOmfcHvT/Pmz5f079mjBw/D
Z4ST/GbHTkzHatVrSPwePXpy/S05kd+po2EHbMcV89RdwRNdx06dzHpAtRTr
z+ojjn4k50esk1j1EUzB6McKwMMlSxnnmf69V+9enN+pk1EuVR+t6slX+SXl
/LP+T/tyGthzO+dz/TENXPsB/bFdS5TeLIxv4utpOfg4r7qyuYaF3Q4fgHLl
y+vvwe8wZuPGz3E5Vfn/dfovvhbQhx99mCz9p02bZp8TC+YHPf9LlyrF8tY3
wq+9InS+Orb9v3QZYxx6Hz5eJWnXnxcf391q1nDaz4jz44+bTJsH2PpGqvLf
f2A/VKos2M/sQymv26+r2d/Y+LnGnnx0p/8S7Pfhh0r9raPX9Yf1dYv/H+cc
PR/9vVxq3/+IT/yk8D3T0xxf9MPo0aPtZ4l+/hcvXoK9V1ucVi8Y7wfW+pD+
+fTnYzu+9czC9b3KPlIWypYtC4/oH1wHzFqbCcMeKVsO1q7xa3M2+6ED7nmD
SdHfqYkm+vmoWLp0KZZXa7y95UaOGsnLM9qc3yjycc0vts5a3rwSH9dLsvRH
OScf5dJZckKukRcw26Fx7VqnGzZ0iC2XCvpj3zyOr4iJuWF8j43R7Wr6xRq/
jTgxrB/GSkQ6z/RPiRIl4Ma165yF7/Wof6NGjX35UmGG5NT2t+qyWA+yvOPi
Ynkei+nXATs/yxnnqLW+nXF+6mFlH4G1a93nZ9zNONbej/bEfp/Vq1ayPi1c
086uo3mX/8iRo4z2mwz3wbmz55Ktv6Ufvk+o9BcP1nyXiIi+IZ//KSn/Mua1
o1qfNSV83EMinXAPQbuV0+3ktF+J4sWYn3V/EVPCvke03wjdDtjvs2r1KoX9
vDM3arRhP6yTnDt3Tql/KNdfIXPNli5du4Ssf9B4qXj/Iz7xQ+VLe+loDp4j
9sxZM6X3WlyrVYxjzUnD+7Y6R+66kjOS5YXXtf3uaK+lrGrrZ++uCxf4lksp
xzoGwfjY7oPjc99in7f5PjneGnnbpW6dOmCMMWgixf3yi2lcr19++cVV/tgm
juGlS5eR0vtSeKfdtesXF78vl5PHH2BbjVV2u0ye6PCez+TMcZb+Z1Ho+qti
+5W/dZ5ZnxUrV0rRCgnnmRcf7WfYrjO8rR+vsX1IQj//xGAcx8Ls18weIxKr
16Xktg3/dqD5bN2z4PwY/bx/IK/Rbzb2/ffBy+F68tYY6JYtW3qnKemi5tep
a56fTZr6Xv/o7P6TPq44qWV/MY40T983ReN7716W3Y2Ptf+MMzaWc8DLdi5b
Bux164Lw8T3K6vd8X7CfM3aift8taY4pb/l8S0/9vZ3G02Hr2+t5xvF7qV3+
wfi32/7ET1v84GyNp3Xp4iXIlDmT0ZbcSG6LxD2grGt3xYrvg+rhJKr42Ka9
b99e2LvPOOK63vv274P/+/IrPiZh7tw5bE8wXCPVL7XSfN2EPso4Tons5npj
lk7nzp1VZN2r1Gz/qKgLkCNnDpZG586dJf1Pnz7DxkVgGK7L7XTGmNZ08FyT
piCeLLhOaIYwo50X5zW55eqw+1OTJk0lf1x/MywsPWtbGDXKvSa1Naa1qTQ2
zrZ/cvT3DvMu/8uXLrG5vZiXRo0aSnwco2usL+d3nmmQPUd2qR577tz5kPmi
Q/tlz5HTbD/oLEXer5+L+NnHzs995mc//N//fWk+0wIwZ8637Jy9ds3av8if
P2nSJHNcQka2P5FX+eP7utVO+R0bExuKNm4+tvfnsPTr/JYyvsi3+k8ipPGs
Xozg/GASRttiwLhuQzj/smfPIdQpzOvWg79//wFus737bDt+9X//x699tN9e
dn+5GhJ/0qTJTC5jJrSfk23LrFmzmp+faL9Q7r8q/pIli3k6uB+mV75U+qt8
k8r3ZxCf+Cnha0FZr7Ruzc59rJPj3g7ocF3kqlWN/RcefLAoX3dbla7mSl9T
xvPJocd8SrlXKjEhke0Ni59LF6OgRPESrH/+7be7wMWoS7p/lNlnoeZnz5FN
ekcy2lNdsZnD8ZXYfn3w8CEpENfMePLJJ/l72KLFi136Y5uJ1ZbB5uyZ4TNm
TufsiRMnupg4n8OW+4PrP2PGTIWcrVeTJs3Y/Qvv85Yc4wlrmBty3uWv+u4s
/5Ta///Z+w44KYrs/x2CIElykByVHCQHFT2RJODPAEryJzlIWILhJ5I5RQ/U
EwSUU9KJJEVYTnLOeUnCKShI3l3yssDu1L/eq67qqurqntnZWe/8M/VhmJ3u
evWtF+p1dYVX7Tu8LOwsVrKz6jVqWHZWTDsLUsXPmcPuT4L8+XyGCZ/pbyie
qyfbH9cfLwfG5oPh32u/KMeHsiAfvwGxZ6dNmyb6ma/9b1diShyjvdUOCxYs
KOa63OQ/fNhQ7D8c++knhf8T/z6Be79l/vT2B22ZtyP4lCxVCvPC3tQ46xqf
awyH/kW7TYjD71ISHvyOE3hm+Yv+iNJuU2d/Wxz7o5xsgaw2o/5YunMniXw+
fRqub0b9dX3Nk//27V9GjIIFC1j6U/PJ9YK1sjAHC+1Vru3ymBgRlwTKiaM+
zVFRF/y0+F9zjvC2/wj+/Ykv78kxl67iHDl6RMTWyOjLQPshNYQPgPPPFixY
4OBERfAr1wJz51z9ou6vMZ9fs23bNmWuxyc9m/h1mDd2w8+RM4fL+7WTpEOH
V0TZOXLkwPgsJUqUsM78ZWW8/NKLRv537twpzjWDMZmnn36a1KpVS9SxMi3r
bvI9BzTQ5c7F6XIh3WOCjsWA4X5Olv+unTssPJ8Bz6bzkr+LyFwvh6J/WC9Y
oAA739WXEeyspoh1n8myMy98e3yLyf8SfU92w5f3OYH+QAaw7xf2YHP9w/l6
wfK/eYscnzXWyH+v3n3wft68eXENZJYs9nnZsK/5zO9nBJUOA2MaMH6Ecduj
nefM6fnbU/643efMkd3ir6RyJvVL1D7VMlgpGE/D55wzldsSrJHxwk+N/u12
q2Paf4t2a5C/Oq7J+iOptT+7P+nD9cgmNffu3Rv5Z/qrLPQBdHA23u+//+7K
P+jvgSxZMa+tP3f/16tPb8E/zOXBWX6Ay/HATr/77jsDJ2b8QPzr+P+J9h/B
vz/x8Vxs3neRczn2Dtv/Hz1yjFSuUllp99BPx1jGSvl+1zorNUkl/rat24Vf
hHkcdWENS9u3S36Nn+WtfeDdyw3/oVy5lHUqcZcv2RAKT34yY/p0Uq1aNSmW
uY0HZ8ZOnjwZ33/dEuxZrly5iu3nLd5g3yuM4zj0aOHDuAH0V3S+oH8Uj+9K
ZvkzusoanY8+t9rjO2gg+ev8m+QfDv0fO3pU8Md1UQjtTJ7LN+M/9FAuRf+X
L192xZ8+fQbVX3UpLpz9vM1P/f8kqr+79P03WP63bdsusA/FHjJiTpo0Cc9K
keWfnfYVXn31VXLr1k1P+U+d8nlA+5flP+OLL5h9GtoBrF2eNAns866x/fF2
5NNsRe6XlDL2D0LT//bt2xX5630fhlfaVf68r83zXr7krncTPqRtEs8gX5P9
T5qs64/2ZbPnQP2xtWbu/E+dOtW2j0OHAvq/z6ZMIQWl+Hyy/GEv3C76biJV
0ZZLOvnfP6r9R/DvY3y3TFJN5Cvw96WLl8jadWvJLyd/UerhVwnVijoZChnf
XMx/Dh+e5Qf27yOrVq/GWO+nTp6yYjkHh5+QkEA2btxIduzYSa5fux40fsIV
SrcJ6HaQG9evBc1/QkK8hbeDXL9h44XKP9HzhUn+Fy9RO1u7hvz8C7ez9MEH
/cG64tWr15D169aRU6d+Rf2lF/8w/wQx2yEmCIw7+uX5p3SQP/K3bz9Zs3oV
WQ/2eeqUI9Z4euLbf/7/0f4Tab8DzoRYuYrpj8W6Th98WL/80/HjZMOGDSQm
ZjnZTtvslYQrJsL7Rv4R/P+P8a1y/MoVZ928ytfpCdF58qpJBD+CH8GP4Efw
I/gR/PsW32/qzzjr4ZrHldb0W6uVX8sawY/gR/Aj+BH8CH4E/77EF+tZtT6Q
X/92qwfmkXObMyrVMVU6gh/Bj+BH8CP4EfwI/n2P75bN8dvvldGtNs5M3mtX
IvgR/Ah+BD+CH8GP4N9P+LBOSpTi1+EClO7X/tTz+5WbRNTCL9/2R/Aj+BH8
CH4EP4Ifwb/f8f16JRxQvBSlrNCTzoS5zAh+BD+CH8GP4EfwI/j3F74TIkAF
5Qt6JUX3xq/n1HiM4EfwI/gR/Ah+BD+CH8G3/ob9NX7zvWDKM+U318a9hAh+
BD+CH8GP4EfwI/j3N77jvt+Fzq/+Xr9+HcaYHDRoEJkwfjxZtHCRFIPUrZZq
MX7THQ3/2vWrZPWa1WTS3yaRYUOHk+HDh2E8VDjHzFww+wFnXCAdreMwSjN8
2JtkOqWDc7O88K9dpXSrV9l0bw4j02dQPBFn08zbtWvXKd1qjHU5bNhQWs/h
SHfokFpPnf/r16+TNUj3NzxHZfgwSjd9mkRnlv+//rWCLF++HD8x+B1j/Y4R
13fs3OGoZ2rlr+ND3Nfly5bhOX7z5s0jv/76q0EsThndu5dM9u7dS6ZRHQym
NjN61GiyYOFC6RzE1NmfO2POPHv27hFyuWGd9+rFP5zdu3nzZrJp8yby62+n
0oxvugN2BnHzJk+eRHU+DO0a7JPFcw3Mf3LyPZTndEmecJ7a9es3PPHv3rPo
pk0nAyndmDGjadsFumtS8U785LuUbs8+tM3BFh3Dux4S/6HaXyD5x8cnkGXU
PsdTnzTvn5J9hhkf5IXt/W+W/rDdTscz+bz4X7tuHWuvy5aTZdB2Y2Ks9rsM
7fPkLycd+LGHYknMMt62l2F+iImmt384a9JNRqG2v3vJd8nefXvJDGovgwYN
JqNHj0J7ueGIn6j+gDMngA5kMmgw4I1Be7km2Uu49Q9nwm/evIVs2rTRoXcH
dRjxQe7cv9ixeZ0JZBKzYgWZOHEiiR4cTb76+mt2ZpYLPuh9eQy1C6prL/2j
3jX5r6N2tpznibGfC8ssewE7S4/255mHBCH/QHQa/dlzZ0mTJk2UmMw8xnbp
0qXRjwtiizcnkjc2zwG64mds+HjcdxGnOgPp2LEjxrj0a2UeO0rpMmY0xoiH
mNkdO71KEm/dcmACXkaK54tyxtXOQK+92qkTuZXI6OQ+3dFjP5GMGTUaKzY3
yOVVq546/4w/tZ4+/PiQvqNMJ+kP4kCa5K/jN2ncJE3y1y8s+f57PLdUj4n/
9jv/p1Jo+j93/jypV6+eVDc7/neTJo8Hja+0EgecGf/kyV/Ig3Aee5R2vp0h
QR/2/fffJ4ULFRb5xTn3IeKb5H/sp6NoZ7oc0c6o3jp17ERu6vYp4cO5v3Xr
1jfqH9qmG/55rgefeo6ToFPhRAL91a9bT2t/Nl1q+Q/V/gLJH85wgXOR9TMi
3n7nnbDiQ7v1+TIa5Y/+5VXabhMTjfzj+XcG+fPPX//6Vwd+586dDf7P2f6b
N2+uVj6N7e+8RKfjN278uJJXrvH5c5SuvmqfUVGSfYZZ/1fpu+AHH/yVFCpU
yG63Q4f+IfZ38uRJ9C8++fxFg/0fP36c1K5d2yF/dnb1EDvuhkQKelfOS3DR
/7PNW6g1pn8WLlLEKH+O/75lZ2nl384b7vav5XFZW9uwYUPBV/369eh70hjS
pk0b4QfAJuwzvvUy9ct+6ZYT//ChQyg7OGOjXbt2pH///uSll14S58+BDXSi
fQQ9wZkToC84e4TTvUzp8Pw5S5+MTsWHMQk806MAxWvblrwBeC/beDadWl9B
J+rZD89fk89Q6Qx0Gv+snoyubbu2Nn+5HxI22InapJ5Yf4TxX7x4cfpsqqt9
6pB69PnRu7d2fnwq5S+nH3/8Ec+xA1w4U7gf5fHxx5sI/uD8URPQ6dOnsY7A
Syba92rcpDHp368/6dKlCylZsgRp0KBBUPh68tyvJuE3a9ZM6udFsTOpDfyP
HTeW5M6dW7RXTjNk6JA04ZsuH4o9bOndts8XX3rRtjOwa9oXNSUuT8iXKROV
Z+PGSM/kWdKSpxP/DKUrUaw4lp0xA6frJ+jqN6iv1ZXRnj5j42XMaON17tKZ
lCpVUugvNfyHYn9OBC/7LEfb7hv02ddY2OdosM8w4fP2XqCA2S+x9t6ZmPgv
XIT1dcuUKYPtlLfZOtbfcM62jg8+Vm/jkL9evbp49iLHHDdunMZX6O3v9G+/
kRLFLXvJ6LQzh71wOsQrhv43Y8YMgq4rpStVgtpLwwZh1T/wLNqt9BkyZKhR
/ips2vG5fzG/77BvOJOhWtWqqIPMD2Qmffv0JX/7299I27ZtBN3QYUMd+GNB
7/V0384+1apXE30gW+927QoXLiLZWV36PKCfOnVZeXW4nYWv/el31W+3ywZ8
Q0dI7QfZv44cPSb8dM+ePRWqef/8p+jzzfzHTJeqOPuAXvg3bt7Aszb5uR78
+r27d/FdgOvj3LlzSjFAt3XLVmsvs4119+4dpOM2cJbSyYQwdrl16xblHHvg
H/FaNBd90nNnzyk1BrotW7dq54/A+NxdC8+iO3dWobt+g9UzRaajhHcs/vhz
8fy5cwr/fqk/AmdzuYjR8DN18uf8Q2r6VFPko2zZsuTa1asib1vab4O65MyV
Sx1zsgoZOHAg0mXLnp2sWBGjIIGcD+P4dmB8Y1Ud/KkX5s2baz33C2j+QqKx
CIsVLYb38+TJTd4bOZKdYe1Tz89NLb7zJ/uf2dlWZmdSvruo92dFXc+dP+fg
H+QJ7Sw7lSfM2cn3wC4OHz5sxB+AemB0K1asUPgH+zty+IgoSSYdMGAAw8uR
ncSs+JfKk9/GS2/7M2aV0pNNm2I9wT6vXrsqCmf26UP7xHMKw4B/09Kf7l/u
6e32/DmN1s/GR+i9RYsWhYV/OOcafUGGDNjn1DOH2v6QjvKRjb77/0u2F6LZ
mVY3Tpc9m9M+U1KSFbpw8F+0aFHkP3eePGSU1G6HRKvvEelhf7Z/yS+ei8K/
SJlnz54j2vSSJUuU8qBvCNdz5cxljYUHhw96B/8P8wfQB9TrBmO8cB/sLL34
d5TlcSFYfP1Z6F6oH+f/YC4B5A5ngMm3b968SbJKZ2gLfAMT+thUsPhygrkw
rmOYg7W7VzLnTvwYTuez6ILEh3k7ZnM+soLTGaqn48M8MfabEM9q10Hwr/CH
fkSyC6s/Ah/eHwmW/2Dx5d+nfj0l+n5zaNvi6U7SHVKxYkVRF7gn41+9eoXk
zJETaT/59JOQ8c33zLc5/uW4OHx/fTDrg8xvWGfWx1J/YcKH980PPnhfrIeA
MSD2njVEBQgSP1T5g975fCHMEcv3rtJ+IPgtaH+ffPJJ0PjX6PM5Z66cyP+n
lC5Y+aP+cuZE2X3yycfe2dPR/sz37EunTp2y/JKPzJo9S9y6cyeJVHy0omh/
sy3bTU/7435C6E8jKyL1R8KB/8wzz2B5zZ5pZl1Ke/uDtU2od25nHvjy30CX
I2cOpPsY6dJf/3XqQLv9QLTbcuXLsWcQttv0w4+Lu0wK0PccOON57ty54tlw
8OABKTfDHzDgDbS/8uUrOPChX8ufR3PmzA4aX+i9WTPlNtd/IW5nC5129kf4
37S0f/W+XwWSOjGnfv1VyG7x4sUK8oULF0imjGxOfLYuVyzSnZ9g8eU7u3bt
EvNwR44ckTObcSyMXbt3WeM4PkEXDP6unbuEn4GzPNVaaQxJadeu3TadqGdg
/qGeUVbf78jRw9Id2of0pwg9fD51iie+zn+w+PLP6TOm2WM858+LW6PHjlHO
ge/U8VWl+G/nz0c6eFe6esVwFmka9K9e1QqkqWvXrli30aPHkC2bt9jjI7EH
HdlN+OUrlMe6D40eEhK+g88g5b9r107Wd/KBvRxV+P8G5cnGKqBvEiz+/G/m
i7ERHDvwwJe5nD//W2tsJBvFu/aH8B+K/mHNJH8/PS/ZJ4x3y/PsHfU5sHSw
P+6XAO8ob+8S/zBf48P+yOI04/9y6iTJYGF988032t3Q29/8b79hYxzZc5Br
V64Gzf+3879R7FNlKf30L1/B9wif/B6RPvjgXwBnzOhROIbP7S9WGn/lqUXz
Fni/devWDvzklGScb7LnHALjn6R691lrSeZ/808nQ4StU1Ls7A+SvzGlAt+O
hyaVrgNLCeaigM8WLVqSm9b4Z0pyCo5xg8xhHcnVK9eQ3jUmLNHupQIf6ruH
Pqvr12+A+qhcuQpxkFg/ZAyg2717N6Vj66wqVa4UFD6nawB4UYBX2Vg5Hd+f
Qn3Tnl0Mz8fpAvNPychu2oepX6++hKdhURtGP0vLHTHiPXLi+Ak8ixw+sG7q
+E8n6Oc4ucb3TBjrGrz8R48ZjX3/IkWKCIITJ/5NsmTNQrJmfZDUqlkL6/rU
008rwpj40US83qhxI1zvPnr0aJxPrluvHnm92+tkw/r1QeGbOTDxxNKa1WsR
t3TZ0rjmfstWqT8C4yNB8F++nD4+Ejy+yf6ceVV8P0lBO6vH7aySU+8ffvgh
3mvcqCGV52+ol8aNm6CtvN6tG1kny1PC//AjRteoEdPDKKoH0El9qodu3bqT
9evWO/iHD8eDvL8BnqW/+vXqMroN68PGf1r0P2b0GKxnYW6f9Da0iQeyPkDt
MyupWasm3n/ass9w40NK8cM7BPcvPtSfiX8+XwPz/9WrVSM1aduB9a/Q54d1
BqnBf3fEu4iVJ3cekkjtXJd/qO3vw4mqvYCdwdr4emgv3SjdOmONJnJ7adiY
/HqK2tmYUYhXrz6jW2/hpYf8OQkb1/ThfE162d/aNasRo0zZMtS/JOGcuzIf
rNl/y1Ytlf6IjJ9Mn52gP/DlsBYpGPwR7zK9586TG/EdJH42XwNlwvoisLWa
NWtifxz67vfQztJH/vKPUOSfrMzXyFh+oqBYX3v37ye1H3sM5Qtzi882b04K
FSqIv2Gd3OTJk521dtTNxjBz5sTv2qUrjlHlL1hQvJNDv3LVqtWOOsolQT/2
mb8AXX6bLs9DuBfYC79r1y4U7y845h8l461Zo+aWZAlfiEfryecxke4hoFvl
yX/X115jdAVlvIdw7zFRIZT5Gq/PJK6LNMq/b9++rA9XqZK4+9RTT+G18eMn
kF69ehqfoQMGsTULTzz+BPYNxFiK9f4P73bQjw2Er/Ov5Nbkn5iYiGsIAGfZ
8mV4GcdHfPL8bmD+y1vjvkOGRKcK38SJl/y7cHspWFDIBuyM6V3ln83N+8iT
TzyB69R0fUOfcaQkT44ycACb0xd0PnWNP7xrjRTrke26DRw4gOkP6EpbeD6f
QvfeeyPTxH+w7d9L/n379mH2WdF+x0D7pDxOmEDts2cv/LuK6NuHD78L+qW/
sPYu+QnYw2/in++vUfdYMLnC3MOZ30/bRB740Hfhayf69OltrFyo7W+gtdbo
iScep/ZSWrUzWk/YA8btTLZ/tDNuL9zOJEybLrz6l2/K86zpYX+3aL+vHPcv
y5Yh/pYtm9X+iFYSrK0G/h+pUMGBsXXbNiFX2CsSCP8e9f3FhN77uPofYWeS
/Ln+69StTe3sTEj8h9v/OfGlHC43/RrYrFmz2HgRt21rrApiGrjTSz8cFwLj
lyhezLGnFfZYuwOxVMLaG2D7bEq3dn1A/OLFS9h7rCy69Yb3Ah2/uAFvrVxP
F/6LWXTyPrD1Fp0u/xSpP5L1wawkT548JC/9QD8b/uYf6AvLlElJSSQp8Ta5
nZiE4wa3k25jrA34G96vbtN7SfBNPxCvgKf/eeEFrFejRg3xN+gfsKHvfS/5
HnnrrbfwPsynyunFF18U/MC6qxEjRpB9e/ai/OHdiz3TojAuQmrsz0v+UBco
t1WrVuLy5i32+EjsgYNB2R/M9bL9NUNThR/wsqZ/thdBs0/Nrjn+Sy+9KPJx
eYLsIH9jIU8f2UtlLKcXXrTpMvoo3bvvCTrQKfeHOh3oj9t/xgzQ9xgh0Vl4
9DpcC5V/Wf5J9F2P299t/je1WbBN+Dspid+7jbEcBH+WfTZs4LTPZJrvTcsm
oM8Qqv9xu1m8hN5u3fTHUtXKVUjfPv1wzcHKVSvJF1/MwD0unLZVy5ZB4cOz
kPtfmCMyVTHU9od6t+aKIW7Cu2hne9D/NZLtbO8eFe8Fp33uo2WvlewF4iZA
HBsjd2Fo/851X+F5/vD/Tf4F5mu4nA8a5mu+tuwRPj98v1TBgT1u/F65suUC
4gu9R0Xh3K4hI6YqVarge+Q8amc/rgQ7+wLtjK9VaCnsLLzyD3g5gPzFelap
W+Qols/v0K9O1p5oiJsBe79gbG/w4MEkV66HxJhUXEK8sy5+7x1CgfBh/ezi
RYvJ3z/7jDz//PMoU7B52EvmxT/oYvHiJeSzv/+dtPuf50VbcdBp+IC3aPFi
MgXw2rVjdNSX9zPgyQnpliwmn4l6Mln179fPk/+VP67ENTlA1+55u56w51iW
P/wlxx8R61ld+Bd9EerDo7T+nPwM1K91795dlNGhfXvWr65dB9eJwnryjBkz
CT8IcdyipPkcjtmhQwfRt+r2+utKvWD9c758+fC+vhfay/68ZAhrQ2DP5wNZ
s5Cff/5Z1GXLFnvNmMlfKJW2MLhfGwp+LUh8vSjlbxf7B3tZAnr/u20vPt0+
LfwO7TsI/cB8iZwgDhOXZ8fO9h54oOzQ4RXBP4ybq3Q3SX6LrpOlB1l/PoHX
Tbkn4+l77lPDP0/QFwnWNpl99hC0zM7Y+EIctc98BfLjHlWwT8AcNmw40hR+
uIh7BUK0P+4nPvtsiq2/jLb+guKf3uvSuYvgbcPGjQHx27Rh+9rguePGSqjt
z6ajcka92/g3BJ3PofcOr3Rw2Jmwlxs3SN78ZntRMqah/UPS14+E6/kD6SB9
l8lI/UuWLOBffhG32foRn+iP6PYPczIVH30U6wXrGfrRZwHMhbaznivcxlGX
Afh/rk0bK2/VgKzo/KfQX/DM5rrdKNtZmOTvhR+M/L3aiH6X981Afp/S57uc
Tpw4QbI9yOJO4V4rJ7kB3LuNenH/5cyZQq7wHFeY8RNX/JlAZz2XF/M9d0Hg
/0PCWyLW8prZkvERz3rXEPUMgv+ZX37p5I9Tm/bXBOD/TpLk7x39EudYF/oh
qwC+xxTmQV577TX8exDtg/LUo0cPpKtRvYaCP+CNgaL8JQoPrFzAwH5OnboG
WXrrX78D63xgXz2UN+LdEQr/0B/hbT5Wnq/xkH/5cny+xi3+iMdFD/tTMhrw
wV58Qu/q2njYe8v1s2ixc918d9pH4f1GGX/AgIFSmYsd+ND3RLq6daQq+tm+
AMnmdQ4EXZ06aeYfxu5k+/Pql8Df3aT+Mp9fKFuG2Sf8PXjQYAHTo0dPpKlR
o4YrvrOKqbM/fnGm7JcWLTHlMuJDP4rz/ynunXLHP3f2LD4XIe9HH33krFQa
299Ay85MvgdSD13vVhrwhkQnrdflybaz2g7+HSlE+YvxEf4M8qJODT74l7rM
v7w3YoRCt2WLuj7NZP9HDh8mVatWdfjfipUqkb592RgJxJTw4v8s1Tu8b4Et
w5owN7a82p9sZ598/EnY5R8IX8kYRB/F4eelb5inhDnqTPTdGN6T9cy871Wp
0qMOWmOh+o8A+Honiq85hOehicoNv3y5CjgOzeiCx4c1BcB/D/5uFkDe/Ha5
8ryePQ107vgVKtj8ySXC+mFjf8QFn38nJt7G9RWJt9j8DP59+xb7xuuJGFcS
/ubzNUALc/D2s8BHSpUshe9XvGD+XijiQ1o3IMYYf45A7FOdZYihxuPdmfh3
8uA3XcQEY/i8jqVKlSCP0veRR+gH3kuKiTk0H8ZyevSRitIcmln+OF/j4/sG
A+Obah2q/fM1eT179lDKYPL02fLUCkZ5RsG8RD6l5LHjxgn+nXR+QZc/X37l
1vjx44RMmf5U/keNtOi4/tLIv2x/YKswl8h/s+9bOKcI+XC+xiKV7RM+pUuX
RPvkJbcT9tnCEz8t9ienChVYX7Z7j+6p4v/hIg8jHYyze+GPHzce84Efvnjx
oqEGaWt/49BefGj/Vy06GV/oPZ+q93GWnQEd4OliGjVqtEUnz+uGV/7Qdnw+
df1IOJ4/iZZ/gfZXskRJ9C+PPvIofstz9OBfKlZ8hKxdu9aBn5R0hyxdupSM
GzuevPX222TVqlXkdlKieG7C+4QX/+Noe+TP3wug9xD9z8NFiuLzj9lZ+O0/
Lf7PBdgBDem5555DudWsVcuYAdbXwP3sOXK4VgDmdmD9Y69evfD7xo1bahYP
fLU0P2nYqCHqR57LM9OoVxo2ZPO1QOd3wTXh89i0LRHPvYL6JRlPz+GF3wjx
fKR1K3WfWHKKvN/384D47lbmjc+/5s6Zo/j7f/34o5KB7xng/UJeBMTF4zT7
9+934IPPAP7Ah4Sif/lL7o+IdxCX+Sl837fiErnxj34tCvojWtxEF3xm173w
05N+biqxt1Inf25nrcE+JSr53Xv//n2Oopk8o7D/SxQ6e6xt/779DnxOB3uc
5Xr8Qxrbk/XH+YfYtT6uPw9u02p/5tLsDLON9mmnwoULae8tTnwYT+nVuxeu
fQUd3rTOOQrW/uTUAPRHba9Va2d7d8OH/XjZsrPx5bfps8qteBgHLG2tZYaY
zl7+J9T2x+0M9L5v/wFH+dEmeyGafR5ww2Pxc3X+09r+eRLjI0pcZXf5DxoU
zdot6J3q/+aNm0oWntPhXywfYzpbBP3Ld0uMePrvxMQkMW/2wcQPXPkHvfM1
7G3atvUUkFf7g3KyZXtQ2Fm45R8I31kf9VJKwP011t/0H8x7AR/58ufD8X8Z
BWLvPfww69+D3NxSjpw5lXWpzv69O758Oz4uDmMu4ntkr57EKVBzgnEdHscd
3j+dyYwfdzmO5Mpl0fXqaUAy48P4mKDr2dO+63erq9+iu0zpctr1lIqH+CP8
vWeq6I8Ex3+w+DL/CQnxJMsDWRDv2WbPKjn37N4jnvs/yv0UmiBubkbrHCE4
30zH52spYT+cF75J/87a+zH2I8Tgh3jecK4Z+z5EvvrqK2Fv3y5YgGcx3nA9
d45ds/fXaHGVXPBzWnGg3O1ao3GRP9O7bp8MH+UJ5x3BvhEqT51/vmawpbYm
UtbDOEsPMj7sB7XpbEYhnrDQ3ziZjqWGiOez9Jd+9hdI/glXEkgW61ylZ59t
ppQGZ41xnYB9uuHz+F8+ob8LQePLv1T9qTGsvfj/4YcfBD7EnXTjH/eyW3sl
vvv+e0PJaW9/jC6DRKfyD/aCMR9aqnRnHXRq4vbZCvDCqH/5l9pu3Uvn+Dze
X5SidzM++pdY+qH+A84yibX8zFdf2/5lwYJv0efcuHGTmJKO//nnn4t1JXDu
jxv/a1avERjfL/3elf9A7W8ptTP+/F24cIFHDUOTf1rbP/TLA5XBKSHmPZdJ
//5vYDx0fhfXtFt7AXtYc7t+qfPD/8qZk5/pws6Mu3jhois+rEMbOnQonl8l
54C1Kk8+2VTUZenS7xU6OG8TzgM4evSogq/S+VA3slyGWXTHjv2klAd0Tzz5
pIS3VJIKwfN8sZ4/qXQQC+RJSuez+tKCzlLvsOGUP/r+/dNPRxU6iO3xJOL5
BJ7Mv7yeFc7funz5Erl86TL9jqP9psv4uUz9IvSFdPnL+DYLgfX/srWmFfZ4
x8IZMDRB/G2Yk4frxYoVwxgMCgz9DWNCwH85+i515swZgTkLYij7+JrczwLi
m2vo3Qa4/W2F/XjivKtYI/8ptB3Ex8eTeNr3iotPIKVKlUIZw5gfXI+jH2XM
W8Nnfs0nzsm5eOmi0f4hDRs6jL6/DWP2Iskf7bOprPcfHEggT/aOWYHK094b
im3Twp86ZYrCP9xv2VqiO31GlDd71mzLP/nIlClybD0VD8ZchP6IGgN7yhSz
/tz4D8X+Aum/PdinD2J/ZaPPDGafMMYB9gkyKVq8mLJ23/lcymWPq1FZ6P1J
RX/gJ0B/x44qd0/8+9+kqdTevxf9BcY/rGGEOQtZ/vDHihXLxXkjBQsVRPtz
47S91Q4LFiyk+F+jdNLQ/pje2dgJ0Al7Ec8An6R3G7+1hQdjJ6dP2/Y5a45E
99mUsOkfdApnjsfHxePZzqVpuwX8Pn37oP+Dtnv92lVX++Pxa3mbg3abGnxI
Yr8vlWesFG9Rtv/vf1iK60w4WdKdu3jWMsy9AP5rr/2vJ/8vC70XlPaWmf3f
R2Bno0cp8occEI+c21kBaj/g68LV/ox3Q2z/el43DHgvh73l3A+VKlmS2m1r
Ur1mDWFrcBbd77+r57TI1Xa+h1x0xefrvCFvjhw5SOUqlUmJEiWUM3/h3DpR
vJ9x3l7ahwB0VSpVQTrY68ivw/l6OqSKlx1jkSEdP4vVF4XnZump/Sv2OnaI
TVipkl5PH6PTRCqvY0f+AK+4hBdlxhPn6Yl+nbYu1fpALChd/qYUjP4htmyB
gizGAvAFfj5XThaDPGPmTHieApe/3C3ZuXMnyZ2LnXeVi7Z9iElVq1YtoX/g
+a60d9PL/tySrn89FODWzVuFvEz7ayD7Nh4HIMq5npL/LlmqpCt+TksWxvER
Tf7yvhXQe6XKJrt+0YgF8uTntoH8n376L6TmY7WE/iHO392791QiP9cDo4O6
/sXSQ5SkB3lNBv8D6Sw8iDn/tETni2LxCO8m3/OUfzjszytBTrDP/PlZDBef
j9kn9zWZM2ZG+/TC53k5X/Z7sjOpfiInqWT5JfnMX6XdWrh9evUW92FPE6xv
zJs3r7gG+v9uyXeu/MfR5y7s7YC8pnOVwtn+du7codkZpXvMthew2WSLTsbf
QelySXYGdI/VfEyyl8rKXm0Hp6nU/7Zt2139n3hOlSjlWqSsd2y3F3i7Dd7+
Not4iz62v8Zg/71790b+Qd8QxymrpUf4VKtenT4zf3flH+YCUO/aeVp6Tq7/
XpKdwVxQtSrVEFfe+/39d9856N3wA6VA/jdV7d94z6/k8xO7h5NA+5uDB0ez
c+e1eCvt2rbBdzw3NPjroVz2GZggn0v0vd4Nf8aMLzC2XJTP9tNyv2fyx5PJ
nTt3HNRfzJhBqlWrhrERdNuENViTJk/S6Fia8cUXpGq1alJ/2Sfel2CO6uPJ
k3GeykEHeLSePHazHHcIznCFGHGAx7uCfr2eIpaLXV84A27S5I/Jnbt3FPnj
vi36Lo+8ucS74d8wH63LX8Y3JS/9Hzt6lFSmbUnIhX5g7Yhj35BWIoyngB/S
dfEK9etxcfFabnd8zr97MuPLfY1DsYeM/G/fvl2Rv65/uAbvXm74cCazLP/L
l7ldO+U/3dJ7Bp9mnz6wM2rXaJ93XfmPpTxA31zXP8gT3gfdZAJnG0PMOr2f
1UGiM8n/IMWDfo7c/hDvFR3PLH+d/1Dtj/PvltA+qZ3J7Q/WjnD79MLHZ6+k
D9CfGz73S4p/sdpfftSf7JdsrM+mTMEYPaZ+L+xVgTMivPj/fOpUIX+YM3CT
nn4t1PYn7CzKp9nLKzhe6IZ/iONp67fag51RvHDqH9uti//j+DDWKcrT9C+f
yQz6v4TtNnX2h/7Fwoe5GhNHkyZNIlkffFCRR076LvLqq6+KtUpu/E+Z+rng
i4/9eUkPxkfleJzyB/be7dTjljhKCK//Vf4K0P5dy9P7SeoXrn0He4X99xAn
+UqC4XwEz3oGjw8+D9bhrV69GmNinzp1Cter+OU6GSCQbv8BjHUJsYrhXLiU
5GRnRg1UxoPYyICXLO03Ebk1/PiEOLJvP6Nbb9UT9p4H4p/Vcz9Zw+sp4bnJ
34QfiK/AKTj9X7p0iaxbt1bswQ8WH+b5N23cSHZs30mu37geMr648x/iP1z4
MF66X7KXX0+dxLibweLD+DTEENi+g8rzmkmeZvyE+Ctk46aN+C7LzyFz5DPg
JyQkYGyMHTt2kBtUf/+t8gf7hP0Nv/zCY0SkDz48y0F/q1avwZj74F+Sjf5F
LtdPjh8/QeW4Ac/JBFleEWfLpK/9hdr+QO8bNzC9X5PsJRB+AtrnJkq3XbMz
73rq+IavoPCN5f4H8W8l3iJ76LNy5cpVeAZait9t7Wba8f1oZ8fJBqo3ONcR
7eyq1zM6vPiu5QbAV87S8Wt4AWgd9fMg0nMb80bwI/gR/Ah+BD+CH8G/L/ED
Y0snCPv1zG5UXpw4CongR/Aj+BH8CH4EP4IfwVevBsDyu/xt19t00y7X7yjf
b8wXwY/gR/Aj+BH8CH4E//7Bl/fkmEv3iqkb3GUVwW/ME8GP4EfwI/gR/Ah+
BP/+xYf+iL0uRcrl2Dss/a8U5ifqwha5fL9rnZWcEfwIfgQ/gh/Bj+BH8CP4
XpmkmshXnPXS7in3ZT5dCSP4EfwIfgQ/gh/Bj+Df7/hWOX7lirNuXuXr9ITo
PHnVJIIfwY/gR/Aj+BH8CP59i+839Wec9XDN40pr+q3Vyq9ljeBH8CP4EfwI
fgQ/gn9f4ov1rFofyK9/G+qRdDuJbN68GWMr/frrr1Zuc4WV6pgqHQAfYmDv
3buXzJg+nQwaNJiMHj2aLFq4EOPs+JXcajkQm3jvvr14VsCggYPIKEq30KLz
wocYyoCHdIMH4bkTQHfDENdHxoczJex6DsJ6Lly0kMUR0viHsw6WL1/OPsuW
4XcM/219ltHPnr17HPJfsWIFzRtj5Vlm5affMfAdg+VADBxFnmmQP78N8XmX
LVuO52X9c94/Ue9e8l+3bh3WaRnyuFzjcRk5efJkqvBNyQsfEsiP48uxEN34
h7M8N1G73rRpEzmFdp02fIEk3YKzcCBOH8RthPNQ4Myl6dRmDlvxHQPxD3a9
j9oZ0AwcNJDZ2cIFLnGubPx7ll1PR/vkdLQ9aGfzhKv9ufGvlu5kMFT9w1km
YJ9w3uC8efMsvxR+fNAfnHEG+oMzr4YPH05lOs0lbqoTn+lhj6UH6idGjVL8
ixs+xGjfY+lvsKWHBaB34c+cggL/9/m0aeStN98iw998k8z88kvyE561FRz/
t5Noe9hE28PmTeQ3S55qXrP+oR3B8wHosB2ls/4hRudmigXtVq9netrf7j27
hT9Tz/VWy7tH2xD47YkTJ2Lc96+//so+Yy2dnn/gfyEe+UBqY3Am5sJFi8hd
Q+xgGR9sk9dzMNRz1tfkyBH1jDW1ruFv/27ZHL/9rC2+//4HpFChguLMZX6e
okepShnea1fUn3DuYf169bT4tyyGcZPHm7iSnr9wntQDOsOZBo0fb+wKD3j1
6qt0/IysJo1lPLWiF85fIHVlPKm+TZo0UciA/y6duxjy+hy0zZ9trtDK5+nJ
Z17rZ1/rstHxXZOL/r/7/jvyQOYHHPX8v3f+z5UU4smb5M/rDecBBovvvOfk
Qb8C/R04A5DjHoTzrlz4F3ZdsJCQP9p1GvBN6djRY8SX0afqi5814MtAOr7a
EWM5Ggulf58/f47adX2j/hs3cdE5ATqpPWhnpSu2Eqb255pCtD/nPTUjnMmR
+YEHHDJ95513wooP53tmyJDR3P58PtKxI9XfrVvELYE869ava9R/kyaPu+Kj
P6tbz9H+oBzuX2RSiL9bCc93cLa/DJkykD69+5Akw/kXvBDWHt7H9sD935Do
Ic6M2hVBV7iQwFPO2w2z/iE2MeAVLlTYjGcoP1z4J0+dJNmzZRf6P2A4HwsS
xEqtXbu2w//xuqprSVXaUNrf2bNn8Z5J96VLlSabtmxyqecJUvux2o5Y86D/
IUOHWOfvugkq7e3f75fimft1cTtpxo0fR3Lnzq2dOeYj0ei3tfxKJ4/1neR+
kp/Y193wT58+Q4oXL444cHZ24yaNSf/+/UnXLl1IyRIlSYMGDSQIm/q306dJ
8WLFsZ5wRnvjxo1I/zf6kc5IVwrpTPhIZ+FlypCB0jVBvC5AV5LiNWzg5E/g
FWN4mQCP1rOfXM/6Dv5Hjx1D6tatgx/wM3Xr1CV16talv+uS6tWri/Pyxo0b
p4gV+iNc/lDXupQW6epAOfS7Hiujd6/eaZY/T3BWe6ZMmdBO4czPN6hMoG/G
9T+Svt+Z9F/E6o+UKVOa1quOVc96WL86tJ6zZ88KCt+Y9CZswH+2WTPFB6C/
MPAP7w65H8rtbINDhqYJX7pJuPzhzHIoP1+B/KRdu7bUvvqRl196WTnbqVOn
Tkb+T59h9mnbdWM8a5vZdQnSsIHBPun36dO/keIlirF2lCET0vV7A+y6M7Vr
oGsY1vbnxX8o9mdM0u1/gX3S+vGzZftb9snbyahRI8OGD2eU4Fk1+UB/7VD+
L770EtVfLvHcZvpz8s/8RAmrT2D5Jar/rl26ojzrK/qz8U9zv+Rjemhi+Rfm
l0oxOq2+eHaz9Zx87LFa5LX/7Uqea9OGvlNkEe2hX7++Rv7B5+TBs13Udxx4
Jpnkz/U/ntLlzpNbaUPsmRsdNvnLoFDP3LnzON4bo+X3iHS0v2boX2wZxcr9
EYsczv6oWrUK1itT5sykb59+5G9/+xtpQ9s+pxs+bHhY21/Dhg2FPODZMmbM
aNKm7XNWf91HChUqRC7gWcY2/1DPKlWrIl1mWs9+ffrQek4ibdva9Rw2fJiD
PxO+cj818vfrQnBAib4M/F/04aJYrzx585CRI0eyc3sC9UfdSvY7L+m3Bg4c
iHrMnj07ifnXCiUvPJcPHz5sREE6OG+X0sHYk1wy0B0BOgM+o4Oz6Gw6zn8y
7bsdPuSOB7p34hEbLxX8f7tgAfNZtE/025nf7Gx+a3zE6r9OnTrVWB/3lDr5
s7/9pGnTpohZtkxZcvXqVXad2g631VzUFyca3gn5+MjiRYvShC+uBXARcpo7
dx5iwxlnvG930OAv4LtoMcuu8zC7zi/Zdaj45uQnN27cINu2biUpySlKPe7e
vUuaN28u2v65c+es2zb+wAHMPuEcad3O/B7tYZBoD9lsOgs3JdlPDh9R6dLa
/rz4d/wZBv2DfYKOy5aV7ZMI+4S+wq1biWHBB/1tBf2lqOeP3HPRn5wGDhyA
93KAn4jR9CDJU8cXeshm9i8mPcA5gp1pv0g9482P5+XUfuwxUc8zp3930D5c
1G4P7416T5zPpo6POFPRonI7GiWeD0PF8yG8+pfxRgX1PAof/ty5c4V/4c9+
0/nhs2fPFv5nyZLF9g1aFvQt4DqcnS2PqaWl/cEcEH9P7Nmzp3Lvn/+cJ+o6
88uZChjUk9vE4iVLFP6xnj44AzCn59hf4BRY/k51uCsIzqGc+MEH4nyk8uUq
WO+RQ0Q+v1aGCdbtb/kK+BV+HvSnH39irpBuJH6gu0Zy5cyBdJ988knQ+ICX
i+N9ouE5KmnjX7t6RdTzk48/CQv/zZ55BsuD/reeyY/zNVZ/ZMrnDv7DJX+e
Tp06RTJY592CzfI8cIZpxUftc1/xnobP+yOLaH8kVHzzJXf9w6/4uMvomx58
8EEyx/IbUZK/0PFhbOkDatc3rHn4CuXLq34tlfihyh/W1nB/ERMTo2QCuwY7
81l2HSz+Fakdcbr0bH/htj/zJRsfziHkZ2TPmjVb4KN9VqwodD9L2G762R+s
UdL1x+/Kevj400/0klzB0C/lyIntT+g9jfKfOu1zIZelS5c68Hl74H6+Qrny
iD9E71do+HB+7PvYjth6pPJSO0oP/depXZc+j96Xnkflrf5PtCf/acWP4/4l
azYyb+4c278cOOiQf/833sB75ags9OKgX8vtZc6cOcrdUNvfgoULhU+G825l
/mH9XJYsWdgYUnS0Upc3aD1xfLF8OQf727ZsFeNAc7Ge6dP+5Xho+r1gyitX
nttptJEmcC3c8b+dPx/HGrNlz0GuXrvqQu1M8ykdewehdMqZht74SOdjYyr8
HcsNS742f/637J1VoksL/ydPMv8KtjH/m/kO/BSpPwJnUZtSOOTP07TpM8R4
DKxB4PnGjBkj+uHwDfPmejmFrTnkRTg+Ehp+IPmbUpeuXdF2Ro8eRbZs2SLG
p+33F2988KM+9GtDQ8IPVf47d+8Wuj165IiS8xvLrsHOrjjszB2ft4fsObJJ
dp1+7U/HN5cePv1PB/uMctrn2DFjlbmGjp1eTRd8Oe3atUvS31Elx/xvv3H4
iWDwUe8+Nmar+5dQ5Q9raXk9Fy1abMwtX4M5MLl/Hiw+PNtsuvRv/7z/E20a
jwkjPvgXnAccPZr6l60e7zt+0qJFC7zX+rlWjlKTk+/hfBP4GhjLCEf7gzXc
rI/jI4sXL1KoLly4gPM+4v1R4h/rSZ87rVu3dvCfnJJMcudh82JyPcPd/h33
/S50fu23lbjfDrTOyXHHr+dy4n/40YfYDhs1bkR+O/UrfbaMwflWWNvTvXs3
PKPdBPnhhxNRbkAHuhk9ZjSuA4G1fK9360Y2AJ0B/8MPP2R0jRradE0a4drW
7q8D3gYjbzYd4P2Gz0CYnwe6bhRv/Yb1Ekpg/t999/+wPJiHvZ2U6CCE8RGf
1T8YMWIEOXH8OK6XYp8T4u9r19U9E6mVP78AcgAdFynysLj373+fwH521qxZ
Sa2aNbEuTz/9tI7CxkdoXatXr0GqVatGatC8nWi/Zfq06eSecjZ7aPbnZIyQ
NWtWY33KlC2Da/y3bN0i+kxivVkA/tGvwfj00OhU44di/7COazfti9S31qlW
rlzZUa8PJ36E9xpTO/vtt19xjT3YGbSHbq/L7UHFx3ZE+Qf7hH0OSNeoMa69
hnaE7SGM7S9c7d953Vz2GMpPFNpnEZHnxAlqn1mZfdasVRP5B/tMD3y8muJn
+qvfQNOfnRQ/QeUJz7ImTSz9dXudydOAD3qA9teoYWPqX04hv0BXrx7zLxsE
nXcd5TufT2XjI+BHLmAfzpt/e3xEfe80Q9o/RDuKHqreCbP8+eXy5St4zteE
A3/tmjUotzJlmH/Zyt93sD8S66hjy1YtUXbwnNfxU+hzPq/1nIe1SOFqf7A+
D2ihj8H3/CRTf/veyJFoS7Av4Yr0zg00LVu2ZP2m1s5+U8q9ZJInT168/zzU
01Wwjh/mbG7yD0TnQu8X+rfGx4ZGK3ntb9NKWm9snoOv5XjiiSdI2dJlsO8m
70OBMQSY6/drZeIcO733xONP4DpK+R0J22CGKJxr1BNfA/LkE0+S0tTWFBr4
zpCBjBw1UuEf0gCg87F6luF0PnntPKtnMPynUJspVpStO+zTp49CwqmU/TW8
ftp6aMCcPGkySYv8eerbty/yX1HysU2bPo04EyZMID179UJ84YMl/ReW1tjb
dWPyhLm/M2ecc9fGGrrYn52X/Z+YmIhrXID/ZT8sw+ubFX9xMCj+yxnma4LB
1/kPJP+uXV8jzzzzjJj3Brnkoe9Lq1avdpAMGDQIZQd2Vrp0WYf+eXvQ8QdI
7Qjt02evM5TbkV7DUNtfuNq/fsFN/n369kP+YS8Jz/vU09w+x6N9Gvt4YcDv
St+T/0L1V7BgfqELWBe9mj6zdP6FPJ98nNpoGSFHW4c+4ZdkLO6XHn/ySexj
63Sgl1Gj3nNW3kX+V64mUB/D1l00bfpUUPxjf4Ti8PWswdq/Oj7iVnpg/GDb
n5gfGjo0Xewv8XYirlEC+cO+ckjgX7j/PSitl+f4fL6mQoUKjtK3bdsm9Ahr
UGX8tLS/ffv3kcdqsTVCD2bLhuuaYA0r/M6YKQP5ePJkB898vuaRCo84+N++
dZvAh3qGy/+5JQdVgLXFfl3/RnvTy9Qv+6VbTvyXXnxRyB/WdcJYAIwzwp7q
ho0aCh8M+7Ll9OKLL4j2yukgVsP6teuwr8nbPpQl478IeNbzMgO9/x7g7duL
ePBOY9PtVeor6ATeuzTPPkq3VtBBefv27A3I/7JlywTPu3ftMsqez9cA//D+
B2u51E9u7MtCPAQ53bmdhLEEbifexn497Ndn37exnfG/IQ+szePphRdeUNrL
rFmz8HeNGtVxr/pbb72Fv+GZqiu6SpUq2J+ZN3cuWfXjSvLFl1+QBtY7JHyg
T+6mf6/ktl+M16V1q9aiHjBf47Oe9QdjY4Oyv/Llyok9bqnBV8sNbP987bz8
Wbd+nZF/2c58Gah9vjcCbdFpn3sUIKDj/GfISO3zXU5n2yfY3B65HaWh/YXa
/mHvKbe/27RfmYR/J9l2KX3u3vOyz6+x/VevXk3YJ/BeMH8BT3y1rsHZn1F/
VK4m/l96QZfnu0J/IE+hv317FHynfxmBMXXWr3f6JRdBKz9hPznQ5MiRHdeG
BcO/7ueDtX/xvurY76LWL1zt367nUJJa+wsGn/sXGPPgaYvr+w77Bn/J29/S
H35Q8Nl6VkZbrpy0biMM7Q/aAV9XxfGhPBibNvHP/TrkWfr990qJej3D5f9k
fBOJrhm/X6ZxJud8nVdV/M5rHvgdXukgZNmtezclK6zLyZ8/H96HvXXyPUFH
5QrjmTI+0OXLx+g6ynvygK5DByFzQWfxD2NeefOxdyBYsy4nTueT6Hi5DC+/
Vc+OCp2J/zZtnsO88ByX8eWsfqk/wvfXmPrzcgK/7hinkN+vtfGW7t27C/xX
gD+KVbtOXRIXF0cK5M+Pc5C7d7P+EsTzApqHxXi5E1/WP5TZpUtXgbVx40Yl
Z2rsT74He+1gTzKM0//875/FPdP8rijPxf74ODNf8xUMvtcFN/tfSftosA9i
ymdTyPPPP2/1NTJg+8c8Ev/tO7zitDMr3YD2YNl1p866Xb/isGuOf/MGaw+g
f9yjGob2lxr++aU7SXecdsljsoi/bd/K7ZPxx+oJazDjLseR/AXy415o2z6H
4/0iRQq74stXU2N/sF4Q9Pf3zz4j/2PpD/p8sBdXx+rQob2iBxn/1s1bql+S
8Hn7A/51vcv+TPFLLvL/6KOPRB2++vrroPln60d8gedBtAvlrfWF0Y71I+GR
v37Pnh8aYrifNvwDB2PRv2TNQv3Lz7J/2SLs8qA0H8xTcnIKedRaV/3AAw+Q
fv364dxd23btFP/LfH542l/nTp3x+QD9GPC1Eyne4MGDcB8kvq+1fo7Excdr
9UwmFSs+atezfz+MiQbzM3L7q2o9m5zydb8QrPzVPWt6qX6Pe+yS6I9Gq/1m
8b+JzLXvq14fMOAN4ZfUdTksde/WHe/DuL/dvfJTugFCz4ultVo8QZuGMpHO
gMfWAS128A8+EO7V5XR+TjdA0C2y6inz36NHdwuvrif/Z8/+jvYO5YDfcJO/
sr+G7/eV+NfxISXdSWJjfJqv130/54P5e0YM8T/hOoxT/u9r/4tlDB48WJTd
o0cPvF+zRs2g9Q/9Go73yaefOnh0/jbbny0Tv4gVBe8RMv5WWD9itSfoswRj
f85xP2/8QPJXyDzwZ86cKfqG+lo0sDOfpUO8p+H36N5DtAcZH/eYWvwvoXat
43frzu2ztnI91PYXCv/MPs19Y902RX/EKoaPa5crW450fY31cweBfVr4PXv2
wDJqUPsMJH/338Hp/8uZX9q+R9PRgAEDRftj/kVNsCaA9avqKoUOGGj7syWL
7X2YvGyQBafzkv/s2XNwnBby8nnnYPnn8y5D5Xg8Qdg/7Hfx+dRxxvSUfzmr
nqL/k4bnj+Jz/Sm4JgPsD8bN5dt2fwTiCRyQbtn4sJ++atVqDv8Lc4x9+/bD
382bP6ugh9r+cIzdwvn7p39XaP594gTuOcQ+m6Nv6cf9w9VoPfX2V6lSRWve
3kdaNG/uFFeY/J/zvl8Fkjox2h38u4Lr+mm9SHd7csMfN268eDe6du26A3/k
6FEsLhF9X5cLhJhtvF8JdDo+xGYG3wzxjGR8iK3D5S/Wgkr8j0S6KHz/kqXC
6QBPj7sNadRIi07U08w/xGCHfJkyZyQXMVYNMco/xZ8i6vn51CnOAvVk8Q9r
K3BeBr4Tb4vfsJ/cvnaLXrtF7iXfE7QT/jqeyPPVpUqXwv45rxV/r2+htScd
X08PF3kYeVDWyaTS/vj/t28nibZeslRJ8uijj5KK9PPooxUxLl6UdA+ur127
ztP++Pvg0OghJBh84vg7MP9u+OUrlEO59OjRU+F/rGyf1M50/NH0GSPbJ0/j
xo4T/CtrnC3SkdYat/w4n5H29hcq/7L9gV3C79u3Etlv+vctaqO3LJuFeRjO
P6xhEuMokn3y9Hw7Zp/Nmzf3xJcqq+VJnf75XpSetJ8u849+wqf5JQkfzqRg
+sunFDlu/FjR/q5K/oXjj7L8UoH8Ep3G5w9Ll4p4hr179Uo1/3ydqDwOHoz9
i/Wl0YZ1sOkgfzE+osWDDeX5I+ODf4nS/MsjFcHHPCLm7ECvEDPz0YrgX9Zq
RbL5yKU/LMWYcW+99TZZtXIVzk127txZGvNLe/vr07cP1icz1XdcXLyDf4il
BvZUkfpGE/9Jd25jPQH/7TffIqtWr0T+O3dh8cS79+juKn9jSoX87XhoUuk6
424FEWZvPms8zi/fxmKdhcB7Nawv69mrJ+lFv2/evOWKD++K3P/u33/AgQ99
bpBrBVoHucozv/yHRLffUQeoK9yvwPeDW6AMj7X7/fucdEN0Oiv9Y+Y/hK0i
nsY/qyeLa2qzp9q8n6RYa2F9pG2btp7y96cks3rifM3nUpmSeFzk74bvpf85
c+co76wrf/xRKa9I4SKWncr+1xsf+lTZMY67j7xN22ao9sdT4u3bUp9ei7mv
jwXB+6kWl0jH53EMzOPTTvxBll2DTffq2RvnQUKVP8RKBexWrVopdLw9+NA+
Dyj3gI7bNcQEkuU/8x8zFfvU8WFsk8fdDUf7C7f9mUuw09w5cxXd/vivlQp+
4SIsBk4Pyz5N+IOjB6HuevbqTfXXC/UXLL5e5YYN2JqOlq3N+oMPrDfU+Wf+
xYe2J0OA/nj7Y/5MxYcxCxwfkv2ZxD+sR4J1ZpAH5raSU1JSLf8Kyr4Vb/5l
fFP/INz6l0n4/BDYdDD2N3hwNOq7V2/2PLrBn0caadJtefwuSvhfNuasjefh
OOSSoPDhOZ8vbz4sC+K9hKP9Pde6DdLVfKymEb93H9ZfyZkjh1Sct/yBfz4v
CPFezDypP0Jp/8lajEG7VD9RUNQvkcrJflu7KdeP42N8F1+UeE+4cPGiK/65
c2dJxowZsHyI563j87VcLVu2UEghLiLusaYYMOagywb288K9VpROLg/pMll4
48c5+Ec8n4/S2WuZoDvH6pnRohvv4KRRw0YWXkvtjl2rNbQ/zW3ve1xL5C5/
vxJ/ZKojj47vtA0nvuke/yQkJJAsD7AY0820d8zdu+04Bj/+60djSSb8H5b9
IN5n4RwxL3ydfwVDsmWInQuxKOED59LB2Wbw91f/+ErY24IFC+j1WOp3bnjy
b+8LUPf7uuHzuEX8c5HadSjyhzhLfI4X5hlkYLDPDDifZ9uZzD/aWZS8Rpil
c2fP4XklNp2Kz+2a0aW9/elcptX+5Msm+SckxLMYT7Quzz5rj9FB3j179oh2
Zfejnfg5LZnzvuvFixeCxpdvwjwk11+PXj0V/hW/NGG8g3+mhyhJD+yDdNZ5
OeMmTHDgN7LWwrZs0VK9Rz87d+7EOExQ7nOtW2MM4FDkz/vn0UPV8xN0/vWS
xPpCef9lmPUv3zTGX/Owvxy83VrzWEzvZnyYy4iln8OWj4FPLPiXr+z3UfQv
9NrNGzeCwp/6Odt3/QC13/Pyvus0tD9YnwLX8+bPx84nkvBhfcbDRYtYsbZL
By1/vj88M63nBSvGj0n+ppJS1/6lHC43/dL/wE98fLz1icOxUahnX9rnio9j
16+5nBUKiccZtP32BU/8VrQNsTGJcuT338+I6yK2LZXrlClTHEDwbsnHMk6f
senmzJot8KfgXIfEHf2vtUUH4z5nLDq4N2f2LLGnS+BJyaYrL+gQT4rBi3SS
icuVfrk9W+tWqGBBHIt25rCJ5HhocB7d5cuXSRz9XL50Gf/m36ALh1hd8APp
v0P7l5F/OJsuFvao0ATzPDVq1sB6wNk9Iv65lWDNFsyNyfKHwmKWrxBxWwsW
LID1DNb+PJNLFnm/b+yBg0b+oV/O7Rc+pUqVxud3n759cd0X2Pp1QzwXnnIZ
+iPGatEfw4YOJ0OpXz/20zGFuxPHT5CmTz4p3rF+sOJmyvy3UuzstCjWYWca
h6I90OeKHB8czg8SdJ857TrU9qfjKz9CsL9A+u9gtR/dPmvWYPZZDOwT3r1c
8PlzyeeqP5sI1m+j/o4dU+oA+ntS6M+OeyrDtW7Zio2BCD/B7s6y5Olz0V/r
Vi2x/en+ZfYciU7THzw/8+VlMSOqVq2KZ+DEgW+4FMf8BH4u4X4lXf4pKX7W
Fui7CNh/6VIlER/mVnkb0f080Kdo7ah0KfZ84HQJ9N61q9dVIhK6/mGcFcsF
vDhotxoe/chzXLr+c1pxvE3tNhh8SHz/HtCb4sUDJdgC5OP4EDt42vRpJFMm
1s/s+tprYXv+yXHf4Zyxu9LzZPbXs8TzT14jyOX/A6+nle7Q/iucDZ2Z1hP0
/xrU0y2Fof2L9axSt8hRLJ/foV9bxX5p5xgV/7sEtV1HXfysL2R6j/TC30X7
9w9Z7xsQOx/iCtSqVUvgVa5U2fj8hveChx5i55PlzJmLPP3UU6TmY7UELsQi
UOgs0J07dpJcgi4n+QvgWfG+4FNJp7PSzp27BF6OXDkx9hKrJ5NN5UqVyN1k
Jx2kePpOxccfogdHe8of/jLFH1HjEbBvGKPV5e+aAuj/yJEjpEB+FiMD1mzD
2kCuS5iXXrBgoaOo3r17i7qBX6xSrSrJa/lHXs53330XFL7rPQ9W+N9if43P
7C8gbdu6TZOnPDZrzRuXKOmKDzYmy5/btUn+8j6uHDlykCrUpkoUL4Hy4Ndf
euklI/87hF37UP5PP6W1B1qWbGccc+eOHSRXbtuuZfv0ye0oTO3P8Xca7c/1
npXgPHQRwyUj2GcNyT4zkwXffuuJnzOHe39Sx2f68wn9gcxLUNsQ+vPZ+tP5
V/0S08NjtSS/ROV5V/cvlBbpcsl0f5H8C+i9itADxxxtxYkznRkuf0ZpMWvg
Tx4Xw2fIz8uEtRJ6QjoHjopvogtV/3a7dfo/0W5LlnK1P37+gtD7hYuptj+2
ntUn+iMm+4c1O1Av8H+whpWP58GnRvXq5HcehykM7Q/OWYOYJTL/MDZf3Xp3
hA+0lbO/n3VUlPtsXs+sUj2rV6tOzvxujheliMv0d5Dt3zWP39GRwbR9+3YP
G2WfUqh/c+HYFiV7uUT76IHw4X0HfLb+jAC/wMcAFGYs0kMHD6GvUPaVAN0r
7Rmdi4wOUbzK2jndPg3PRAf1rCzVk9sM7LdMkOsphM/wp1pjYSAXcfaVi/zx
Fp6np/dHnJ9sD2Y3y1bDN2dx4sM5TcCfLEsY5xB7BTT5T/1sqvWMUOXP9zZB
W0ut/WkcmC/6iWJ/4CM5/mGUr5N/sGtlf6mhXwLvXm74/BnDPzBG5Vb9GV9M
x1i1Ps1OAB/Wpk2ePJncwXPgzQWAfVZS7Myy6/aWfWr88yTsU/PXYJ9KO7Jk
k9b256FcgRFO/UN8dr39KfbpgS/7JR/q75Ir/hczZpCqoD9DG0T9TZqM+5fd
qh976KDZT7wiydPAP9efbp9CD5r8x44ZJ8rX259MD/0WPW3fpvbPfYa/5fbA
cbEd6Xat4ZcqXdIhf0cKUv8qnrkfBGOdRmqKkUs+w5jK5TJ/HqXC/uSYZui/
DfY/edIktq9Fkj+cqfjKq6+yNZQe/IfS/hLiE8jgQdG4b1eXf9t2bTB+sUn+
k2g9s/F6Wh/oc3fEet50QBmFEo72b2XT7/uVb7/poiueaza/y48A+PEJ8WTT
xk1kx/Yd7PykIPFhzBFiXOzYsdNA545/5UoC2YB0O8g165w1b8Y4XTzibd+x
Hc9nCxf//2n58/8vXbyE68d/+fmXwPjU5n46fpxs2LCBxMSsoDLZQa4kXHXk
TQ3+f5r/cOGDL9l/YB9ZvXo1xn4+dfKUFkPfGx/oN1r2yc8TCwY/If4K2bhp
E6O7oY5lp0f7+6Plf/nyRbTPn3/5JV3xYa0IrC8V+jt1CmM4BMs/rMvauGmD
rb8g8eFZg/5lu653Ysj932v/9xs+nC+9a/dusvLHVeQIfbdjcxPB44fS/mDf
JKxxgTg5sNYv4cqVgPzDPOcumnfVqpXk8JEjWM8/Sv6Ov7VvE6Sxbm5wxiv2
b78LbgQ/gh/Bj+BH8CP4Efz7Bz8l4P4a62+9vg4UQwZD8it/uHMbwY/gR/Aj
+BH8CH4E//7Bh7iWgcpwR/Gug1/q/Cg5/MHIJYIfwY/gR/Aj+BH8CP79hK/n
9cLwrJWfITtCsXlXO4IfwY/gR/Aj+BH8CP79jm+851fy+QnDEaABa2a+5rf+
81pVG8GP4EfwI/gR/Ah+BP/+w3ctz6/94XfkkLdlm6viWc8IfgQ/gh/Bj+BH
8CP4EXyWTzlLx6/hBaB11M+DSM9tzBvBj+BH8CP4EfwIfgT/vsQPjO23y/Lr
md2ovDhxFBLBj+BH8CP4EfwIfgQ/gq9eDYAFV/fu3UumTZtG3nzrLfLmm2+S
L7/8kvz00zGVQv9h/fY7yvcb8/E/1q1bR5YvX05i6Ae+l1nf/O+TJ0+K/HJJ
K2JWiHwxy5eR5cvo3zExZNmyGHotBq9DHKJA+Cb+zTkYfnx8AsVYhucfzZs3
j/z666+e/K9bt5bVM8bia5n1HbMMv23+gsM33/SWP5w5xvHtc03d+YfzLjZv
3owxtRh/acM35bt2/SrGmYJ4gXBeyPDhw8n06dPt+LWOGqr49+7eQzsFmsGD
BpLRo0aThYsWkWvXbnjiC7oZ08igQYMwdiWc93fDijvlJv979+6SPXv3ULwZ
jG4Uo7vO4+iFaP96Sqv+4+LAPpfjeZHMPk+lC/61q9dQf3+j+hs+bCj9UP3N
mEFiYw9r1DYVxKHU7d9uw3abB3sNhn+0a6v9c7v2kj/a9abNZBPY9W+yXILj
f/ee3cK3qOcDO/UP9sLsU7azBeT6tes2TSrxA+n/dlIS5W0L/WyW9J7+9rcX
5GL53xs3bmkZ7IwgE/DbEydOJNFDBpOvv/4aY0IHg5/a9od+F33eMqP/PXnK
HOuRY8JzCWwbsOCMykWLFpKku3dchPPf0/7/2/HlPTnm0u2/4PldqXIlR9xa
iEcL51b26d0bzxPUOVER/Mq1QNwVLlxInOusxzoGfDhPTk/J0nlznM5nqHOT
Jk0C4jvk7F5lPIuFxedVYxa//c47rvzzc+Xc4h3/9a8TgsZ3u+wl/5MnT+IZ
ZByTn+9i4h/Oz3r/g/dJoUKFhCzlc8RDwTdRwTllvgw+TeeWHun1jh07YgxB
N/7PnT9H6tWrZ9T/400au+LD+Zo2nWpzTZo87gSyCjl//gLSmeLMA11a7D81
9ud2mf9eQu0zywOZtVjeUeQdtM/w4R+l+rPP4lHln4HKEvR381aio7DOnTsb
433r7b85P2Pag3/brhldrDhXxCl/tOv3/yrsGj7R/FznIPkHvOyGdiRn48hg
Z3Xr1Te2ee6Twql/OE/uA8pfQcqfT/A31JMqXPgnT54iD1K5cNzY2ANG0uPH
fyK1a9c26j966BDzMso0tL9ChYt4+N0oMuGvEwSVDH323FnUkf4sge8ypUvj
e1o4n3/hbP9/Bnzoj9jrUqRcjr3DfnFuoC8qA3ms9mN41l+bNs+RBzJnFnqE
s47t8v2udVZq4oGP/ZEodjZy3bp1SR36qVunHm3PdfE3nE+qLqxhZ1Py+hQv
VpzmrYd59Q+cHRQIX+Zf/O/o+/nJjz/+SDJlzISYcDZw//79qN02tnyoj4wa
NcrIO++PlClTlvJWB+tVD3irU4fUs/gLBp+Yrgch/2bNmiltSvhRjf/x48aS
3Llz23mtfuEQ8NtpwJehuKQPHz6EZRfIn5+0a9eW9Ovfn7z80ovSGTE+0qlz
JyP/cIZp8eIlMB+c1d24UWPS/403SJcuXfAcrwYNGhjxT58+Q4oVL4Z0cOZm
40aN8GzMLl06kxKUrmGD+jaLEk+nT/+GZxsjXgZK15ji9X8D6UqWLEEa1Hfi
BeJfuRik/RHTdUn+aJ+ZuH2Wp3XsL/wqfEbR98lw4R86dBjLzJ8/H2nXth3K
H86Xk8/46dSpk12CRTd6zGiH/delbQLafI3q1QTtuLHjA/LfrNkz9vOFtj+3
cxTHjRtH65Vb6Z/BOaZDovX+iDf/djti9snwnPbP7LO4ZZ/MXvr1AzvrSu2s
hG2fYdL/uLHjSO48eRzPW/k9Ij3tr9kzzZSztkx6uHcvmVStyvSbmT5L+vXr
S/720UfUdtoKOhhjM+GH2v5sv1uG1KkDdlZP8b+zZ80y8t+gYUPh/6APNIba
bJvnnhPvodCnvXiRn32U9udfuNr/nw7fLZNUk0WLF6MfOXQoVqnXlatXsH/C
+4zifHm/WoILQ5743G5gPEyukXsxfhwf4X3XqVOnpgnfzu33xG/6VFPEK1e2
DJUHO58FYs21tdpUrly5yK3EWw58m79FacIn+j3lvpn/uXPnWs+N/Ni+fMb+
CMtdtOjDmDcP9W0jR75H8hcowMZHhurjI8Hju6UbN26SrVu2YL/Szu3Hs6/h
3Zj7qHNnzzloBw0cgPfgrCoY+5Xx4Wzyw4cOG/EHDhqI/GQHuhX/UvgHe4I+
kkn+QAeyy54D6FYo/Kckp+CZ73+E/RH9nnLfT5o2bYr1LEv7vddoe2UQkn0+
lIsk3pLO9UoD/vUbN8i2rVuRf7mEu/eo/p5tLtrmuXNO/bnhL1jwLRtfyZAB
n0Fe+HOoXQNG/nz5pedgrFQVm7Bo0aLMrvPmwXNu+fmPdn8kMP9z580VZyGK
cQBoRwb7HzhAtrMVRE7+FG4vTv5D1b/gD9rtqJF4RrfbuKZaTNrx587h/iWf
GNs6eOCggxDfcy3/s2TJEgUf+s1AmzNnDnLz1i0VIw3tT36uBMs/nDnD7alH
z55Ksf/85p/i+fflzJkyoRE/YPoD/P9/Nb5Vjl+54qybW/nTPv9c6Grp0qWO
fH4nZVD4RaxxNfV5beaP06dY8zU+0R8JHZ/94c3/qVMnSQbrHWAWbVs83b2T
RCpWrCh8FLQ7vaTCFn+Lrf5WqPLn//td8un8x8XFkwIFC5AHH8yG/RKf5S8O
GMaZAR/O431/4gfWOgo/KV+hPPNr0UNCwnem4OQP6wi4na2IiVH4h35gDuuM
+U8++SRo/GuULhf1d8D/x0jnji/fuXbtqjin/lNK90fw7yglCP3/euqUeEeV
7fPO3TvUPiuJtjJrzux0wZf/Wib05yMxK2KUvF78P/PMM6ifZ5s188S/HBeH
fQo4S3Xe3DmCtwOxB9UyrQTvxh98AHZ9De+VK19e9LOD4T/uMuDlxzNR51j9
e3scQOX/qmKfnzrKTA/9Q7ud+MH75NoNti4F+GPjI875mnDiw1mDBalcZD3A
54BhfOSNN95AmZerUMGBv22rfXbuHFqOjJ+W9od+1wfPlcXiTiD+F1AfzX35
ylUrFf5v3bxJHsiShc0vSWNrbvjOlH7t/0+F7zf1Z5z1cM1jpb179lFdMZ+H
53sbWdBqpX4Z8Xk/diHvj7gxJF2352t8oj8SKr7jlgEf1kyyM5195Pz5cyLf
mDFjlTHcjh1fdeAXKSKNj6RB/mZ5679t/rt27Yq4MN64ecsW53xNAPzywq8N
CQnf8BUU/7t27hIyPXLkiFL+t/PZO3T27DnI1StXtbLc8b+ZPx/5z54tOz4z
vPDlOs5HOvaue/WKdE6ukRd3/HC0Py/5c/uEusLaBX5zzOgxODch7PPVjumC
b//2k127JP0dPuJdtoV/8uRJ0Z/65p/feOIzu/bhesYtW7ba/YMDsSQY+St2
HQT/vB2NHjWGbBV4PmscQK3f/PnfWPaSjdnZH6R/+7df4y/98Lt2sfQwGvSg
+xcVuHmLFni/davWDnw4LzmPNd/UUxuTSEv7E+MjixcFzT+s3ef2hM84KV04
f1HM18+ePee/qv3/mfDFelatD+TXv93qgXn85HNpfIT5PI/qmCrtgl8I7Ib6
zGrVqpNq1auRWjVr0ud6J/SxfDzYr9TWj/0R3o8dMWIEOX7iOJ55f/wn+qHf
J46zb+hfB8IPhv9Ro0chFvQtOMW/T5wgWWh/OWvWrKRmrZp4/+mnnnbwz9tF
9WrVKI+cv47IH7TFYOUv82/OY99au2aNNXdaGvcUMH8hjTMHwX95fI/0oV9L
Lb521Qig44NOd+/eTRrUr4++q3LlylJeluvDDyciD40aNSK/Ud8BvhDmk+vV
r0de79aNrF+33oj/4YcfOugaAV09i27DeqP8P7LoGjZqiL5qNLWDxo0bUbr6
pDvQrV+vIqWB/7ToH9ZloH3Sd0KeTqB9PsDss6Zln0/b9hlOfEgptIDdu3aT
+vXZOk6mv+D4f3fEu0iTO09ukkTt1Q1/zZrVYk1AkmzXfNwvCPlXsJ7X0VY/
24v/tWvWYt7Soh1tFv2RWG0cAMg/nGjbmW0vzM66vf66014C4Ov8B9P+1PeI
9LG/NVQuPksPKJettn9R148wupYtW+K91q1ba3cIuQf9kbysP9Lu+XYKblra
n/C71auj361Zowb63Rm639X4hzVNoN8WtA916+Ytq473yMiRI7G8Bx7ITPua
Wt/IgK+WTsIqf3OePxe+WzbHb7/zxpUrV3CeEp5PTzZt6l6uROa9dsX+k9sN
n0+Qxxvq1KlNzvx+xkHK52vU/NoHxuYnfxwQ3/HbwH+/vv2Yj61UWdx+6qmn
EGPChAmkV69ekg9W+Rf7a6T3VP4bxlrPwFqcAPjeV9SUmJiIawigfNjbBgn9
tk+aZw+Cf1izGxXlXD8SCJ9nClb/8P75zF+eIQVhXt+qI6yrXb16jQNt0MBB
eP+JJ55AX6jr30ffscFv6PgDB7I5aEZX1mE7YNewtkCv20BYq0LzPfnEk4jn
k9ZEIl0GCy8N/Dt+h6D/vn37Yn0qVaokMjV9uinWV9inT7XPcOGj/p55xlqX
Yenvodxk1ZpVhpo6C4FnQ9GHi2L779O3jys+2HW5suWwfNhvD8n1Oeghf6Nd
G/hPTLxNypYto7SjrfJ4jGFeAu0M7PPxJ0jpsqVVe/Fx+xwVdv2r/Fn9raHR
7pnSgH8L/EtZ1oaWLbf0IL3vHIw96JA/zNcA/xUqVHAUu23bNuH/od8RrvZX
qEghh/zFc6V2HfW5ImHu27uPPPZYLcyXLduDpHmL5qRwIebDYXxk0uTJJok6
8P/I9v9nwvf7U+xS/DpcgNKt2zBeAfqANYQwV+2onOgcqetg/MS+7oZfpUpV
9KewxmHlypXkiy+/wDXofPwD+tY2BKOGdYvczh6k7395cucheei7VZ68uXGt
eZ7ceXEMcNqM6Qp+0u0kkkj787etTxJtW7fptdvStdtJ7Dv53j1R2RdeeJH1
06218bNmz7LGPKpjvrfefAt/FyiY38F/lSqVkb95c+eRlT+uJDO+YPzxNtiy
ZauA8tf595I/xIyBttSqVSshf3iv423zgMt8jZ4qaPM1weKnVv98r4zsN2Dv
v4n/F194QfRbYd3jiHdHYIyHdWvX0XfShsznUJ+/d89eBf/FF18Q/PuAbgSj
W792LaVrLPoynI6nFy2941wd0r3L8Navo76zEd7LIOhC419OsJee2x+8/99O
5HbJ7TaRXad57sn2+T8vWO+RDfDSrK/ZPrlqNapj3Ia3qE0A/7DWMZT2L/40
6L+EtZdE9vnr1q4Pmn+IlcLpYa7ODZ/ZNX3HbmW3ly2btwg/cfDgARKM/Mu5
zNfo6W0Lr5WF50e8zcL+DsrjMRboiy+9IOwF7PPd98DO9mAsjMaN7L14YEOc
f88UQvtn/PFxTSf/adU/ysVnycW6D3owjVNx/Fmzvhbt73ux9pCVB3tluP7L
lSunwKel/VWpUoX06QfPlTn4XPnyiy9xLw7HwueKC/+zZs0S6wXld0iIJWOU
Txr8n2cKQf//9fh+vRIOKF6KUhZPH330kdDLrK+/9q6/kQlnmYHwoc5dunYR
uBs3blRoxfgItZPP+fqRAPhJd5I8x1L0d+bu3buLYjp06IDXYI8irOOCdfaw
lw/myiFBPC/wU0WKPBwU/8Bf5y42fxs2bVD4DzXB2AfsZYV5pF9+/lnyF1ul
8RHnuj+T/mE9q9wfCT6lTv/gKxYtWUQ+++wz0u5/nmc+hvqe/m/0d9C8YukB
Pt26dVPuwXqzfNZ+C7HX1ALp0P4VwT+n4/g3KV3e/HnxXkfYYyzVtYMH3k0T
Xgj8s7/92BdRxnsMY39y/AXdPuEerN2Mi7uM9pkJ7NN6vg8bOhzLK1KkiCu+
uJZK+1sF+lu8mEyh+nv++f8R+oO91MHw36ZNG6wbPD/c8MFmYS9zVmrXP4Nd
W0leP2LPn3jLv7w2X8Nuq/wjXuZM2I5kvK1b3OYlWOrQ4RVbP2AvEv7NW2Av
+YS9hEv+euL8DZXWj6TF/8sp1tKDLhcYH/FZ/lgfp4KUfC+FVKxUEesF+2Yh
ZsTEDz8k7dq1U2y9ctUq6dr+8LnSxflckfnv3InFyMmQMQPmhbnewYMH4/5J
4BHmnOLj492FFIbnX9rSfz++EyJABa0LsF8EYpGAHkZK49l+jcAE6/Z3sPjg
V3mf49NPPlby6ft9g8G/k5Sk+HQ9tg5vT/zv7t27CWK+xxTGKV/r+hrzZ4MH
ifK79+jBxktq1Aia/3jar+HYuFfEIH/7S9WxSf7Q1urg3CdbUyMXt3mL/R4Z
e9C5H89UyfLl2dj4kOihQeF78Zwa/c+cOVPU1V43zW4OGDBAyGzJ4kWO0rrR
Z3RUFJsHkxHeoHQ+QbfYgQ/Pdv48lyvE8Hx4T6xvk/jvbuHVpnhp5f/O7STF
/uR3M1McqB7dbf88wJonKAP2+Rqzz0HRg23+qH1CGTWEfQbX/u2v4PUP+uPP
GC4zN/7Pnj0rYqZ89OFHxjwwvFuvbh1h1zL+Fq1/EIz8K8jPaxO7tB3Vk9qR
zL+6DuuAo/w3JPtctGSx475tZ7UdEgmX/O35miGO+x5gAfFBLnVluUgEmw39
NF3+Rw4fJlWrVnX4X5hjhPFj+N28eQuFKj3aH/e7Pu53pUx8rA7u/f3vf1f4
h/VYPK5ktLY2Jz2ef6Hq/78dX46H5lITY3lLf/hB+IpevXp7VD9QLULDh78f
fpjFxOjbt5+S397vC/trpgSND3PQt27fxm/43MbPbXKLfhJvJ+LcKL93F8bD
rVImTPir8iwoVaoU9s95+c8/z97rm7d4NlX8F6X8AQ99LP7MtTcnXf4wrs/f
MyAu2KOPPkI/j+J3sWLFRfsvQesO19euXeuJVc7wHumF7/536vXPfWoP+hyV
80NsK64DiLmplzhqNFtzBuMDcqljx44T/F+9fp3oaeSo0Si7fEhnl2rj+SQ8
+z7s8bDx0s6/bH+3xPdtnKtJlO7J9gnUsEZEfs9k9mnHzW/X7nnL3zdPVftz
q6963Ukl68+L/wnjx6P9Z8yUmVy8dNGInyj105hdP4qfR+inhDTXh/cqPiLZ
tVn+sOdUH/eTecV2JJX5COJVRMzi0twUxNCrSK+vXbtGlDNu/FijfXJ8iJkI
8zX5JTvT8b2umWh0Kns9qxTvLUT/K3+b5FIR5fKILRefrSNbLjY+jAF+T58r
0K5gDnH1qlU4h94Z9upQ2m7SmF96tj/+XOlH+0Fyzt59+uB1eO7BvnK9RD62
AjEe/ojnn1t+9fqfC99xX+/vKNfZH+vXrSMPPpgVZQ9jZhDHR62YWy0JGTR4
MK6f69WzF+lJv2/d0s4zCAKff/P+6Dtvv62QpKQkC/ufqs3XyMX4TXeCxrfT
3Dn2/npoGxALU06FcU+vT31+BsCHfmK27NmQh7ffedsT33nZmef2bXs+Sn6f
9vmcY0E4TsDjErnwX0GfrwmAP3hQNOoddA7fcL5HqPJv1LAh1ruVtFYA7rN3
b/Zs2r9/v6MOUFe4B+/Asvz/wd/ZgW7ffgc+rG0EGcFaR/kef9f3CTq1zkAH
92FuyyGZMNqf87KaZw7Gf7Dnu1eCfUr4Raw11dg/cMGPHkTbbc/eVHc9SW9s
tzcVjGDbP9xpiDEuo0hLWX8G+y9jrRdt266tK//wHNTHi8TfyjyrFYtAxNsy
y798OX0eUpU/rNHxWe3G1J50fLsdOe1Fx+f2CWOPZrl4yDZI+Yv4KtFDjPzr
+h8cPYj06s38Nejf7seqye6PeMuf879k8ZKg8G8nJdL3gHxI88H7E5V76dH+
IIYlrFMFOvS7Ur2ee64NXn+sVi2nAOj9Pthf8ZEcObIbZRQMfnq0/z8VfiA6
jX7nrp1U3jlQ7jBXdvfuXa5JJzH3LVIxOSEekPQMvHjxYqrweVq6dJmw7wUL
FyoUsA+YxyuA8REnp968B4Mv9+niExJI1qwsXvCzzz6r8L9nz25RT7ufEhgf
xp8U/jzwg5U/xCqE8+gOHY4lh+EbP4fJV199ZWMtWIAxTCHGphf/5crZ75HB
4Oe04kBx/3TJRe96ETp+XHwcztWC/WE8Aol/iPcJ63YAY/yE8Q7+G1lr3Fq2
aqEUrdCNH+/ABzqw1xbS8xPkL9NNmDDOUflGDRleC2vNtQd3QfMv46t53eUP
9pnFitWE9inlhTPnnPbpxM8Fcad89jkBFy5cChpfLgvWV+V6KCfKk+vPlFZb
e9Lh8/3333vyf+jwEWrbsZY9008s2Di163+odg33bqBdu8u/grWP3THuJ+FD
O4JzAaHtQJmx9BvwlXa0cAHW48aN64JO2Avsuxs/nuiJ21mrlq3Cqn+ZDsdH
fIb5KCccJt5u2TpdH45TueEL/2LJH78PxZJ/aP4F/M9N3b+44PM4ElkyP0DO
Xbig8J8e7W8Z9bt8be3ChQsVkr4QKxbGSfPlo/2vO/ItWp9kMa5SpnQZCca0
k+SPbf9/Tnwtj2EQBewtb162tq9K1SrkzJnT5PLly44PvEMYcenPnLmk55LU
HzHhw/5yiO1x5oy6pzcmJoYUKlwI31EKFizoWD/ExkeYTcF5e1CnOPhcovWL
o59LrJ7x8XGp4t9LXu3bt0c8GLOJtWJBwjskzMnDdThjwc/jZ1ukEC8DxmiB
P7k8iFtZ2Dr7qmChgvQZ7Fwf5blfSzUIj8vsD32end1SaWEODOQMMoPvkqVK
ovzhnYBdjzfMkdhl5MqZU9mzzfRu35f5GTZ8GPrLn44dU+oAc7RPPvmkqOsP
PywleoIxEzYGUgHtk6c5uNaJ4U/5jM/h2ZgtW7W03k3Ls71+Fv+z58wWeFOm
2HN/vL4cD+mEnfoxJpKDzkX+Ov/sQursT7+rl9+B2ifwD2NusQfZGcmyfRYt
VhR17Iav9CehP3LxAnFLw4YNJUOHDiPHjqlns/77ONVfU1t/S5d+78rPyy+/
LOz/nph7Sh3/djwQLX67JH9u19DPhXYGc1lgI3A2aALYdUK8Yy7ADV9dPyLH
X7NxW7WW7cW2T74nD+0F5pjDpH/OH/CSEEf5K10KMVi7jRPt1s3+gvbXLvhc
Lj6rT3MwNtZo/99TW4B1JjzBer7p06bhumHAhXVPJv5DaX8QB4b53dNKefBc
KWzFu4L4Agma3+Xnt8GnX/9+JDnZtkvYc8PvibWFQfpfmR/7Qnjb/58G39AR
UvtB9q9Ro8co45PymKV8Hc5JMFfF7/BrFy/o78k2fu8+vUW5MGZXpWo17A9x
HDgv7bsl3znY4Pt95diTMib/ZMmaNVX8e2ng8JEjLEZGFFt7XaN6Dfoez3jN
lCkz+Za+F+gl9OrdW9QFztqA9Vx589pnX0E58nhvMBbgdsHRh+W//Nxf2PET
TfyzOAA+T/2XKlnSFT+HrveLFwW+XtP2fN28j8VerFK5Mp415suQUeDD+Wwm
dnfu2Ekeys3ObQP5Q4yvWrUeE7gQY+OetPaHE+7auVOc9wZ1RTqMM8DwKlep
TO7eS9YrS3ZKdLl0Oh/HS/aUv85/KPYXSP9gnxDXHO0qQwbsh3CdwHz4QrRP
d3z2XLL1r49ryjQdXukg+Iex1MqVq5DiJUpQXLsdgv7c+Ie5eRzPofSwdyFU
/reK+CM+ax+7U/48Hrkeu4Lbn2zXgfC3SvHX9PisXP87dTt7CuyzlsCvXLmS
tPYn7fqX263bp6TcbjX9g/7s9whfqsazedriEpdF1n+f3mxtBvi/ipUqCf3D
tRrVq5Pff//dyH8o7a+35Hfz5c2Hfhe+xXOMtg84qx0pJPknp/gxRhH3f6Xo
Oxn0h3ifHq5DnB04Azg1/lfPmR7t/8+Cr7wTOUpVakbGjh2L7ca03kBu0xDf
UuBrRebmZ3xatgbjFG74U6Z8xuIoabGp2Br0Omo8AtG9Yu8E8pmS+Ny02pOo
u4+NZbjz6+TfkbTbx44eI5UqV1JkArFylixRYwtzHUO/XcSJ0nhE/nbtTBU+
59/+6ZS/jM/TVvBZFj6Mt5oAtm/fpsjfpP/SpUq74rM+gk2r6l3F+2LGFxgz
UfR3JNlAjIzJkyeTO3fuuPIfG3uI6qGyQ/+w3xLeeXT+eYJxLfBf+rMJnq/y
WJqOGUvf+SAWnoOuQ3sSH2cY23J990ib/XH+7Z+q/o9S+6zC5WLJFN4HFy1e
bChQ/f3QQ7kU/V++fMkVf8aMGaSqpD+5/cGZzZMmTcKzc9wY+nyqHevZtsfU
879t21aBf+iwbdey/Ldv325sf0o/u3SpoPC3b90uaGKx3ub2B2M10L/V+z5o
L8o7edr1v33bdlf/J/grVcoFw8+e9VJeOK8nNfgol+3bBD7ME5vsf9LkSWJN
Ipc/rMN49dVXcS+0F/+pbX+w9xzO7jL1PcHvQhxhNwavJFwh0bSPzM/zlT9w
ljXEAtf5d1T7P9T+/yz46n2/CiR1YrQ7hj6PCw4SuvPjiU/7pMdP/EQ2bNhI
lsfEkO07dpArVxP+OPwQ+L9EfTWs4z/5yy8B8UF/P/30E9m4YQOJiVlBduzY
LvgLFd/I5x/If7jw4+MTcJ3a6jWryPr1G8jJU6cwfnSw+FcSEsjGjZvIju07
yHXDmLsbfsKVeLJx00aqi53kxrXrJFj+ryTEY8yCHTspnrxP579M/pcvgX2u
I7/8/Eu64kPf7/+1dx1gUhXZmmbIOQtIToswMIACEsxkXAHDgoLCW3JGGEzv
KYiIAcV1V1BQnhIMS5Iwg+QgQUmCQ1BwBRQFJKcZBhi6Xp1T4VbVrdvd09PD
7ve49dF0z7116q9z6pxTuWrnzl1k5YqVuAb+EC2/jOsZruj/qfqX3fggH9Az
aBNdlPpy8/Bv4qemppFt27aS5SuWkb379rL7vTOBnxn7gz/hzpB169eRpKQk
sgXqlbNnI+Yf9rCl0DbuiuXL8B4LhzZ6/pXIYfFt/P9/wHfOQ1NSN4G9EjIh
jT88z4Qlxjsf38f38X18H9/H9/FvavwMbb5GxQoSDUX/cmIHvV+q+TNmpeS3
nTMf38f38X18H9/H9/FvLnwlhsfLoDUnnhFDPw7aHvj4Pr6P7+P7+D6+j38z
48v1rEHntStZMb9jexcGX/4Oht4h5OP7+D6+j+/j+/g+/s2L7xkH8+CdgvWN
whMJSS7AQ+TRx/fxfXwf38f38X38mw+fRzPfB7XvoO2hJ55ntKDHHz6+j+/j
+/g+vo/v49+U+B7ALmhPNEsE9yMvLomzDcjH9/F9fB/fx/fxffybFv962P01
/LeZXxeKJYIlBLUf3tz6+D6+j+/j+/g+vo9/8+DDfYbh0lAp4a6DlStXkkmT
3sF7Kp555hkydeoHxrmenEZp/GgIwUjkouO9PWkSxRvN8abiXVahZHD+wnmy
YsUKPAvyGZrP0c8qdCHwgW7lylVIN3r0MxIvxcKfio/5XLWKvIN4NJ8U74MP
hFy8+T9/7jxZtWoFlyejmzp1mkueJodLl35FkpKW4Fk+8js5mSQnJ5Fk/J2E
5ywJ6mjlb+LDOaVLliwhr746gXz66Wxy+PBhT3oo/zVr1tD8LCFLkpN4XpNJ
0pIksgS+aX4P/nwwU/j2p974EHZs3ybxL11KDcs/3IW8YcMG8vXXGzh/WcO3
yf/c+QuoL5PepvryDNjRs0w/99j0zI0AZ2Dv2LEdaUaMGI5nIs+dOw/vbwuF
D3Tbt+8gH1Adg7u24U72efPmkAsXQt9vBmeY79ixg+ONoHjjKN4cfu5U5vmP
Vv/sT523cMZYEujnhFfJ7NmOfsYa/zyU38oV3E9wPzhtGtljPQfWjb96zVo8
k3TE8BF4F9y8efPZmcMh8EH+4FOee+458uyzz5GPPvoQz1KMRP6nzih2O/tT
cujwLxHxD/YLPA6nZQ53Tc6bN1fJZ/T6/++2Pxs+3C2ZlMx81KVL+v3VKj3c
NwH+98033yAjR44kn3zyMdm3T7+rycRfvXaN1f/B7+TkJeTgwUNWHkTIjP3t
TklBPqC8AdPL/26n6cXa/rz4z0z5m3G9MH748Qe8+8I5V5nfDQP39QYC5Ikn
euDZvq6j2MI0nbzwf/iB4dnOOAa8Ht2745l+Mvkg4xzOxdbz6dy7AXTdKV1a
aqoLEvECOV3noUu6HoCXSsywT8rFfU8E5pPKBekM/gV/7nP32RnX3bvb8fA8
fEP+4p4ONZ277rorS/I3w5cLv9TOSRb4z//3C5r81fKH88gDxr036m+47zBS
fK9glr+Kf/DgQVIwf0GJqd6fYdJDm/L1117HuwxFPkeFuQc1HL4egX1BucdZ
yl3oKtPrS8QrHDt2jDRt2tRa/i3vaumJf/woozPLwqorivyPczzV/kQad911
d6b595KfF364IGIuWLCQ5M6T2yXT/37+v2OKr/slw/7o7yeeMOxW4f/3339H
WdvuXKhatSrZQOtgEx/ODq1Tp45V/nFxuUj/gQNIenq6p/y/pHIBuzXt74UX
XvDk//fff8N8aroScPL59YYNJkmWy/9G2Z+NHvwE3B/i+Ild1rhwpusdd9xh
9b8jRybi3Wk2fOYH3f5PfMAP6nmM3v569HjS5VNs/rddu3ZuscTY/+oRQtN7
vwtq8YKE4cDdA8BLqVKlSecuncnQoUPwXixxxwHw2KNHD0800RQKtapWRYax
DLzfmeJ16tyJDB1C8R59lOIVY2UTMPEYncxn6VKkM6UbMoTls4i4O8eaT4J3
ZDP+SlK6LpRuKHnsL0BXTJYh1BUuOsALwN0qQNeZ5RPkUkzHM/l35FkK6YYM
HUoeRXkW4W0LWjc92UPKn7EYxHOUBf8VK1YkTZo0IU2aNiFNmzTG303hb/qB
+wizIn+1/Jct+4rkzsXu2qxZsxbN6xBy1913Sf7gHmabZpUty3xLtWrVSGPI
V+Mm9NvJ58wZMyPCV/n3Du53bdq01mwT7jmz8T9+/HhSrHhxJS6T/6jEUVnC
t8k/hZd7aVHuUl+KKfrypJX/X3/5hZZ5JSz7uFxxpGXLlkj/VM+nSJXKlUiz
Zs2s+L/++iupQHUF0oZ7GoEO9PSpp57C+9QEnSn/X48AXSWkyxVH8Vq0QLsA
PLjjWceLjP9o9C+c/JctX0b1k923WKtmTZSJpp9jx8YMX/gl5l94+VE/UUze
8aP6F53/5s2ayzzdSeuYcbSf+9BDD7F2Pu27lKF18R/87mRBOYPfVZuTvr+9
USPSq9d/kYc6UZq8Tt8A7pu1yR/sNhe32xogl8FDaJvVaWeAXGz8N2/eXNa1
TZreSV4e9zLpBPnMnRufw/3qf5xw34XqJVH5y0P+N9L+bPht2rTR7jyDe4jN
8r+ekUHqxcdjvqDdO3jwIPL222+TTp06yfoPxrht+HhvMPjBqtU0/9eEf+Du
YCd21uzvlXHjZJ3QhGPBB/xvQv0EyeOrVOZ2acXO/2bW/j3TM9tJ9OvipUtk
46ZNcs2JyNqVq9dIu7btZPvt6NGjEeQzPP7Fixfxjk7Ec7JBrl69Stq3byfl
+jvt96mkjG6TsjaGvbx6jdK1ayft7OgxPZ+XLl5w6BT+Ea+tgyf4E/xfuHiJ
bNq4CdvGagC6du3aO3QG3sVLHvkEOo4XEHgK/xBf3FU2ZcoUWc4RyTVk8C7/
++69j9lT9erk3Llz+AzaRWiLVJ5FChchqWnusZyyZcsh3bx587KEb3yx3+oz
C4swXg95g/al6N+lWMZHINx6660o6+LUJ44ZMwbv7WP9s5FR41v5IqCfVF82
u/Xl2tUr2GfR9UwHHjZ8OL6Du8bgviMVH9Lbs2ePFX840MF9uwUL4lizGkCf
GJ1b/iOGD0O8ggUo3VdfaZxkZDC6G6F/4eSP+kn5q67oJ4wXd+rUGfNfpIhd
P6PBB/+ymdot8C9fBZl/cZefQ7zvh32yT92vfz8N+bPPPpP91+nTp2v48+fP
p/2gHthfUvk/c+Ysuf3224kYFz3y2xEXR/fddz++Q7mcF3Ih2L8DeaFc5FgO
z+e+fZKHfv36avx/SvOJfonSfvTRdI3/iOTqEW6k/ZmB+QnWn1T7LSYwtBnE
+y8XLNDwoZ0H8oT7691j2kHWHqHv54f0g9lvf3CPN+gL9EmgrRMOPyv+15pu
yBAk2l06QQMvDK0aB+arRFklJyeHie3BQybwYc2EwFvK8ULJReDD2gpJl5Ts
iuSFD/Nuor3F8EyO7PgwZxeQckkKGVfFT1LzuXSpHo3P18BnMm2PhEzT4D9S
fPX1oUOHcd4J+BfteHgL88i1b7tN1vUz4J2RphinnIt2GLvyDyf/U6dO4d3J
+fPnJ59yfwMf0R4x8eFezzdef4Oc5/dw1aR9ydDjxZGVv1dsL/6XQLlzPUsy
7AjqE/B3IM933/1bxPiwRgnutoc0//7uuyHx1UdnzzE88F/vvvv3MBxln/6F
S/HQoUMkkJPVyep4G+jnbVQ/hf3NnDkjW/DVJzA3b/OD8A7m+0Veli1frhHD
eoW8efLiu5G8Do4Ef8r770v7W7RokUaEcgmwO33RNvlLYbdSLrNmavzPnTdX
8rAc8qkEyGe+vDyfI0fGrPz/XfaHfqIM8xOzZ82WsoR5XTOpocOGyvE3M8VN
/C5p+MyaNcuFfwsfHxHtkX+X/bVpzcaLW7dpk63+N1xsL/7DYwedtIJmZIdq
65atcpxt715bH82kCVqfRooPd0KLdvreveZaIu/Utm7dIscWVLpw+EAndHXv
nn1hqBS5AF1AyGUviZT/rVu3Sv3eg/l0+L+eEZRzgu+/P4W4QyhNyrz8Ye2j
yMux485Y1LhxL3NZsrx0l3NZTmqiXwDr9aLFj0T/TJqevXpivmCd58aNG2Ue
nXnh0PiOPxwZFb53CM0/lLuoJ4S+CPwvPv8CZVmwQCFsY0SK/8UXXyD/BQsW
JOfOnQ2J76bLQQoULMTobgD/tvjh5D9V1c9jx+XzceNekTYL/DP9zF7928r9
Ug6LX4K1mcJnzZ+v95OPHT+Oa0GwPpupzmGGxv/uux1St2EcxSqXgJALe/fK
K+OUORGw2x4aJ7/wfLI052n4x/+g+cyZC/2P2r4zZeYdIpP/jbK/nj2ZnxiL
fmKTHJN21pk58m/fvj3K8sGOf3bhZGRk4NgOjn2JMSUliHFiaOvZ8ngj7O/g
wYOoe/D5/PPPIqBgb26k/3PFDYNltodgfAXuW77zTrZOrm7deAu5k27QlX7Q
Gs8L/7rEu5Pj1ZXxTUj1D9hHtG37dtK0aTPUmbp160SEHzTw6kg8t0S1lK47
dKDfdevUjYh/SdesqcGfE/u6Mj7y4osv4hqr/ft/JD8egO8D7O8f9+P6MJOv
aOQPdTpglStXTj49cOAAyUP7Sfny5SMNGzbE9/c/8ICeUeKMj8C8Zf2EBNKg
QSP0f7BOnN09n7nyN/VPkx3/tWrVKja3VK0auXz5Mtm0cQP3ywGya1dKRPzX
rFXD2j+LBN/9Mrz8mZ5tJXc25XodX4eYYeLEifiuRYsWWLeBD4V1ILDWrXfv
v5I1a9da8d+a+Cajo3EPHfoF1+a3bNmCNL2T0a2VdLr8TTzQgxYSr7eOl0X+
bfi2YJO/0M+yVD9FOEDtIC/Xz0YNG+D7B1q1yhZ8/B28TraivTdj5Venrh6T
R27cuCn6H6jbLuGa5SDWZTBHAXR5cufh802R4b8vxkdgfujYMe2lkEv5cmUl
4f79P1G55KNyyUsaNmJ2+4C0WyefTZo2xneYT77XBPL5kshnnjzYf1cBY1n+
N8L+Vq3W/cRG4SegPZLiXs/aoUMHfPfggw+6IDIyrvH1LwFcU2Til72lLPqf
+vUb0E8C9ZkNcH8E7E0FuZr5zA77+x9aV0D+ihUrjvy6I8bG/3rh469w9Z/r
QBQzdfvqE2hXtmnVGsfERTu7eLFiuDfXjG94XgtaePyePXuR1q1b49ia0Jni
RRleqJSArhWlK1O6tGz7FqP5XLFyVUh8WC/UunUbyl8p2b8CupWrVnqRSLm0
at2Ky4XRwTrFVVIudv57Il5rhS4H6g3sKTTj6vtrnH6OuWb7nXfe0bCilf/A
wYMQA9b4i3D//fcj3oQJE0j//gMQL563ndSURL9A5E3NM4zRHjlyROJ44dst
w8oESUtLI9WqV0MM2O8GYcPGjRI3hfuZcPzXqFkD8+j0zyLDtz0OJX/QF1bu
pZRyB/1cIalEXLEG5J577kEfapY/rHeEes3EhzUnEPduSle9WlWNhvXXge4l
I8+w5mQEvr/7XsCrrow1sE/OHAwvK/x7UWWm/AcNGszbAHXkY9DPHFw/+/Xv
j/yzvkRs8Vn5tUG7FeVRtJjul1T+d363Q675gP0csN7kFr6fJC4uTrHZ8Pjn
zpzFdReQ1n333efCGzSI2e1tilweuJ+tA3t1wmvUbvsrfR4dZQfmk+0jyV+w
AK6Dw3wGlHzGQP+9qLLb/lLTLuOaGsdPBPk4KivDXco4qqAfOnQo8l+rVi0X
0ObNm2X5N2uurymHaOX4fI1ps/BhfvBXgya29gdrccvzNToDBw6Mqf1Fgu98
hy5/aI8461KUWK69w8r/9L+KlSpqdR981qxeY6Qf9MyzlpMI8CtVrKBgsbUM
sDeeYcgEXPgVK1TU1k1jPteo+bTjV6xQwbU/CugE/xqOgl8R9zAYeFo71s5/
Rb6GWoznwvdazp8pf5ivEXoJ/RxoB8JYYXHafsHv4iXopxi2vdW8XklPx3ax
+UlLu4x7/tMup+Hf6emXybWrVyV/Dz/yCPIPa+4huRmfzET8hIQEcu3aVfLc
s89iXmANmin/+LrxZNDgwbhmDOaiP/zwQ1wTLniFPkc0+uclfzibAeTfsWNH
IvQP1mDLfo9tv68Fv2aNGsizNl4cAb7Jfzj9r1ixIjH909q1a6z8P/roozIu
rEeDsTE4g2TN6tXYhxJtix07vtPwYc+W9GE5Bd0O1GeHLifZTtNShfKYxKN1
UM4A0sGZBWtWr6X9tBZSV3ds3x41/xwKw+X0y1L/LlOdTEf9TKN6Cb/T6Ccd
f19OSyfXaH9U4Dzy8MOYF9i7AmHGDLbuMCGhPtXja+S5559n+lm6dEj8aPSv
ouaXhH9ZG5L/GTNmsPVYGl2AfAD2mgl8mH8CWlijDGtFTPk/8giXCy1jgcvk
koBnaDBbYfslbfzPxHya/YgcZOoH0zScrOi/yuqNtD/BO/gJQb6Bj48Az+p6
VoEs5AdltWjxIg0f9lgJ+dSoIdaXOPjx8fFkMG0fevvBji75x9L+oM0l0tqy
dWtY+Ufrf73wQwUrvlckJSfqE1iPNX/efPLe5PdIl4e7YP0Evm7okMFOPPcP
G0MR4S9fvozMm0/x3qN4Xdia+TjqQ2HfqUGowS7HfM6jdJNZPnnZgv6ECsuX
LSPz5y9AvM5dGF2A8sfogp5srOD5nAz57NyF1wEB3KMViv/lK5bj/C/j72FO
F4d4pvyvX8+QPmKKa/1I0Cr/9PQrsg1jO/tA7FcT9tand2+ZYtdu3fD5HbQd
D+u/YL9KTtpHgjVDEEY/Mxrpy+F4uR2fqD+D13GfqcBev369W5Bh9M8mRmhr
wJ5PmEf6+V//ku83btggeWR+Jrz+gT9k/bNREeMTM14E+o/6OZ/Z0cNdujjl
Pniwi39RDvD5K5SPkiyM/ZcsWRLLsLvYa8rfd+vWVfLf+6+9NXwYiwc6ePek
ugeeyr9bt8clHszrqPzDXrtSJRgd7EmPln8R0q+kW/qO7vN8ZH769HH4e7wb
5gP6madPnSQlS5XCvZFSPxMTkaZc+XJR+x+v8ke7XcD9IC2/APcTsJfaxv+T
PZ7EOOArwQYmTnyTPP3006RI0SL4HOYCTp8+ExZ/4ltvMXlRvj+Z8YmacRmv
W9duvP99B7Pb0qWo74sj27ZuYXIZPZrJRZnncvLZg7V7aT6f5PmE8/NgPw7W
45DPU6dtgouJ/89O+0v5fhfugYb5vH+Bn+DBGR8JKO0RR/7XMjJwfTTEyZ0n
DxkyaDAth4l49oXqW+vGm2sW7PzDWID0g5T+a9UPxtj+YE85xI3H9RSx038L
YWzqf55OUHvizptX+v87fbqUnbNWy+QpVE4yhw974gIGnklvw/9I5jOAfiRS
fMATdba2Z0vVLwu+ns/5EfM//X8FXsC1R0xrj0yeEhJfhMvU35v9MTEPJdso
ik316dtHUg8fxvacVa9RnfxXr174G3yogOhL4+IakQYNwspffJ+ivkzgsz0f
WdM/iAP76yFv0I9Q421S5oV3eez3NfFr1qqJ+UsclRgZPolM/8KV/0dCX2AN
sNBPjj9s+DBNl0x8qKPF+K+KJsoPPvPmqzrPQp8+rPzuoPJT8zcU8cy1kk66
fSXeHVnm/0r6Zb29HMgh9d/WZoY8iwSHc7nAXvSemn4ytH59WT4buPRTz2uW
9I///5HiBxcoa1bhndpH/cc/3tNS/OnAfpwXgXeJfM2EF/5MPr4CPI95aQzx
0j+xV7SGIpcRwm5p6NuvL9ofyEXlH863FfJ/D/Kp4P904AApUCC/k88Y6392
2x+sP2yCfiJAXnzpRS3uhk0bpf59n/K9Vf579+wh9erFu/p1MFc4EOfHnHPG
IuEf/SBP692//z1b7O/o77+ROH4GDbRj7SE2+p/l8g/a2jPufHjGUZ7XqlkL
ee7bt58lLUuu9K9M44s12H379vXAs+PXrMnWSvXt0zdT+BqeGULgM7oA1tva
yzD8sz4Cw1PjqOtZp4j9vhHwn5aWiusr5HdqGo6Hp+Kzy/g3e5+G47mCf5iD
V9syVapU0c5T7oL9+gBp3659GHno5V++XHkcbwQ7ttNErn8whi9st3LlKqT2
n2qT2rVvo5/a2hwanP1Vu/afyOrVq0PK39xvGIn+h/87Mv2XeibqXP4KzowS
ZeCsVXYiwNnvcvxdwWd0AYVOBx4zdiy+L1WylJbk+FdekXjnBJ6S7likY+f5
xYJ/Vf+YfqbK36nymaKfPDD9DMjyr1KlKrl00a2f7dq1DYmfVf8nQk3VDyrv
Bw5k66xy5YrD8QoT/6knWV8Z+uBe+IsXLZbnm8H6Dxu++HvChNe0/keVKpW5
3bLIMH4L9tdW1J88DVhfgPmM4/k0+Bd9eplPD3z335H7/+yyP5gPFDKpXKky
5aE2+VNt5itwbl+8Az/xJ+4nDHw4Cxf2VoNdwbwP3EsC/qfnUz15W9mrPrLz
X658eSyfQQMHaSSxsj845x/SB737448/XPix1n/vv8OXv1zParSBgua3Vz4w
DnvZvDmbD+vY8UF7dul/0D4HO2Kffk69FgV+i+ZsDq1Dxw5KbHtGVXGwswch
nx2UCOHxm7doju1Yk7+gFtuND3SI16GjLVee+DKfD3bUXuP5rDlY35GdhxYa
XyK5XoXGF9+zZs/S+qfLlulnEtzCz2Bl7a3I8EHvRD/r+eefz7L+qX6G1U36
XJQ53r9gwYKQ/Nfg/nCk8Idh8J9Gve7HP/1Jqu3+iwjl7+hnR41/GDMT52nt
3LlTw4cAc+1AB/WhGnCsjfP9nUJHJN0oTldTezNd9PWp/L77bicxA/Rdsf9N
2/cOVez1z/JaC3B+hlq2pn6WLVdW63/Y8J8eMQLLbUA/5puEX8qM/xP8Q/kF
ePmpSH9+8M+Yj0aNGrnwAQDaAUBXqFAhK/9r1q4h+fPlw/Lv1q0bv3vM2//A
ORiq/i/7apkuF2m3fTUG//xnJ582/gcOZOMAhQsVDomvy8j26sbbn+4n3B9z
Lns++onI/E/JkiWQ5o033oiYf+YHCzh+UIkfC/uD9MX6/k4PdbLlSkS0volG
/+1xbK+88b2iuf4O2l9AO7poEXY+er9++tmDaijMz2USY7GsvZZ5fBjnKlKk
MKaj4oXgSuYTzhIFuv79+tsjWfBPAx0/D9rZX+5GM58gXpEiulyCahna8U+d
VuiMfhYbH2F9QXP9SDj+I8VXw5nTZ9gZSNCXatNWiwhrIEW/dDmtByLFX7Rk
kaSbO3eu673n3x76B2Hvnr14Fvtu8dnDvj/++GPpX+bMmUN2p+wmFy5dIJ4h
yMeLRf8sAnx2Tpkzt2DVa4XMS/6o11w/VX2BAOf7wvw/pA/3opn8t2zRkrXP
O3TQnsM5obAngtG96sLHNa0BhS7oppsAdAb/LaCdHdDb2dmhf+Hkf+bMGVwL
APJv01bVT3ZHmtNOWeaJX7hIYdmWxfJTz0KPUP8gnFTt3TiDdfBgtg+oZImS
5PKVy9o7OFu3PO8nw5niJv9bt2whhQoXQnpYY3L16jUrvvrkzFkmF6Bpq8qF
Rtq2fZvUVykXkU/YrwT3dJQsiWMBaqLXM5R8VqsaEt8zRFD+2Wl/e3bvISl7
UvBb9RXMT7A05sydg8/hLN5I8GHfdQDPkc+D90tFyv/ixYtlfSj9YAztT5x9
AJ+FCxe68L3y5/l3GP3PavkH8czqoBJPe6nFhfVPiaMT8T4pFfzAgZ/IPffe
K9uXcu2x1shibadC/Lw5UQbsrgY7/jOJiSQxcbSDRwTeAXIfx4PPokWLOQSj
hvWVoyjtD/vUfAbJgZ/283wy/IWYT6dNNzqR00n+ghLvXoEnzkFU+IN7gBmd
fv4RnIGg5XPxQq2dmEjzmZg4SpNnUMETfWGJxwOeF8/ThHuYTp44SU6cpJ8T
J8hJ+D7F/pbrzRT5q/hB4jy3yV8t/65d2ZrIAgULkJQUdoZH6qVUnHuGPN5a
oQLuKVPDxDcnkpfHjiVHfj2i4ScnLZXnpJUpUxrvDA6Hbw1B46cZn/+5ccNG
WXa4fsTCP/Q1QV6nTp+m+TmNc1Jsb9wg/Bs+tjkSEcT5p2Ltw3Hwhxb9h/9H
Jz5Dyz0R72FU5Q/6co+iL4uF/1ACjJXBOzgjksmVhRn8LGvAnzxlsp4/+g1j
gZCvGkj3m3wNZ1qJsbbJ7012yR/GAsXYibM3m+CZXSKfkydPCSn/WOifNSiv
/8L1syDta6bsdvSzYQN29kiFCrfSOj/DEx/bgEq/GOszD3zwg6NV/0KE3e5n
9s7HIxYtVP1EkMyc5ezPgHXqVzNEmyKI58oKbGdtDMOHM8FLlGB973r16+Fd
RKeofYPdn+TfYO8w92rKp5uw2wL5qVzYmojUS2nMbgNcLtczNPnPVHQJ1uGr
c2MzpL7QfPbW5xOzUv430v689E/6iRx8H56l/KFug3WvghTOuv3gg6lyfQas
rzPzB35w7Ngx5Mhvv2r4SUuT5RjVLWVuQf5jbX+i/MHPXsu4mm32FzP7D5qZ
cEGJVEjXx531/dBWh33rlSpVknfUgi7AvWChQmHexg9odm/H7yb2EwTYGGad
eIpXkeNxm7fhSTpq90AH+ayM+YyT+f8L0GnyUumoXyvk8BeIc9pPjz3qjSfG
Wh25GHiGZMX6d8ynRZ6CP23HVZCPj1jmIMyxxnz58ltKwFQiElH5w1mhpfjZ
L5C/Bg0byLEumM+GcQczDBgwUOalFO1r1atXX/pV3GMQyEm+/PLLiPUvaL6I
MGyU548E9P2+Cv+bv9nskqf8cFlXqlLZE1+c4x6+fxZEfRFxUV/qxJNKlfVy
f1TRa5X/Ld9ukfdXAiacZQXj6kKmoENq/SEC9K+L8nshga4V0DVsJPWvbrxO
J9jcQumKFGN1daEiFO9+jsdl4oXnHaLTP/nMQ/6gn+KMIdTPBqCfRaR+zpX6
acd3xkfY57hSfiY+2ntAKT9ut3GG3ZoB5lnvueduWVawfgHmdBokNJTpwZ5k
uANYZXPsuLGaHrp+889Yy1kU+6hcxNko4I8aNEiQuporjtutIVPwL3BWjUi3
UpVKmM8Efq4c5rMMy2fmg13+N9L+bPgQ9PNH1P01TvkP4GctlShZAs9jEuNP
8GmQkEB+++03F+KAAQOk/4E5nXr16pGS3A+ivgbi8O50Wy6zYn8wNi/yN2rk
yLD8e0gpy/7XM2UPfDeEPYPTpn1I6tevj+cuOfrC5uphTQ2ckXMl/Yqaexds
UXHHLpcntO+98KdNm4Z4Yi25uhcE9pwyvKsuHoEugfYj3Hv8nXymX73iyh+j
q8/O1DXoSpcEur9he1ijol8fTpsq82m2DQBv0qRJSKeXscNfjoCz3kF8lxby
FHgqi8p9eq61Eko6MC9pyt9WwpGW/z7aHwT9V/HK3lJO20fgtLGDtN0+WTvf
Tf3c0aQxno2eGXzrA9NIFHwR1LslYAzWxv8333yjyd+UKfwN6yS98Isqd0fD
59TJE66sq3pWL8GuL6zcJ5GrV64QLSgZ3p2SgucLm+UP9ST4IC/7+x7p6rrq
M9hHDP1PL2HDeFh8nbqa/Qm806fOhJV/rPTP+kApf7gHrk6duloeYRxunnpn
iAd+MV5+AVl+Jz3xP0S7Ff5Ftz9YEzyJ2u3VK+lW/mFuCdY65Fbu5hW4cDcl
7F8xmX3llVdc/s/0v/Abzu+0yX8vlYssd/65pVxZuWfDJn+RT7x3WGIy/M40
nzAWZMpf/B1N+d9I+/P6rZ5ptof7CTMS+PIC+fNr8i9cqCB54okn2JojC//v
2fwgtz/YC2eeBxIr+4O1harfy277M/FN0kjw1fPQPHLiSg98F6yLgzMI4awv
uG8twxird+fG63d4fBjD27lrJ1lB8dYi3iHcC+4VXzyHdQ87d36H+US6wwf1
s3k98IE/WC8IZ6quW7uOHAT+rmd45N4Jgk7I5TDK5ZqFSk8B1gzsEnTr1iF/
qjxDlWco/r2p9BQyW/4wL7Rq9Wry888/h8WH+UA4v34d5St5aRL59ttvydmz
Z7OE7/XMRpMd/McKn+nLd2TFCtAzrtfX9Tt/Q+FDnbFu/Xoq0y3kwoULVhob
PtCtX78Oy+LChfMR838a6dYjnbj37D9R/kI/D/58MFvxHT+4SvqlDJdfsuPD
HjeoI+BcJbjz5tzZs5nG94rvhX/i5B+4XwTsNlL+4Vy6lN178JwVOA//rJHP
/8Tyz258uL8XZAFnB8HdYtevu6lMfKhn9x/4kfnB5GRqQ99IP/j/zf6ygu96
H/SgCxp/e2cgRC71ZIK2Nz6+j+/j+/g+vo/v4998+OHoPOjdbSrXA8mbGyk0
to/v4/v4Pr6P7+P7+DcrvhEnzNrakPuF9AyFeBxUXvn4Pr6P7+P7+D6+j3/T
4ruS1ZGCQZUmfA68HgQtD4M+vo/v4/v4Pr6P7+P7+ITt7fJONRjinf21tjcI
/reReba9fHwf38f38X18H9/Hv1nx9fdBHSiopW7JQpg8S0Jvfnx8H9/H9/F9
fB/fx7+58Z3z0JTUTWCvhExI4w/PM2GJ8c7H9/F9fB/fx/fxffybGj/Ddd5B
UKOSf+tfTuyg90s1f8aslPy2c+bj+/g+vo/v4/v4Pv7Nha/E8HgZtObECXBn
VXJSEklakqTdQ+/Kl/jD9SAy/PT0y2TDhg3k66+/JocPH/aKqIWMa9fI9h07
yNSpU8mIESPIuLEvk7lz5innR9nxr13LIDuAbto0MhzoXh5L5s2b6zp3ysSH
s3t3bFfwXn6ZzJmr0Cn8wz0bSUlL6CeJLOHyQzniJ5n9Tk4m26h8TeaWLl3K
4iWz+EL+SUnOB87NcYklC/KHAGdALVmyBO9l+/TT2eTwL4fNiFpYu2YN441/
kiGPS5Jl3g8e/DlT+CGDRxSQn8BPvXgpLP9wV+eGDRuZnv3yS5bxbfKHuzjg
/Lu3J73N7kN55hky9YOp7nMhiZ1/1LMd26l+Ono2d45dP4MKzVfJS8mbb0wk
I0eOJJ988gnZt2+vi38bfca1q+S77xy9hrNA586dQy5cvKBHjJB/K3cxKH9d
Pz8lv1A/kR34ovzgvE4ov2d5+e32LD8dfw21C6AdMWI45nXuvHl4tnUofDhb
Eez+zTffdMpPvTMrQvlv37ZD2t+lSxdD8g9ncC2m8pzw6njy2Wef2v1uGPzM
2p892fDlD2e32eqH7Na/SOu/aOwPztVcwv17crLu3+Fz8NBBN5ASzlB7WKza
w6HDEfEfbf0X9nEY+cv1rEqzyJWsmN+xvDt48CC/L5mdZQv3g9haQpBGSI0K
gX/+3Dny+uuv451D4vzbUaMSwyYF9yw2adqUqPf3Cfq77rrLE/8opWuKdO5z
i1uadEo4Juhcd0sEyF0tW7r4evLJJ60Y5jnJ7cTdnFw26v2+KoZ5FjHwGAv5
i/L/csGXeH+liffCCy9Yk4JwC9ybZ5G/+MB9gJHiW9+FYAXCz6ifBSW+dn+N
QXT+wnny+muvkzK3OHqWiPeLRo9vkz/cn6jeVRPQyjtAunfvjmdAEoVWxWd6
dqe1/LUyV/D3//gjub3xHVYdAx7F3fU2Ho8dPSrtwYaXWf5DCi0L5Q93IeH5
5oaevfDCf8cUn5VfnFUecIZ89x5O+Zn8w50vIDPTxuG7atWqZMPXG6z4cMbx
Hbff4cJjvnCU5TwI4zfHd/x1DumvvfhfQOWZN08el76Y9u4lSgiZsT8TX+Xf
8x1hbcPXX3+D3CLsNsDvBbbwHzbT2VT/RWt/5dB/2uoGhvfahNc8WQF7YP5a
97/W8otB/Wcmpf2OUP6ecYKuhowVs02bNlp+vxf3p4YkF+Ah8sjxx48fT4oV
K2b47BxkJNc3a6bo96+//EoqVqiE8ePicmF7AO7UfOqpp0jlKpVIs2bNrPhw
d2alihU5XU7SktP1BLrKlRmdhTWgq1iB01FfBXe/Dx08lOFVrkKaczo1o9Cn
bdykCWnSpCn90O+mTfC7Kf3APTqCX5CBxia2R9i7ijSvSAufxso3/QzsPzDL
8hdh+bJleC8ZYMLdsoOpTFS/OnbsWE3+4lOWt0eqV6vm5LNpY57PxngvbST4
HhzYHyr4TD+dOz5S0B+6+Uc9K17MZYOjbHqWCXxb2L0nBdOGOwY7de6Md6jC
/WtFizl3qPSgbRJbArp+xkn9RD2rxPXTwM/IuE7q16uHNLlz5yaDBg8kb7/9
Nun00EPSt0EfX+eFJYB6TfECCt5QivekYQ+Z4T8a/fNIQYZloJ9xTD9r1qhJ
hgym+tnybskf3DMdK3wYw8LyK1WKdMbyG8LKr4hzh0qP7j2s5M2bN5f1Atj5
y+PGkYce6iTbUVCnOncLswTgDHq1/AYPGkTeevstvO9G4GH5RSB/tAelvbbL
o32w7KuvqL2zNhfcLTtUsXfQhTGaPHWxRmN/7rQiK39RP5j19aiRo26I/kVS
/2XF/sry9ojqP0FvGvPfM1X/qch/2VdgD7l5+dXSyg/Kn/nr2NV/Jn6W7Z9H
M98HtW+9ETN71mxpl3p7O2ihtSRq/mHBL3/rrZhuseLFyZgxL5Eypcs49UQI
focPH47xChUsSJKXLtXeXs8Ikj1791rxh3G6ggULka++WqrxAPdy792z18rY
cElXkNIla69hjQ7cGZ4Z/v85Zy6714/2o0FHVIlez3DaI3Bnko1/NeWsyF/8
fe999yFejeo1yLmz59g72qYXPrFIkSJKn97BF+17cadZtPg2/Qun77Nmz0I/
WFLqZ8DxF0bcWzU9G0NKUz0D+Y/U+lmZw/eKdvHCJbJp82Y+Num8vXrlKmnb
rp3M67FjR138jxg+QurZ0mRDr6We6fgz5N3kATJ/wQItQ0OGDsZ3cD9q6qVU
V16FPRQAvKXJGkOgh5peR8h/dpT/fVw/q1evTvvL7I6V69Tfddb0My0m+Bcv
XCSbNm1C/tVw9epV0o6Wn7jr8vejv2tpwH2Uohz69e+vpfzZZ59Jm54+fbqG
P1O5Wx7GKNVMQV0hy89if+r37Nmf8nZwabzDE/11yi4r//fddz/yUY3K89y5
c6x6CV6n8uzsyPOSMoZnkVpm7M/EN996lb+w2+LSbktjvnHMyI1geRA9fqT1
X1bs7xbuP+ei/4zc/9wn/XV1cvYc99c0PvPXAVKkaFGuL7Gp/2xSi0b+rt/G
tw0Snp06dRLvnC6QrwDVu9laebhpvEqZOOOMHt930H7+m2+8IeetoK3O2iMj
PTMI8sf7w6levvvuuxHjnztP6Qqxe8cZnTf/qoDAXkGfBF0s+G/dqjXacus2
bV2pZYjxEcrf+1PeD4uWFfnD1+FDh+RdtGBbgv8rV6+QOrXryLIXbXUVrayt
PZJJfDs33hFQP0+fQv3Mnz8/9cOzrP5CxW98R2PyxptUz847esbG4dzzgpHg
h37izT/MQYu8Lk1O1ih1PftbxPhDhw6R/VwzxsaNzj3vUH+o8od50kKFi6Ac
hD041NnDfzTlf0jRz5lSPwnq52233ebSz+zUP5jTF7aZLNpvPBKstxF5gbvY
VPxLFy+RvPnY3fCwtkBNftjQoVr5qfib1fKbNcsjz0G89xnqatMedn2f4uIb
5cnHNGbMnCVTgbvGNXnOmhkz+4tW/jAO/Lqtfkgc5aKw/R0tfmbqv2jtD8It
ZcthOaj+M5z9HYTyyxlAHWQ6zyK5yg9sJQb1n/19qCfe8r8edn8N/23Q9erZ
E/P98svjyMZNG5Xy2EVChaD2w5tbL/yaNWqhnBOV9q9J98UXX8g+5DneNowE
/4vPv8CyZ3T6HbQufVV+fvFPFe+sje2I8MWLgwcPyj7W559/7sK/TvspYvxz
imyPWDIYJb7zzX5PnfqBLN9jR4/JmDDWjHOTPK/dLXMMZnskq+Vvk7+bjpCe
Uj9fpja/UfG/6ny5N37NmjWccbgo8L1COP63bt0i87p37x4nMv0n9bpQQWwr
RIrfvn17pHvwwQdd+DAXULxEcXzfr28/LZ0vvvic63UBOSaW3fxHU/6wplfq
57Gj8v041E9nLB30M7v1Ty+/vVoMWGOJ8x3UXubPm6+lcPz4cZwPC+RQ6xD2
vn37drL8THyYCxDl17dfP+Ilf2EPY6k9bNL8tTlfE8Q1y448j0n+pTwDbM7m
CbR3m9yybn/Ryl+3W+/Us4qfmfovWvuDj/Sfc+dFxL+9/FgQ5ReQ/voJLYVo
6z+33LxDOPmzdTSh0zApV61ahfVQtWpVcS/Cxo0buJ4GSEqKo99BpfETNBIL
rxd2fGd8JJF4yeCtiRPRZmCuFnwArA1ucVdLXKPTu3cfsnbNWiv+REHXoiXS
ga7B/BnQ/bV3b7xT3JariRPfxDy1oHS/IN7LpCXFg/m93pRu3do1meL/f/7n
RUyvWLHiKF8zhrqe9cUXXyT79/+I6932HzhADtDvA/h7v9IWy5r8wacAVrly
5eSzAwd+Innz5iH58uUjDRs2wPcPPNBKl06Q2RPoeP0GCaR+/fo0biPS/Ynu
5IOp09he80yWv/2p/nY16GeArQ8E+W0C/QwIf5ESEf9MzwLudXER4Mu3mdB/
iLpt2zZyZ7M7Ebdu3bouJNRP1LMWVD9/oeUylusn07O169ZZ8Tt2aI/8Y31m
4GdcyyAlShRDTFgLoQYV7xDaw8vSHtCOqF7Hiv9wIZT8QQ6on+XLyzcHfjqA
azJAPxuBfgZAPx/IFnxWfkFafttJszvvRH2vG1/Xyj+sFYO8tmvfgVyC8fIg
2PM1MmYM4yEPtalz585rKB06dHDaIwY+1md83VPnLl30txx/9aqVyH+1atWo
PaSTjRs28n5EgHy/Sx+vgAB+j9m7I0/wLXnz5uX23hDpH3jgfqt0YmF/XpK2
P3Xe1uLjmjA+kl36l9n6L1r7gyDaI/UThP9siO3qqeA/M65ZcsfWJQIe0Ir3
+38S5ZefNGzAy69Vq5jUf7G2fzNuKIy0tDScowUZJS1Zgs82yPYhmx90HcUW
pumUGXzRHlHXs8rkg4zzYcPYHNg999yDNhgQa995mxHGdseOGeOiF2tA7kW6
qrKNKelyBnCO0gzDRjC6u+++l1RV6MQnZ46cjC4C/kE/K/A50YED7etRr/P5
mgCXubM+Td9z88477xgCCo9vkz+sn4P06tStI5/df//9iD9hwmuk34D+7H2d
eJS/Wv6sPaLLX/xu3LgxOXLkSKbKP1T+ATc1LZWWHdPPJVw/N23YJDFt6/tt
+OH6WV74Jv96BDct9CNbtW6NY+lCNsWLFSMrV65wxR0+wtRrs/xzkpfGvOTC
HzZkGL7/U81arjQ3b3bGi6H9rspft4dqrn0rOQMBrEezwr/rcRTlP3Aw08/b
bqsr8UE/c6B+TiD9+w3A3/F16lrps4Lfs2cv0qqNKD+m50WLFsO9wK406Tfs
mb799tux7GBfBqw3Efu5YHzknUnvuPDFfE2tP9nK7xtZLs2atXDJH/x1jWpM
l5MWM3uA8Qphi675haBi73V0ewcclGd/Zu/xvM2cHfYXrf3XsNltDPUvmvov
WvuDIPpzYlxKtb8m6D9/c9nfwIFG+QVVf83KD9vMRvlFW//F1P6t74JavCBx
WjjPPfssyr3jgx0lDY7HBbz0Laj/CrpaS5nCr1mjBuu3JtrqCRbnsUcfleWX
k8oQxhBgL/XqNWtIi+YtZJvkO/pMDY8+9pjja3PGUbqXyI7vgG4tbTM2R/7g
s8OkAzzOP+zjfInjraH9xxaUTuDBOSjh+Ie94kK3t2zd5uIfCvv69SDTTfqB
/gqs5YIxvxK0nwS/S8Df9APj2Kr8L6en4x79NNqmh3Z9Ov+WH/qevUvD/eeC
8uFHmDxboL0EyYwZMxA7oUEC7ql/7rnn8O8ypUu5+Imn/cRB1L/Nnj2bLFu+
nHw47UM+BsDkBX2/zJS/9dxhhRryAul27NhRPlPHi6E/GIn+wZp0oWeZwQ/1
zKb/FfladtG/gu81a1ZrlAJf6jXNV864nOTFl7iegV63bMH0k6ah6ycvL46x
aOEiDV+sh4RPDdrWVyX/yKOPcR8YQF+Eer19O8Vbi3io8xpe5vlXQ/qVK1L/
oB+Pn3TQ13R8hvqaxt5dk31Dms9HHsG8tGjO1v7P5Pwy/bzK9JP+XYq2GbLq
f8zyl+UXcPw2nLkTiv9PZnyCcjP3UsJZDzb8T2bMlPayaOFCDV+WXwD2FVV3
8fPcc8/ie7AHgb+B9+dt/jqI8nwYy7wZ9ZUqfgPaR792FeT5POLB+glTerGy
P5X/zNifWPfltEdiW/9EU/9Fa3/wf3y9eDJw0GBcW7IC/ec02u5sLv2/7j8Z
3aNgD9C+oXWPil8fy+8aeZbbQ5nSevlFW/+Z+F7PIpG/Z3pmO5F+fZ+SQuJy
5cJxn59//pdUjQ0bN0mbsO8vjw0+hBp8fCQx0dlzHzRIu3XrJuUK48rqy9RL
l0jJkqUwrz2e7KGhP96tq0P3194aPpzjU7JkSXzXowejE/hduz0u+YdxczVc
upRK6UowOgPPxv9DfA9YfN14K//wBeMjYg4Q9teY/NvSTadtDcdnBqQ+q/5Q
9Y99UG6MVsgTxjNOnjqF68lhL+CWLVsxRuLoZ/B9ufLlPPG1v+ifT/V8SuKv
X7/eHc+j/NWUzPL/PuV73JMM+vmvf/1LxnPGU8V+Q285iQB7Rlk/S183HQo/
knTNAOsa58+fT9577z3ycJfO3BfkxP2qJnC3xx93yqdPbw0f1kOWLKXrpwgw
rovr2Cj/cJ7EYJr2xLcmks4cT3zqxSvjB0FmRwHDHgQnqamXSIkSDK97jyej
5l8E0E/bOTxeZ/P07dPHZX+Nmzj6CWMNW7cy/Rw9OjGMflryGaH+QfnNg/L7
x3uky8NdnPIbMoRYEiNP4ZlDrD0JNgBj5E8//TTuVwFeYUwfznRT8WFO5rba
bB1ibiy/wTgn3amTKD/WjoW6Sw3gi3Plyo3zqpo9wHhFwOavGahq77BuE+WZ
k8kziPIcjf6nbNlyDlWM7S8a+4fgzOeHWs8aHX609V+09ufFP8yD9AT/yenW
rf/aWv+x8jtNy68ks4dt3B4Sn8G8mPYQbf2XFf9nxtPu0gka5a3+pvHgfAzI
D/ST1DacaB+K9q93jtxtJTOSF74ITvt3pDuP/L9hw4ZJuc6fr66jZP/3ob4M
x7vuaKylPWzoMKlXUEeY+H369pHjZGqKiMf5Z+vU9NCX4zVufEdI/n//7XfU
d0jrrbfe8ixF9fyRycp+31B6AWMfpn/3GgeEv0FGIqnhfI9pddr/6tWrF9I9
/fQIidm3b18+XtLAE98sf6g3BP67f39XRgpX/l4pQpsb9uRDei+ifjphk9I/
E/4wnP7Z/VoojkLLP1L9/2j6dFkeUM+pYdjwYbLc5s031gfT0Fvqma7XEHbv
2UPq0frKLH8Y0x3E5zvatW2npTdU2lEA7cHMbB8DLyv8p3P9tOqjcZ5TgLfH
RBI4zsz3pvbq2QvjQB0vQj/QT/qsQYMET3zxMFr9E7+nfzRd8T3ztXdLliyW
8v/7P/6hER84cIAUyM/OKRNjv2rae/bsJfXq13PZ8G1QfjC/QvmHveKy3gJ/
3cTx12puxXiFqz/P+RfzgijPXr1Q/nZ5Nsg2+7O9dkUm7vhOP2JUyNiZxc9q
/ReN/YXi/yRtJ4p0/q7uhQk68y7Vqzv+egSWH0uxLy+/hgkNtDSjrf+0/GbR
/4XnnY2uwHipyGvlSlWwvV679p9ou682qVixkpQNnP0Fz1fzMWevnJmI4fCF
stSsxdYZJmrrWfUwfvwrcpwZzu4z0xPr30qVKq08BbpXpZ44dA7+WFhzFmD7
99VcC7ocSHfBla+xiBfAfkYo/l99dQLrA9E2CZ6JZOEfApyfItZkvP++9/kj
ZoC5z7S0VCxL+E6DuRt8dpmk8m/4G8bEYR5GpPXqhNe0uqJK5ar87AGG06XL
w8yewB+GwNffBUn58mydzKBBgyMufz15hwrmm0TdVblyJVKb6mVt1FGqn5Uq
yjoN3oHOrl69KqTE1H3lkeDbeQz1zlv/a3Fs8Bsq/+NfGS/1+oJNz8YKPStp
RYY6f9GihVTPxuM4/ooVK1FuTz3F9gr06dNXiw9nTQmZnj9/zpX1sWPHYD9Z
taOs8K/qX5r8pFLdvMz1lf4Nupt6GddZiTQmqPpJ81qlSmVyKdU5t5uNWwS4
fmbN/+iR7VS49igA5ddPew7rwdC+c+fCcQcTX5RDHdqXtuGnX6blt3gR6sHz
zz1Py2853qHhlJ8zpgnzXFLnqTyELYBvrlSpomIr7N2q1Y6/fm3CBK09WLlK
VXauPGe3S+eH0f+0a+ecRRBr+4tW/mye1dzva0PKXPnHov7LrP2F4798+XJo
f+A/1TBhwqvST0C6VapWwXF6QfwwH8dr1669xn+09Z8tz94hM/IPepa1o2/h
PkwGC+YvsKY7YsRI0r//APrph+tqxP0J4fBFqKH0W02OxN9wnpDIz3c7d2rp
wnAQ7M2Bd9C2UXGmT/9I0u3c9Z0LGzCRTjsHQMfbuXOXK/uJtE5jeLWU6U+9
XKD9LdYQwZk1IUpIrmeFj3MemnsNs/aHwr8N34ynPodzDdQyhrMw1RhiDXif
vn21pELhw9lKBQqy/uDzzz8fEt+LLfW39Beuc/TVcaAAfx8gCxbMt6fI/6xZ
y76e1QsfxovgjCum2/1x/iQU/6HkL87wdObgWdD1bKdL/0eifgaYfkZY/iA3
MQ77xhuva/I38czcjtTsIfv0zytZ8VvXzwDTTyViubJsvSjsh/XCh/4/+qR+
/Vn5pap+KTS++Ev8jeWXQ19DAf/+jHOxAdKo0e1W/kV7pVChQhHzD35ZlB+c
wyECrBMLpf/mOBSzB5ZPlGfAbe8C02bvsba/zNq/kL9sj4w05ms89A/stj/a
bT/8OHabPfVfZuwvFP9QX+QvoPpPR/9Mf7182VcaPsyzqf0dEaKt/0TOYmH/
6p4ce+rOLziLcfee3XhnFHz2pLDvjz/+ROrdnDlzSAp9dvHiRSUt57tI4UJa
uanjAOHwIbDxkdDns8K5iDBfBvHgHiGj5sf9i4BvrgU6evSopBv/6nj5XNAj
nbqGiL84evSYPDtAxROheQu21rA90gVVUhlWwZ48rgsLFy705B+Cur/Gdj6r
Gd/k3xYnlPzhTq28efMhZlulTwRR4C4pUZbLjXZKKPxFi5dIfufOnRsS36OY
XUB7QT+p7qXsVnR09x7yvx9/LH3i3Dn/RB2+cNG890pPjK3TDyjjI6Hx4Zwy
dSzW0evMyR/OrYK1BJBGv379Nf5RP3M5em0m0rIFW6vd3rpG2I7//vvvI02e
PLm1swqCaA/H8Mxo0HkYuzNDS742vEMHvd0Ua/0LJ/8zZ87inD7Iv23btlp8
pp/MVr5C/bTjF5Z+iX2O/3E8Ynw1QPkVluXXT4s2aPBgdl4prX8uG3fnwdmX
5cuXRzrYyxQp/6z8Ari3+TgvP9Vfg/6noB0wu9izJ4X664+lzYK/3o3+2rkn
7Qy1d9h3DHHatm2jy3PHdqee+2oZUUMs7S8a+4dgm2cNpX/ifEHTbrOr/suM
/YXif/FiZ+5v7tx52rvTZ06jPeQw7AG+d2zfprfbFcRo6z8zZMX+oT3irEtR
Yrn2Div/G22fjRs2yPJ05iODRG0XiWAr/1D4YKenTp8mZ06fwnVelatUQVkO
HDQQ/z5Nn58/5z6rCfom2JarUZMc+e03+Vw9e3ny5Mkaq4APdAFcq16D/Hbk
iMzVrJnOGunJ76ltgCAmIPGoPcAeLMH/TFibzvdNTOF4ZgD8rl3ZGqQyZcqw
feUh5A/zNaL/8tprE8jJEyfIyZMn6fdJ9n3yFP2cQNl4G7NL1CHLv1vXvyAe
tMlTvmd3mMJ5wzAnD88rVKhgnJ8dxHNZYIxPlT+E5ORk2ccCfmHNVTj8UPqn
L6xSnnP927hpk0U/dSjYs3SK6xh8qlSujPY+cOAAqX8wR+KFr+t1gOr1cYlv
hsTRo0liYiLey6ayCmfG3HvvvXKt8uJFi1z8d0A9C2C7/AjXT0hA1+spGv8Q
FtG0YJ5bBDir8YMPPpB3EvXq9V9W+XfsyM6+qEXbZ3JvNv0PzuZ07OG9kPIP
F7LqfyBu165sLR7soU1J2Y3PYc1tg4QGaH+on66zHx2owoWLOP15Kv8/jpvt
Eed/WA+YOFqUn6N/B/YfwPITdT2Mzat5VcsI1ruKOVEgnzHDeQfz9Cb/i2la
UH6Cfzh7lpVfHC+/XhHLf4O630XZn6rKv+tf/sL3JOcn33N5pqWm4Rox4K9C
xQrOfQcxsD8TP9Lyh/rh9Clut9SPVBH1w8CB6P/g2fkQd9I6dmv0j2Nc/0Vj
f7BmGeZEfxV2zv9PTlpKypYT/rM08q9kEUNX7q9hTVIKv3M6Df11A8dfc3uI
Rf1n4mfZ/r0iKZJQn6jlgufTBcR6pV1OPPcPPI9W70ceJ9bA8dX92dZxwACb
H1UIEW3rli3yfivo+8BZSI1ubyTpYO+1s0bCCVuArmgxTlcE6Ro2aiQxGd1V
l15u2Qp0RTHtQlTHWwFeQ4MO2xkGIWF9KjgrGs8nHyn2c3jLH2xQ5V/dKxNQ
ZJMvbz6X/G34oeQvYsNZoaX4GRmwhxr8UpFC7Ez+XLlzkTlz52jyhzCg/wDJ
P/QJYT1eieIlZB5hH8KXXy4wkcPyb+qfQehSO+kvAjms5z9B2PzNZkUvA8Y3
+1SibRQvfLyfQJH/CbwTzcgI/6muY4exedCNSpUrkTh5528A9/ba+Gf6yepO
kP8Drbhe8/KPr1uHXBV6reAPGDAQ44D869a5Tfaf4JOQkEB++11vMwr5Ax7c
dZGD6zXaUaOGjh3F19X23trkHwv9C1f+e/ftZXeX5GB3PjWk+inOvoY6G/qt
ofCh/NTyd9ojbvxuvPyYrRdCGUD5gT6LNP7y2GMu/uFc5XvuvkfGgbUb4P+x
juB734CH338/6uJ/AD/jp0SJEqQOLb88fDxI7Lt3yi+8/DdttNWfeoCxjtL8
rjCQJ/Q7ChV25PlPkGcM7c+dTGTlD3br5f9ySDlXInpiSn0k2iNc/u72SGzq
v2jsD2mk/yxB4uvVw/IXz+ICOcmChV+agkPYfXupPZRy/DXomPBRuVV7MEK0
9Z+Jb/KvCzOC8ufpBLUnjmzMuOrPzZs3Ofc38raYGU/8Er5N7DmFvnwo/G+/
+dapEwK6nonfVXh7xKTfnfI9ys/cMwj7oU6fPuPJ/+6UFPQxDM+pk7o93o32
k0+7+Bd/w36wOhTPzN/jFO/U6dNOdCPAnIvwLar8vOQP7RHz/ALbvsiCtG9j
puWtCeHLf98P+/AMJBWz7C1ltT1MKv2Uye/JOsLMW+PGTeT+s0jxLW80+Zv0
4q9vNjv9M10/nfCt8GtGO08tf1gX5oVfrGhRjT8Yp7LpP3xPmzaN1K+fwO6Y
UM+KC7C7x/426R3s/3rxn2LRa/jdVdEzM59vT5qEd4k4eQxgXfrEE91xD3wo
+e/+nuGZ9gd6ffqUYw9e8jf5t4esl//efftc9gfjcAuofobDLwZtPKX8ofy8
8KdNm0rqJ9TH8+BM+4Pye+edSdj/tfEPc5+wViVPnrzamkOgf6hzJzwH1cb/
JCg/as+q/AvTtuwTjz8h1+BFKn/Wx2P+d/du504Ck34v2nu85n/hfsz5rrsx
s25/0Zb/N3AenIf/E8+qVqniWf6i7hX2d+LkSTdKDOq/aOzvvSmT5f2xZv0H
e9u3wX72EPL/gbbRTT8B9/O598oRDT/a+i8m9h+0tWfE3+70PBMMUWTO30au
gkbUbMKH+dD1674m3377Db93KTJ8kD2cjfHtt986Y34R4DM8oNsi73n6d/If
a/wTJ06Q1atXk59//jksPugXnGW/bu16kpychLI8e/ZMlvCt4T9Y/7zwoS7f
uWsnWbFyJVm7dh05dPAQnjURKT7qGdfPC+eN9ZcWfJi/gDPply9fhneriPm1
SPl39PpbR69D8mv+fWPkf+LESbJ6FejnwWzFhzkCWOcLZ7GuXbOOHD502Cm/
MPzDXqHdKbtxj8xWWiZnz54Niw/zo9u2bsMzT7D81PmnbJQ/2PsqYe//j+zv
RuNHY3/Cf8JdEDDPDf3zM2ctd6SFwEd/vWoNnpmivcym+s/77/Dyl+tZjTZg
0Pz2ygfGUWPbI2rZsWXax/fxfXwf38f38X38mx7fK5rr72CoiF65cUcKvXbF
x/fxfXwf38f38X38mwkfzoGQqQRNuDCpB42fZvyg9pLIXATV10Ef38f38X18
H9/H9/FvdvygmQkXlEhFSyv6YDJhT9PH9/F9fB/fx/fxffybC98NESaD6gMz
k7J5EzRjGjz6+D6+j+/j+/g+vo/v4/PfuIY3ZE5CpmeLb8+Ndwo+vo/v4/v4
Pr6P7+Pf3Piu90EPuqDxt3cGQuRSTyZoe+Pj+/g+vo/v4/v4Pv5Nh/9/tphR
Xg==
     "], {{0, 448}, {548, 0}}, {0, 255},
     ColorFunction->RGBColor],
    BoxForm`ImageTag["Byte", ColorSpace -> ColorProfileData[CompressedData["
1:eJyVVwdYk0cfv3dkkrACEZAR9hJFEAggI4QVQUCmICohCSSMEBOCiBspVbBu
EQW1olURi9YBSJ2odRYFdx3FgUqlFqu4UPkuA2rtN57vnufu/b3/+9/vP967
e++sMwvis1AAgIIMm3j+TI5czp+VoA9fkqQKSbZUJORJC0XZIjk7E4HCWj3Y
AL1avkyWh0KtfGmhPD4ihDU5NY1FegRQQAAM4A0AX6CQceLiolXaQ8+/l9fX
gYoQXHFTcf2z/78WA6FIIQAAiYM4U6gQ5EN8AAC8VCCTFwJAZEO57cxCmQqn
Q2wkhw5CLFPhbA0uU+FMDa5W6yTGcyHeDQCZxufLswHQbYFyVpEgG/Lo3oTY
XSqUSGH8qmQFCsR8IcSREI/Kzy9QYagHnDI/48n+G2fmMCefnz2MNbGoCzlU
opDl8Wf9n+n43yU/TzlkwwFWmlgeGa+KGebtZm5BlArTIO6VZsbEQmwI8VuJ
UK0PMUoVKyOTNPqouUDBhTkDTIjdhfzQKIjNIQ6X5sVEa+WZWZJwHsRwhqDF
kkJeonbsYpEiLEHLWSsviI8dwllyLkc7tpEvV9tV6Z9S5iZxtPw3xSLeEP+r
EnFiCsRUADBqkSQ5BmJdiI0UuQlRGh3MpkTMjRnSkSvjVf7bQcwWSSNCNPxY
epY8PF6rL8tXDMWLlYslvBgtri4UJ0Zq8oPtEvDV/ptA3CSScpKGeESKydFD
sQhFoWGa2LF2kTRJGy92T1YYEq8d2yfLi9Pq42RRXoRKbgOxmaIoQTsWH18I
J6SGH4+WFcYlavzEM3L4E+I0/uBFIBpwQShgASWsmaAA5ABJe29zL3zT9IQD
PpCDbCACblrJ0IgUdY8UtgmgBPwOkQgohseFqHtFoAjKPw5LNa0byFL3FqlH
5ILHEOeDKJAH35XqUdJha8ngEZRI/mFdAH3Ng1XV908ZB0qitRLlEC9Lb0iT
GEYMJUYSw4nOuBkeiPvj0bANhtUDZ+O+Q97+pU94TOggPCBcI3QRbk2XlMq/
8GUi6IL84dqIMz+PGHeAnF54CB4A2SEzzsTNgBs+Dtrh4EHQsheUcrV+q2Jn
/Zs4hyP4LOdaPYo7BaWMoARTnL4cqeui6zXMosro5/nR+Jo5nFXucM+X9rmf
5VkIn1FfamKLsf3YGewEdg47jDUDFnYMa8EuYkdUeHgOPVLPoSFr8Wp/ciGP
5B/2+Fqbqkwq3Bvce9w/aPtAoahYtT8CboFsllySLS5kceDOL2LxpILRo1ge
7h7uAKj+I5pt6iVT/X9AmOf/ki2CazlAOjg4ePgvWdR7AA5Yw2Xe9ZfMsRNu
B3CvP7tSoJQXaWS4qiHA3UAPrihTYAlsgROMyAP+rfxBMAgDE0AsSASpYBrM
sxjOZzmYCeaAhaAcVIIVYC3YADaDrWAn+B7sA83gMDgBfgIXwGVwDdyG86cb
PAN94DUYQBCEhNARBmKKWCH2iCvigbCRQCQMiUbikVQkA8lGpIgSmYMsQiqR
VcgGZAtSj/yAHEJOIOeQDuQWch/pQf5E3qMYSkONUAvUAR2DslEOGoUmolPR
bHQGWoKWocvQarQO3Y02oSfQC+g1tAt9hvZjANPBmJg15oaxMS4Wi6VhWZgc
m4dVYFVYHdaItcIvfQXrwnqxdzgRZ+As3A3O4Ug8CRfgM/B5+FJ8A74Tb8JP
4Vfw+3gf/olAJ5gTXAl+BB5hMiGbMJNQTqgibCccJJyGq6mb8JpIJDKJjkQf
uBpTiTnE2cSlxI3EPcTjxA7iQ2I/iUQyJbmSAkixJD6pkFROWk/aTTpG6iR1
k96SdchWZA9yODmNLCWXkqvIu8hHyZ3kJ+QBij7FnuJHiaUIKbMoyynbKK2U
S5RuygDVgOpIDaAmUnOoC6nV1Ebqaeod6ksdHR0bHV+dSToSnQU61Tp7dc7q
3Nd5RzOkudC4tHSakraMtoN2nHaL9pJOpzvQg+lp9EL6Mno9/ST9Hv2tLkN3
tC5PV6g7X7dGt0m3U/e5HkXPXo+jN02vRK9Kb7/eJb1efYq+gz5Xn68/T79G
/5D+Df1+A4bBWINYg3yDpQa7DM4ZPDUkGToYhhkKDcsMtxqeNHzIwBi2DC5D
wFjE2MY4zeg2Iho5GvGMcowqjb43ajfqMzY0HmecbFxsXGN8xLiLiTEdmDxm
HnM5cx/zOvP9CIsRnBGiEUtGNI7oHPHGZKRJsInIpMJkj8k1k/emLNMw01zT
labNpnfNcDMXs0lmM802mZ026x1pNNJ/pGBkxch9I38xR81dzOPNZ5tvNb9o
3m9haRFhIbNYb3HSoteSaRlsmWO5xvKoZY8VwyrQSmK1xuqY1W8sYxaHlceq
Zp1i9VmbW0daK623WLdbD9g42iTZlNrssblrS7Vl22bZrrFts+2zs7KbaDfH
rsHuF3uKPdtebL/O/oz9GwdHhxSHrx2aHZ46mjjyHEscGxzvONGdgpxmONU5
XXUmOrOdc503Ol92QV28XMQuNS6XXFFXb1eJ60bXjlGEUb6jpKPqRt1wo7lx
3IrcGtzuj2aOjh5dOrp59PMxdmPSxqwcc2bMJ3cv9zz3be63xxqOnTC2dGzr
2D89XDwEHjUeVz3pnuGe8z1bPF+Mcx0nGrdp3E0vhtdEr6+92rw+evt4y70b
vXt87HwyfGp9brCN2HHspeyzvgTfEN/5vod93/l5+xX67fP7w9/NP9d/l//T
8Y7jReO3jX8YYBPAD9gS0BXICswI/DawK8g6iB9UF/Qg2DZYGLw9+AnHmZPD
2c15HuIeIg85GPKG68edyz0eioVGhFaEtocZhiWFbQi7F24Tnh3eEN4X4RUx
O+J4JCEyKnJl5A2eBU/Aq+f1TfCZMHfCqShaVELUhqgH0S7R8ujWiejECRNX
T7wTYx8jjWmOBbG82NWxd+Mc42bE/TiJOCluUs2kx/Fj4+fEn0lgJExP2JXw
OjEkcXni7SSnJGVSW7JecnpyffKblNCUVSldk8dMnjv5QqpZqiS1JY2Ulpy2
Pa1/StiUtVO6073Sy9OvT3WcWjz13DSzaXnTjkzXm86fvj+DkJGSsSvjAz+W
X8fvz+Rl1mb2CbiCdYJnwmDhGmGPKEC0SvQkKyBrVdbT7IDs1dk94iBxlbhX
wpVskLzIiczZnPMmNzZ3R+5gXkrennxyfkb+IamhNFd6qsCyoLigQ+YqK5d1
zfCbsXZGnzxKvl2BKKYqWgqN4IH9otJJ+ZXyflFgUU3R25nJM/cXGxRLiy/O
cpm1ZNaTkvCS72bjswWz2+ZYz1k45/5cztwt85B5mfPa5tvOL5vfvSBiwc6F
1IW5C38udS9dVfpqUcqi1jKLsgVlD7+K+KqhXLdcXn7ja/+vNy/GF0sWty/x
XLJ+yacKYcX5SvfKqsoPSwVLz38z9pvqbwaXZS1rX+69fNMK4grpiusrg1bu
XGWwqmTVw9UTVzetYa2pWPNq7fS156rGVW1eR12nXNdVHV3dst5u/Yr1HzaI
N1yrCanZU2teu6T2zUbhxs5NwZsaN1tsrtz8/lvJtze3RGxpqnOoq9pK3Fq0
9fG25G1nvmN/V7/dbHvl9o87pDu6dsbvPFXvU1+/y3zX8ga0QdnQszt99+Xv
Q79vaXRr3LKHuadyL9ir3PvbDxk/XN8Xta9tP3t/4wH7A7UHGQcrmpCmWU19
zeLmrpbUlo5DEw61tfq3Hvxx9I87DlsfrjlifGT5UerRsqODx0qO9R+XHe89
kX3iYdv0ttsnJ5+8emrSqfbTUafP/hT+08kznDPHzgacPXzO79yh8+zzzRe8
LzRd9Lp48Gevnw+2e7c3XfK51HLZ93Jrx/iOo51BnSeuhF756Srv6oVrMdc6
riddv3kj/UbXTeHNp7fybr34peiXgdsL7hDuVNzVv1t1z/xe3a/Ov+7p8u46
cj/0/sUHCQ9uPxQ8fPZI8ehDd9lj+uOqJ1ZP6p96PD3cE95z+bcpv3U/kz0b
6C3/3eD32udOzw/8EfzHxb7Jfd0v5C8G/1z60vTljlfjXrX1x/Xfe53/euBN
xVvTtzvfsd+deZ/y/snAzA+kD9UfnT+2for6dGcwf3BQxpfz1UcBDFY0KwuA
P3cAQE8FgHEZnh+maO556oJo7qZqBP4T1twF1QXeeBvhQ3Vc5x4HYC+sDgsg
N6yqo3piMEA9PYertiiyPD00XDR44yG8HRx8aQEAqRWAj/LBwYGNg4Mft0Fn
bwFwfIbmfqkqRHg3+FbN0cksXgC+KP8CokeMXw==
       "], "RGB", "XYZ"], Interleaving -> True],
    Selectable->False],
   DefaultBaseStyle->"ImageGraphics",
   ImageSize->{299.896875, Automatic},
   ImageSizeRaw->{548, 448},
   PlotRange->{{0, 548}, {0, 448}}]],ImageCache->GraphicsData[
  "CompressedBitmap", "\<\
eJzsnQeYFcW2qMeZYQDJ2QCCggnBcMwiBswRAybMAY9ZAfUYEcUAoqiYIyoY
MGdUUIIZETGAoARFwQiioCBh11v/ql7V1Xv3oPe8c+47936vP3Fm9u6urlq1
cqr9jj/3lB5nHn/uqSce32aPXsefc8qpJ/Zus/vZveSjilXKylbpUFZW9lub
Mn538qv9r8L5q8B/ZTX5lc8Kzq6yyuSz9CNXVm73+ef4Ge6LHk7uq4w+0vv/
H77GhiykN2aH/F/5mvKSZ+3V/8tfU/ffPKQfIXm8rKzKFSL8tSfl/0pm8nU8
kZKvK6KnbUo148+KHyuBGH/V0P+v6jITSR/79786+5kfv/L/vzb/tZXFrw0f
p6Pyu9HL/6KXFf75l6WT/Te/bBV+W0VvKJMNLxTC18mwhTKblH2YokvNaMhC
ilX+l4S91HTxXDKDF5RhVDPd7Pv0s3KXcK3si/x7qqp7T7m+KE8CVWSWmctW
iijmX//W6oGb7lfyI2XX0SsLLru7znbDI0JNV8Swc15Uu/hF8TLDRP29NTLr
Te4v+i5Da9ECU0BU5S+wREaFXamIRy4rD+gVTdEVKv4tK67KWzFXNbMokfuF
0rdmJ1bIWXBl9tYc2Ahoq39VVXaB6atW0ZvKlJ1klhWQK7lz6dKl3GK7t2LF
Cv1o2bJlJarE8uXL5cE//vhDJiS/py+TN8inbvHixTxbZhTDPUuWLNF//n69
24DEa3iEr8Mkkx/JNFINp6Cv15dX6P9r6PPxJTBIgOo3QKdV9HoDBWOX83Z5
gqkXASlB5iwR2G4Y5HnG5mDwl3l7CFUCwXhLyvWdtbNv8kDVGRokPJD9Hi1f
viwAUEY2BhADTm63u4GZjSQvr1ndElayPBlClieDlNXS4SLQ6k/WxNvDZGro
bbb5yZvD/Lk9+txUR5Zs84+gZBwgwUj9yzikrS2BhEkTntatDWuqXgrJkAF7
w1uT75YuDesKdKmrTrZYfhbPJEH2mEYSOkgQqypaW/oqHQkAV0QkYeuslSGZ
dAMCbadMMuWxxTI9RmRT/eu4X3/91d19111u9uzZGQHy8ccfu9tuu8098/Qz
RVy+yk344AN34003uVtuuUX/3SS/v/322yYEGOrGG25wF15wobv77rvdzz//
HB5lHePGjXNXXHGFu+SSS9wrr7wCOMqT2fz+++/u4YcfdhdddLHr33+A+/zz
zzMsYNJHH7l777mH+8qK9Z9XXn6Z2VQwHfl4+PBHYyD7u5sUw0FHnz59uhsw
YIC79NJL3ajXXgv7w1Yym3/84x+ud+/eulYWpzMqpHpKrLvYTnzzzTfuLoFr
vPiZM2corBjn1ltvdYMHD3YvvvSi/7qlvnbIkCEKdh6Pt/iNN95wV199tesl
0+jbt68bOXJkxGM8t37xxRd1CXz/7rvvBjwB5o8+8og777zzXL8r+ulYAeZN
9baPJn3krrrqKnfxxRe7p556Ugm3SHJkZVfud/rDyI1hJ374oex0P3f55Ze7
8ePfS2aUarTPPfusrnbSpElshsHpQ3ls0KDrZcLn6oKefOop99tvi/zX9RRl
H3/scZ0sI7NuP+GCckZgc9FFFyocXnjhBaUq4zxs3ffff69wnjt3rr2RxwEL
jwwQvPv0009T4beGrotbnnjiCTf+/fF/BoIEtwruq6++coNlw2++ebCu8+ab
b3bPyprtTnbtoYceUkSZOXNmjQRHeRQEuO+++9y8+fN1TAPnZZf1cRdeeKEb
NmyYW/DzzzrQCrkfSrn++utdz3POcX369JHXPCNUsjhDeJNlVdcIEkF8GSSo
UlQHjpdddpm78sor3TvvvJOKkJorw4GyRKPwk6+lLAguBSn//ttvMrFprryi
3D333LOMaHzxxhtvdKussorbeuutk81p5Z548kl34IEHusaNGrlG8u+AAw7Q
dXJ99913rtP227vtO23vzpE1rrfeeu7YY4/ViXO99NJLbo011nTHHHOMO+GE
E1zzZs3co496FgDszj33XLfOOm3d2Wef7XbaaSfXoUMH9+WsWUGXGTNmjKuq
qnIvvfhiUC723XdfnUfXA7rKfV27dpVv4APhMq2pYVA52ba//e1vbtttt3VH
H320a9GiRZjG11/Pdnvuuac74ogjXI8ePdwmm2zitthiC3Y+1Z9NIwyaYTLD
+rpSBar8e1l4Hc5N8NTIHJI/6KCDXJs2bVyNGjV09gMGXGu0BtXUq19PgS4U
YvYbTAd47bXXXu7vf/+722+//VyTJo3dnXfcmby5mbv9jtsFtmu40087zR16
6KH6+1tvv6Vv/eWXX9yJJ/Vwxx9/vNt///3dmmu2dA888EDg2h8Jx27btq07
QPb19NNP12dvuPGGBF1KLYZCsP9WjaGg1/vjx7u11lpLVwZu8Pv48eONDXfq
tJ2urn///skQHQXVL3e77LKLO+mkk9xhhx7mWq/VRtFn6VLRTASQ551/nmvZ
sqU75ZRT3HHHHSfTX1NZNNfiJYuV/XTv3l2Xve666yqTNPFgWL5w0SL31ptv
uTp167rXRHxAatwD72Hsgw8+2O2+++5us802dVOmfKbP8j3P/iYUAmpvvPHG
7oILLkjUBKd8rhp9RTf8AxHBBxzQ1XXYqIOrWbOm23vvvV2/fv0CZ12wYIGC
p06dOiIJH/Pg2DDg0MKFC91LI15ydWXKH0z8QKcMM4LjMN1jhYqYEktnKGVU
wx5yO++8szvxxBPcYYcd5tZee22hqt5BLft08qduU0HpHXbo7A47/DDBw9ZK
9Fzcc8cdd7hWrVoJlp3sDjnkEH0eqssuzuzF2Cmpl/opBOfrlaozye/PP/+8
KAf3uvvvv99de+21rlbNWrrX06ZNC2QOOwEdjzrqqFTZjcY6uNvBACCg4KOP
PuJWXXXVsG+oAw0bNhSV4Qv9u2vX/WVvdytPbhceoVvNNWfOHOUet9xyq/49
W4RBkyZNkPy2S2BQp06dlFME1blC6ahbt24Gh2B/gTSo0arfirZkiuLdohHB
DZ577jn9Gy6wvfBKRBav+OGHHwIApk6d6ho0aAD/Td0MWfoznZPXPSLrvfde
D1NYKLh2zTVXy+Lm2mwhkQ4dNlLd1n+2GtJaybFdu3bCl94Jm8Qqvv7668Cz
lom47iYg32qrrcJsN9poI+VEXHzWsWNHd9ZZZ+nfiYVQ7hYtWiQA6NWrp94O
b+NCMK67brvwN4/x+OLFS4qUtdiKqAgUmwI3NXNgWrDTTz+drPdtttlmcAsb
7rjjjhW5so5Qzr1h9RA0hM3FimAaMALUAdkLt+GGG4YVcR/7jSBgeHgen0Gl
8+bNc3feeacS8meffaZTfOqpp8ohU1ETLrn0Ele/fn3Vg2bNmqmPQVjwsK9F
Dn377bdugw02cFf26xd4BnuJ7gNSMm0RbagC2TiUh1Dy2VYZSoOQb7/9doX6
/PnzIupz7ldhKnvssbuK1ldFrzeEYhOHDx+uzIX3g0egIPosyGBgAFSiLitT
gFE8KeoAtI6ag5gxhEDNad68ufviiy/074HXDVQ+N2rUa+CFigfEGOCcL+rT
Ntts407+ew8/R8EMZPNpp52W9TxGCLGKrr4sCRwmqwtm5A477qDKBRx3R1Ek
KiorFCeE+AIU2bhJkz5EsntXVzk0aTwFPZw9WrhooQ6NrsU+fvzxR8qg1113
PdezZ0/jKYBr000301vHjh3rKioq9SfXwoW/iia0vru0z6WGkLDZZs2buS+/
/DJwuK4wFGHrhcTgKRRWhLlOm/a5Gz16NP/ks9Gjx5TV1b8nibLJ2gVSygFh
bYgNxl9t9dXcXMEuhY/p7d5AX3/99V3vc3sn8r1Ohk+zOOigXbu2Cj6ovqKi
wu24ww5uwoQJgelefMnFimBsZroHBUXiz6Z+JjrFx3xnaqNZ3uwtjAOOylQE
+q5uvXqKr8lMldSgES6egx3edvttao6htqCeyFT0+z322MPttttugRNwD98L
FDLOALtE1amhYKytwy5fsdztuONOOoUzzjhDp4j2CKUvW7Y8aOazZs1Si+fH
H39MFltI/X3rBapgFbDTL7/0TGTTTTdxZ555pu4Jf5988snyuh09E4kMiBvE
En/88ceV6UD53A/g2Qg2YbvtOqniC9TQXn766ScZe1PXtGlTNRQQ/0cfdbRC
jrmIloEUKAc0smMIQxQjsZ/LUo9zuucQKKYP+5nKIS90lwtgIWJ8Db8sWJB8
10CJtl27dZVB7S16qdgIOkUUObRcLqaJOXbdddcJT3za7brrrgj7oLOa/gk4
YCgsB0KDrx599FGugcwbW4F3Dbh2gGvffiMFM+TAJt802CuBMKbDjzhcyKeb
CAVXxCSDl8WItVhnA2eANtOF/aOBvzzi5eCDy9hSxoMCr2jueohqXbt2bd0Z
uAq7yfTgmz//PF/5ZOfOnZXXg0AoaOiqXM+KOoA+jI3Ms4AOBeTBBx80ZgGS
rL766rDUhPpqq2YN2k+ePNlNkX/YGCAYFyy7Y4eOcq+I1bJGroMI1+PFelgm
UMZy211IBkRBhWZXwA7wm4spYnozTdw+sDxByCJvcuxZqam72KtXL3eAMB+4
x+uvv66sftrUqUEzQvyBXZBlqZPcYg2t5N0/qEgBqeFSDz44VG+Y9OEkQeha
ohIeqduEhweMxj3Fxd+biuq+3bbbyVqPV4WCuY8aNUq/31bEC5YlFjjPg12d
xEr13lI/H8yLDh07KNTK9f+rChw7uD6iO0FUjIkSyFZiNiDi1l67Dd95TrNp
CWb98stCVfgGDRrkttxyS50uXI/hrrnmGqX3gQMHun6y3M0331z9DEo4835S
BXGj9u3VaOPZ1VZbzV3Tv78+K9aT202IiaW8//77rnmL5uqxYytmylZieLPl
YBpYiXhC2YTQ3nzzTeUdb7/9tvIZJC/OCHk2OOBdIcMf+DXmEYIhCR9pH+5j
5y+86CJ30IEHKZN/7bXX1bCGbxiNovq1ad1aabpLly7K3o488kj9Hr3pq6++
DESI1QIr/eqr2SpjsH332Wcfxfw7RN9CELRuvZZiK2IQosES4vnPp01zm4u4
x1hL5r+qZwEeH1OzDdm8xx57qikCuTZoUF/t9ojg7f+pzZPd5gwrOPXUU10z
UTz22XsflSfgMOYrGwNNoeq1FY6JRnrkUUe5ddquo3TG9dzzz6nKBSdF89xx
px11A4WujYxwpmwrKI4ab5GYQw871NUT8bWJyJpNN9lUUZaNMqDPmzdfnhQW
WtaC34Pe3XX/ru6I7ocrwwW/+vS5zDVp2gSdRL9HbqGlYXGzjL323DOwmBg0
3gFg4Kly34hJBS7D+N98403PCqZNK+YEvy5amOBQG5flsE5RejsRdaA8eoc5
WsEloNteDGogDTeDu8EFuRC/TZs0VV8xkh1yw+YamXABcK6V4Nzhhx/uTjrx
JMWfoUOHlWysZ3LGpyCSeaJGA8Jy/f+qbr6wanMNbNh+Q3d5376qPrNfeK+Q
jEKonq1tHKAFGgDfPQSWmNbQN4vVb+U7WDmaL2gCDe+7736y+DlKt68JW2Xx
aO3wAAgAqYNTnGvu3LnqucJxPXHiRCU+HIiMO2PmLN3Dm24arN+jeR93/HGq
ixjxAiy8XpjE2223HV5Gv2epBIy32+xS+MLtopx18HwhjZ6n4tcPs57OBEGz
g2zp0KFDlWMZi9BZyrbB1K8beJ1bKuzg3ffeU+OcWfE9BApRwD5YAU40Vs93
sAg0JTSsV155WVdw/vnnq3ry/fffqYsLfR67h3tAnc03/xtebYsGRNufTBnz
orCieCE1hHW+o+bE008/rRMUjpFIsFouyx0KKtQB70EHHZwyinruyiv7qQ8S
fwjG+fDhjwU3KUgFE4Bd3nvvfaobCJUGZXT8+PGiEKzhHnnkETVb8VjPnTun
2FUyWhCmQYOGgmDjw6O4o3bZZVd15us/kavffftt7WRWp4hmDuTQpi8U5olq
gCfG6B6HBwu/+OJLVG8VlpamDkQ7bkpiDIyHH35I8e2Rhx9xDUQ0C08I1Ib+
yqpjNSFvXL9VdVWGwk7fE0hAR7BvLjAElopqgxaGnJw8ZYp5Z//xj/N1+qZ3
Pv/c8+o2MBLEY3a4/Hv00eEqEuEbK1YU8lRKy0NhJtt33l65JNcR3Y9wDYWJ
wwjEgLAVlpruBqSNVMMGS0DRPXbfXRk6MwQdevXspaopZhL2B0yBhanbR7Yf
EoChmG+vYaOG7l7ZGC6Yxssvj1DBj2IB+sMQuNDzYNIXicQG+LuLDET7RoLq
jGU8dCo0dhhG5x06u8v69s1xQbjgJcb8Zx233Xar26iD1xIMJ4scyC7lIOvq
WoY/Cu/cyT3w4ANudVGdYQnmDkF9NhnJXEGQM888K8wRVfsokaWERAgrmesX
/ozARGsAuc4UmQq1brnFljoOcOu4cUe1LIjyoYh9Inq07U2hMp58Zv6FjElR
ngYZKgVvLnXbCgmhfb48YkRJZm2UiAPuICzYSETTwQcflABsdTWHWqzWwr3y
6qsKVNQa86+wcBQENvbbb+eqeQSFLl68RL/nPvgcfAUq4XueN58sGsAPP/wo
84B+q1QbZB5GFvvvvx9qVnlC3gztX21CvkGavBN5eRFIuHw++eQTxVd0GRQI
DfvJhebWo0ePMhuXaVmU1kCSVaCz37GvCC3EB2OnLuOaavBixhElYekLFy6y
ERL9vpW+D6/f/Pk/60/0ebQILsZGfMAB0CgNpEuX+fDtzUIDRK5YF7hDDBLa
M8aIwtVOGCUeQHtWcC7NoYpVi5QdxEFp0+d69uzpNhT5zxBjxox15eXlqsim
MUu7d41i97vs7EIlbaYALzzm2GOCkxkJCSnssusuQcnGzQEIYBWQzppCSuZf
eFj49GpidgpztGAHHAnHGAwP3cy4yW+LflPLCPbO6+E2qH2p/9rv3tPPPK2v
hIuJUPPfqSFYtmqAjl3MGVaH84CXsq3ff/d9MQdKwdGs2GxxiwQLEPaAYI2E
qxSSOOx666+nVA+o4DItW7ZSB7qFhBErI0aMSLC1kWqBNi2eQ1HBg4QjCjEJ
B2KN3IfzCkzy2DZfifCPpUv9IjUUa3kfpShQMG0UqsfUBNXFjPWMZNWEKrL6
MnNGXuHh17kcfbRp43/8sURA8HdZ7vruTDFIkFO33DLY9AFWsImQP05SbHjc
EhM/nOS/boQXQgFx1JFHqTkDrhg54/TGeEMbY1R0VjjJgp8X6PdobWu1aiWL
kjtkodwL4FJcr+vSIGqK3FyQIGSOFMVbiA7y7LPP2qyxnMAhXn3kUUeqoicc
qjhAGwYNqlulah1t2qytUBU0sEdIgdl4k01UBm4jqhehC5VrytsNmNyF4omH
EFLCfn3l5ZeNPODZzBQvLFSMMEUr55oxY4YyHB5HyyECksYCayq1I2y3EJ2U
Zw8/7HBzXpRFc4jLBfLVrAgtVKNAWuJW7n5Ed9d+w/Y+jSO5K41cb5gALR3n
1VdeVXPirLPPUnsJRfrGG27U70ABTAk4IEFycB9b/ZlnntHvWQymC+7Kiy++
SJVZ6PCPJX+ECZoxAMqgmVisWk0dYUGgE+MiNRhHAJjJYF302yJFRwyIAf37
B4WsGBYIWYwN3gMPQJuS+cXKchEGJkKunVeqRCGA1NnqTxMzE07au1dv9d6Q
drSfCDnkN2aqKSVrr7O27uexCXWYZ8fYD84nwHvc8cf7WIzI+bB8UdwZGzwi
Nnq8CD1hSZZdXVi5oFSmUgirCsnbMLlrxVoi5lC9OlqagodxjXjzzNB5hEvu
gdmhbsIbIAp8CTECThVqQweHhlHPcC576NbSFV/wjws0dvGwQMc8+ISjr7ji
inIljyp9HMluyg/utGuuucZ/XUMdhXjOI1DkVkmYuQrKMeSFF14Amhllv/jC
C+7qa67RMBzpVyw4RC98WnQhM1K9DJxefOkllVM/kwgUQQBMuPOuu3R9QQDI
rD8RQYTKAlyQbTKTFP7Js++Pf19U7svUJhssxIY6YQQAYaPd4aN5cOiDSU6i
/w6Og9yEOAjSzPpyVk6tUXEOcnT5tRpkyDpD2yHpaMKED2x1eTC2R4AxyjRR
WXgZ+yMzNMChi+MrQYXFMUlWkOnsyhVmzlIfNotj570DywX9EBIZPXqMpi8K
yQWgmHMTwOBcnTJlSial7EuR6jfceANI6oerW93aw1TQoYjHQL0y7bxSmzhd
Fs8hOVMi721SaFK4pc4Sg+Wa/tcQSgmQRw9ngdjwYAM/Q9ZPfR9JE32Sjy8T
6W7alrEs1ovlys6w2Z5Kfs0rAUgeiyVJml1u+fWFjIhxMZZknfXV1DJkYrUJ
kpX4VhzZjNVBsVZm0nFafDJmsMSj2aRiungChTDXrD/KsuAyFl3pLw1y1lOZ
81kJVhSidadLKPMVe1Uugnm8tlVzQFUneWm0otTWrIjHKa3RqWYWq9riVw7p
v4oLJa8wIJXzSen2F0K4JZ5oyS4V0tToiijrvpCRXNml13bpwy6oGNEnmTfF
MzLQRVOCv5cgacOc+/LmY1y+BKn+C++vfp3ZKqQ8+HtEKw5UJG6sfy2Y/so0
7Y5iN0geb6gsebZQSl9h2TX/i2uw8evkkXsGKNFo4V3FDDW6Ky3y+SfWklvP
ocReiIgghqZ/W638yaf/L5XReRMtJPjyLx6uRt5waflNdqn223/2cJU5X0dD
/1+PXLO6kRWd6/x7h8+jxmLm8v/iVWnpa0QL6aBlpspZHRteX/xUoUCnEP4X
6uNC0nzdUOXEY3Gthv4sHdJo1Up9LCWuUEjjw0VDWtYJ41q9Vf4knZ8YpWa+
Oso4ajEnK4TPKkP5VlK2UR5NwhLRZUBbbgnfK2T/dN4fq0sPRV8VoZTKV97x
/1pxBZReVl6WKJWmhmril8zRIOWr1PguNaG4J1NMaLNIhmbYZCFlVoUUb5Il
eUd1ivHe55q7JZXBEWiiOq+o4i+TiWoFZ5aHW3C5+GJD2rbwUfR1YKke3MnW
R7WGhRQKttHRqGV5w8qsSnKGC5lJxAQrb/UYt2rYftuRhFIyO+FcsBKYb2Kz
B8jYRqUZ8ilF+6JUisIq4urPBJHrBIw1/2I6+ULI/c2uO0sQ1VukUdpS4DTJ
j/r6IWbeiBEj1P+LqUcSVshrTAbEuYNfasLECcwotuGIYz/00MP6OF70efPm
mUeajBbsW4zIRx59RO01yzpmUR9+OEkTJQimPv3MM+omNMrH44FLkXR4Yiu8
3ecg+FdjZpOH5Md+VB08MrZ9TRiGQrnXwr9RvN68SFaPWE+91KShUQJDAoJt
Dj9x6AwdNlTfgcMmCSPlNCXRX03lIUmP/FTzWaBP4xR8bVQ6H+bGHA3EgOON
N8bZMqN99rFinIuA6bHHH1evnOEJzy5Z8oc6NlkC3gZNADHyqqERG6YzbOgw
tdHjej9QePZXs3V4CgfYIc1ej7GpkMHySPUL8boiQOiwbBCbazMqrgklS4PV
allniu8amARp7pdNJ1rOlNLEuWaKc++Nf0+nS6j6448+CrkDRA1ee+119/rr
KZRBIgtUwVX4nToynDB4kuB0MT6D/g/J2I89NlxDJvJ9aqDlg+OPP5a69957
Tz7DlVVLkQ1/hVERMe5pU6fpLsimVyYrsTWD8vK4Bl7sBb/+8quGfUH9l19+
RfNSgCDfsdq33nrLPTD0QaW6UUnMqhC1QGDTiZ+Rd8Cm/6gRz3TTITVy4CK+
sjKnVlahCYxHv9Zk9FVgC3lGa5opiVcLvzahDVKu8J/jL0oFSYVG28lZ2nHH
HZPnNlRItm/f3m29zTb67FqtWmlk++ekthCP1wbrb6DxN5JaGJd6sBVJZgGp
gkQ3CKcQoODdZBNwma+dtCPCTUTbe/Q4STPjuIitbLDB+jo2uROEg+AGtj5i
XfXr15f5b9yxo6yRIEf3w7uXQMoFx2zDAEtCRYcdfrhr17ad22bbbXSNbCsX
/LbTdp00S4E1t27dWkNIsp5qe3SpaJYvCJwkaWdhy18XzCMGQFkAeco43Xv1
7m0yEU82oQRA//rrr5szliwy3Pft228YKhJJpBLEDOSI5Fh//fV8+GaLLdyW
8u/zL74IiP2PCy7QHSG+TOgJt6gxL0if0AGQ5Xl2RzhRaeq66hfOgoDFyDhz
5ky34w47KvAZihwewW+jWkZmYdeFDOJ11XFOkAHYWkwWr7dJfkoImM0uMjv2
nr2hXhWIgI8E0BrUbyB4tbG+lhgPmb9csO8TTzxRcYWpALWRr47U79DVSM8h
nkSueGd5f8eOHWB4iecgG89iLNKOgHplZaVCkp2wNEVYwVlnnanfde/evcwy
pAuJ2sA/4q+ABa8wn7NGkbyyg506dSpbTfGfdFvAyPfku1PDCu6R+QIcTpD1
QEtcqCkDBvTXmBcFCBvI3CheNMkO/KjXJ2g0ZcrkPE97qnUWaie7VEopMR8p
RHwEqTzlsykKS9gcYQRiW8IiAx8hVtm4cWO33377BiGFQGLvTNemcIzaDovb
QXuIWr4jBfnYY4/TCkHWvUgI5NVXVbnR7xHBLVuuqdjMNX067PStMq8411dR
zdgjXh6h348T0Y4QTGrdNKZIVYyFiwl27bvfvlqXIxO2cI9fsFMtgHQ70Bgp
z/eg3IEHHqRbzN84/5FfvOLZZ59ztWrVQnmqlWCV3/UPNX1uwgcT1F9OAiXi
+Zdf/euWihxjCGLhYAWaYRp4qVR5xm4DWVH7/MettUTudZG63M7bIWvyqikz
XL7MI+FOwny1PmOxfC/3tWrZSjP7uIix1atXV4juzhCwJKd34kTPpInnWDUV
4xPQ7dx5B7ds6bKyLHaVNMuplXx9udB7ZUWle3/CBJ0m9WqXX97XWARhVhZ1
y623BhaBRJ762Wf6RtI6CPUSC+X3n36apyR1+OFHaCh27tw5GqbtsnMXLXWH
5E444XglobcFrRBVkDKMD2jANClspaqescjHJKTO6olgEbZGxEFqVq+9z977
FCmeRU2J6igaMG3qJagdYC/NYALrCdcCyB4n90gAR5h3hVI+z6FqoefCbU4/
44ygmkFlKCdMB+pDHlwgY0GdLIvPwCHwAz2fbHTUM74nhoPEpl6A51EJSeQd
N87HczQkPO1zTQm4/rrr8mybUkd+ceOjvB5CMQcpxMZPjVCpCu43atSYkHRU
bDZNJfzIV18N9xs3ZetZ2+233x78liYxSBYBtmmAuUbgtsCecLdw2TSWl4wJ
JycvTxS5MgsO25h33XmnW32N1QUlfCHb/vt3RRrUSEh6/rz5ui0UCfCP7eJv
8ke4iEmT4GmlXUQlUXB++unHTNEuWC33WjpfIQkomXHP7DfcsL3eBlkjN0nL
ovo6RBMrNIMavIVhmNrIIihoefDBB9z3YmglOxSvE5IgTIp2wiRBd7J4br3l
VnOUkDViFUNsDWzLBCCo27hJ49CzAh4jAj9sJ2xuzTXXcAt/XZgKRxdf/i+Y
ssJSYCgGkTwvf8m9oPcKIZHdd99DK4uJc7NtQkIqJGPl9TVRvIYI4yf0WiMh
L5YI2g8TMxLYIygwOVFYyXAGQpAtgmRLLbvz+jj3kAUDD0VXN0EIiAhIA4OT
RFHlWUzkNqJsUHcHDiCwYXiMDemecPwJmgQWmaglymMSDwX7kdtPPvGEudgs
0Iol8uYbb5gWC1aAYNDyVltvpayuzqqrqqYKrXPx6Nw5c1UjxdggkQ8tXiZl
oQifrdlRU3FZ+6NilTVq3Cgkq82aOUsRTzAoTBR4EvJFuQpNV7I951a61DwT
p9Szpv/zf9GKYcrkz9zoMaPdvvvsq+xaNIIQeitWSNE04KdsMJqj2HzB6we+
I/DQFtGe0ATMfGUcRAdyGn6CligIFXgGiIB52lvkM1rl1KlTQ+LkYrQSGRdY
k+SI9gKycKFddN1/fxlHOFhZRcjmoyKyBsJF9pMMJfYLQttCLKRO23dyzz33
PNXcyp+M4JApIBU/wRb2/4ZBg0pcrMlFtxvAhaEEWFC6aguasHzZR1tZqKdN
ZuZCdKV1GFJIWNGCHBi4RZ/L+ujnuFFQdnr27KUrQ9huLqQE29NV9u+v+jHm
NBIKh0CDRg3dmKRCmZ4tm2y8iUKe58nK8CX5v4eah+JlydgJ5GqrGsOuohDs
IrYGtiQ7SLoRqItG6NlBowxWqedgyR+wCzXR99tvf9Hhj9A5okuzIyh5zBv2
ho0Y8kaT+lHIHcsKEP+QsH3Ig2fBENgHPj2wgjwz4Mf4KBfbbbet2r/sMDbx
gP4DqslEzvrcTaq3bNUSae4/Xs2VPOOMeJaqOo7YeOPNN3QKbDXKyLyfflIO
yWcYglA05hqmL9VBc+Z8Y0hXDtYJfX7wwURlpINvvlmhTm4yxd+IGXASLZ7v
n3/++YyDeNSokZq1O3bsWBM/mQkXh1DxhwRRVVm8OGv1kU02M1q0TxDEVO5h
tVFtNeH9CfaOsmDMFkrVl169eymIWBeWVChgb5aUJeymS4TPW4GhDTBMdOet
ttxKE/BJSl6YEpT+HzkDS0L7hMUUohRzZBNOEowpnB6TRY7571op/ZIeuofI
QdhWFzFekepc6OVjhDWOFsKCuGCT/P3hhxMVPGi2zOWxxx5TY/qWW29xjRo2
UtnNRRUTrJKf6PVgSuq8qOfi5MwMi5cLQkN+IKHeFjUUx0eaLJk6rnxtTXuD
hyUSZt37+nuC523UUkKph8PhJ/g2SWalxxWVJhvING+4YZD6iADZ6KRTDMlM
TINlkyYMDXbuvL3ypWUUzAi/AZTnnn+eSkq28qqrr8pG8QvOtDx8lGMSyI5R
yI7RBDCY7++//ybT2EDdGf0Feocecqjre9ll6npI/ZqbZlbofyTQTCryUE5b
i6mL0Ydflgu6pB0XBSMgMGOS6/lt0lXBRWNM/nSyskx20SIZsBg0N8xrUuZv
v+02ZUE46rWhm6yLZjwIOcwxmvp4P23JloS61YIL3IdKRmyJEqQoZCaXgKCD
yqwjjzxKvYU4S/H6XDvAF05prVHSqOWTTz5WlzISBn6BUogcBTlRUshHAxvQ
d2gcpon6gwapwcpO33zzLWpOwl0t/dnmJ4q3EgC5f+YOz25NwbZmZQiq4Egc
rqRJhNL+PBcLc3/3nXfV3Y2EOv30M7JxIQ8mc67Yh6goI0QokWQOqNKgQQ0F
FyYfemfHjhuLwDwvqCio78h2skwhinHjxoXvPvn0E/fSiy9pkRlCMvXq11CB
B+uGJ2Fe9unTJ9AwXg7Afc+998i/e909Ik0Ei6xsDw8lwoNaxSOTXGwQ1tp/
4D/D3YBpgE4w4YMPgiwrwh0T91ddeaW6xAgwsbHTpn2emSk4bioLq6i+zmmt
IFh+XvCzNkUhHxIVm5VyzRAuCG2BXBTwUDmAMFuRPIiPgILa668fpHMCeazk
d8UK39TgQPmc50E8LJRQDlDkdks33DtGail6bL3V1pqHjGKAUxK5QhGXSO6S
ZEe/xDiZFcUej82WInVwHHFBFNcJa/ubINwzorqAKdRgPPzwwwmsmqizCZcr
WDJLeBBYhQoHy2UmqDBrC29AhTK33FVXX63Y+LzsC/Ehtvqpp59OtrNedYvV
/WJMVVuyjGMl2eBr6UcQKqIA0xd8IIUeVyqXleZjiXGxBlCM/UT4Ax/2DKOI
vYHJGH9FLxr20DDXVtYAczlUqIIivYkTPzQ3j680uMmtL8aisN3U0MnZjJxC
vUJs27n426R/kLdfaup74I++VdxCVRJg56kIidJFi16j7Y8WLChXu7+uVvQS
YICNGiaEoUX2nnD88QrBxM4tV/KpqV/D/PGgDEqsRwC/QHuuMHR95WC1Rc+f
Nm2qfm/+X55F84Nw4MzGWfffT1sKVST1tGZkpaZFA3fDjTeK7GmlMg1NCqua
MNDvv/2ud0Jb1A9RUMfs2c/ior2s4huXlfiiUPDjyO7d1anxedBqaqg9DT84
5+xzAh/Jy2f09zfWZTKe/cRIg0YM77beehvNprd7AImBYsL491WNEXXfQ7NO
FOF3qj5svvkWagHZRoVEhGoyaf206hYt3+MDQmObbbbWqYAQuK1xmMh3nu+s
m8ELXnvKKacqhbGpVs2+9z576+/4QsAZWpTYaqEupskYcFIUMmoGoCo6eKFR
YG9iHBLZYuz5ooDxDEEddpbdREQj6nv27LmSbO+qYKVgyWA0ockIF4mTSiLC
8E+tF4CjPcAGDlTbBrMM6cil/dDE4Eb3YaUoJviUEWd0JuX7bqJ5axclIcwY
B82hj/6EeWhmo2n8hQRS/A0uTJ48RfmSrKBOtWiWze1O+qbmukbkQpOj6Qnc
HzaF3MAvQxzas5b1w93sEx5CpBn7Y2E/VsyFPoGOzlhIMAQ4bkFTimmycN11
16sk4R1NPTbrdwRlKLS6V/aG/cGGAF8W/OKDK+OEylD7eBZOiwSQeYeaExQE
2B2dBPh30403aQaCi7qyR2ChtY9w7bYqM1HwKY2lo7Pla+BCQb/RsQQu2GTg
eR4LLUGaSl0WxIqJJgzD+AXQwTHPfhMPKG4mlMwwmXGVe04ID8LG/L/00kvU
5BDtyQxJEgcQvX0vv1yBThMB6+8FERKZ3lxegw+aTeN+my51k+uvt75WqPHs
QNkwMcDKaievLvEFFCJBVaXODkIU1EQhSaHPV155pbi6IGWk66oABn0eEFIf
OPBaNVSsaBskP19sKQBz+22360pAdHIJjGyp/yPXgM9QMJATVhSOckHjU/RI
lDOAfHUi4Bkb4iM+fOcdd+p0EeaCwkkq/6r6DtAXfzgo3aRJUw3WFe20v30D
5Tg0ryKETGckLgs56xJkCrT44ZVgEBd0DVYxbcXSwYO1bt5CrpQgnyFCG7y4
7dZbtSoNKkMlRtLiMrvxphv1WaiLzTvo4IOyOZ/+f7FxYH4NnXrUc7CEP9bW
/CPoiJXhQ4B2M5ZiweX63wkboW7gU9h5p520cNin0nhcYePhjrvttqvyDLE1
UBRMAWVB2Nl8tZeIjCH3DwkRLxTuHiIgGZqYOTgw8YOJYWgCpihnu8qUYcwY
r/PnzzeFB3Thzf5fN3eQSAyaJSQLyiujwVOHowSz91rB0pBJVaUTtdGwZ844
40yvNhkQg3sjmGLq9IhgBevqLjrO3LnfBiVCOy2PeFlxFwMg00jcudinYDOh
7ccBXQ9QTR+DlWGjiQK9u++6W60lbqEBV0jpq6Gy+Nze5yadB3fVIveKhBDe
fOMN3T+ASesD9s5lJ8F/2Wwqj0ZmwRb7EKEt8tZQnvFiE1cP+cvZzEZjbLzV
MJGZ4Gc0TLSqtvPPO1+/p6sTBj3SiYvVcT/+ELD4uOOOB7OTsZv64rvXRyst
Mh04WNyXAmcBmA9KocFwQIB1nCrajhQSvjsAXIgqdkxAeGmolcjK6PRQJeYy
dtw49ayJXWK+R6ZDptVeiVcYM8zYRGJPyDi+gfBBgoznCUEtCJ0NG6liBSYB
Av5ZgyXrEsuYIDFBeNpV4/0KTka/HYnwr5G35LIkZawQZ7THXYbKU1z1ztWf
RLov+HlBbpGJoRKL9ux8RYle7tPAtH9IbtWn10B/iGkgw6AYep5KihAzFcgn
HUksZupXlhzzkiQAF5+lYjIw3fd4HrR8WrhoUeYEmmQs/aesOnGFRYOUCluf
hR7fUzPNvSxSQFw4YS81Hwl2JaGQoP3GryCDg++jDNP4e+CVOouKygwLvium
V4b0k9IoXU6rOcWj4JxZnBxhEkG1LLPa4mWyejoBg+YpWanZGqF+FpJQLc+E
voA+VJ5geloJmQzzy4JfSuoUXLFWXbQ8S+dMlpfnkorYdvyppt/7U4yShGaB
ej7iLDHEKY8Hk+mG9EkDlebC+0OKOFMmIduSwuzqUSi2HczvmhtQSkRdaA+T
wd9Cwc52zCP00kLWrDqSflb0rAZzPAupk32hS223WMm3SYZywjynS079uB8s
hUixXE/W5fe8LC9InXfeXHHNayGstbJ41jXjj8Ok0vKHvHVUV2BXLVhSDeif
m3saVsu8orRoMHJh5a0nTxmtrvi7YHOJFlPEfwo2QMkiqnGE1k8eyMOc8nhF
JWPZKWc141zp9LbEyRQfn2baeInR53AP2Wfhw0wl6sqerW93l5CF3rSyQ2L/
XcNEik71a/rnR8k7sC/P7qlmFPc/Y5Soi2N0Z/D9RJw0aQAflWRFrw4bG+9r
VIZlvndLqitS+MJjhUL6WfJbrshsWjSZqtInfepc7HuLrvL0lLXK0Go8edAj
Ydri96/MLT7rLLQPL0Jy1p68KrmnKmd8F3PNeMl5qm1+WCIcwVHdGlxmDfVy
BrHITwY0pePou/zMskwvyVtcsWJ5ruIUgaNYCLqAqH9t9itTqP7qZ3GZepLp
Vdr6w25GdyXBQv4lCYBNtfAmrqxEA+QezbaJJo26NXOmz6Pl9Llv5nwT8q+4
DbX5q9mzK3TYGloaRwQsnYWtt3EGnGhvTIGoEZH6eEgUTxLRcT4REUQrj8LK
mdSVQvIiYx9rBsiQXKo2bKCuFfpGbFnLKMVmtmJILjRjvvspKQmwz1Hsv5r1
pXqGaQ1HNqWveeSda+h7MHT5nneorZI8zMwJAX00aZL75ONP1Ksbn6ODys9c
GHf6F9OTAEYhfr39ErHJJqXiKAsOHRfIAmF8c35O6aAYz6yV1Dk/ZgP9Cl5H
ciMtgkjKIzkv5O0bPJJno2q9rBes4GOI1jvLsBLrAzwpV1Ss1HXTSz8Z3Bzy
2Iw8GoW2QtUTCEGKBaYtlFzxJ+AgyfW7b7+Ltv1L9/Xsr9UctHuMPn5Qp73p
/Wt6cBb8sXUgpb3DjrjAJfPF9C/8d2m+VNhykPjjjz5W29AQGLBTMQFocS5+
+923UWFtA1/ZArrIGkGnrw0ORbhQ9GdEaA3+FDXss5wOMdVlEBSb9n/e08Ws
VmLhRCbIfsKNTFQKH9IP36dHI+GEJ7J1yCGHJM/V0RjQlltuoe5nniHyQEqf
MS2yKniGlv4V3CH//9Q3eo3eX1UCKHL1Om3fqZzUC0HXJ554Mkyb8BUeeKZJ
6PLQQw7RHPqVnZQNCeBPHDx4cLApFy1aqP4kgi9rtV5Lx8I7H1fyEPZg+med
eWYyVn0Nw5MGwHI3lTnw+/1D7g++Fkjq4ksu0ePrSCnEbR7K2hpqBzpctCRU
4jE/6uij3Hff+eRJ0I9AM1lPTAWoDh58U3zsaqnXw7DFwkW1MhiOo57XaD1V
587urTffNOTBL8/idhXABI2mpps6baq6HzfemIK2vylc8A3GIR/Y4Lrrr0s6
WNAfnnziCX1T7NSgXAg4kSrRtu06+vvAgQMDCSTlF4R/rcWWZYXh+mXSxE6J
FgC3FEPMfq/LwSgaCmIbiduRXwjIrcc1W0/ghehGjx49/GPtVJLi16W8x17L
VLrs0kV3jplyDkI4dSaJ1eDcJbxH1jlNJuFYepjdiy/oc0YIOLdHjnzV+1mS
rDE8l0CIrd1xxx00OU05TlrukOUKJVtsaXnFvMNFqlTml9KPS71CFrYrPtep
kNzo0YJsAXrSHix7QSkxlfecWZqmafh6B5IPu3TpkjxX102RhRMNglV+OPFD
zcxbbbUWKrG4XnnlVVdZWUNLdt58881yXiQPm+PaBburkXJY0IGT02AiJCMR
D/sucbCTWAN18h0/1xZ0OPqYY6JDrAvmj2Gl2lNKxMoCN+ebOaoRzJgxU+PI
lBaYNOVhpDOoTIbGoBuuVzUrdNWrcKedfrouOz00by1NQ7vnnnt02UgQ6gTJ
ZDe0fOH55zXGyrCc2bTnHnsq81y8+HfFF2Iq4BKHXtn5PNcOHKjPElCAWRMb
ZDw87iR4yLrztNE6yQ6yQoKuJP2TmQAX2q5TfKJFpXIflgI1LVu+zHjC5198
rg1kJ0x4X6F77bUDtCBFWH2o5WLH4BXEEFJF0OsEzJjXo+6RYUNvfNI7jbHN
le9QJHcTqoHox40bGxJ0kcs8a10gGjdqbE0BVSElA55KSaBEVA0qlB3J0/8t
bYS6QCTXY7Jazt0gPo+aYKEEOyOGKOnBJPHw2Hp6gBsz4d/kyZ/qm2gSapoF
qyS8TMyXtBCSx5BWFicmOEMCxrvvvetGvTZKUY1Xg2LvyWdEs8EXhCZBMu6F
//DsOef0FCnVWqhjjOITiT0Ia4FO9V60ynj1AfFzk/NSBbzUaxw7oDLPpEa+
feKCW7FS8wgprCOAH+IbqeRilUTRqWcz05Y9B6+srSgxTaiEujbbUKCF3kZD
00r9vz+KkQTPGpWVmr4P8cKZSUR/7LHHzOyFUNqs3UYjOnlNa8mSgbkTeiJC
ByUQzBfUN03CKuY4x8xmxElO8CISDK1gFrqFXdiJNqeffoZSh/EicgmaNG6s
KwF/yCjW1qt+VhZy5Hr+hSSr7WPfsWO2KMawg8cefzxvr2IWYKdbejjVDjou
3cCpooMVYDZRoUGq6Uch3FjlPhQsA7uvv/46TmLI7rnPaEN76Nu3b1CziEiu
KQuZG6yVWqqWby9bQpB8zz33chsJUlMXCAJ/8cUX9ijBTgKi6Qoaax07+eoc
2QLPBzPg/xSwwm0Q83Zqgs/DOF9rVpZnAk45ztq0iw22JVqDqElp7K7gkqKN
UZpT+sADD4TVYFSQdQOWaNaAKEowM0j92gEDLDOA8AaYgr3St+9lScLxr7rb
6K2EebmAPasUbaHMipi0Gcu4NxTL3nrrTdUnYdX7CzpYeIU0C0qGRYgWo0DB
ZZ3epi/lQaG0lYzeH5ooxlaMH8kiK8XekfSrmlolCWaQ8eQZfHqPKdFFKaG6
yCVJaG38++9r8QnJe1zGBFS80YXH+0qSkLfM87DDDitroUogSgXbBuz+tvnf
9HAvqAvlz9JmLR0XBwgMn5NJqKZIy94L6ZKLljbg2mtds2ZNlbvD3qie4PQ7
ESbBlKEgBWlsbaUzqlubkpVjLs/+erbyHqZJqxYuUiDIRQeVwLpbb7tVc5XI
I4RNwtouuvDC0PUKnkXaFBfWXA3RqWCxy5YtVXOc0mFROEMsq4QYKt17776n
KRT+3+HlCtjamvm4YMHPqio3a97cbSm4z97SaAMkHPHSS4lfr2YAHMDEn0Fu
IEXE8jPgDIZ148ZN3JD77w90BWNClTv2mGPVLoHxsMJHhz/KBtqjKI+QXdps
pqkm9EOO7AeKPrC/QnQCEjBJqeCMqG6HdFMggQtniNaEJRS0wizyF4fh9Vw3
gbdi9EMP+SyzFiFpilQy7QIldha5W8AOLYnHeDvnze8srA+GznewP3NswXjO
FrkB0lPqCwbvu99+ZWYqgqVsL1j6zLPPaP8U1BQI5dJL+6ipQ+kRGXF2vKX1
yQjegGz4N8Sz8hadDXMVXAib5KsCGRIpzayoEffPMFiGDIMbBt2oaayWppMM
Z46ilAg9L2Zjn376GVUMdtp5J1W9LK+Gvl9IFHDnnHPOVrWYxJEkrVvWLLQl
iHKdUNjA5B+4zPYwJlsIr8E0ozcTZ4ZfdPFFOvZnAlpyseBBg+QZpoyYCcG7
qO4l+Um6BxlfiAmmzskQwnuMJyt7aCTsYeTIBJabFvPfFKrJ57AsKIKGKJxM
Y9UbABihieimmAtIUEx54AEH6jMUd0IO7UXxIKcUBZOzb306pdNkRYpTQTzs
O6seMNU7by6GOhgeQPI6zHkAXEcPigVnOZGNI/GwbykrRwdq3qy56kmGB3GU
KXlBUM/pLo76Bcu64AJhcep2jrxiMgX6EVHvGro8Vqn1ibqAaoBZBbf8bdGi
Yr0TNFEeEorn66vtgYxG9MA31hCUwMi1lK311ltXqRW7Y7iwpHXlb+Ex5gXL
atIugxKef8xQ/iGPJ5xys3APWEy+2q233qLsCefAFf366Xd2DgsYCoN5+qmn
VIkkQXfmzFmKSy3XWFPdYRi/7C/7Z5mbcGHMNrgwTArlCMCawcIYJDCiveCq
wpUVWp0nC4mEfzEe5GY0ResvD+ZA9FjUGjaF0l/oqFGIgyfhW0tDgCXC1MlX
LxQKxdjlXPoKCINyoHayaIgFAAjym4hHfYAmcPTgg0LkkPzLsSR+77xoR+sD
NaABlFIMcrJbuUB4OBKm7NYimqAr64vhVtbgu4Y+ioYI6cLk+l3RL3ynQU7h
KAjQhg0bCQt5dSUx6ZbKfSj0oDCDsTi5yyxz9GamTd0KrkjOyONEOi4oANsU
6wBKsQP9qIHnwq8BNaC5AnQ8q0Jwsf6cuULr85rKpZDzBKTIpOdxym7ghnnB
SRsT7oWpDGMFg9N8uvR9L7zwouojYn6HzUa07rfvfioP0FngCVFCqaUg423J
6hX1FaUwaMippeUfrhM7Cw3RATHtKUYMihpEy3LmzJmTxxMMDFzWXgUge51i
WJllZ9s9bBwrBvCwJrgaRw1w+VPsfdUGF9O8QPTA1VdfTfERNwmbjQzYd999
dGq9z+0dah3mzJkbPP2gv1dYJoS5YfbxXhSKSy69RJ1QcNZAVfkbvLLslzix
xtyKef2h0zyCFAFMm1gzE47zD/jfrdwIuoZh4lMgfZ209BTuqZiJ/wTQMD+I
GMABXPrYmbHEfltRt7ZO9epfA3XnInUhV07+oooRg9o6wYwY8bIW8E78YKIi
S9KzNrKBsnhulthpp53uTjjxBD1uu1+/foanX83+ShEB71BiW5TW3VazzqQJ
TLl2gW1Laxs1jwwf6OeC+owc0nCe4NOyhCwAK8zoyquuVP7FPaFRsFy425BF
+ENxiv08/+ecHrKlMjH5UWYZERy/i4WHTgFdgJ8s0ypNkTXBX5M8D2UDVbYd
OwcPCWfecmkfXjrr+uaC64t4pDA9dDKoqxiPwMclx8lrQW2WleFIZM84eQur
asWKBPMbqkmDwkWppD8b0dt4cEay+ak9w8anWt/abblUC64oWoM5DZG5eGRV
Rxj2kAEqL9fGmnxrB5xevV33I7vr9rGNXL5jGiG69XUGvxGNuvhiZQmYkoh+
GCj1BvgWibpyn8kFVojT7r4h9+uWgg5mKXEf/sx1RMWwLizHHH2MspiQVbsS
aou3Pk9CV5OEarJjJYhuxWJWU/riSy/qTAEsKj2GNPvje1Q65xN9IsMo+clK
4R1EflCIUQZ8kwt/B4Kfbi8PPHC/b6Y76jW5bxzKgd+sZtF2Z1cN8HZLMvOp
WiZsiQFnmAerwav35FNPKgbSzwksDEGLEoeMssNg0WFUgghMT5Zu6gxaLK9B
XEBiI0eNtGkV7YHnyyb9wI2Hhg1V0mI62K8EBcxLAidqLehKtj42nOgi+KXN
dL3uuoGqImCvYQ4T7rCV/vbbItely85aYQkHARqjxHIpKRfJyxcosiiL/ob2
UIZ7nHSSxu7NmftH6F7ezGXwKEIlGBtNQoAYU+rZq5daIBauRuti/9kYojuc
5wtE0lT1Oupghrm2FN4QsxQrCcGjv48I5VjP4P0m8AGZHjo40u8SDI52wHyO
U2f8+PdV5Mhm5/n9zAVFZT6d/5geIe7mzVvgnPZfd4z4ST4kmDGrpQwfNkxD
Ai5Q+NprB7p127VTdAUv0IKsVFLPo5ZZUp6I3olvYoSsygx1eAuRYCo5FMUF
ighSGxs1o4UITY6/BMIohzjB0xBjjcw8s8vOA0WNmFTs24SH1v5TOLi4HCCL
itaCp26pWmKsQggC/X+rrbbUfQANhZXkeez9fHxWyUEH+cOxEU7AFvoqJLz5
3XffU3WMz/ne2lz6ZJ143LgQPGWcZKrgsCZCsv32naJj5Wq5d959Jxp7Gx37
lZdfsQXFZV3ROu2tmNs8LUZmplXFk08+ob5rXCvjx79XlHFeSP5yirQYyayK
f3/722Y6E+HdtpF0eSdPgK+Bq2jzQcuHKVHJzmtofYKHSHRhmwl2zd6iqaPu
biX/REMMAbIiXCo5pEYubX+lYedOAu7dtAlUus+GIo0zSIA47HZwkiogr4Tw
8SNZwPOuu+70oJZxWRFYso38/Hza54ZxLGqfffZV6yo6YROCQXizVk94K4L2
CAvDTmBkYX8GHuQ0DXpQ5bbd1mekvP/++FL/oKGMXz+uHNaO4GSOFsrKMl1b
f8MS1V8Plx4+XNd/9933+LtV45mrZzNuJ2vHnsPMFBQ2/kyqGb36rJnyLrt0
CVzix59+1GaIOCqYEn3iBiZRcYaGwxx73LEKHLAYnksTmGLqSJeatUCqj6dl
C9CL+UY+SPK0m5w5JHkXVjptMo4m7CjAeHcFnfKsY6MNhDVdYDVMLv/Sowp8
6hMMWL6Xz0hu0kZ8dtRBYHBZvhp0T6iY1Js0q8enz6bDzk0i+3PSMvPCSlZb
VBzHGIsWLgqcYdnSZboctPfg24iWbOoOOI2PBOksczM/EGqpHYK9fPkyGxXD
Bo3Fu4OZX5o3TJkShgewDmc4ZF9qW1OM4cnibK28HFj9/vtvmTrYCKwG7cW/
L1bvHc2evv/+B0uyYVU+w8CgOlcg9F2Ue5gGJuAP5AEnp8+YCqIFYVYVGgRa
Ogt4BHqlL7byq7P0SSBH17v0SJ1q12xgWrZsuXq80z6DJWs2UDBR65zh0jQE
dJwvBGpAzhKMXRSSgKyFY6CGy7wtwoqKg7anaD/Xo70V0hoFMfL06V/ozgpk
V3L40Z9ubfxINVubl0dffSykkFBSuqOpQZP8bJQMGD+Sd1Jh/OJCZo7Z+Gxe
NZDVC2RWn74wL6cyr0ApPl8xZ5jSpEVnsw0rilcZivAi9vlXp5LHwvPiWDXC
///5OcUIVR3k+SuviOUvgqcYZwvVLLF2MkZGMvk/zDjOQqsQrSBVgzJonzU4
kwTxsryDQKsvZPtvGTpZ7f8f+p8YOna2/mcMHePpPzdkRTxkXIoWlfpXhfsz
JKNvC3kxWYKsLHkk+aKQumiyQsEPlyd3rEYs9xWlRU1FJ7v91bdklLv03mId
J2Uq/xdvLoWLi3z/eYe5xfwre181mxlWtPJ3xffnZTZUs5XJ0nIruvKEe55U
sf3LeAUKYey8oYOiVboiPqk+WFiyKBvp3/vy6na7EEX1Y+mT1HdG8zOydpkx
wrEJUZDXryP1EMxUFdX0fn7XyIaHBik0fKXNwtM+F3hVyAsj4Rcl0meQ+REJ
3TASCd7YWT644Sy1CPXbEriJrcXzwn7CScawTCTtaODvYTYMmSafhw3AGkEn
9Z3Z+b9PijK8L0nSKUT7l9g4shBmJUOZB2d5EhnGy4PnLdF6bYQMAUe7nGJ8
6m7F6GPuS61yrOBjQawTcCWT1ySmMEfR7lHh2YH0FIZ6auABQ6aUzDhThmWd
a/iO+77/7vuMaxSjEvOfLeK9oXVgMgBxLLaV4/yIHUX1txm5YhDIOR81+UDM
TnmzzCHJWs3cJfcwS1Y3b948wx98vLzcFscEQkZK45AExrr4h48+NgS8gTJd
H41xaIU+970huseRSjUYoyqjcr6T9XCX2bwGUd7q0UtgVuZrrpJz6Lw6oTlW
JSSstpntso1rzff53k5vAzt+AbkKsfSom8Gg2KBjTgALasF/lpymk9ri1Kgu
Vjt8ktzCq4PPq7a+FfoDTozADDDbtaqeLj0//SQz8EmYwBPnBLNSPV6136j6
LV1umZndjE+3Os68wN2G05kEielfTA/SgKZqfHfOOeeU2Rl6RBHJESGJ4sCk
mCiuIcAJjusfDxdxdsIHFmgjRHj+eefp53R0ImstdeRWafiCcCJjE3y55eZb
YvcE/nEyV2TTg9yjEgI3szwiw/D/Kk1dyV6FlBWlPjvCiSSssXJCRWSb2YmA
836ap90GSXQgmoA/kFZYYTalUf9CJL2tWiGtq6tSejlCAEziEz46EldvvPFG
43DQPH3KgLfQfSBc2Wqa1gEO/ORd9++qYBNkSkZurjVcZGIANhbC+i0SA4ck
uRSQ++8PUgclPicu3CZkCfPcYYIKVLIkIejyVKIU5TNZDlL98AlUTOLIAQce
oPAiNDu/SDpQYcTq5PUWlaEACmRh4TzGkU9vvflWqCCDAEiBAVlYAVs0U/iN
rYz8APJYbOWkTIKM1pSUdmSMe2T3IzV77qKLLhRR8ouOD73RyovtZ1og7NVX
XaVj8zz+fcYlE58AJoj5XDjjIM/PWTO0WYeQGJf383v/AdcGCQczP0bey5jj
xo3zkGyrj8Lvma5xHxjfs888k2z+QUp3BCgshYfvCUrxisNlqoCSPEk9+Liw
Qssa6XunmyvLO+H44zTUZ50jCP0xNu8ksYnwLhkTFWH7Vyo8i09jMChgcrw0
YoS77bZbNan96KOO1mklnki985bkFImddtoxeW4tZWFQR5edd9bIINFsopHW
dhSpQzIq8SHqIbp1O1jjG/Pme1wnANu61Vo+Y/Gx4RpBvLRPH0/svy/Wcynh
FTzLmQGEnt+wA3Yq3LTPp7lGTRoRkgs6LdMhknXvPffqP9LAnn322doJ+pME
QvrVOT17ukceeVTfeNFFFwe3HyTBbDhrl2qZFs2bE2MPFk+kEyhwCwUf5oTD
1dEnOdNutD+6RW+BQQHLvffaW+cPAxs9+vWAXWD/6qutrrANFbitdbcHDrxO
w43ENwisEsomS4/+A0yYnHdSJp5//jldJ8M/OHSovhatkCDzcccep+CjtG+d
tddR4c+FpGBxd9x+h+YVE8hIiuLKMgp1oiDnEZG5JVk20ydvjuWRKzds2DAb
ZpdddrWvy4yPIHS4nWnApjtv31ljJqiNYNWg6we5tWW6euKy8BwSSsEiLpRW
aBU6Z+rsGeenIW0AGzyKvJc999pTwQJfIcuXHbFklvuGDNEYDHFwWlxb2Age
hW5K1rw/UXVr9+ADD0bpevVK5IghBWOjON53731K4E2bNdUk15EjR4bdhnuv
v956ulVPPfWU/3g9wyPVjqhYAKIkQiCLk3QvJSrAAQ84TvjCFltsGeqNeS35
d7A/QELMrd267VQn1WPtzv+H1m2QewvIO223nUa1LCWNnGzGHi4slDxrwlKC
KdUmS1rvpooMWzG8iOwoX4LVUngA/WBNByBjBckqciwEJlGX6tSt44YOG6aj
sOy2bduFlMLBg2/WY8xM6WXKFF8g+wAPgU+ZuiWcIZgIzHEBBcrcKL7gou0p
WUzyetsXRmDhO++4I5zHJt9VtInkXLVMuIxtpNtFpf6/dhDe11x9jWbY3Xb7
7TokBZEd2ndIytLDyetUDv+iUKEwTT9TmHn/bQbaEANleX8/+WQ99AaponUE
xx4r0mKaTYrad3L4ly61gIk/le7Ms850R4nsmpLEJo2kw8EFVQqpTTfdRN8E
aUFKfftebuYB9RrHycu4nnvhOVezZlU4GxgFnBTjl5MYPAwE/m7mJGe2tF2n
LXtZvYegQt8KUfqjtzxEfZOMghbOkC1kYX74O2rVikJ6qhwVAmD+yyNGJItv
qRVFdiF96RlMciyaNyyXlAQkKZdvYXyWUpC1Q4aHQYVc3wnKkYl6VaJsoBD0
H9BfQUOJrEhvExB6zqHwC84jsCO1I18WT3JEocC8xFuTWiiVoYKPiHyoLNpY
D7Mhxxm1Au3UdvS3335XkofJn9PzHEUSzgGIdEMlc1gMxEAuFNyNY4bYK9gM
R8qRJQYhYziRAD18+GM6ZWTwAaJycKGqIItbtGgeTm+Jx+YkFWqMhgy51+ZX
WuWcdhrKdvqI/Xv2KZiAEiEsOc3fLSiIqHX+XfSENFOpnWbEIYORAtbphWy5
Pn0u0+GQ6tR5UOWNOwDOzznFiUtA2SRn9UIOrIv+yETxuUYKnCqEvK0nAgYs
GoRV7dmcEbjkJL311luBk4jAAt9840/+n563MGLES7IoDi5rqoIRiBwrSjJC
jI7PTI28cLJYUbANZy15E5YIP+vT9zKXmYcVwtbSU9To+EBHCMgF1YFkVLBJ
hI7N0p8BtVGmsymzAcGgmtDmyRwVrXQitvddux7gjjyqu94GDiH1gQ1/cx96
4jEJL8EMhbDhJbyCM6OQxiaJEU9kToB/PO95yTok5iVTq51xndjvAAob8/LL
r6D6RYANYNfXZu/gDEkyZFNDhoRskS8bbdQhqOiM4w8F+DX9LEJHcIJNgK7I
ANm+c2ca0Ai1/+g6COhgWHaoAHZfp07b6/xZF8nYjz46XP9mDM61vrJfv+CY
WLSQPNhLFN9gLHFXLS6zkmhOLs8bXQEi+OIJJ56QqVHJ9JnzP2LPtNboisa/
kcgNQaEgne18CwwLU1AgQhJ24O5o+XAaFBTwh74LdgQMee0IFHrLoNP9/e8n
B2aGtB73xhu6Klw2FAGhzFgHeST4p594xx0Vh2AA77XkaSjXj32x23abbd05
Z58d4iMZpVy3K+ollH5rYYCaogMs0OOpUfSyILKwx7pKxshaDE0MV5RJZAim
EteJJ52oegUnGPA9kyOXat68+Zoe0kZYKKiFxYe6gl0CynCh05scx4tym579
tUYwnWzKaBro+Oj96UmqtbTXOgR9xx236xpuETvBRIKwvhoqYnw5IfDeTxSZ
g8XYJCmLvUMRbCiS28wBcoRfFAsOYxOKWF2WOTLJ70yhV0iTEp3qi2wRQuCd
5Fw588a4KEIBT2nvz5VLImTtMtuFlw2omOXGVnPBGOrWqatZuKRIY5IhlNgF
LtR+WBjPYtbxHgh7xozpiUK4nZ1Bon1gSCjDJRD1KbIfhvkkv7GJwK5C/19H
ljkkOd93Qy20ZwgyaKGCtdusHWeDJCK9rWa84FBBKcEIQ5Ew7wiyERb7wosv
qs0MwlDdzbRoSgXP5B00l8L4Ixe1OKkNmUbpC7mn1qslwyPuu1erx+R9IZ/J
QG7M4sQTUmZRRD3Z3a6ZMIrbdNqpz7mQukWFQdip5BQoIQ5ITqaOyaaHBxyv
BUQOvp52+mnK7gGRGnw3DFIMwmFEvjUqBqD7SHQxmAs0AvPZa8+91DHEuVnk
bVtWEM4Z9DEYDcIN8SvqT3G73KBkpVXAEZ9IAWAeFX9QC2YS5R533hkzi5II
pQsa3FqKceiQFGZZiRr1uuYWUAtNthaHVjc9vWG30FAEfZhEVbpRsFaSU3Gm
QSlcqGuMzWeMjS5LOavA0dYLcTB86sGpUmcTRZqHHNJNp4WWOHz4cHONHJZ0
7Ceta+edu+jXcDs74hyTFn0U5IGW+l/TP+0vFHmdUpmTKXDDV4mV8trrr7m6
9bSMxh41MWfnYy8MqXbVRPRbKloBQkCz2aabuXcEPbimTPHHl/E5qIVPF35n
hURoHXyPrQcMOKCBg3NAIyiQ+zk26mj5HmAwzoQJE6pL7EaiePh5cwuODDHj
UuREx7323kt38o+lf1Qfzl43DIg+CRs77LBDlekHA0Q+32LLLZTeQQhmxurQ
uUy3YKu8G/8wJQZCBXG9i3koQCKcPRzwYAqClfvdP2SI6RYhKs/4vrvHvhCU
9UYN2yI/lyeHlGNjJTwiP1AfVm4LR7wff+IJysNRrqlGs3OtP/30E+X31BRz
gYdoxEhMPfr9rrt00eAlNjqLRhKzjWrFffSxJpIfcmi3IJmfEAqzU6GQ/ijy
WmM8Y6ZS1CmnnlqWZRkF23kXkpN8Y0oc6Ig9/BZMwxSJZI3JMG0y6yd7vJUo
6kMfHKoM7cOJEwVtloSnEOYwPTxQHFzB2CauADBM5ExRBJg+XVeQAxaqgSIQ
d2hUzGvSpA8DeVYkcW/wZXUBsdwTxLOefC16u6/J8kHR6ESGRKbV82K8/UZa
RcaW1KpZU3HU8hlxWUMt2F+8h5TvkDsTASHsfl1dJjwbVEUZiUUZS+RvyoJx
bCxctDBPWkUQN4ME3DCOAtkjuDmwmguAgaGcUoO2hN6AqmuEIJaY9gYaO26s
6hyffTYlAkZBz+GBRRAu4nu8FnEpZho1LU4udhEe+TD4vvvup8ExNhbPAkYr
x40stwbGeSmDzfRRs0sW/LxA+UGXLtocUeUUAR36yXkceStpebtc8QStG/0D
G0m7hgqbWhIaq9XT5w0c/Dz22GPUKaLhiSQCw9LRS9Yv0i+YE2NyD/6CE4J+
kU09NO+UfcC42t1UyJ64GSJGGEgmjJVutP94XX2KwCbxmksvuTSc3M3nzBDG
YSdMwT03kNlaFzP8xFSOo32hptAlzSDKZgzQU8nb6XOmLe0jzIVnOUCv1Vqt
1DTgwvGa9O3JTfVKc+eT02hdjr/UjDJMZhaEYEM3El0mJKaYwV1f8ZFNhxm8
rYQ+SbUNW8K0aZ8rzrNckAA8/2jSR/7x1YVJ3xFaMSCmoFdT6lg9dEwQFdLg
cbPYuJAdVgz3puAWChlODXs11WZC0LJqwQThHNyXEnWASqQbpMF4doVj4jAr
xo0dp8oj1uSK5Z6/oY6I0VOuR/9UaLlM8tpcSjP9gZPq2slmJ2fUGrYicDzl
dFEBTeMEn1BbpYKDs9BZPfuMhyfqeobJy8Kx1ID92DFjQjwdl982W20t8uak
cvfBxA9EVoTeMc6XT669ztrurrvv1keBpe8OVYTsPhfEmrcUMzwaaxELQuzD
7tGbBVf8BDcq5rbJT//brJmzBO9HaOASiLN+tAaQKnY6MiwShNiuVcbBHdCb
wA52FviwAvOUYUPSwIMVU8+6xRaba+Ut38FB8DuBIewkCPrN198E7oE0RaM5
ucfJagSeLLaX+cVTL5atRk9auvIqnbnVfAoOV/4FADBZuo1gKSLxYYkWuIHV
kUPA1rCQddZuq6EKLpgBGgbBaxgPoht2ZyWFLA5EgalwyheWsQHWV71uqbYN
JMcJjOsITooEKc3ZKwnWJqsIXAJcI8+C2YC6Tz7xVMbrEyNR8rS58mgcjoyG
P1t4OuSm1dBA3HZinx140IEqmYir2shITuwqNH/6l/B2IRT/dQs34f0JKhgp
lz1Ij4Q9ORTZo3PvI59z2iy4g3eLWB9mDhdWNRrpfvvvp9/zaizsZBUlqY6p
5lylHlv61HXZ2R9Y2lXwS7bUvkZ7oPPz/l29rD3lVLqELQinMCbgZSbgEfrM
l19+ZfAAyVkzhVoYC/RpL46DppOpncE72NjOXXbWs0t36LyDvl3UojDxmbNm
itbqT4LzxtjBaeVIDXUPgUJoZ8CkT59Lw6No9fhoCG/xKIJArKpsLUxJT5xa
ydffff+d7ju7RdMRfA3h5OT8WozXR72umnS3Q7rJJMRSLWudNo5LaANWrbgB
SYo6GXfrQJSAdnvttbeKl1NPPc39JouwpA36u7JQFkzQ1rr7aIaF6IjIQ9q/
AIjUoPWHwj3+xOPKOCi26xdcqXn51vVUlDAXfGl0vGGu8+eFnvGx7yPAwLI9
EJHcjxP088QOZ/7465PQo9IEgoWiOC7EJk40bHvLS+J7O5sWhQWkZwP5DmZs
/QRp/AefYGx8BMDl0j6XqqBK8a2Y0ZX0JCruqF6I1JIiVZpdhHULhKsptzPV
zT6h6GuECBP2EGstk4VdV/24jz32uOIyven9IP5h6BbZgYVLlfWSxUtsdErK
EB+Myom8xgOnilExevTocu3nXaUqD5tpQRSUJ/msQr+uSLtyRPpB3KLCYMjj
1oAhcxqnXOSXjB1LYSZjVurr0s4h/sCsSDWr6bLJIU7D+UjQ9IAHH9pj4xE8
giBZ3UXhF1rr2WAIx7FjxiqwaBkdzmqMtod7kFXcQ8frMHSlWpHowmh8X345
y5J+oB72m0J2qDkcURh34Mssx45SKxSlmtGdmoYD4Pr8+T+nBnSpistLiBCy
uc/InNKsuBbhZfA3cIMIHtqpeTHMgwGCIGbRUdjm+DyED0QsP/74E5pBF1JC
oyZgnAmHdcoOREdOGNfAmJ344UQ3a9aXpnln99hHeDELGWFZGjMK9kpEk4Xo
hBH5GF/72++87RalKYnat1s4HAl+IDTUbTnJ1tPx2Wee1cwFn3ztxzWNBdLC
awhtFMK+eWMMDvyojAt2x5Irml9ukUMSmS1GAY9sBUuszzHCc/XwvIq4lR6B
ln7ozznKNYOrmVZ+8VzeVIszW2Kg/LWKjmLF7M+L/vIqP4rLHQsBPCsD8crW
lJfn+JdAWDvn1iZ/YRl/Nq3c8p7is/GqF0tRgUGdzCMuubn0s+o3MP4sOfAu
v/oo9M7IJkya1IjOLEnZcKw9RB3GVeyG+1U6hkIlf28EgoB+paeNJGNYlud/
1CtrFL9Sh80Qzb/6lRXxK+OUs/9X74uH/Re+z/1Pel/hP/Z9ifutEIu2mObl
16rkFRlWkI6Vl8GWFjQXXNFwObXYOef2+t+yZ1h64qlmkiVCJKLB7MxdNEw1
/LHkdXn5vXm+if8CD47G++ffUc1JuGlq2Z8tJXTSyUKz+qzEkjeZeIxHLRV7
xYvI+S4q3V3JYuzW6oV6URl98tpSJaPa1+VW95pgzh+9FDb6W/GhPH6aZhXZ
J3ZM3IyZM9XYTPvcVWhmI5+ldY/11EDB7EZvxoaxhjD2DsbjDEG+Q9dPG8qs
oUIbk4iEFL7/Wt5rZ7zzdDz2zHQ+4Xv6cqJgR2OnCy74pESZTwXZLzJhO4Ap
3Z3aJbTIc5gcDMuQNPuwnSHLh8+++vIrTKQ8TTGk40UwZjhWEQ7Gqqv2LAZS
kk+r2Tk6eeOXAhi81El3FTMG8e2SncJ6gVl6slHKiVizTlK+Dxm9NUIiJGDk
bem2VobkQMAss8g7bNNuxcqznvMyuvW4Yu6MHm8e/+nm6wbNLNr8qlDHZ5vL
rEKmQmXYf8AQjnypnQGsP1PyGx2B26wrqg2BGctE+Sd7F6dKggpMiMl5CzPY
TMX82beMA4Nqh72yTHLbKyKYbHF6/lHNAAPbU17DLNOEPd/YjGmwAqYUFz4b
2qTddTxaGRYqwQgyRLVzOcic9CjK7mae6p24oMqTHS3mK8ASrwUxWjx9xK3w
rKfZbptoIBPPGRkG8dMgDK5i+qqRQkja4bg3xgU2QYyGlLezzjzLnX3O2dr7
GozgAjfJIaDK7YwzTlc3NC4HDWgXvPPmyiv76XOMfemll6hH2NgE0Rdcz2fJ
d3j2cXNb/huzI8h6wYUXCjAuu+wy+f+dd91p8y6zPLpCitA6Zzw4+KyZC0Ei
wYZQZwxmMF/eCayG3DdEPS9FqlJGA4oUhpmyqSTY+DJUp8wCnxl5ahdeeJGC
l/wcvCr27BJBFE6p4Lvp06f7x1orXuJMYhb4UnvJrpH+EHUP198pGWM1veU+
IGtV0ZruO/FDfTXfUdiT7Lg+y86QCsdK6QpNWFh9XgU7mzd7IlLOqhX/ZY7l
bG+Z7/2XsJAgUgEmKxs7ZmxCBvU1JsZ0ztRN7amvtkPgmP4dgoDkobJs7nv5
lZfj6n6olYRnbctv6kVzJThGJofivN7nabh/8pTJwbXJY9SIseDzzj9fUxz1
cNcEWJT5kG8IwEFn3HWhgrtetbDQdJ/p0zVYwNazWFKj6fBvvNICc2z9x5zd
5FHSz3xNrQz8YsZ0TdGw7dWzf954Q5EeguWcNUvase1FBF3e9/JQKWIThLHi
sCJccMbpp2swFeeXT4t3qdrn/xe5blO9QlEgUjnSbS8zcUZrXVLdyPthP6hn
Irrnq+f9kOQKUauz7bbbJc9t6N55520NjIG1bBYRiU0321Q9wVy08cPTz3eg
AUkQvIP0ejaM6CARRHgY9Z2kJbA8Lvx7RD8YG4Lr3Hl7jVoYPwIpSLhgbNCr
Xdt2+tPclOSLyHgy/1NOOUVw7ZRT/h4XHsSpuQYT8IbkGTIYzhU2R5EASQW2
+UR7CVryyl69emsek9B/9bGg+iqPQVf+kT21Svkq7v33J4QUADoccNQgkUni
0kBHCC0WnI0aN9ZkF2F2JtFAKfgwNa1gKuFD0vQ4ssMnYa6haRmkNF52WV8h
zzP0+1eTVvfwbLIgiUDRCJbyYJLlTC9DfhBx/bvADK7DsQqXC0qrbydrLlbv
MSsNxCNe1lyzpTtetp16bhK+Xxv1mg3BbMAwmXlgMDcIQ6EgC5DDZAhdU24C
c6KGnWHIMqLwmZjZxptskpa8tlbwW2g5+K8LLlTtbL3VNppEBMnTGRdk1XOk
NFR1v4a94SKUkgEEwtxciH5LkoNuDz3kUG1gSj5lFgVSxdZn7kzWoCqxSOoB
qDhKw8ZesQXD+O5xOwquZlDPTbsBk8jQkH0qK0/aKsImwH/oxfJRQ6CyUhUU
MhXgJNHBsMgOFg9ML77oYtddqJBFDx06tMiW8pI4tnYy9RLGTTLHBWW7M6nT
wrMjZYR6ZkSSDo58XGWVVdIOpxUq0gh1CuNI0GFVrTJJVT7fsbpWzVpuyP1+
XwBOlGSLrkPpqJ0Mnp647cPCRKoPT87XAvSCLvY1wSvS5S2dMjEA7Gv4/xqr
rxGK1ohXdut2iOlzvIwX+EgW/68blkoNicBGFR4u8mq22Xpr0R6WKI5ScXPU
0UfZm2iVmtRUptDOBFn8CXbwZ/jtTTcNFqrw5UoIv9kcEe9ndckll2o6H8px
bEd0PeAADZyGtgytQxtPCxbBccifJjtAW9AL/cHNQScuZgA04eZcSPSqmlVu
dFKfgSYIxvI5FxobSS2m40BklNj9vvj31EeaXbEA8A/5FGDWDvzz5JN76Mku
7777js6RZAnC9bEvAFyD4ESyJJ810CHhdhYss0Q2uCQ2ANrlj0kStEWWAJ3M
MxnDZ06ieoDHpPHZXC0xyOon+ZvNZmxEDEydUzzIcfDVYr8pbO1vEuzI7B0y
5D7PqKZNVVF022235ed5p22ErHSTyqqf5v1kaskieaMeriR8nhChPQr1o3Wi
518vnBZuWq9eXcUbK3WRHVF5ge1A6LmtyBRLtGYMK3CEucyZa+1AainmwK+o
vueCbInca+v2hJA8R6iKNzne9Uy0J9FwkmSfYuvILhQvjghGCYU2H374UT2Z
mA5Ahg9wUvbr69mzAz8DD5khqcBoQmnKb5WuBO4AC/AHlW+I7WlMBgDY2ZAI
UQFicDkxLEDQg5ZbrEacNQRF4mERsqgAxttgJ8LA5V7cA420I6uxUgKVjzz8
iHKmhx952P+ku/prr8u3K1QZaNK4iYpDSPjue+52LVqsJmORDFKlmYJxB5nu
3Y9AGQhx1BicyR/gCUWhGwmFIinI3LDzlD759NPATKwecpGPjZuXOW4wpF0F
gh+jlRIa6AWL1sQNQQ9rw0U5EzVGOhMZgxycI2S2XKAtxWRW0v/ZZ1O1UwUH
BnGRREL9pJm2mJukw6cJIcUhtiTk00ax/OFHDMD+JwAfLyKB4dhkNvOEk07U
DcQMISErznzWdmCCY+YIi70l0DRL/uabOWpLkEYVLOH0rF7whjSiNDO4MlQk
cLalMHtLBWB/zhbzizRd3ggnJDcbDoSpAacDa0/qcZKzg4vPPCM9MpFsDsoN
rYSN2cONSdOtxrFuxGEfW9ET+vMP3/8QB4xJp4abkNr6668LAw8GBqwdOYAi
xPZS4gov/HDSh4HvwtDgMPBa8t/POPPMMCtLbG69Vmu4UlSGpNFP5bVoyfD/
ODEiy20S50zaWqrkWLKw4tqaiYIhknRkUMnZU4AfnU1UFlsXMZaRHwuztTzS
uN4IVEK/hIg6iJrLfUFTqxESyVGewTZ0P2MzZEEh+9Ggye5K/SC+1wJFsFiz
8GiyOc0nw3lSYufJvTTdWFMTbi1vgs1Ufr3HnkKUe8jve+rf9Lfi+QO7dg1t
g9gdHCFUkaFoIitobLOryBuIHpBtvHFH0U3PN2iGY12AMlybbDfY6OjRY9QS
kudK0g4o9tWKp0VWG9kmA1/w9i6RvJja7WWt1sGC9mMwCzI1wcIPBGOglf79
vT145VVXq4kFs4G8br/9VpXAqJdg2HaiVWCsoMWwHor7wdbgEc4L3DTQndxD
QEcR3l4Cvr32BJx7uEGDblCp0aFDR0VOBD/FgGwhVb7UGHjwNHRx2I9GHGAI
nhSsDRQWPYRKtoNpgyJTPpuiDCs5MtAKwKxoePvtO4fMJegBumOngBQykSlT
lTV3zlzdRWQptMMOQmdgGFoCvA4nEeWXYBZQxQJJCgli08H8EJa1HcojfR21
nb5l57OTZIka//rro1VU+aN6fDo1xTzgEdriIUI+8Lcjux+Z0EEDXRk+A/6l
5h69xr/V6hn2DhJEU2UVUX1+ZO2UumcjjhF3ni3JdPC5fswC4xAOysEwG1LS
+rCWtKZpTxFTMCO6qZYh7iZ2OVAEFqrlJrciyjFPyaikIME0aRuJlDXUBugD
2y/kJdZ1l/W5TBNnGZYuQv4EK//Y7K9mK8vAkkW8v/nmm7YWkmWxnhClKk6F
adkppXp4AecHNAwqPCmZbAo+LJxHZ53tO0foAQZCmKiwFAKcdupp2q8MVJJ7
89LfbAaoRohA+BdFDpjFn6dVT7ZlaSHkwiTEvFZYHyQMOoDUIPI0QQEuamhI
aOczCMOSi61o9Fo9FbqZ1gdh5CB46IJl2fucU4pKdOKJJ5B9r/T4zLPPKMZE
tpnvNoCkA1iaMScbAuWh9aOmcx4f8reL2HlYLuwtpqDhRvCLpgmO5jGE9TJ/
NEdLvPfnCPtDFRkOEY+JO3v2V2a3AGnrkNSqVUv1tCV7qs4J1CRQ4tRTTtXT
af1h8SuUH4DTdL8Bv1HX2B1/IvUy5SHwEnJvASlsjVY4aawp75jBNMrvjxoq
qomMaSUCRoOkQHy2qrnIReghrodEMYTH3zz4ZqUj0JIN7d69e/Au6VFMYsvg
coHDcYUTToQgkmPcVSnluMiE3qr3eeXIgRQZijULyzkvmLzASqCvDP5qxDaO
LUR9aI+aUSOjXwL7aqr3wj7BX9jn10J5BrvlooiBiuD4rrvuomwinYo35dA6
sSQaiSgPjQzrKk/jWLm+l1+uXlpzbhcSXGLYqVOn+ZLbo440nYb6gj1238N9
NuUz7ak0ZfIUGJMn0nrqE0aVYh8QZugPeBXQA+D3EC3ITJMrRMaUyZOLgZq7
DRQEPKf1BNjhDRrURz6FeCCGGrYhVi4aUZzJW5VsRayrgxHzRKuGleAVhUtz
EX/kEGFAjVjmXWmCbn3ViFq3aa3aGZrFk088GQLFGHOQL2UUJN/y/VuiXQid
FaenRLud5GXUcsvFHoQdQ6Zcp54mhnv9eoqoQWesiHDM5FZd7UOLjYB1go+c
1pRk+qMhnHXWmWJabKDGEjQgMseLwDXUhMB9gOOGDVdxLeoTHJ0ka9RKQnxL
FnvW9eOPP+gGUBCCYsD2mSiHmbBY+pVREICCT8BLNqWEjKIohfkcTcO8WUxA
a8YSYtnpmuPV25awlRxbB6e/VR7nTGirg6RECRlFrjQXQIIZ9z63l59BHWd9
jVX5kl3nAnfZfbwG4DAL4mjRvD2oJp+pOFs2SpcsLkhI0NRAAmRRwUaNHKWm
EooRmh92hb9nrYwZE1xpwmrRFmGScAM2vGHDBiIdvXCFvK0pLznjuKuQeKYw
oUjxOd+/8cY4Zft33nGnfgciTfpwUjmDC8ityaXFbdBjeDWPIoTZCng4ViLX
/lR44I4QdbTM99VOrhweWwi6NpBgC4gboupx4h7UwfYAAXgpR4hBxPZqz1eL
k4YKYZMs5bxnz3O0syEm8rTPpwUmQwiq35X91JIz/aPYLvYacBEiNlP8BfGA
ykcff+QRrXdvfYJXUqUPVD755OOwCYsTBzLPoHoMGNBf9W42ceaMmYG/gYF8
/7pIRHtWGzqomCiUWvOFbLZrOu0I16qEEfdRdgfkSKSvrKyRHmeb3RSrxITL
2l6DTjTn5bQ1JD1oQrxCmEq57vXa7ovpX1gOiDJKKg8wSj76aJKe3gmMIX4A
NGbMaAUajlUwGEDEzb4wZHAGgwu8nnHojGsouNNOOyrA+RyTFyCmpel18yCh
fzG/m4RZMz5KkFdWvosjNRGdpb8UUrNwkWh+tJOAda4eaSzsKxKPmDO/Y40j
Px4d/qh+7/UoQNVUoYk1gPpHz27f6uo+1c/Y789kWYBEZVvpXIqnWCJKk+zQ
klS1gu22rpZZIvFhD8jyTbSfxz+izJq8fE4fFQXDk+ZBquTQdsQ8NBAxtgxj
0iCMqJ9gtREP3lIeJ5WE8AiWxNREr0dOES5B7uCqRFlFGTVzkGre/bv6obmv
o+jOaWCgSp/Bh4XuzD+EtNjRIXcg4wUzQPqf0Fi3br7Wk9UQyEmbmVaphmlF
ikzp6KOPcjNmzkhV46xuXIhSEQE0ihIW3Mz0ETADBwMROyw02lF4DWbVkuFw
MKDwsXBgS0cgYd22MOJdIBO8jMkRmsf84kI63njDjW5zmQHbBYyE92WKXdmP
zrIPkDTnF48ZMyZlhVnXYfKL6TIGRnYQcwJrBdMCUAkHSJXtAO0EjzqKBfO6
alC81Koa77vPN1JEQcEwhCJoXcuCiI1aVIuSbjqSHSebzHcE/WEo1jwKBvSP
f1ygu0hU60RZNBW/BpApKhb31d3m/XhSPv7EKzhmQ2Crg0Cny/N4Scggs8JS
7sFmp+cNTAQ5KBhUIj+yiOa/XjvoQtA4bI5VTv3MkwCW5ZX9+mnNJiyOXaed
kCZtylsxL1gx6E13GN6MD1ZLtJj5o8PVcoK/cA/Kpalu8S7k6d95dV3Osi0y
TaOCSlpTA17XD7re9RFVn26g89Ls0XCYGfRLRPiqq65Wk4B0rh9TcGEOU/9J
XBb9HC/PsmVLjVAI6wy6/npFCFTtyZ9+GrAXaYH2wGM8jvgUjLavkdRo9nxF
rsQrAr2gYlepEY3+ignKP+IS8vJSR08hdfRUqlXGoHj83n77bVM2IAEGoEUH
p2umOa9Z5aRYYSRigXfc+xj8K7BO8NA999yzNMOvLJmQDmdyC7cI0we0A0Rj
w9NpW2BABAeIMnMPfqC0Ss7XFgNzVYn6XeHGjRsbZokWgIYMBOlbJipdmqiU
GjllcVq/rdScAKgCmBhsXihYLwGvX2RzUQS+0XQ1BAWND5iZCQCUB7LnyMDT
TRN4sxqOKPVSeIYYK7fr53yP4QLdh7c2cwt+WaCVughqjL+PEuLQScgQ6Bvg
BIkVTGOeFU0XXKK7jNUssH5X9FPXD3qHZ9u14sU7O/30ySefUiNRAF4NXplv
ldFx51BOH5IZVlN7GgOLCbNuK/W0dv40tr31Fo/ATPy+IfepncP3HOMIqipy
yz8WFPoW+revapOKLdbQ7Tpvq4tPAS0EpK6IE4xK7uOvliX3/fWDBLPe+kL0
bDZFsijJKZ5nw8wOhI/DYWbRrJrm35q30DTAl3mxZYDHa8hba92cz5pV+5rs
Z4nLspDW1cSj5OXW52UtFx9s6VwsDErXX5wnVOL9jSxnZ5VDWfdag5zP6ud8
llcrW4JY1VRrRDsbrzY8Hg2Zd65f3lLyjh3LG6+0fLOQgiGadt6z/4XltS55
TfrqP4Oi6TJZZSX81mrlX+ctJknvCAeeFT2VZrpkRrK07Tz/cj7AS7TKEnQN
A6zMzfg/6HV55Uv/IsD95w+djUd6vr/S0+L/1UMX/luGzsKu+KDimJ7Mhqqr
TjDs8dCpIx03/SOVgqbU2V2YWT4ZL5UuaNQYIb+pguiN0hUr0ilYdqQ864dr
pjPkI8uXztQvRT/wZ2Bu5uVyWCoR2g4eiMpoOjyDNp0X5bXk0uzKq4WADWHT
LSk1cl6x+v2330O3FRep0ZYvxjJ/9d0Dk6mm7gWe03Si5J3WYZBn0sPyPEZ4
l56fj09BSkvJmYeltvEvzfysCiAH1NQT+p+/W2bdn0BBl5E8Em3yinAfqihd
i5YsXlIMnRjKDJMWVjXxid0yU7JhlicFLvE0kvszs3IFDyHLtrNdqeY81upx
oMFfxYF4A+yzldSelkzBa8z1/nteU3Nlr8keJJ325Jk1a6YabZzIQ3wH09KK
DIs4ZtEs/U9MLloP2t6vSM6OeOihYWpuDR06TPNU5s+3SpamGoHhO2vqbnMk
GoGra/DgmzRSgc8Xn22IXcpP/LhDxOphvhzLM/fbJEGzuSI5HkWzYhje8w8/
VYZ/4onH1fIm0wD/aaFoOTmI4WG+TtFmpb/ROYwQIGbrcPlp3jS7Y45Ydqz2
8SeeyCR6LFy4yD33/HNqbJGtgVuDpjcJl82MsXTpH5o6//nnnxvdQgC4MCjF
ul9+4q5Pzyv10UyMyffeey9Bm0Y6GgDlNCwsbKx8XCIh+JJkKfMZwGfaw2QD
Obsty3LyrPcqhb49hx+SmHuoTahyX3wxXb/CFo7Q06IIo0aOVKPWlk4RwJOy
6BtvvEH3C2s+FKZWamz0rTffVGwLjhrfH4gteOCBBwU21+san37qafUchRln
5KSx5bhzWLU/U59MKTpEmk36WeqQybzzf8Qri5XW0P6lQVG0MX0Y6YUrlAAH
Ht4NN9wgHN5i87PgO6HAJUv+UF7PPxycuK0twRZKIKmfeDSHQpD/gkt75syZ
gTuSI0eVxZ577pFMuo3mV/imewe7Qw871G3csaMmm1qiP+jBEVaENHDnkhyA
x9DeS3os6WfEDUiO2rB9+5B3wz2kMRKq4Fl86biGraSqkHbNKmXceZ2Qfccx
PDZkRODdZjp9+14Rhakq3asyJZZJToaA2Fge6bZ77rWX9pDkURzR5GTFSS5I
Ucv44HHYnzEKgnY4t9kpVkI/yhkzZtjwPErRSJLLn8ERjnMDyACJ0io8yyRQ
cUAhF97AI444XKdEDjnps8cdd3zq3MoDhi+42X2P3TWNEzc9yUUyS4Mpogo4
bL755hmjG7FD3Ui5Vo+vGvpH2pbi3cXPzWy7JKGksWPGGniBD7sK6OfOnWN5
aepme2Oc7/LYrZt62EFsfPzCJ1NZmkcJKlJWIsXzejzFdkG+4734s/Qd/wvn
kUQlS1TV5MIdDmpR/gV69tD8vC2KDIAwi0BwxJEJyZCw88yzzyqe0cd//Pjx
QZQhBqfPmOGaNmmqvaEXLVoYZ9wgsKm6PPHEE8ssAQNv6QcTP9Cp8O+xx4YL
26oKvSuJFNWrX9+9+957IRMKgrRIFRhGuBqVGMNBC8QEZ7nA3xYtVlM3NM+S
i0eagqhseb7Tmsn/vxT+wHmL0Dc4fv31gzR5ToYLrIWO+QQWIdDQ2qCFKudE
B2DorIYAO/kd5IBz0T+b+kRWR3kKhxByrJE1tsZCw6nNargX/sCzhSiiRASK
XLCJEycGHWWy6DEUeVj1GfmxrNRKLs3UIX2HZ2mJyN9RRD7X/RlvLJogIVZC
QcmRTvYIyY1s7IEHHlhmcQBGQU82nHle1CrYAEfpEHGy4i42iWWjWNrhJFYN
aCdBtWzVknBNmkhc8Cdvor5RLg24UFuaNW8G2LLaVrySaio1VtZ1JwuQ2C2X
fLySzJs/fV36xH/E68zB2DjWPDI/B143UMtQyGdGI0CPBKGsxC/zlDlEamlc
BDqgLgBlhGKkNm1auys8bttc0AfYw6EPPhgcFGRH/h/2zgPOquJ6/PtnYYGl
CfYea9RYYqxYoolgL7GgMcbYxR4BsVdUjGLFXrCbnz1WVGxBUbH3FnURBcWK
0hG485/vmXvmzr133lLcXRblfmDfe7fMmZk7p8ypSPEvvDA83Yct4H3sMLrR
lMahEmmCu6p3lXj6aQmshHax3MmX3rdvXweuVoLBQGCOwVa8blldbZ573lWM
YpvMar/qyqtap1AZFisNBOf/C/L5gnxnlaKXYPOA1IWDLAZLrF1UtbTSu+IS
PB5j7ZAhj5lp030KIsWbGWkBFG4D/XHE5Dj88MPEpR//DKYRXk8NDeREjslT
JksQAtsHQtmpNQjDdolh3PJgfnF+IlNCojWZnH2SzuO4RK0Au6Hy7IXkDJ07
L2DeePONdPoLoeuFFUI71Aa2RLO4+kaO/EwohZU0vUoB51VAEvmBdIlLPbQW
yZK3TNeQy9gjMmkuxHAVjHR+VBAjKeNuJVc7WjX3ubov78i6swsoZmmL8WPN
511hkGVnMHc+MWXTTwyEaUoQBcx3P1SpEWhYAllDDnxccOPUOqDsDcByu9IL
0PJCOYZo3EyuuvpqYYXrr7+BhJIgW+j8f2XXNThut5p+j1aUfbLtpSvZg1Ed
4RTfGnWuJvEBLA7TLWZa+vw7K4kCF96w+OJLmI26biTYCeNnH6QB2QjEhDTh
AAINufGmG8X9PR82kmVvxf8NH0n73/7ibzvxJqUvmIyXdNV3zS477yIsn6oe
mg0hG8viRa8j8+STT4gEjYBNiJcmmsYJZXW7l4JdIw6A9wQaqOL3tltvkzAd
5H7s6OyrcErJXByqxWcEj12kFlVnQzNR9Bx/3HFC+AivmDBxQjBm49+1jz4J
TNduFSllJvgZf9rzzz8/rXfRSegdIhiaKN4EmwB4BXSTx5E+qRvKykKQYDeJ
ZyrCjNdRpEGX9P6ZZ55RARkJDl0Jzlg4CfAyIQWWPKQTXBMs4XBhG9UCh9Je
hcEVvUecMiAxJsh5FTaTEbkS5Ciq1KfuTbtQ1TR9qFBQK/RHKheWaS3TzvYU
7saaBS/gwajMtKZV2DAh7mQ6Yr+PrAdP6tWrt/chhs+Be8rHQtkkHKRreykX
5rn/fmbl364svFF35egVWI30B1pAXCHuKcT/IamAH3jNsfKgI9tbWVPrqdxq
8QkuxMaB60Rq0Y7dUGiu0HBIiBeQhP999D8cuT+yq5+fFIuUYmJXXyPUB1zA
869nz0PMEksukZWxX6qkCArIs+wPcNCkJjuoo1HSIC+M+x/7/AOnWrMM0kla
KAyhgXIoqCWYUIgGE40E42s+dxA15jLLLiPuU+7dJOmAJgs20tsVVlhe5i3t
mH8XKBkXWKAzdCHq9xBbVAgDyy2/PBQiztSkCzmjy0033iTemnV1dbJk7CZM
UQatFSHRIz4dIRQex0M4wBtvvOHRwg18M3LS+CBfaA+OkIwOlz6cQlHkejNZ
kvdyT+pZhdrV0rbaBPFXsYmJ57+PmPJT6M0OuJxrET4cSgwBvqtltWWxdX2P
km3AckiXVu0eWaTwAEIiPAUpjPC7776VJB1wSxdT3tuTUhAEQY81QdRiSEnc
Pn/Z0oSxTuC2qBChDFoGgc023BSrDrYFdq5alQ45E8qHQ+tdd97l1etKgYYN
e06iynAQu/76G0RyGTFihMeWUD5T4xMlLwjchFYgqQCbAO8nn3wyalEKJxvd
JFQYOwoU1G7q/ZoH00EfLD6/We43Ug2Qg77Cn4/0aQKqRc+x/nrrEULhVdjk
1CDckQA/b/dsL3Rm5GcjJehgn333E7WpmHFtlwgwAGth8akA0TZ4m8wechrY
uLyjCdlwwqwAhdFKWUdL708+5SSRAW1v/ZuHjtNDDin8amUeKK3threZcp4V
hxs95Ui1TfZWhDDiGspb0LccrOT8ZxL3LhM3n+rscpkHhzU9KretM19gybVN
0LxsCAJ3s2B0yvWpPMIau/mWW0X/TXU1YuzGjxufF0nSPYbnBikJGPbsMLFI
ICn37tNHe4zaYN999hV9VXu77BV1Q8kl6E8Kalkh3awzntfIfJSOWl8WZrW8
3exfZ1EYFGHhafAya/g4KziABlg7P/rfR+ZFKwigPeRAbN2o68aC5qxzNjUI
9YnY7xOt5WFUu9EuHLgc9MJllztNYk2AhGgyevToIEJTdSN8n5FMF6UYRbXQ
BbKJr7UbfLsRUEsqOhCkZVArZPvYjWD1dJOd8u8thyQOkWuTrYTO/oaAmNdt
03A95BwtqPTtt9/JNBLZxn1wSPZQEyc6zvjYY4+KfrjvMX2F09p2iv2vzY0e
GoD3PMjNvvuCAQP0fVYXHszYGIpOWD7y/p577uneexdzTv9zBEm5DKnGVINN
BULy07RpMrMMjFgF5gu1AZtBDpAZr38JwXISS1BOPOuEk0cK+3CnCG6Rfo3g
m7/Rqxpy94SjnPsAirvrJJBtckzaQVbEJcLjaCvqo61DJGYjF6ZzjKR3KGCB
V9ejket/Tn+VAImURnBHkbW8FTbvvffegrFWexp21eWsRZmAcI/ohzDPJpxt
KAfrAjqAcoxNCvf6NIGdhUzssusussZJgcJlsoc7SIlwUVK4KAhiF7MUGEk2
rRUcpNBUXXTBBWaL7q7oJrzqgvMvyLn92H9q/qLp0y19ABzmW0x2qL6/sDRC
aTUjOvLIo0RAsivbjWQp8+ijj8nrYBQ8Sq8Vo3FKIOsrxEsjlcArJayEMnCO
Z9HswMBxhtBeQkHSwEMJvLGI1yoyaH2XFI1F8UESCcwhViTK+cLqEgld8Ade
coksiV69jlazCSjMBEBrjulzjLxCzR0MWUYq030dPB+yoFm6mKQtLCfCdsB1
ZkRs5zOcxqxY9DQ/kJrIuYx3mSJi5cTsgC+VM1s0CyCulZgLuQ9qJdrhhhtu
FEecNIwisybk0VEpuCq0RIhGCLYU2osgiUuXjl0ArVpdmu/YM3R5XtU1sHGk
ZOQzKAUuOZ9//plSgy/tth3KPmDA+cK6IOQ6by7v82tiWSDa/LprrwsDk9gs
D37kEXPJJRdLHBH6pCQr7VTeIsWUQ+1kKHRw4CUDzR133J7LqJ4JVyaQsNwU
4ODFjDIoYkbSKFaPG8gk11rB8wOfeWEp1+XBg2UyLr3sUlFGKgECrmZRuNqO
mFGzPXnpRafAQLHPdSysWDuxEWqZepEvLHpDGlCh33brrWyZKk+FK8CDnI5+
ElwirDab+GwGguGH23+9A00EHg9Dh6Y+A4sLlUQ4u/TSy8TJiH2W+mzyCdYz
SBJVMUiW15A08RqSPPYDvcYEoBDM2aoCX/4CYwxWXnwBhO7BaurQ+/yg6xv9
PAYy8fQhVAQkIejMSJioUTZ9KPOISvtTaMJkr6KFpN+vDi/m0Ngf/msS4qTy
ECWJEI3Udp01k3vcRXl639o24RVBKR4P0ltpy+q1G05X2APNylbPyP0GPHNu
DrsWfCaZMQe4aZe8iEH30iqbXu+TuoXnmhWixoMtM0nDHS0yx4QKKyHgCZn3
fWloXsLJJeapPKwY63JLoKbwuGStxRVcSadJE+ZAJfBUlM/p04PyDc5rm3Pu
/7TgWhvtQa5PpVWVRxkvki0zKws632B8/JWgBx+zBr7YfGOCL0TYO/AV8qu4
ACjdlPi/JTNkklTNLHBjJk22Lz2epNF89VUtLCk5SrFU9RZ2ijcdE/1jLLRy
SOBsdVnrhyXFB9xnrPexKMDKvW4TNldeSpqBoL5O1xQ7nX5JNGCjQudj0PTR
dBSl+YgtrkYDU1VgVl6yM8XDY1Ua7deuBKuMkYn2rbRWsqn9dcJySvG2cwVG
sDjmSRjJHMGoLwDcnWvTRHAcVUrBVfaGNSZ17ZE2WvlvtjWEBTYtRFtVMkai
FwwKFRShEDxhLyu9pkX0YDMCL8lQCk29u924RfAOw+pdPRCpDJvkBdrwgsp2
iDWoMoAXbGj0OXRpZGjy2/NgE1+toWbyK3MG0Pfj8kUR9BcKnPn7S66DFUci
HW6ZuY856Ex8WDJMG0NKAzrZv2LePvQku5Z3ixhvRWIVdxO/bNxrybI+ytWc
DSJtwavRCiOrENpaKgqaXeJv0wJIGguAOIen9UuNiQSTZ5jmgC9QoGLuBzt7
NDKoDvlE7+Cy3zrHXM1GYq+34GLVojhLyKOYOVBRoDbE+op+QX26eNs4fKPv
O/W00yQ9CZqkMPyWe7HZkUyFJG/Dhw9P56mTmGkwPZx99lmidsEcob2nDVwr
8HPA3ISjZxhf4ya1nWT/w4LLkHSIWFHHjxsv9pTrBw3S81VubAuIfxkHXiAM
/fQzTpfxXX7F5S4Hfzp1xMPgd49hSNOCjx07VskRiMTw6R63oRzxpbkWFuMq
3i+MnFGKUknfjR0JTt08xgixWxP/lr2y9FvwEjPyXCuun+GI+f5J3Qi5j0A2
zl900UVuwIvJ7RzopVDD9Ot3hiRSplvDXxhutBYSFZzOv+B8c9rpp8nL5sW5
RHSuK65O3ePi1smw/n3bbZCLFun7xLLPsmJU/c/pL+Y63eXyyQzQW1IPkc4n
sOF6ihBNJJKfkQoyeCzjRx4jC7gyR8CSOQeWNdzIwHL5SFqZnMJNvhQjHMNX
sL5oHjFJoqInHgMnHPIocYAeePFhL8Wqg5qfYm6sHA6y72DixNLDdQKuWOAw
REwDhx92uNhQyF6GhRDnEA07Y4mwdDBUYy7A0QEzg2b4IbrR5f/aQ7LnUxLj
5BNP9uSGdjbYYH0xiOy119/ELFH3SZ1OUVG3kuFTZ/GoAsPpOj7NgGEIrFB4
F00tssii4rV2xBHOoOUiPI2gPYmYWzBpVcuJLeaAAw70BmrSl/EcQ6ZoBT4p
UDt9LVCVje00kWyQ6SRCENrA4RLZ/lNsRkwJ5j0sYqrYxm+k+5bdzd/22kue
ZTqfffZZz9fLzEVf/YrmmmuvkVdBimws0lhj1KMVxzUszwS9HXnUUTLeq6++
Rq598MH7Mk/kRGeOcGJjfjQb+S0332L2/vvecg3rziabbirFEtRKjQ8O9jCc
5o497lgZr6UarsuLCMmkO7xZct1x67tpuAK8CtCsTGfl3DxzH1JOnwQvOKO3
oQHHT4a7xF9nfM2rpHJirLs1hjaqQlTo9XSiapZ6UVOpF6XC2knSLKDX5KFn
D6nrerXqRuX22B6jKCQ7xg7mX3nlFbIUiWzQGG4k79Msw8aGeflll9mnLSJU
ZRW4ECxwoMDihasWyxAnJoQR9UUBdbj+yiuvSp5oliMHawx7JwIB9wN3IRxe
02oBMC5IBD7NXIf7Y/GlLSgY1LJDh3Zi68HMu6RFL/KvpfOSol9XY3JinKN+
8Nqnbd9wMbvFwmP8qlS9Oc2EqxUq8I9RMgBVxh1NyxNAXjp06Ci+1xzUtsTl
jj5iywJ/1l9vXSEvUE+M35A8nqdd3NrAL463LdPGN0SrvN57z72mS5fO5pln
npXrV15xhVS7IxaeOQWdqbWYRvaG+VgTXRnpElhXPH3pvDMw9xKZSb3mn33m
GaGVu/XYTV7ox7Zj6veHQDvUvgC8RBgUpB+vZvW0QdJg8kd/MVruQYLD108L
wvTqfbSwMbxwGDRhtLAdvJ/ZG62xxupSGJj+4T/FC0Zy4YDusyApCkyCPazg
m2+2Gbwi9eNIIi4fuSPJdkfFZZCThTwuxeNTW84uuKJNuySdNA9Yaudq79vM
0ZUCaQo+dItLECOv+9NPR3pBiSUD7rDWn3rqqZitiQN0wwKN59vo0V+4FpeQ
RaEZUDmGW4wiJOWxtArpREt5ll9+BZGaOQhVgbHqYn7KLlDiYlnEnFtrzbXE
iZbtB7Rx6623Qa5Rx4vCmHWSWG5Ed+Fuqm8AHL7C4jvOZvBCKmhqM9AUAv3b
19ZCxzRHqcQRH3yQrHL2SKzyRRdZxJx59lnp++giHthEaXHc/n+3S5TcO2+/
I79xmIME4lXLAckjR/k//3m0kGDif4jfsZMSY5j6lugdlJf0uzoazj1kEQzO
zlwSIhNGiEmMsO3qJZdcoqOBOJItBZyEuNEEfjJWZkpHs5CIlfgNz7D4jWcR
MZEQLF0+G1qihfzDcY69VzOuk3sAIzw+OR9kMZOayDW3eLIRusG0C9Z5dk+F
lRzVtuiEzRK4mkrgYgaclN1Gdyeq3Gs6eJkav1yGKAiT8exDqUaqfwqawt8A
n/I6nz0j82mFzh9q5dgtunfHb0pHgboLERylwbZWjIVG2O2AunmQz5eox1NO
O1XE0vvvc1tppH7Y3hln9HPcaOhQs7DFCRVH97aEovMCnSW3O9fPOvss4SJk
0gHf+E5CYiT7l196WRITb7rJpupQX6Zx7gvcGQrw+JAhVbrt1ptAPaQRglkf
fPCB3HMz0iAtHDH+uuffxDk/qzWxNGXuxBsTF7g/WUZISlcQCeZMSC5FgZEs
UAuB2r16O+kARUN1dQspmIAHC7mHKPuC1MTBZoghQkpuv+MOcRAh2Ob7776v
yvGQ3B41YwuQ41VW+a3p1+/M7KWncwLia3Ub0thnCs2VpKXnnntevGzYD+Kw
qntULQ9z7733iKS00447Sd1qVgLUFOmHJBkQChYNOQuccOCUNtR1RqLkNeLT
FAoHUtfZzs/e/9hbNpSuTPSSovaKedqJyBtjpjoRJVzMLwgns5eDT01iGhJe
EoUX3jO34KXO8JDJSrrxko03kFHuuedus4iVFDKCkVdqs3uQwpUHHBAkx2sl
kjCbYq4hvD766KNpm0uJVxihaThksu4QUDlQ8nXs1NFu4ncSgfRvFg+3tLgx
ItVvwEaRCdiJnHTySVKmC6UAuhPWIU78kBeYGZne/7rHX+H6eTqZG3pJvw/5
wCM9Ix+tc4+gwet5sPMztd32z4v7q90QoX9gOVv2mw53WSERJJTvulFXQZsX
7f6eA16MkzcqICJX0U+sb0Uo3TiodztqHrTHkIjdrRzOpgZUY/joJyDOxMag
k1hyqaX8picxau5qJQ7mpBYiXXf+FbtSXOQE4brPNtFKdJsE8sLaD7ZDzgLv
VxJK0NtSOGpFUumYPR+H1NleZx3b1Cqi3kClQwC1Bg8/O+xZER2oC3Laqada
Ar+vqGRUrXLE4UfIioEqdLMrg3r2SIko2f3az33zn5VCw8qpbOPOEmX5IkOG
sgGzgcGXxZsAlZsH+JZF8MVqIXLkfW0zgURNkJrO87777/NyiAoa4esYdP0g
WfsfffQ/FVFVLwFH+9Pmm1th+qhQHBJdAMYVtrgrrbiSeexRt/NAnQYodPn4
r8K5Lfd1zXYUAkIUJowXhoR6DamWA2xfYcUVxLMT1QNqAdDBb0TaFubb+AqA
I+pGmAWQQx4f4l2Z2aR3aN8Bs40XvpAh0EJgymHvRPiX93Nb2vwwdqzs3XEb
Xmut3wtp4/jyyzGi3AEJcbDF2IARQ+2L0ASi7Il85RnYL+DlZdhJ23XX3aQg
LIoi4nlpi4iy8RMmeIeaUOCAxH79zTduS7LKKsyUd7FLb8Fnl2BbSwb9cgKv
kaoo9rDaaqsGtbJaCdlBCkIkRYttJS57DRllEdmDojblXRIiidFE44aROpCQ
2P2wEUWiY5epDpCQYWrTsCPlfeNcTwYP25dYdu/ynruyg5PR4sGFNnwK7Xmk
3ZijV2oOKaobkgCkFzEC9czd9u1h7eJt5DcWa4iCnzeMHIjsy16+Tes2vr4I
b9TeL/iC4opVsNlmf/QmMRRTnOe64I6Vs69KC499/fU3Vo5cQ+QE2uA+UFSf
BRmQOx9+eLDsiYnSIVUHB4uZSHTg0TfMt+STu+iiC31phsTPrhFNKcYFSARh
Y0OGDFFGCL4h8tJVhvPEk0/I3hl85YBoIVNoqmNivok7VB79ld1W8CxD/Mx+
UuIO+wUHbdNNthaUe0FMYohTpjhX3A8/fF9EKygWxI8p8CF5du2cawndCiss
J8pQYgdQx2Bn0XR44St2yLyeVPKjj9APKJ0m+nLTkchrQCfIePgk7rl3UMoM
cRBCwHUCDcjMpkpWhAausyy4B3KHCKgZfpliaBD3I859mSYO02dd9dYjZD71
detYUGgttfSSsst89dXXRChBsKCMVtlBMBt4MAe14cpPKq/8NnPWnDFJuTnT
OM0pa641SUF7Gkg14UdgWGglYTMIfiiqMQpkuYlWkrXKzh1Z88STThI5uMdu
PbwtD0GNnfpZZ50pKj4464Bzz/P9uNSSAIRC1hVbADKo6frgHvJSbrLJxqJk
gPCfc07/NBeuiw+nVtR2220v11in99x7r2eloPzaa/9BgvHQHLBeLLPIUTQn
kQTWFJiUZSi0C+tFR/7UU09VqbENdk7YINtWstMg36ftSp9Yg8jtMJ0T0yp0
+x+wv+fDkB+excR75BGHy3q3wrBrvoPshEjqc+QRRwoLZ9iqwsfd4WS7yyEu
EIUhlO7SSy/10iD2CqbKmQmPk60FiXaMk8LyAbl6UPjmcLvdR3sJHTrvvAGu
vWXkNkQJpg5YhNURc6o1sqTQnu0PMYlcJ3aVXb/m1KU/bEd4NYxjnT+sYz9P
yIXioelAs8JY+9r9wWuvvab6VLSNzB6rRvxl7GxrsVYUK5QTxAoBlWBLgSG9
ZLg3WdHtcIVntZjyWJboOkiNMG5F1MQwxATCdHCqqqnhBc9VhwDLHfnZEJMA
opPzswcKmwJ/IUtc5IyQ5JBASBtw3oDQMwiyjk7+OEtGCN1kPb2WBmNXrWze
/+B9c4p9/1AKrF6XDLxEuJ8K+2icT7BLrE+fYyQ69D/2t2Bc2o/vLTVi+3oc
99hlhlIvrIPOUpUlaNtH/odr6CxgfMC0yDqjW0NcCTCuuymu9d0IZQSIFIYw
BO5UJtEdBjwKfgpS4DYCRARW5V3QNWR0kFjzSFlhVR8nqQ84d0zfY+RxpBCV
hb2mzkphco8d7Nm2KYvmqhgaNXqUUFWgctlyZU9CGBfoTbXPk086WTg2Ekv2
ghfILycP1IglEGshks5pp51qnkkVmno7UXF2DluA0FWLiyeUJqhhrq66+irp
EhsYCDk7u1Dug6DCZHr16i0LSLZkadvcR/OQiD52Vng+q8XcQdK0koEcRsCQ
oWpTJH4p8RXBeEdQVZZGVkBX02X7kUa31UFMULYSvMtnbHWkZxxd9u6OvyhQ
WeaNUoCuyCQBS3Iqp/GuHEbYn+lpbisEdp/gOnPHQAgcaS9BCuwaqvZPzRB5
EhnY4lJo20MLSWM+5UvWGCmq4d6w26DEn1vaiZgkFMvsyXZBo3Qj3Ww6JGvp
w4TTbUAJll188DBK2Fv64pUt9qkffhjr9jnUa5w+3W/NtDVLKX1qNwgGY6ep
KVOnKrGmm3Q3DMgN3qwj3Eq7NJNv8NrloK4s8NKGVCcDqjJDaVfyC6hGxKPP
P/vc9ShzbdaFNC5t1L4VPwiZXPu2OG8fVy0Ct/LqVdgrSt/pST8/pQF2yt5H
JNKgyVuIbMaT+g158cJvAbJF3ZPctSBfVj7XVBL5Ek5tcwIZyubzQc4HOXOQ
umON4FroWjWX4StT1Nw06oOYEtkOIawo+MjPcHhlHx1l0i7JZpA2OyNi6S1V
c68P/r6G6kOFKCvXh8DCUWkS8vpQ3clUANyw899xTsbOZ3xVJkZLnCWKjEZx
stSF+T1oPj1oP4s98G3FI9pVWRi0VRWrLlsSsEywsc9vGSq6XyVJtCBt6MNW
PBeCUwN1mQYnrqhtiyw0r000tMv4yU0qCGYFoBFfsqyl9L0VfCQSrxyNQK0k
DzYN2LIJMsyAlgfdJgY6POcJ2qzMc6dZgRz7SAds8pPmz8018NJu3KytkgIV
GNhnst9EM8SWDPuPRMUZk+rK77zzzqp2kuEQvQ8Gzm+x99ju4RWnClMqHGAc
tfurvNk865I7vbjHeHZnqLmvv36QlP1GkcXB/gvvGfWmZReFikmv0010zSh4
6Bb+GtjRdUuX+KTuBQpku4zeFm0KCjWGoqp+hj18+HDlvYyKrkmqGrsVJAcp
JeScvunf//63BaCGv7Rt5ftFmYAClUTRMUKqsWNDpCf0FuOE3Sd6XQ/GAw0G
+nzU5wJy0HWDzHWDrpPJ1t6GyJCFi/mT9b+AfJ6G2HbN+zDE8/80GsSSaqet
v3U+pNmHlKWK1zPGy2iLSVwdqueXXnpZvBPQZ1JzhTXKQfbOE088QQIeMGRi
+EHPiAYKhREe6BrLh9IXB67/Dh2qsLSqQthR1EDojQk+wc7097/vLbGsHNAf
bFHqPjd+wniz7Tbbmosvukh+o+bRmL3V11hdbMm4eoI+joTmRW4OkpMyTOxh
uO/97W97yjkO8iv26tXLx9jiOE9VDeBPGD9ebErY+8hCzLQcaKfBomue6yfB
26uVLl5xxZXyKOBIhog9gPMolzfcYMOsZEKtaMeZXA4IAR7ohxzSU6BhjsIR
YdLkSW0iEGMivl9DIb9IvPN6fmq88KdltYLWwzv44pVdv4CWvSyZtVb1s5tr
GTbHH/d6nBzrW0tf2iJi78PsgZHgtyv/1q62CWKtxb2HAw0ojsbcgxMKzt0Y
Y+BFLKUFF1xIwrI4XFb1RX3RNGcRW1SuYcvAo+Lqq68yr7z8iqxwLdxG5dbO
nTr7vLswIyImjjvuePmNoAumUKy0trZWEJ+ygRMnTqqHAtWaiZbZ4fGx6aab
CMsmKgsm9kEaLco4d9l1V0UBmm/bto34vGjNSKLPMFc99fRT5qmnnjQj6urc
7OdFJP1OfVnCk0+wpArjEuwTgYCZQmDAzcYKCx5Jd91tN3HI4uB+hADYLrb+
Psf0EV8L29sWfljlhA+FblQuCF+6tbLaZT6keQJSOUNHvA7LBhtuKG7C2GKp
A6ZR5eefP8AT72HPPSf4WRc4oyNr4kWNBxAHRgQ8sB96+KEqTU4c0qhplhFT
znSbbbcNHNY7efdBxGM8IzSUln6s8tvfWsZ+kh8sBwYbvEUsNkT9iXVTiJcU
nqzXD7rBz51uircJC4K0EfEZ5AO3ZShfjRET9TbbbYNTSp7qZsc5luvhJG17
7DWSVNXlQHjv0rkLsoJnd/iTwy05ps+YoZM75Ikhpk3r1rmiWOGAYrv3yiaD
vLuw/V7yvQzqDzRyk2204RinMkkpnV6za0bNRhXE3dZmw64bihQKg8TfdaKV
TLfZZmtz/oUXeuTBYg7yUJZEn5ucIo8mp2Z/SYQF5F+zg6rUjYWOEAGs7tox
RV5YAsgwfPiLYqln0cMcTzrpJA8fO2EXy6nsvjPLPFpYy+zYampqcH/wyLvt
dtuKtE27/L/mmmtNx/YdyFzhF8Zoi6wIgUSTeJ+iOD46XrtpzloqWGK7f/PN
N9smLRC7Dd5+B5e1QY/pFqPgnEjdpGMncGvUqM90KmKqtJibbUYns3M16Shy
60DDcmI5KoJEiE3TdDihafNVFbI2NU7TSZM0nZ875VcLertNBtB9B+1wTmH5
L2F5Djxjo403lqA5d1sitn/kOpyRQ9SDbyGr4qOEUR7PWiKPnh32rI/5CmEi
4/5m2d+wx1HMuOfee8TZGKdetkZ439GExVCvkPjc7j1Z2nfceYe+oYxwxKar
lSiGWltGoFEQJqiaTAwSiA04/uNC3b5de8EZ5W74525vz8NnbK/LPmXZm2Hf
161b9+BcVjDnnXffEcYJyKMtKJBuxRVWJAjD2xURWU+T0Ki/mKWXWlocnSxz
VYbqXnz4rnObjtgkeMVAXsDJllLx1k7hSgo+PfWurwf1RCLN70K0C27/2KFp
wLSuD4zWHa1Je0RFecQqGAyu86ecfIpss4Y8Jj65slsjwpd1vLxFITKyeD5s
iQQEglRFxCmhsqHwTebOr6oq3wUdDI/iRX300Ud7T3foEVW30BwR3OA3iadI
jYkWqacRW+GUI6eNpq6hQdoNEtLDkbNyiK0lDIoYYHHstP/33vvvkpGlzorl
iu2wSbKgPPHEE4GZXN+Hfy/+ncC9USaRnUETF7AZhQLgkQwchgLc7bbf3psK
SJl93333SwJ+tsq0k/k3JZUtw1kXMk1FboK1F9liL336wJv8snPNFtlxk4DK
zkVBqZLx1wsqb2EzRkOjqxaoGCtBEBrOtUf/82ipyIa7KZj1dRpOBGLfeOON
LfB8t4JjVqfCXcKdFy9T/OLh0GQR0A2glzwWDWhWYg47/DCphwsH1lIFquVl
f7qQRVrUo5h5AEfaI3rFwXnAobsCeRC3Y/onNaCEY8aGA8miLfEDTt0aNQ8h
Uca77babfRY0rZVtQ4eOVhQf4ZRRWMF4juG98cabIpzcdONNMV19oiqDzhKy
vYjdcT8/bJjPhs9o+VTJHG0vowW1yXek+1fOTZgwvkprMhx33LFmqaWWlArN
9cq+scmonKY3pFRl7pEPxvNLtGnBloWZuOWj8rm524/kl9yP1KisGtWwYb6i
S0a+x1AEP2f1f/31N5nfkKsAh/n0oosuBCU9/zNmhjxKtJB6OwcBfuG2NPXb
9579Lzz/vFnbSg4EEBF9g5s8sYQcUBkkBi1AyOZ/JUtlTkipzNtvv9MCydw2
DZLfedcdaV/527E0caA1oVxYxSS3rgUHSVXT0tZ2o92jRw+dH4xs7dyuQuYD
R34iJK67bpBsdohKe2H4CzH5vWXaBKQMeQCjl1QauuZqyepK8CRRyZT+feSR
RxTi7nvsLsFJHBQERWJCocJOjqw22++4Az2JQayU4rs85bOUeMOvR39rUhXq
hNLTkc1tRTDhOvInfwY4va95gsueaBbgVHdXTjMLFdFw4yJF4HjrrTfFFjtq
1KjqFGheeHGEqKhlyojTQsIeqZ2F6Vbtq3hVcAx/8UX7+yBxZeGAcbPPxkeE
A8U3xi+idAjVtDuA0IiqU6cIxznq0RJXhZgDVTnkkEN9pCRa6osvvlin78UX
X5YIQ4QoSuPYS7bXFrltg0QIIsKIN0vmPhkbvCoNUG5KIUULmcxtCF2QQSI8
oBjU1NZ7yatC0gAOrmMTJyHjvvvuJ9uHoUOHVoV0M/92Z/clVEfed4VFNR/c
rIMzcwtcHFeT7EeqFsjTiTD3kG6yM1cr/oKGgx8e7GNew2vOfzSXUl875cAs
WMySKXfAdWGhpHN/7fXXsmB6CwIlncoJ3FdXV5dSgixpLaI/2wmpTjYr3Wgr
3eB25HbctgTMT9Pkzs9HjQpyJrWVkbJj0JCfcbZ7PIc9GqqRJRzK3lvQjapi
P1zbKCo6+Qz87Bfogya+Tdx9adJ2Y0nPNFNnpwhbNglirbxToOJJML5Z60d2
f030tZg0019Ucgk8Ixz4IumfByCbPOimglwOLihjcvg2i+anXBeqmqYPeR1/
0IfMEy00lnvtXJ7wSIeLAQu5Bk0FLmpMVhEvnj+mVYXnfm0gY2+7lG7Lg0jK
iyC2aOJy3TwNNpkZ2OK7cw8lphR+/IuALM20yJ7M14zM2kjU2lgh8iLvqe6j
JspEPq/4SMLxx7NRq49Cqf0WfC1v5vyAq4oZwOpt1cxvNW21Orsca7TcZtKo
baoFrEBPaxux2TQnKTdE8Sypr6RLXuWWSRUeet7DLfdsvnKMiZiAk0woKQw4
pvBraugV9jqRAFcTuDXUDzeZD3c+3MaGGwsOrKpaOBeylTGgRIpu4U3DFpT9
ILYgPKO9T0pCEfhEHN7Yt4WVz/KaUQcxdi4zdYfDc4Q9LDSbb6Mm39es73lV
u9HGc1ykWgEEHUjPzQcyd4GYBgGijzRTIK6V4q5SxFMnR4hHFuEHOPjj9I8O
lrzb11xzjZIK8JLEcJQSGzNmTCbhFjMpJFn302+CW57kmNxeWZqoTC0qidUN
CDQEMB9oPUDNvAm0rNRNt7u/CqCK++EGk0/vI7XeeuuJzZMCW6uusoroZ7GJ
nnfeeWmDnc1dd98l0RX4ZKTJJgu9DceTlD9z5Y+yzsWEZkfAuvhZ8es9Oksz
hTsf7FwFm1+8iZbLW6yhIOfvyb7UC32ZxoYefMwa+GLzjQm+UFzNga+KpxRx
L7ZDIUxrNRemte024rUqd9pnMP+SQHi77beX7I/ZosgoVDk2YtYKEwSdLeyq
/d8S8UuSSHjAzwXnz//6wKkOPik24j4bHXK7SpDL2NHQoItJR+oFrc96cBp8
0hzA5ZIc+KlYwiJ4VzMoCCUDwfG2PP8CV8AJI/Jq9jwpSKiLge+5JnYtUaAS
ZUq070WpJfFSS8STKmsn1Xy3mx1QJWGzOcJyAQdt5wqM3NqZB2EkcwRj5rrl
Nk0Ex/HC9PYupjh2ai9SfO/hwYPN0kstZTFwrPgkkmqaAz8L5HEtckthzzfe
eKNsB1Lft4IPfJgmOITrHT3C/s92q22KrYYTWKIE81CLMXtAFp7wi4XikC/v
F5F+VjVG00mISyXzqEobHaXaB4UOiUgkCBJ3x8UsJmgB2pNPOUWChyZbXvX9
99+ZFZZfnnBBt8YLtbUSE/YhiscOZ2vLdCpH93wbHpUyEhIhdbMDulI+o/lg
I2BbFsHOttVxngWWzDmwrOFGBiYxWLrvXKjkKK3Dvm7QIHEv7t2rt/gHE/lL
NgKMRFMmTxESQEXBRIxDMyRp1g477OBdhoq46poVBXqpAE+pB0XGna3XMA9S
ki1r96Wq6aAncwF62wC6KULXx3O2jebVi6RZ9yLJ3dDkvaip1AuvvCm1OHeh
1+ShZw8V6lI4MOlDbn9HnkhiEQh4ItiJ+KGvvhoj91OOhnDqm268ySMdwvcC
nTv7NEGJ9j6XWzTRLmQOxGUUqCoT3NAYkqOx2WxUuxsS4519c5OZ+HvqBRpX
i5ThZpczuDnL4+yNdV4F6ye02FBQEbHoeZ145hc6AMeDEVs2c3B5HW6kXn3z
gKWmrla+zYAe5LewBZCk8Nxn332CmnfVFv0/kIQMH3z4YeDjnuuywnDNlBPC
F7oQ60FMztU8MA0MrYJUPUvQirrXErSQRlXFBMG5DsbMNTBJ7p4GB1NTCUxM
Ix/Dm8r7r7kBOdNTl4vlBHEWngHkLY0UAcNbzNd2aimBRpwSdbXLrZ5PsJ7b
dyTloXuI8qWFx9v8sE2S13BkPW0CkK2KIKXZHLVtaJDVIUjHTecqvFyzDQjP
zEvwkii88J65BS91/k4Et2tMKbeaa0hKaVW1NIUeONqoNQ8KMxj8pfUGaKKU
jNELF7+6ZsvJGrPfcZreKgej/FxDwMikyuKSberW81NsKhWSCFmU8Ss/KVvw
AzE4oyARyb4+DanyXXdfKbPqbMP4eRXm5yos8wsdVwVYuWWmUHQZN+jqm5cg
5UKO8qkLFtDbA4Sp3Nm2wW3GfPbZ5z5FlnaCQbTPtemer++lJtnzOQTW9kr5
jk3GwkPkbxNpr7OH7k6gHyeV/cRJk6LOuLPXp4jWNMnOJJFMN79YEMYkZRCm
6UDkUk2VVe5Tpk7hvbcQDUe1GfHpp5plKW2yvag+cf9//Y03RBXq+2ZIHTFO
0lCRuClNHEOBrsg+r6yPQ1VKOqY333zDb0i4pPVlJUdDEDlIDvMPP/hQ4n6C
2uGsXB556cWXzLPDhplPPvkky/ka60EMAR3knLNnkM5az051kyWzMXz4C2SN
8D2ncC81Jsg8Q0IpZrBlBJ67v6P4TZF5gu4Dl4gmZmRimpkCb2tg8Tbq6urs
pyTk0CHMsLdTy/rSgZdGQyZNYmLQZz7aWd2HtwpCcXwz0RHP2zCrQ5iOL88b
AHNG1FqTzChgftoY2IufxJ/+9CcCfFqQyNxSDi3NxfIkIeOW3bc0226zjdQo
6tevnyIfeVn+ttffJNE6SdlJzvzEE4/HxK2cmvfc884zG1iomhwzCYZPuid6
9PDDD3tsITXNJZdcLH5OxCDstttukseFg3R3PEPXuEY2dyrBTJo0SR7PDASy
l03Dl7Vn2awk5WwaRgqydeu2he2cHaKdxj//+c8yHzrlJIbDziyAN95U0lx9
9tlnQURH5xwcnt111129iyTlKXCnfPTRR+U3iS0ZPBPJfXxeccUVfg3ha42f
9WefjYwKtbM52Hr2QJWTqP/CALQsAtAMfg3ecBZF6s+rDKqsJgRJoCu5lknC
6ArwgBILiH+DXif5+sknnSROf/fdd5+46oKzpIjdfY89BK0feeQRM3ToM2aN
NdY0vXr3Vr+wcHBwGzx3wZtUu6qra401VoeCkCfOoyPFlQj7Of20082TTzwp
oULU6QIyllNS5OJoRcEjUq8tvfRS5pFHH4nGHCfGycULmuJLfmboULGrUhPt
v08/LdnqVl5pZY/4Ur3wrrtk7OAVaSCpe5QkeXkoeD8GNdA5/c8xK624kqiE
OUZ+9pmk3qfcEwfCDCVfgEeuLFj6Rx/9LyBSrSzrHi1pdjVBZuJJcml4MfJf
ykUrZLze3BJtZrf1/A4qM6IXl7U0X3wkHGsRDRIT2XvMHISayotIVQlkQS6e
GyBL2Smq8pGyKpqCieQ9fePNN2FVLh9yZ2+n6HlwT0G+L7/8Qs6RhUw5HxW0
yMt81513iUECFILLUTXPKFFRwvHWm2/JzXaF+p0jmdBJdfjyy694/CSlITh7
4kknimDZ/+yzpWgRlIPfsExYKsAQ21nJx/Y91leN0+mh/6l8auWHFilmBRpa
L/76qUscMbH73yqXhLmdJJZt27atr3UIhYA+0SxCPhny4XmIzG3SEfQ/x+Lo
Siv5RG2fWVGYMm2Ko/DPgQMHSkjC05Y2pGK0YgM/SUv/17/+NSr1S/XjuGxV
wfYqd3Tyj1VI8DqvtRDRPnmHlaKlTeeWxV5rXyfVS3T2eJ3rWibwj7339ioR
ffCWW26W3MHUySV8nKIcSyyxBOQ1vTdwmw2+6FcSpC+xxOLsjpTC4pnDZslJ
UT5i9ZCePc1vlltO8If6KQhVeMJ/8vHHvqc8spy955i+fTMNUh6qLhgwBcza
Y4897E3uLzw2mKvA+aRNrhlwgF3phRdeKJzy/fffV4mdHK7rrrOuL0uQ+Lld
IPc2yEkKYv401eVDpMIYvvyKAtwMIh911FFS99OOMtvlZ9PHLnGDDTbgFZW8
FfLjnikrScLlEXff880UApnjEKNbo18HyIreSar9bRbw1VGupbfLOdE1Rbla
8/zzz5mWLVtKgVgWIslzzzrzLLv+JwjtZgFbydDd3jEHbeAll0hxMRgQ6IL7
Ls3ceONNfhRJyMfbBkTBfZI7HAlYJWLjDTeRqur+WkeJRqV4AShG0diHHnzI
dOrUybybJie+7/77pMb1/fc/IBQAnmuJSaYPyrqhojzaKbs5syAuufhiy/Qu
trvViy++RFjxyy+9XHo5wU8f6QNLPv744+xmcmthflda4RfKyvGmFS2uuvIq
KdtNXVsE1lNOOSW390/70jLtJsI8o+Kd8G72tyIFfJgS3Cq5kPiUfeaef9sz
U6ple4MB5w2QngSFwbP30So2EV4GCd91bGFGz8flWefWWBuuCP9UpAvze9B8
elCoH1+xB76t+sLNa2U71rK6pTnwoAOlYMDxxx1nLrREAK4OP2UPayVnNTWT
vgLRA1kBbo5CFf2w0ovE79rydPaWW28REcXu8kpkOB19YZ7JXb5Fty0k0TBl
PCkVuOhii5qPP3Z7VYp1E26EUIpOhwA+S/TKmr3M8jz2h7HSUco7VKd/qX6g
iObuW6Tg8Ol+IP9SjaXfmf3M2r9f2xx+xOG+yAzVoJZeZhnR122//XZSTUHr
OgT9cCPLPOKgJp07L2D6WHmCqSegisLGlArmsNKO7ZIFWlUtOeKpAHXJJZd4
wevYY/tKRacpU6dE6mBGXHKzCU+XXiErWSwTvK7KpJL02zRgy04OOfe0HOg2
MdDhOU+TI+85AO0gFyPEo5BjH8GSqo6cm2vgpd3AdyKbm9yGBL72wvAXbBMY
ZWpE9pYFb7uNUEH5JEskMjuCa4Q83yxi1GvKEjUNetqFsnSffWWT0bFjR7Tl
xcQp4X0EKS23/HJCpR5/4nFRLlE69dtvnA4A7fWOO+4ozWE7sptn15kKVWGT
JCsaG73ucK69mOugSFRKoySwKh2QbahJx/ARLNBCJ1mmhgBQir4drcxxjuyb
6urqhJy+9tqrZqGFFjK3prsRSrz27t1bqkBS0g7L3pVXXaleiCjsd95llxxR
j0m4sz7GzC3Wn4u6BJgwOiAbl6rTCq239bf+Wlt1b6xSOggsrC1atDDXXnut
efSRR8wjjwyWxE/jfnSG4cfsdyoIn3baqWImpYIvNgtwkf0AUvcfN/ujaIef
f+F5EWWHDx+unVL89s6raY9xp0DVM3DgwMyXNkdrUn7VSdY0CMbeACidu3Qx
B/c8yBf0Rt7ffPPNpfeDBz8iiS0mT5qspD7bB7q/0bJhnix0KZx2JZMZMEpp
iiXC7NkEaR0HUA/ZnfrkKObRUdhnvJIqgKzZTdCgU6l5YmozQmZnR0KRJg6U
KgT7f/g/AhJQy7QRjM5enxFBApLDrBjV/tQTyj8rg495nsx5pofZBtVuVkDp
+YYZXZschAhIT9LyLerfuGtgUqwk8nMaj3W7SpW26VkVWoluWXPNNUUohUAT
IEtpHzR1HCwsEJ0Yeuj5dlZatAir/eBx5F5yRP7lLzuJYuudd991o6ktdNMI
6T/j9DNEGRUI4JWVEzXCMMkktc3W20jnKCFsGaRehsh07drV9/3QQw8x333/
Xcwuqsy9MHOVgXeWG3TWkI979OhhdtxpRzHXUu0bwVdlaggNew9mid6gYHjl
lVerdC5CsNded53ZfrvtvQkYUWWzzTfDuKd53PX2G2643qxot9+f1NXV4645
G6OqDkdV6fHKfm7zITUNJJF3/x+Q4nanjJ0nZrzlqi+99FKVK3VTLXW8sGBO
nDTR68KQA5HzsMCQqS0ra+P8p9gTI0VznSq7dptZckwMHFnwSWL3+Nprr0OF
hXaB0XhmaZWf6Rhk0nHa+7V3L1pej5vUT1OnRgPvyr5MIt1o6qXgVv8VDdlb
dnBPPvmkGfL44+K6YifFb1zoGVY2xJEXh78o3zFBpe2oTrAAUY4vv/hSShAp
mlNVkd47OVruEk6qdonp4pXVR2xy9ntsDusdYMkgnHPnTNddaYE1SKuOe1QQ
xk1S4lw/s6V891s1TDNqtyq4buSlBLf70zeGyVUlQ5P5J02fPsPXoUqvBZ0s
ImIrWSDsgFRPaipEEES17va7K8BtEHxt57JZLZOQPFMtb9lMtmMv8F//mw2u
HVwGL5X1NYTKc6FC3o0kSeIDcDd5wRz01yqCRjUD+dHUW4s33np9ruKN0HRo
NdaJ8XmxmqLppEmazs9dkduEDeRt/NqJPEDju+SlmPxyrT+IoeRZ0ZAwS1J3
qWjOTEBEs1SZpN7WI9uhsIeu9ayDTdNyxq8avuVYTEJN4zTr3fSarrkUP8oU
LSl7J/kVk0ex2hQMTAdukZV+n/22YvKFGv+yMNvSrKfPtcsPMfxWeDbJrf7E
BPCK4CIv2bsqR8CVKPgvDVR2LgpKVbW/XlBFqudDgWM7nry7EoJ/Vvs8i/gS
p6XURcH5rLlaFkkyQ/5z0wxd4s7FTZtQhzgEfB9E0sp8Z3/ipYauUEce016D
0Gznp06Zqrj507SfRAVvt2DRbCEUO0ZnaHcsHu0zolOGkuFotlBbptOszyVl
QEnYahGQmUNAZj6gJgKUND9AXj2RVOXEpfystJIixqjOUIRjGBo5cmR6bQnx
7r7gwgv9QxdddJG57rpB8p3IC8JEUJMdf/zx5sMPPxSFuZbqxgh10EEHSdt4
sBx51FHilc0xZepUMartvsfu7HZapsOB56JM53Y0dH/96554FHgvYTsg7BVg
OrpMbsN0Z3tQpR5Ijz/+uNgTeRxFH/dnEyM0sJ4ws9h2NZ/FMaa7VGKap5Mx
mAVTdSR8sAJYlUoaEUS4YU9PR7YrFcGUGcDPA6f3NU9wAb41B3CqWFmgrBNI
P6kLvuYaa5hDDzmESBGz0cYbmZ49e3rdyn777gu+qG4d9MGBhAMPue132EEs
ZOuuu67krMY9ZptttpXrdXWfiKfb7XfcLiEfG3Xtak488UTf0aeffkqcdYYN
G5aiyiKW604z/c/pb4nJdeLvIu45W2xhubDTz2ByXGut34sjC+WtSB96+umn
m++/+16uo/Rba601zWGHH2buuOMOcTW/7bbb1CofokkwE01YgD4xgaZjPrh5
CpyZW+DiTiyBtJC6++ZV4tkO8vIrLjeLLLqIGJvB1oEDLxVjP+YDDmyHls0r
kmMMg0NzYMXDcIYlYk2LWM8NGybcvlv3buI6i2MbgeYY+rEr4im2yy67eAKG
FIBPHbzX0hSHiIsIOeIxBG+c+4488gixruMXz4HzO77x3IM1k/tIz6A+PvjH
/e53v/OxCdgKvDW+puDz5KcsVrrel+ItiVHlt5PEuPx8mE0A0+SBNj7MVjGY
BRSNNx6ea0adCM/Fw+FqzcE9DxYE1mtwWxz0hg17Tn6DxH/5y1+UTuxi5eyD
Dz5YLuGfAp5DJ35vGTQOv7jRE2CuqjJ2AdAVYrE32XgTc99993u5GbeapZZa
iki8VBjoLOTqmD59xI2BSNXT+53hCQBud/jl/utf54ov0nnnnSvWO4gJB1sE
S8e8DrywaJmoTGdSuprVRioS7/RvnLabIIR1TkHG3uGsVa93D0Z3Il4r/8sB
m8wMbPHduYeSoATrLwlyqjTzT9YoTH1Qv9UXEFsrLkGgrB5vv/O2UACiVzgo
IWvRVykAzgS6HYACqKQAa8ZLkC0CGRY4UKZ13airEBFCA5EWMPfraBBM/rT5
5uga/DxCOdA9bLjhhubqq68WqmLbceDbSVNE1lE84NRTTxFiRGQSbhQcbGTI
LpELLM+T38TkNae5uapSM15wTj/yZDhx5+LvP6Qa8+HNPry4o1/TA3M3tDZF
aGWgbWJASzPVgADzSaVSLh9TW3OgI9t88z+5y4uLg1Hbtm18hZ0DDjxAPMRh
188++4xZ9jfLmnP+5ZR3F114ofntyiub+++/X6rzsBXYb9/9zM677CzXR4z4
1Ee4vf/ee+JV9NZbb5XMALfdequkffjoo4/Sa4sIsuNmDMa+/trrQiBQ3M9I
VRG33XaLBAWhfCS1A1HDBBGO/uILuU6fgA2hQOmIfmHIkCFeuxq+j0KNe3eq
qnhr+EIq7fkigZ4msNPXDzeZD3c+3MaGG8mFmi/AlQRgl5ZgkN/+dhWvAcQZ
HhFAmep+++1nVlttVctse5ott9xS0jZp1imc5HGnBY272u07Pvtrr722OCNz
oC3AJtDNihhc28WKG+wCvDid9mjs2O9FpXjaaaelZHlhUfdtssmmZo/d9xAN
/plnneWHwPYfkoNDNO0ih9AX3S38aGWSM888U2QRqB82DaqACPtokZu+LIlX
EO1WkLPSl5N7P+63lzKyy/OBNAgQ0yBA9JFmCsS1UlW1YmmLpQ3j6du2TVtx
YieeBGsZ+2BN8EiBC1Y30jZuvaNHjfaY/OOPP4jC7O233hYrHM7xeMW6PPoO
ClI4DpE4237wwQeiXAuIg9536y23yHb941SDyFnieDXLIjKF6vL0GcKI0DjS
LUBLHo1gNgE1cuSnJMQR0BJ5E/jIpvRPD9nsxHaRFXeW8kQx9UKSvUPf1V8w
UDNvAi3rxlPJ91cBVMlClwJZyECCW0RwkmLwj5v+0W7AVzP333efvx+miXqO
I6ikEY4gyL2qCjsTGMU5BztlL62k64exP4iWfuBADRdvJcQme14AuH12qnFI
iZF3dk7CO13vsufr80sMXeXcn3Ligcg+LPz8ZTRf8mtuNcsQamcGQb9VcM5u
BpBM40BqFWC0h1Tys3ZwdeljA0ND9eCDD0qC1SlTpnj0v/+B+0WCTRsrYXmS
ZIETJg84/aISBmWs0kyK3hUvmJOf2XpwsdC6f2J+63PcenE9NlDrtZVa1/v0
l4YUNHHLWfGMJIVkcuQNvoJT6IwZuXZbZPFsBXR0bVW2L+Q0fL7NHC9TPuSV
cHl0bwyw4TuuALZt2nTR7peRt2JglQczH0oJircFN/zLaL5NpwqebMuZPVEh
XiVGg0rqJO+8VgrKaB073UCtFoPhQkYXEJhW4jn67rsSAdtALeeE80ZrMfaa
Mt/8XywU57eakdCg5arGaNq15N0fakxsI5WYaDplv5Az7pc2FPrdJhmk9Dnt
SBHDTVDkr4T9QSRQfW3H6EHlzFkti89n1mV3H5qk36+1FpqfKI7GFMmzDW72
Z3BWR6lbqshsFuC1LMIrn5YLsdqdsz245gUsmXNgWcONDCxX+6IcyAwnVB42
I8/1/FLJymVkztaBhnUhf843WxXLJJiC428Lj7EhxKB0e9Z6OT9eRs5IvtCh
QwfBMV9RKrsxcwlN/BT66AWdq4CWhV9MJiK0rjQKGYQrpdhGSgIdeOBB4l5p
jCm2mys8letemWKbSNL+Oev6TOrIt8k/Vu5Gk/RiDqrZz13oNXno2UOaIjjV
Zbiz6WrtINuxq6+6WlyDidQhnmbcOJcK6/33P5C8mFjayFCHQf7WW2/15HrC
xInm5FNOJuNPem4x31NgUSuFdg899FAXSXTBBT6p9vPPPSdtk/uWyCC+9+nT
RzgUBzoUsgkRGICFjzoub7/9to4VmwE+CXvt9Xfp3hVXXklMQZ6SJTpZsqCJ
+yOVJnZBIGUlw11k0c233CzX+vbtK+EGNE+ZAHdPe3k/uE4cecSR5pCeh3g7
aV1dnWTxZeawyhx4wIG4NGjT7EEHDRokTQP+KjvZl116qd2XTsu8JWzbeF4x
GRSoeeONNyLenzGiLNeq3cJJCkaocBLcuXbiT4FvF9PKK+nXr5/PiUEvSaaM
66YlGvYZMsC3FN8MYi5/u4qkJ3Pz2daEKxjbMU5aFEWg2f79z0ZV7XkA9UiY
Vxy3HnrooYpGtOh4I3bt2a1L3wRgKsZdNR9Ial5YyD+aJxUuLe2xxx5rVlxx
RUn3fe6/zhWqQPTQtGk/SRIv7PWXXXapOeyww8U16ID9DnDAVhLzPMn0w6A7
bRxr4bLLLCvWCxx5iQiiqIRm2XrnnXclqghCsPAiCwvCQ5hYeeTcxAqJC+Kl
l14m6QFJ64kClgO9EkRmLSvaEq540UUXmqP++U/z3fffF3YUYb71TkKMeuze
Q5yOSZ+LiwMuBaQb5MDdYelllhaM0RSdFJOa7BW+C0s6JpL/kbwbx+QPPvxA
nh1RN8LUtG4tlQQusePa1U7d+haOpvjEOppWWZCQSb5TDCgjOTXmtVdflTSg
B/U8WAI0XBxHEpO2VLbJLZpsyK5FajyMMKussorZ+x97k/xXvi+77G/EjMwB
/pMYmHTkJAk+tu+xkhiYpI1QqXPtm8P29L2dWd2/4IPFgsELk3IKfF955ZUY
qadw3377nVlvnfUk5CRNKZm+hdblhZixvarZG6p8uGbbBdiQ3dPgYGoqgSlv
ZOtLONRcIKf7ZifedhSnATzxrrTcFaMHzgdffPmFCA0/jB1rllt+eSldAzcG
93FQ2GuvvbRlTuGoZ8lB2vJSvsMnnnii7ERJ9AUDgnOuvvrqnhyA0jRLlPFy
Fr1wQMD4CYX6z733iONinV3M3PPI4EcsqtWI7YXj7bffMQsvvAhyQwtusF35
9ttvhIBlg1zIdyWQvoSpt2/fwdx7770y2ieeeFzw4Zmhz8j1u+++Wygc/gt0
e4+/7mHW/sPaqKOUIBCOCEH4fNTn0oT6JrEvaG17CdrRayaXDOQPpUSMMiy/
sahI0UmaxkW7a9cNzTRPEGolcnPFFVcwY74aE7SdFBZ04nK+LZgfYfBNf+NB
CX3DSYQu4VrFC0NU4qCLi9kuXnrZZXYO7auyiKICHA4myy67rHQpv8xam4su
vki8Pr8hb4Jtt0/v3kK/M4pQY96UtheTtHYMJfUScUSlrX8hOZzNjzJTDOUH
GEWf7D1rKfVfCwS5V5N2tDVB4qiwTeG11OIhTbxSdjKs4YIHopIzF4Ge7KBW
1KsKkXyxxRaHF/vnEBP23POvHgLhAaut9jszceIkL5QNGfKYWX6F5YNUh7Jl
NktZ7ILPg4HXW4kU0RqPX46HBz8s9EjjGSuRNjd7nSS6mES8uqkYM+ZLiRuA
nnE4dFrRKZPtQb7SdddbVwpdabvcQ5gD+UFUbkDkhypgBOZg/VKFQ4vNsRvh
GUX9vlakQm7IeHu19IHcrhiPa9NzU3+aav5z332QEDuX/K0W0St9Syldbm96
2+0Lsoo6fFH0KMRb4CKLkA/czqmuMWhnX8vQ11t/PTvEScp/ex7S03Tv3s1P
H0EbeWxtb/n1i2Zpe+79994P1kySX7TZ3yzztT8ZCV2r7+W1CVd0Q4PIRG6H
HZVgVM1dIEFW/exxj0CIZ8v9ZjmL0DO8xABRJkIObsq2eJFFF7V7sgNDXJX1
f9VVHleJ9P/Lzjv7viEH/85KeJM8ri4gSTWg5yM/HelHwBpjZ9irV29JyEGg
Hu7DRBNwPP74ENkeWOnQx9gVqFk6YNe7TuK4C29VCfkHywTBTvaoHDfceJPF
shV9xZ0zzzxLl7J/AZSZ/J0VI7LNp8PWdu3amaf/+7Rr10oyxBOwyee43G5Y
ET0UW0886SSzySabFLD1KnF4zlw9sh2FCbaViCgES/3xj3+0M8zfaqGa6Xir
8q4r7i8vcoMN1ve/qQuSYrNu+BG22BzsusuuMErd8H1o9xrsGyx99NL0UUce
ZeFu6ieZGVlyqSUDbK4WKYe9TGYGKDGg6vC05xh+6xHcnW2zMxk1s6Vk45wP
KQop1YKrCrFI9UiAgTQZuMpV6QYA3yNENLS7bJG57/jjjlP5FmyHjrPL5jJZ
rDRZLhwZ4ROOC1ekIh/rW8VvpASE0Dvvukua/ZQS9EbQCTR54YXnhQkDmXJg
1NZ85dVX5FGYLZtW9AjffvetdAMhD0G8slZibb8J1sykiqbo1ThgxBAhZdaQ
hXXWXUd+MyS6C+NlS/u5FWjZWaiwWjeiTqoioFzAXRmBomOnjrKt5YBxs61V
EoCiDodHzT5L2xdedJFscMbYrTJt+/SzmciV2c/s9JHh38ry9hx/W4nbs7/X
PeaJMFHR2AwIo2K+UBYieCOM6bLjGmRh0KBBXmqkb6jriM+wY3XT29Hcdutt
ptMCnaReCdR0xx13ElldKSvyCtmYl1xiSZ9tecqUycUQsyREhGCUzmzQJrfo
9YZgdDGv1xwONQ0IY5IyCNN0IHIpuMpmm+uuu1Z0WRaVPBuHM/3B7irhy0Tp
klHnnXfeUcRmBbNad+uxmxUD/yjIi5YOxghG8giRtETnrLrqKkIAZPUZ53yP
eA2D+93vVmfrp7phFr8LGdxcpH60aUcceYRHOJDs1ttupeC0Hc1WW21lR4uk
P87pj0uxlol3k1rDDLp+kIySnSYH+iboj0rit936b8nno7DOtUIM8YHkCRr9
xWjRV5OxoEOHjiJpoEeCqHB8OmKERAczJFIIMDWHWURX5CcoiSlQ5EazCMKA
pCOtwIQubC1L+9hpEFJB2y+99KI3HDj6HSwJvz5j1ZRMbgGBWXvssbtZa821
zPa2b2tZiR96OsYjdo0QEpStEM3/paWzg2I/hEcusvAi2B6qFMGhETvv7HSx
iBuIL79N6wezCv559D+tvLC5CGTdunWTId1x+x1+LWfd9va+2Cjrc+0pn2uV
G3naTFXjwszjmyjQ5w2AOQv4H0JzdnavPXAAhuiT+0oLQsOzNT8+n+ABYUJo
3cEFny7dOCmdfF3gHVLfHXfcLiKDS7WZmM8/+0yYIQYcJH9wXkkF7VBF6pln
hkobkydPCXrmmOrghx8W2NiVbF9UCAWNETnutRvTe++9RzJ8yBB9WuylRXpB
LKcGIMO6x27427RtI4pxDvgnzElLHBNK9Prrr8k1ukiXkDEQZDGePW03I6rG
Bgfgl4QXMbwhjw0R9ZV7h10kDyFw1PEA3dzrr78h3xHhafvofx4tG+jHhjwm
Fay/SYuBBYKed/GP04EcJ0P6opv8v9nK5HT7izSiWSI1LLmyyAL9hlhhlvB7
9IXkPfawOzVonwoeKmSwv6BKEVyDDsPlucb7vuKKy82CC3YR4YndGgNNQjsh
f1JXxKDXszXCCnnOmxZAyyIAny66oRv2D2XcX4V43d2FIMEistMhf+38l51l
W45o+bFWg3YF7cAYGJavke50f2kkjrTCLT61VitZ4ywF7K3QfosTVWGLGNyw
oH81ZkyOPieuvj2Svr0tk0uCToOONJ+K1hFXMaXrtQKK1B1wL4IUEdFRP/yk
1bPp/bQ0Emn50CVbDh6/4447ZXf744/jZESBn0JK9BI/2tzLyMKM5GTYNtdQ
+LP93WKLbkIxtO2kYuENb5AvLpgkG7A+wiTyH4TGGqHIjNLR8twWxGHZOUOj
wfbIkqMqVYRAbSmBptuPtEVHA2rFyICa5ut0J8QcIMojAGFeZBwzspzIBY4b
42el2kSJBmvVhBMajjfmIRmuo8ID5ZzoMwfhvS9M8YiDLMjpcwOkaGrFoyae
X0ffMEwEpoETCRtVaLTFppZB07kuVpBDqrM+V9uF9rB4h6CD0psRDjlnuYsP
WVSJZI7AtMZoLirgfmeeKT4xX331tT7t5tVNsWgtReBEHklmTJ89aErkwimm
3OYH73/AhGaAStJVsRxN2Kp6NcHb/77X331oMgnOMHZde821sh2AVV5r/wdl
df1rB6dJY4r8UhzGc8OeE2eAH3/80RNFKEtak6msNjLpRLVI+U1p3c3KqH5B
rcZJa2p2TnEpEK5LuArpw6KIQiani82TAFPJzTNR3VwhqDf9hOHpmslIQbWA
ZanDDCuXd5oJyAoJQFzRaAY0edLkKMJkqQ4T1QPOGsQO0UGGX4TtZc2WyWoy
GwNsXy+4qXYO07T98tvOaUsRWqpFFpkxvTCw9Dkmx1f8zdYXWMobyVJ+tQkH
ERvoTBnj7Iw1vn4KEOt9m00IshLfNs50FVSunJvw1VFVM9aoH22i7zd8PgK+
hGWhTNemPLT0T/qZiX7Z4+mlqvkdmLc6kJcW4isyMbpTS4ImgnUXgm8U6HmN
d5MPfh4D335m4MOn+BKP4dexlCmRezi3FLVUh78nZvqNxUyVpiIGOcCRhoCc
zIdcgtwqBjldgAVxLCM/+fOuubLbeBOCbRuCTb8F9CoHutJc+++zPdedZgV6
7CNA7OrIubnaBZnYwL8ma7nSlrXwquMJfe13F3iWryhduaNJjHqU1ZJacq7t
rDQb3ZzNK22qAiX/vG+/YZov7m1zmFKlzpWNCSNWFyIWGNg07auLWR7rFpMN
1i233GIuuOBC89TTT+WgYF1w+kt3ju+E+XBg7hn23DAz7adpksgOxc7HH38k
JhkOtGMPPPBAC4Ia7LseMmRIyKP1byxvT0gmstM+vClG+8KfJtUsJwEnCaeo
eYPMfKPnGqgMZgODajcroPR8Se0zRyDb5CBEQBZVEeEt9m+p5La7UCzl8nMa
j3XbSbT+iSrVpGI9wW1j9TVWl8poyy+3HDpPB2dhCc3D11MPTENHHH6EfCck
Ac8HNGv4d4PLl112mbgWcKDexH9Z3Er/tqdZeeWVzf/d/n+VEhjlOagjKeFr
SHtfpbvFQgIuob9ifFM3p3m1fTdBxea9tifOYHJ1QmYFVNn9sIJo0hDjmg+s
MjCRJ33ZxcrFF8T7sGNHMRDhsdC7Vy+x4KrnIzHTO+64owPvyjQdfFBafuX8
881WW29lxo0fJ9EDRCBImaZu3SiTKqlfcXqgKTwO8Ifadttts4H7YYgELeas
nJkl8WOKyHdJWepNG6pgT53faqxVnyouvwq1tRJf+Zkt5bvfqmGaUZNNy3CF
Z3yt1vTq3cusuuqq3miPv2ltba137ynWGNpll3yNoa1djaG1fr+WWN0uvuRi
0737llIkAIhcI0cARQzS0iCV0l5VduaKaKS9vimurc5mr4jWTQ62QlrLku33
VwUitBZrFsIK1L1xQSRNCiI/p0Xuk2hzgph4CuNtowdB7viJPvaoKwsCYu6w
/fZuqS5odraI2fPgnnJJS/9grJQigXaPRySBetNix9t777+LFyFx7WSU+H6s
zw6eKgfifgmh9ic9ndem5bErQ/bchWR2Qfj4y3zz9bYe2RaFPXStV6JGjdWy
prJsjJYrpzdu8Ga9217TNZeLwKkpjYc47C237O4uLyp7obZt2khgOgdlMoj9
/PGHH8T5bMOuG5pj+h4j18iGsPlmm4lTJ17fxMSddeZZZpttXYZuJLUFu3Qx
N9xwPboW2wWLQcpA8z0u9Cr7KGmcsxvTd9TKjzqgf+m1mYBJP2cCJmpTKYP8
hUI0cxeiWy4dcydLsJqgB+WMNUlO4Cn1wNlDmgf8YkolHy+f90hyNy8mvI3Q
Cz1wtcXHc+gzQ+U3IVnE0uPrC7tls6c5cS6x/LJ169Zmp512FHkYfgr9IC8O
xw8//NCCUBa7iMiRweP4sObGnJ8D9axSguYvhhWJcnQvcdqJUAORhK26VVwz
c4CmAsD2RYD+e2NBrA4hVrnxRcKus2ar5oNsUpBJcwbplTY+UG+5IjWRGFGS
SWiSBfxJO1skJ6SCA+UoyIz3NiHdN998sw+lIeSGUIyzzjrLMvsbJRzj5JNP
FqOIdMWCJzSXEBzypA0YcL756KOPC6HmcpRMO6Yg2aYnM5tldrKy6SjR2Yqn
4K0PZtJgMEsOkqXYywpgaxsfhNOBOB+YesBUgJK5twQnfwa09HuzhBbgVzOA
pnqqBb2eqvhkXV2dMGBqyhFrjqCOulUjSfbayyW3wBGVmHQrontIOKamZeud
8G5Hx+YYT1Rtn3bQVuFXzKf9XXJJyGhYzMkyT7KzkRaDm3KBhiVcTIypB25F
5+T5YOeDnR2wZm6DbVMEm326H6mfcX6fndJv4/AVs8rhRxwhAW2kpfGpWKol
QyJ7fuM7FsmVXIEVujbaFhyfyiTJeF1ZBfVxY8LLTkbN7CKOzQfW+MDysBoT
WH2770gi2rBOQPMBHI/EayssGtaLNRT2GzoacW7MmDGlmBPfFxPQrYiCIYk4
fAadLaZSLw9kLoCMvYd4RumqViYpLPkYNTaz+Mrmg50VsMnMwBaXjHsoMdHI
u3kesjQTUJEahakP6rf6PC7ye9mOaZPxGNQ8Dob1wUogy1HVCrFBWi97Bqfo
Pb/1WWg97gfY2E27GwJpdhZBFHmnMWkke8NDTEKI0RjbJGwg1CGb8KaCu772
2SOyns/7YZkQ1dt6VM56Nq+AV8ry7XffiZ6e9F2ZscEUjpyxoXV9cN1rr3fM
FXUi8+HOhzsrcCOxLRp72zpjn0kAz7ksE09eejyMKkjPS5r3mINrek+tfySj
djWRc4pjaNhJ+/zO22+Xghh8F2R87SKteOE+KUyg+x2KCNr/XEGppHIH56Dp
rK8twgaT/GS6F5gEs9AQQMKrcw6kPOvNCog6yZfFeeO1JKvLjpDkYrjgkrBU
86+huMXDg1xZJPQhYQG7RO3njBnTJWfghNSw4w1VKSiUwXjPk5eFZ0eN+tyn
JUB5TMZeomPI6s0n+d00nzGKY3K5YU3mO/0iUsaoMryDdIVbhg79r/3+lU5e
tCvpT88AR4yok2FZ0Om5LKKXQB+CcyjlwdSQLs5nolpYelj3ySfSY60WVFdX
J3bt51943o34jTc0h4Nv9uuvv5HMcB999LGAwA8mtaf7DcKUyZMlleyHtu3x
48fHJCFHL9qb4sKJjZju0ZwdZTWza5saLYmZEnn/se2Za75theZN2HxVKI8F
t8oOpanbjqlANWD0lwlP8ZcSRrHCnvoJipANdO2115akWSRI1RoA1BhacYUV
JcspTsZdu3Y1vXodrTyWhIo8RtiaAnXXFpEljEsH7o14UG608cYSIjMpLRdE
6vNu3buZrht2lUR8gCWsBmRnXeLjTHLSP//5z3IeB/4hQ4YoFyGHX9cNNzSb
bLqJ9J5crOPGjSurgpJCz1pJhTRaXm+9dc0qq65KWlUv2tNr7FekTid0gLSq
+LRNCYoYkV/8H3v/Q/IbE+hDgjIOaAaFDugOE0YJsFNPPdVPPvRoq623loCg
bewnRQl2371HULOklZReIdhoTds2Q3vuuedSZ9bWfp14RC5F6kesmEGhEVKl
k2CNnM9ks13td79z6V8POyy6p/LZBmcKt00MbvaZlP393bdWswyhdmYQ9FsF
F+lmAMk0DqTQXctDKnk1h3A7mu8ssyUL7m677mpGjhwpK5P4AMoVjR83TlYI
Ra3Gfve94DbJfvfddx9dJK6KyWJSqsjRomUkURiJ/d58801JFAYl+b0lDRPT
HOlTpkyW5wBDdkecPPiNAemRRwYLd8SQ9N1335q+x/Q1/+///T/z4IOuFgDd
I+SHkAdCgPhNGOy48ePcHHQxwVyLKEJu9GOPO05uPeec/uJgRrpXDkgHvik4
mELo/vCHP0hRs6As0WBLnLp07iISD01odmRQvLq62uyz7z4isZD6jaZIOMhB
bZEuC3YRPk71MCb5jxbNw9KI//nPvSKgQ3dpe0radv7d+3QPsdhGlQ31zEeW
ZvJCSC1pJ78FTN3e9OWXXxQeqQ6hVMVyLJhYjgVdjbOe2qG08/g54MopHUr4
4u+tKTcTgomX8A5AulYiBdHKEP3AQlG9ePtchVxM3GA8GfKk4O577jbtamvN
m2+96UmF5lElwnV1yyTAuwkTJwiubrXVVlQwCUnB4ostjoO3910iqGHHHXZ0
fh22mbPPPksK/EyaNNGvFdB3BYqkjByZIkY7KZzSsWMHCX7i+Oij/wnleSAt
aASfpUjKW2+95QXiMDtqonrvLrn5u+vOu+wI24n/OAcbZHCWWH0OPsnDyi6F
7h573LFCEjw5cIVSVrOSQq6skSUFTBwj4SCIEDmGMA4OPN7grlPtdoBmjzzi
CBGfwkIpV111lZVr1jCTp0xOuXxNnpobx6GSZEbLbIvRMi8SZrl3mfArLr9C
cmC/++67LcQApo58OdYRRAXkVo4jNq2KAEzGPIprTddiNILLC7GzDsWn78ta
jsrSv6ims1h1PZMhdyvTr9+ZUppkasYo/MuAAbFYN9lkY5GyYSz77rtvDj0X
Xxw3yxQ9O4h4S9iSHpQnZaGq+6V2mPK9K6wgdYw8inLPoYceIiARjQFb266d
ry1K5taFFloQtlqPcS+Pn+dfcL4wL9UcsKkAkaghynHjTTeKy5lWO8DFJMeu
K5cd69ChvXnxxeHyGMqBVa1cQ3ppjisKhYxOihYyutIVepk8KcWYTlEqjqkc
aZ4dAZJ7+InAo8tEzexhI5PssHglW3bfMveGHT2Ic42AI+RmOeWaZW1/UDov
5CKJ+SVBceqDssNPKnU0eNOuJe9RUTFFU+/efaQ2jzGZw4pvwbg0rV+O+VLy
7g4dOlSQ8ZBDDqkKkZh9W8+ePT2PxbFqvSCogiol5LIIiwYivILAnwY8FpAE
HqK7Qty+/oYbJBjjKXsvB0lpEMUHDx7s9V4/TfspSyqazZ/+crd1kqoLSy29
lBh5OH744UezssVbznPcVMDjs1I8njQpqx/479tuE6Sc+tNUj8gjLCLX1NQI
HeAYOfIzy+EWNvfcc4/8zhDZxU5jYNq4gMikGQeRM1pdkxuGvAY7REvHqoVY
8vcu8U5HlM6JqPnR+9kmAzLU19KXiNUyJP255/XxshtuaPBIMjmylGEhVo53
HgeWzDmwrOFGBparSdKu5DCtwx5w/gDhbhMnTNTrnnkjKh540IEigVLQC+H2
1ttucx1cSDaYiy26qPhYH3rIoaZ///4S7wCXQP+MbHxMnz7y6MILLyRBVpP8
dnuqNHvQgQcJ+E8/9SXJeJzq07hvIz6gBIA8QYLco1OkRiHVBMmWQb4bYrSy
Ktbr5WgrB/eQo19LiqAWZ5dPDDQHI6WGR1Y79HRR6NEXNP03XH+DhIQsZmUV
YF5+xeXmo//9T+6FkdspFgaPrEKGDypmq7wwcOAl0v+ffkrrh9opoo749Okz
RJsAbFRqiFADbT+RkDUMxYtrxhTYQZK+I6o+BEoUL3oVYnnTZ5DAiWNFE/LO
2+9kDrsVvCEzuBlLCHhL+MVkMmVkv+d+i+0nVqXL5BZmccPemL1Icjc0eS9q
KvUirqCY+9Br8tCzh9TonC5Gd9ZznyeefEICJS3P9zpZNaVhujvC7j532XkX
s88+/xBp2TJHJTMIxpTwe+DBB+QTYRTZG5bP9hq1Mdp1RIyDDjxQZH/dK4DP
kKWjjz7anG0/fxj7g3eSsb0cdN0g0QYAmR688uqrsifVobJnpsA9zZONC1Zu
SUKemDtMdI+sIYkXkAZeS4sbIcjUtq2VCsgcL1ghisrEKrBgZiBQjO5AnU44
8QTz5y3+LBoAqCDdUu0dBJdMLJddfrlQQOqoYV9U7Ke2E0FpOrEPPHC/p3Cj
R4+SQLbNN9tcxIBDDj1U2n7zrTcLO0EhF/W6/DlFWcUSsLp3h3gSQ7fNNtuQ
DT/bg84OlKJPkDF5XZwHHVHzFTMuhjAjWRjnEYAVo96aI0w18WnEVtiK+w6q
br3V1mKH+49FEhACNIetcoDiSA3sYdO6P1WaikXLCfDJ9cwKVuOjuXiWCiGw
c/vbW6qtFIFy/f777uO06jLY6/DUuB/HuUIGvmBStjtkXXMPhCnYETsBrdb8
aDuyut1YU7ARHQW8PazXyYAsdNdqZ+nn1NRpgDliLNdcc61ZaeWVxQ5CL0SL
mGTXtQf5HnbUpv0US9tB6SaevdiKGOzgsGGmz7tFGxR8CBhFgcyHp9XuR9my
2+zGiP/UWkHL37JaNjWp881sN10hG2Nlt5F5B4L3f2jA1iqnROFqypndMDJT
KFYw+OXGG20k+9w9KC/21Vd5Mm1EmNA3XSAPokNeQ3b1qjlvJfa41VZb1YwM
qvHESrO1TLtTIjohW1W1bTvxSkG3Tzm9P/35z6KEL+1pnDATjQCBH5PdyBfW
jeeEDpqqiq0FpXvILJcOHBgUXSvvvk2or8l30svoJjKC4Pfrr79ugf3pT3+y
fzHZd+26EfJ74OkbvPfZAZ29i8SPXlMz5Sh9phP0kz3bINXyFX3RSaIpmn8t
EORezUnSqcwYw4cTl4fri9GjxbY7MbUBpQ3Wn3CtU6FRI9kOECadgJgttbFj
v5fzoX43L8kYD6giuPYlcIAZP2G87GbTYGkTTE9Zv5nhIY+mvZldqOH88R2o
ngnWDzVAvvqhZhIrLPbbb79rQXV0O2foQtnUy4tyz0TlxNmG2G6m4wz+zjLI
sltNXIxTKlzuQyXa1fh9CLHmF9OHojE8BBtYB3L5EZJSswGsiGWh6IwXToHL
ABrU3lL5X0+lxKwyR59VSAEHSgpU189qFEzJj8IEHQuqFuVfSM40/bMA1DZY
S43e1fkACgkB8wkVQsx0DWiOwWAvnF7IoVzWzXxkf/ILbtc073bbhe0muZar
ahuhDVOg7EqqG6INt9eL2H8j5RxLNNada63dKKAVw1w+0q7rdui5I+2Xt0Um
2HsUW06fiqawip9TF1GHwjnQkS3ZLMCuAKfhYFdOAZ3rU5D+7JcDM79KxYQw
bwDM2UKrfXyQMdmMoTYjouXrr7+qinmDm0w3hN4P1eGUqVq6uaa0o5rhbCCq
OmT3Mya1X8otQUhFokqOGv0ZAsW3LhSYklz4VSsfW5Sp/bJAglxDM6QpP7Hs
ihgvGTMq6JZaBr3KHW7DmoOSX4iZe212IRpg77n/fBBZc7HXp/d7L8xmDSq1
NPg1FMnwlsUAeF1Y0MigQdeZNVZfQ2oO4FlP5Ys333yj7LPnScrqoifBZwCn
Nrz7N954E6lrxYE7Qvfu3X28G/lbd9l1V//7nnvvFQPBOuv8wez517+Kzv7s
s/vLNbby6N6ef/55+Y0SpfuW3cXyxjHk8cfNNtts622OWPp4Xj0q8DXA0oaB
AxeItdZa01x/w/W6radrW225lbgIUdGcgyCFDTfcUEyZTMPuPXYXRPVesdnw
MyoTr8attKzAKWJ0uKRMmudazy+MzMZdXMLSfPGRxOR5a+GBvOg1ayAqiSuV
QOYp/1wBKTKqWAwCfpndIs+muarMDTfcYC6/7DJxCiSDOksWF/IffvghY9O5
nguiknuVeJebb7pZkAgrghaTAzFxDx/7w1j5Td5VCACIChMFufffbz/xRRww
YIBp2bIlvohyL+EAtIvRjePTT0dKNRGN/rvjzjvEyYb7OLAK0h6/4d/4LOLE
w1DQ7+NVf+MNN7nl1tFMnTpFrA/4H2CkHDHiU2mGkgsDLxloXn7pZRkG4XPH
HHOMDlspYOmN+ORPpXzVLbJVXpH81vgbKwIw8wqAGAMKi2qU17m71uRQYiby
lFHONRBJgFvFFOfurFORowLnP4IfSmv8vjt06GDe/+D9rCX3ob4s/oxtcv0N
1jeHHXqoGMhBFj41uAWEwYkPz3iOW26+RTj3uHE/CvdbZullJGGyKvU33HAD
ybrOAfItGCAt4X5EBCjS4t2zzDLLeKQljg9OOtlye9xziIyBSDAkZwq3PatO
x43TCx27//4HnPEhpUbaEVg2lATz/AH7H5BTnzr2FPWjSieFUzHhJYl88a+6
Pr41H+Q8DbKS8GA0YUuzgK9+elrrS90Ic25bJ55wgiDFmK++iiloKQW7zNJL
4w/nLq/saMDilgZ8n9KAW24VGoD3LIDwPVtxpRXFi/bwww+X1g/1jHuc+KR5
GvBZngYQISc0YIKjAdelNIA9L973Xeyz2223vTnssMPFC5D2+5/TP7P1d7Sy
wKfC+59O4whC0na1lQOIrOE6/mow9PSeLAwteA2JD3hO0lPpZybLZrenl6pi
bCp4p00MqDoEVJXyyFT8y8AEHSnB+Xlg8nrXxhvOPAcnw2s//RVi5XVl6+NY
npFgcZLB3Zy6lGH6J/+RmEzl5Jr8w9pr41dapbg8ePBg8fX//LPP5TEccsFl
3S3jRgZunnfeANOvXz/BVZy+OFQIxxmMY9Tno8TbnD0Cx9133S24rt7xhLCB
y1OtPMG5pUFCOwSC4s/uf7ZUsCXcf/q06drlEZ+OMEsutaT573+f9tP53nvv
Cac/5pi+5g27e0ZHZ7l8kaQGE5Cf+9CdM3trQZ4o/4py5sv0dCnd+7wHJ5/J
JVGHlzkHVdT8NBnISBXvQoNBa1UVYZrGhllg1A5mgOzBVT+ZSNhnnHGG1H4G
6+wWNWpidxBWly2yYiMR9EjP5HXggNsStwJnHvrfoVL3Dz2XWvqJmb399tsl
cOyxIUOEIlBHmgMsJ5UMQaVgNmlkFujUyaewIPaNDBmnnHKKpKmi3W3TOmm0
T7wOiXmGPvOMePaRiqZPnz46wQG3Tie9VnRiRBQRyvPee++Kmu3VtER9MNcx
t6WyWVizbVfOzB00GXWFaow2VeGef9633zDNRwqr6Kf31GxcGEVFdNhW07ef
i2oPkBPhkv3h4YcfJu6xVuaNEAAlCh0sSkwwp5x8sijA+E/4OXtLDhgq4WcH
HXyQMLTfrb4aSWVS1F3Y3HrLLfIM2Zo23mRjyW2D4MxBgppu3buLCpkIetRL
MF0lijjCbrFFNwkWoZ+osS1z9pudMWO+EnTbeKONBcb+++8Po1XOOMKj2lO5
qQRLz7BgbJO2qY022shO/ZBUPk+nq+w0FXEUK1FR/Z2kr8uUlPqJZ3SV3bMD
kJmD6lwDlcFsYFDtZgWUni87Vv08kMkcgqxgTqxp0OZjXfcZwVAiwZb4hH3Z
5Susimo94XtJu5Di8JKC87javmOfIVwjVHAtYdntV19/JfnfyKjoArhcAz+J
8PqVedfyJTavGkaa8n5RVHFu1OhR5pNPPg7iVFpL4qlvv/1OzFdklMEomzrK
ejmJa/BEEkza7zoE4sWIWoVNqjs9Qxg58lMZNpYqjTNL5y+kYPnR59MDJGl4
R2DEK8Va53UQjnrmTdWz2H6aA6bQvKdgcV4020Mpe5F5l8eGH9d8YJWBiY+r
L9JXKc9/jWwxiS3HmEtiBiyklttlWWS1RFAxNyxZXjp17KS6J7/byN8l6Yd8
VH0pxqNlrlkdjzyk6uUZyQyRqNFpIe1qosWMZKdjdy61FSygsWQMJekyyYhB
2Lr9XnJW+WW06qh8PHOYbavEY35mS/nuxyTPOWhGjTLt8ys04OhQZyKEhwx5
TFZPSvwr2wyDTWh2zeMwgRbk7JoyeUqwLcxWdsfIsx1SWHTxbrttO+df55hz
/3Uu4WGeDuT7EU2lVVH5HNq/itdyCfuybtYb1fJrBRE6vmmSvAoEuXFBJE0K
Ij+nBYaR+sL5OxMX7ZOJeZnmPG1YibiR9KZJbuZSSM7HDpEuPemW9gIOHBKh
+vphtuE7/72mNb0nmZHSJH8PLCshEJqf090j7g77OT1txugjgJkeNOueoVdI
eNhoEh+YWSGQIz/12cgDW1R+divj8LwBqbLTc32tVgqSnxtN1ucKO7NzTQTG
YXd6KUsR7PAs9yv8UJpQJhdKKLWnuaC2FI1XMD+98YqZeNNVZuK9/zbTvxxl
pn89xkz6z/+ZCTdcYX56/UWT2N3VlGeeMOOvu8xMfuxBk4z70fz04btmwm3X
mYn/d4OZVveRmTH2ezP5oXvMhEGXmynDnzWJ3XlNtZ8Trr/Cnr/bzPjuWzNt
xCdm4p23mAm3XGumvf+WSSaMN5OHPGQm2HanDH3cJBMnzNrQs1VR39DdtTb5
a+mPr77+Os0Jmm6dGxlibuKbBKKZuxCLFrTCnU3Wg7hjUEYiSz2oatF84Jdc
vzSwOeaJFGYViMcLhjvPIFmpFzfk1oDgehKxqplk0fzHU3ubH888wfz05ivm
p/feMj/2O07OTbztejPD7gbHD/yX+fGUXmb8+f1M8tUXZsrg+90zZxxjpvx3
iJn2aZ358eyT7LleZuKgS03yo33mukvl97j+p5hpn3xoycATcv+40+wzD91r
Znz9lRl33ulm/Gm9zdQrLzTJ99/m59nPe8X0je50h+Kos0EW3iEek926dTM+
f26oJcm/Zuc0lteW+RQPGbicX2cOXH62ZwlaMfopyb3uWYMaNjsfarYqminU
VJ3DGs+suwFlSIwp254zB+fAOS99fLUySQqQY8rg/5gJZ51gkqsvNNM/fM+Y
0Z+ZqZcPMOPPOM6Ypx81ZuJ4M+nma81P/U820268ykz7+ktjXh5mJp97mhl3
zilm6svPmxlfjDJTed6em2rFCjN1ijEP3m3xuq8Zf9l5Zvrnn5rkrVdNctkA
ec68+Iwx48eZaddfZm76yzZm/003NBO/GtMiMiw954Omg3PhfVqCi5R8Lv1n
RgEL0+dmKqjopVeyt+EFqRhHCE3u2UxWKlIWi7PIPEZmBjGZA4gtSi0VIbcq
Wwxibgb19CC9Ns/0IADWbHrQstiDNGOBbjdwxCEvHf54JP6cNCmf8Peggw40
5w8Y4CWUT0d8Kr7AROeQKO74444Tu0XavrttZd8V/s6wsv/IIQ+bo3fazkz8
9htz8zVXm9vPOcuMfvIxc+LBB5lvvhpjZljkHbD/P8wuG6xjdthma7PPX3Yy
b99zp5n+/tsmsfsA89NU89Ldd5h91vuD2XWTjczOO+1kBp58gpnw8gtm+scf
CjF464Vh5uAtNjM91lzN7LH1lubpJx43xgoIbz78gLgs33/ff5RsYpzpeUhP
s8P2O9j/duT/+leW42thcXHo0WN3SQ16/vnnS0rC//znPzIigihwYMa14+RT
TjHffP2NOD1r+n/SjRIBQf5vQg+OP/547vWixMSJkyRnOAkB+/Xrp0YTsjv1
OeYYKU204047mpNPPhkzVIkK+RcbVB3Nlo/OedTyndXn8w+VtZPz22/S9nNy
tjuv+b/y29aseTz011tvfbP11lsJI8Ib4PTTTlOI+Nu0atXKbNR1o7QXrSUU
jpyYuBeRilPqYG2xBQ6CqTy6SrBtSMw7ligsvMgiYpA5wCJ7n759zcd1n4if
4id1dWa6vefwo46URJiDrrvObG0JAe1NTGtx4ZG7vL13n/32k4zgEJb9DzjA
fGN37KjG6kaMMCuutJLZweLHtYMGmZMtrpDnDtgzpk0zhxxyqNTpKqUBWkZQ
c5999pFgIFANe+qFF14kt9FdjE94RnF9r732kiSmJ554klzH7oM7xeefjxLw
n3z8ieTnPMB2jYOYhxYtWsh9+DlixMI/OTAh9T+7v8Qo9T32WEl27MCOlWpk
3bptIWApcvb3v+9FMrCYa4tIeLH14YbY1hQkhjJx965LIXOP5GlpfsDysBoT
WH377EjMTqDqbkaAi26Fis+4+rFQ0/y2kkR2heVXIP+k7zIuhOSktIs5fa6t
hMThI8UzqKWx2IIgT8ApXVfT55cvdRQfi0UXW8z8aJHsoIMPlrTYH1sEWnHF
laTmIwd+D2QKR+0N3yReSVN4Sxrt9VxGcVWL810FZBmDpRlj7Pac65PtdV+S
ciXzyiuviGcklbB0VrWP+CJrs9AA/JMhdxy4f+C//OADD8qwYdtQTFKWcuxr
aQn4P3rUKPNbO10MpXfv3lKjiINIwS5dOst5nr/gggsltuHb775Lp6qDDKF7
t+5Cb3AbUVsEyTUhFrifcE5DmLB35K3t4UuPO1Akma95jH8E0+E94txjAY7N
QdKKInkwpaQVvwSYJdwr5q1orgBziTI6lDabulQocdOmbVvZs44e/YUI9gss
0BkfXd8hPPARQq3Q6S0lZIqtra2FlqQDXNq3GeCfOC/hzQ/ygTjH9j1WEI+0
+kob8M8aMOA8cS3mXvwjp6f7bdIFbPrHTaU+BnGO99hPnELSoAPbxx49ehTT
W7BZJyfArvZ/MiPdIS3rLxPee+ihh0qdLcr/0B4HrtD4ZeJfdsONN4pfMoz+
RCUIdjPEBgekRY6n/3369DEHH+QIAklJiTpWJMefEzqXVR5bQNwEqD+K7B+8
BnG7/s1yvxHJgXEyXvYVzFXAA0sqBXn/FSJn/dtokd3TOv9o7omA3wTnmhvI
uAPkPAVPW1DQCjCuMfpZEJMAom4c8skfORBl8SiG3SEGUyab2jzDnhuWka/A
r0qlNhCNAtFjLXaDxRTgocYPJTezwSaqhepo3n0nIwegEkE+dXV1gma4vHCQ
4Z+YQrYG8HRffatWqvx27NTJZfHv0UPEeaiQBkKAoVt23zLmfY9PDtz+1Vde
1aULTVtllVVlq09ZEHwyLX46YItILh6ykBChsetuu0mUxOmnne4BHXjgAeIG
SvUS+t7b7hc0gQH7DwoiaSaRBx98SMjq6NGjVTTwlOCE43Wu5C87MXZpVCW2
tE22/Ywxq/ZTUddTeq95A0+WZDik0Im/0bOaYp6OmemYmh1cl/siAFUR/Hzo
0l7EMaAYXWxS8cIoMh515JFCNHDNZm99rN34gmHsw4Pb3RrInMVl3VsOS4oR
HiNHyFlnnuWL1CdGzVrLiPSA+ydNEs/bw6IhiCxi9vffS8+IhiDhOSGNRE6+
/8EHXluPS+eCXRY0zz/3vFwDtxZffDEzKi06Dqdt166dud9KADwPtx3+wnAl
edMsI99iiy0sWTywSonGi8OHm9p2tVJ/V525LaVQokFVs/9Zikhr77zzjsQ5
4cfHAWWlGjcyFnIBe6zdduvhU4xcdullUvKXQgaociidSN4gCyYkGptGxAeS
nADqxhtukIGSfAUC/tRTT+cE5PT2XPSgnsu8cbOtg78ciTeMp3ab/ZZzLppJ
sALnvGUz5y2bZthyGhNRYMK6dSe+FudqrhHl1759OwlReu99nw6kSl0ysM6t
bEVXeBeiJkl7fL65DMtd07/x53Bs7WzZF4F+sO+NNuoqLBvepF2ioB61A5Gg
idI48KCDPB7+OO5HKVND+C8IBcsEN/VZEInahcvZYXCdyKd//etfGsZCADQj
+vDDD3RElPi1YsDuEs1MoDQu5XfeeVe6JpcUgRphnGvrrLOu6ETVGtGrVy9p
j2fpCqSIyOb77nPlf6++6mrRBGy08UZmk003kdm9P72m858J8sd55QuzixJ1
xRVWkGEwRSD3T9Om+XA8XR7aTqIvOpv9qIo4lhC3qIPK1k8lOGaegJM0IJxY
3+s71zxg654kx37dFWUFJKhq07aNeWzIY4LCq9nFTlK6rLhunvFn1bDayUJl
cYKDmv5nelh306SCQ1iqLD2PGgv5Hp6K3P35559JVJUVbauUC9Immn52sAQn
B2ZAOcD3l15+Septv/P2237HrNeBwfP33X+fGfbsMJcyKFNzoZAAZ4/pe4xX
n7IFgbESr/ziiy9R7DbtzqJm3PhxwrfZ0DNtP4z9wc8qEVYEJD8+5HHZ0L/8
6qvSjnYJJSWMHKYOV8WPz5coDWzpBImmXNn3Ca3eu++9JwqGF4e/yLDyqmD3
WgrvPPT1yi+09JXEllBs+WkMXWQlNBzIkst6q1mG+v/bu57QqI4wvskmu3ET
/yRSSqVURQ8FW1AqLUYa7EU9eEhNPKtQPSiVoj0YBaPipeJV24u2WqlYxEqr
Rox6qPcYjadmEatFK7WKQgpqfdP5ffPvm/fmrWnczcaYB5vszpv5fjPz3nwz
8/2bxheh8pRMImLi2IJLDN0ywsVM9xRcSjAR80AxhKCtwlIZ51dB2ozVgSai
Hmj4jGlwA8i3Zs+eRdF0sMjfvm27hTF1jvvQYrbHx5gAPXumTYHYMMF9fdyf
TvPPajb3WZOygaJmXYXAg4iegFPAVb6CDYvmjj5wD4fR4Lpac1KCqbn+rmpI
/YvdgKuWtaAAN/jx+HGKXSb3P1aXY54u9YIKZ2YeTKjH3ewS+Q5Lkf4lYqtI
FgPWUdD7v5iTj4sxFEDLVAVuEodL9IMPmUuS4TDD7M/G4SDahlnZZiB7VZGJ
ZPxgEfXQjMwLG08Ij6Hsx7b5Gc1j7DQ0S81uIPCWnj5zWnx/5AjZqiBaJg6g
ZJwopWL2NQ/pM1yRYGPcWPG6kVhbqk6UcRLEEMX+Xa4tSng3VAg+R9Dtcvuz
TO4rjIFP5A6XSkE1tlVRnHJFurgiaHVxtEklUNwRdJZyiYc1Tki77bpJwYtT
0IDxlyoSzP7H3QvY3hKdfCKZbpVSMnIGbJ1bXUZtVxHmZ4xXJY38mRNgouKj
AJHSNyNCCfHHFBP/8YQSfykZ5YBTx8uTVpSsDUsuxn1tzgR3igK3fQNms56L
/GrwYsFBrDh2QXgVifXFsKALqdCP5fYVW16d4nsbCv1LsE6sYENfTdi6OKxN
dlTL1rVjCywaOZirbIXBPGOT+thGEV+SZ+e51yXPSEburVJf7Lo2MT7Vb5Kj
p4rTygUfUnvUkQIb4l5NMaFJGyZsVI1WT2LwIg5vy5vF7v+oRp1tXRQqUpYq
sDew1naXNziNRL4atXAPYGzUwkra3SCvKmrOR7WEooDGWd0NsaNUzVrsfWwK
pCWEGSlpZkjBQRM6I56WjA8Swihn/JEJ+qJk2JHRpB+NEv1wzBQzw/JB4sTO
sAWAGxLsAHSNKP+F3gvi20OHyOUYEou+vj4rArrS3y++kelwYcIHeUAHF6RI
PT09GcPNkA4Jk9GCwFjsyOHD4uKFi3beunb1qti1azeFH8Jx1LCWuHXrlukY
WEYi8mX3jh2kbHG6qXqyYN+6tYuE1UuWfALrcN/1zbU5XX/O9k2MVbE0U5PE
E0qRxZdEa3oRmvc/Sp7cbn5VFjUlmuN4QChUgFq+FDXjiuW8rVU6NAhQ/SMc
88GDB81aD8kwioANIULDzl+wgCwQdnZ327n4OzmGEFIWBpT4IATs1wcOEFlo
cubPn29VJv8MDZF9IU4nM3qOLZs3E2xbW5sZqjBLhE3GwoUf0GFo0Oogy8mT
J62LArwrWqa3kLF0Z2cnGUoY1nFIsguYk8B9AQpOeIR0dXUFRTxuSWEWEaz3
eAda4eP0WDr7FqMRzxHZPPahMG3UcPHrQ/iWjVYPO8uxMx6nqjhuPC2A62n+
JnDDuHEBrQ2m8kZy7mbkYJIMayOY/a3qXGUXwuAf4Btr166l37BOQET2yZOb
xJ07d2yDOjqV14MQbp8JlyzwHnMdPXqUDIqvX79uB/Ku3bsobeXKlXYAQMPR
0txCIW9xwV6stqZG/PyLcpeARQQiye8/sF/TmS7u3fuTrB4g7UIbNm36nPLC
igKGnrARdd0V+Y/FTw8yGf/BRaarE0w8MpLRxlhHl4RN7Jdfb8ik0UepeGOh
OqRwz1Gogzd+x0sdtObXVywLceyHY+JdObPjcJc5c+fYA1kM01i9Zo2tL+LX
FwqNWBkonFqMeYXYJNavX2dZhfFyQjR63gIENkU0/MHB39TWn3bY5IUJi2MI
xGBHBctSmF7DdhPX2TNnRIv8/fvNm2YLJBkXOWnLlb5d/S9e3ErBDtxl1HGJ
AJDpu76kwEp3ZWjd7ZnfT1B//ajrXXV8RLspqJnWzlgD37l7VzS3tNjjzDDC
YCEFvyTYI9z+47Zob28n48QnT57yambYQMuRwxXmThhQw9IYA00O23Qls9va
4OxTCKRg8IxiDQ15sr/EhdENFww5us0gg6PmzJnvkKOmIY/qbdnyJetbZ28e
MQYk3OpGa3CZ+toVCDLDhpHSFWObbiOnG3mUtYq/vDTik4TOXhYaavur+esU
8fDhA/KzR4ALXIsWtRqxJ73pCOyTy+XE25JnYyMLhxPJ9uM6JDiusVcdnrY4
ThBu9fDbwzJw37596r2b6k2HBPT8X/H3gwckXYJZM0RF2HbC3BgXnPSam5tx
fpHdcmJKQl58cLqpmbLgm9PcPA2rzuBq0tfYRLZHE76gzFyIZdZhsNzZzhOk
fdJcdjk2SHNuNzKSWU6Se+Y8d6VVA6aQefxkuSaChBQXAj/BtQW7N+zs2to+
FitWrBADAwPip1OnyOt1586dBryjo5MGkxBuM4cVGlxSzLVh40YxY8YMcf+v
+4F1qqlKniARN2fZ0qU0InH2EIJ0DQ0NWUnQ3r1f0aQEZ1d4nsIfH35ouHBw
55QpUyluFaYP8AEMK3/XLNgVJTtMpB5iY/WdPg2zV44bzQ8PJWURMQ4gCmkQ
+oedaobrKuBVzSestROvGiSl4Y+NOGvuOZKRt/ardaQK5D42Z85c8VTHmTp3
7hz5bGKo4iIPt8/WGXnsEoSNkKMZF2auL+S0efHSJRrdHR16LmygU8PM6AW7
2bBxAxno61FGNcjqGvCWg4HApbxrWxeJb8wR2uylgpsMvNWhVsH2TJ2gre5d
/vUyBarDMhGng129ds0tkHm3RAHbkcCYjVivlzrEPBxloYqIYswh+tOJ2lDn
bAVikNYEiyez/xGLLhkfV5Fwa9wKQvrtrgokrX5JPWP0pQ1JGKFkqO/NmyfW
rF6jyE0jyQmEGAieh6u1dTHpT+Auu3zZchK3Io6bqkZEsy8cR6FT+dQteWEY
BLdySGs/+lBpdPbs2eOW4JaL2aU6awm8cuw04k8TVE4fVsxeK17Y9UyizUbg
I/zoLSOHSHbrGIVIGcHxhWb1UepDKJm8zVU9CPVE0oLBP370iEJJyZlHV2YS
nTALHQIuKBLhCY3YLt3d3eJCb6/2qlLlr/T10ex14sSJjJks4TWJ0HAog8Ay
PWd7ZBkbJCJk2JNur0ZVDglbrWkBKxKn7r2UE9TLQj1kFhxihmUinUsjo6Cy
abdHghI2/GFDMENJ76vvksSNGzdIriE/Mhv+ZkWxKH8XiwhJotJq6au8MVik
zEXKHEszmeVjM2kgMjhYrLN0iyiqs6riumgS3yOZNXlcPiKg7ub4XQ5eHyz8
ksAZUC36kDy/g8+87vj2ffDzeu/U2KhHA6+H/c7qUbVqDHrVyIcgi6MAWRdv
ZQ2VBgvB0ey9clKVn8yb9Dcrzp/vtWmzRiGtLpD2VpnzTae/aPHAwHXaF8uP
7GH8zVJcCqTJ/5IhIa3OpqlPfx5fapGa9wr161+jT6ghlhW/6gMk6y1gfYUJ
5QKVz7+Q+BXW8JcjWba6VZZQfz8RUi3OZGr+AyQe8TQ=\
\>"],ExpressionUUID->"f799460b-aba6-45b5-a146-5bd616c015ed"],
 "\n",
 StyleBox["Figure 1 - structure of the *.dat file used for import. The first \
11 rows contain metadata and are discarded by the script. Data is structured \
in the following columns: Time / Impedance / change in Impedance by time / \
Electrocardiogram\nTwo sample data files are supplied together with the \
supplementary information.\n",
  FontSize->14,
  FontWeight->"Regular",
  FontColor->RGBColor[0., 0., 0.]],
 "\n1. Import"
}], "Section",
 CellChangeTimes->{{3.7571776377501535`*^9, 3.757177644458165*^9}, {
  3.762069358511758*^9, 3.7620693589355326`*^9}, {3.762429025337714*^9, 
  3.762429093230631*^9}, {3.792494071521048*^9, 3.7924940815407867`*^9}, {
  3.7924961701461143`*^9, 3.792496171521442*^9}, {3.792496230275464*^9, 
  3.7924962332880983`*^9}, {3.7926910784147277`*^9, 3.792691165704695*^9}, {
  3.7941364210577173`*^9, 3.7941364809474816`*^9}, {3.794136748031851*^9, 
  3.794136754185665*^9}, {3.794291570197459*^9, 3.794291592610256*^9}, {
  3.794291673464423*^9, 3.794291678303*^9}, {3.794629155596078*^9, 
  3.794629171071724*^9}},ExpressionUUID->"dd57710d-ca5a-4cc3-b65d-\
cc2e6af8fd54"],

Cell[CellGroupData[{

Cell["Import and control", "Subsection",
 CellChangeTimes->{{3.7625956711902714`*^9, 3.7625957365127354`*^9}, {
  3.762595785211752*^9, 3.762595789863059*^9}, {3.792494089629242*^9, 
  3.792494093128134*^9}},ExpressionUUID->"761e15b3-e689-427d-bc62-\
12384468ec93"],

Cell["\<\
Place the example data set in the same directory as the Mathematica notebook.

The data set \[OpenCurlyDoubleQuote]ExampleData_Short.dat\
\[CloseCurlyDoubleQuote] is a 90 second section from the 4 minutes long data \
set \[OpenCurlyDoubleQuote]ExampleData_Long.dat\[CloseCurlyDoubleQuote]. The \
short data set consists of 180.000 = 90 x 2000 lines plus the 11 lines \
header. The long data set consists of 1.260.391 lines. To read the long data \
set, change the import command above to \
data=Import[\[OpenCurlyDoubleQuote]ExampleData_Short.dat\
\[CloseCurlyDoubleQuote]].\
\>", "Text",
 CellChangeTimes->{{3.794136575637301*^9, 3.7941366182280765`*^9}, {
  3.794150734270804*^9, 
  3.794150734770772*^9}},ExpressionUUID->"bbccefb6-1fce-4dea-b343-\
a8e4811502d0"],

Cell["\<\
For those who never worked with Mathematica: to execute a cell (the part of \
the notebook marked by a bracket on the right side), place the cursor within \
that cell and press \[OpenCurlyDoubleQuote]ctrl+enter\[CloseCurlyDoubleQuote] \
or enter on the number block of your keyboard.

In case if the dynamic content of the cells with \
\[OpenCurlyDoubleQuote]Manipulate\[CloseCurlyDoubleQuote] slow down the \
computer, we suggest to delete the output cell of the respective \
\[OpenCurlyDoubleQuote]Manipulate\[CloseCurlyDoubleQuote] when not needed. \
This is done by clicking on the bracket of the output cell and pushing delete.\
\>", "Text",
 CellChangeTimes->{{3.794200441890007*^9, 
  3.7942006854471416`*^9}},ExpressionUUID->"370a4963-4622-48f8-8092-\
1ff6b5c5fdcb"],

Cell[BoxData[
 RowBox[{
  RowBox[{"SetDirectory", "[", 
   RowBox[{"NotebookDirectory", "[", "]"}], "]"}], ";"}]], "Input",
 CellChangeTimes->{{3.7571675915913897`*^9, 3.757167601247807*^9}, 
   3.7574198888967404`*^9, {3.7612805345155993`*^9, 3.76128055195643*^9}, {
   3.76128061466854*^9, 3.7612806342153745`*^9}, 3.761500316815353*^9, 
   3.7615005184709473`*^9, {3.761502719621538*^9, 3.7615027253742657`*^9}, 
   3.761502965779788*^9, {3.7616471914988623`*^9, 3.761647207216895*^9}, 
   3.761825745810879*^9, 3.761826413048862*^9, {3.761826551432516*^9, 
   3.7618265729601774`*^9}, {3.7621616268218536`*^9, 
   3.7621616272605934`*^9}, {3.7629537865492797`*^9, 3.762953787463753*^9}, 
   3.763041656273913*^9, {3.7635497359632335`*^9, 3.763549740061883*^9}, {
   3.7638031491997232`*^9, 3.7638031519691343`*^9}, {3.7638118596307187`*^9, 
   3.7638118611468463`*^9}, {3.7640425817464523`*^9, 3.764042582691911*^9}, {
   3.79269117539155*^9, 3.792691180109967*^9}, {3.792691217728262*^9, 
   3.792691219790554*^9}, {3.7941364896187525`*^9, 3.7941365010398083`*^9}, 
   3.794292124143165*^9},
 CellLabel->"In[1]:=",ExpressionUUID->"0fac6d88-0555-409e-9add-b9072628eb1f"],

Cell[CellGroupData[{

Cell[BoxData[{
 RowBox[{
  RowBox[{"data", "=", 
   RowBox[{"Import", "[", "\"\<ExampleData_Short.dat\>\"", "]"}]}], 
  ";"}], "\[IndentingNewLine]", 
 RowBox[{"header", "=", 
  RowBox[{"data", "\[LeftDoubleBracket]", 
   RowBox[{"1", ";;", "11"}], 
   "\[RightDoubleBracket]"}]}], "\[IndentingNewLine]", 
 RowBox[{
  RowBox[{"data", "=", 
   RowBox[{"Drop", "[", 
    RowBox[{"data", ",", "11"}], "]"}]}], ";"}], "\[IndentingNewLine]", 
 RowBox[{"Dimensions", "[", "data", "]"}], "\[IndentingNewLine]", 
 RowBox[{
  RowBox[{"Length", "[", "data", "]"}], " "}], "\[IndentingNewLine]", 
 RowBox[{"samplingT", "=", 
  RowBox[{
   RowBox[{"header", "\[LeftDoubleBracket]", 
    RowBox[{"2", ",", "1"}], "\[RightDoubleBracket]"}], "/", "1000", " ", 
   RowBox[{"(*", " ", 
    RowBox[{"sampling", " ", "time", " ", "in", " ", "seconds"}], " ", 
    "*)"}]}]}]}], "Input",
 CellChangeTimes->{{3.75716760296381*^9, 3.7571676197650394`*^9}, {
   3.757167966366649*^9, 3.75716796660065*^9}, {3.757168003447914*^9, 
   3.75716805828201*^9}, {3.757420130448454*^9, 3.7574201482319922`*^9}, {
   3.757420192425998*^9, 3.757420204318946*^9}, {3.761298735058057*^9, 
   3.7612987626389055`*^9}, 3.7615002971925726`*^9, {3.7615003313820243`*^9, 
   3.761500334183422*^9}, {3.761500398314638*^9, 3.7615003994459906`*^9}, {
   3.761500555435792*^9, 3.761500562511743*^9}, {3.761500621498013*^9, 
   3.761500635048264*^9}, 3.76150067942789*^9, {3.7615009211686726`*^9, 
   3.7615009267804437`*^9}, 3.7615009672193213`*^9, {3.7615027292680407`*^9, 
   3.761502771241555*^9}, {3.7615028076517787`*^9, 3.7615028378950124`*^9}, {
   3.7615028896424217`*^9, 3.761502891895151*^9}, {3.7615029853426013`*^9, 
   3.7615030310576*^9}, {3.7616470438732805`*^9, 3.761647054174388*^9}, {
   3.761647481673505*^9, 3.7616474847527432`*^9}, {3.7617278114230556`*^9, 
   3.7617278170338383`*^9}, {3.7618260565574226`*^9, 
   3.7618260656791935`*^9}, {3.761826178311184*^9, 3.7618262054446297`*^9}, {
   3.761826255146143*^9, 3.761826255992659*^9}, {3.7618262942606306`*^9, 
   3.76182629574078*^9}, {3.7618263294174757`*^9, 3.7618263314053364`*^9}, {
   3.761826367618578*^9, 3.7618263692216425`*^9}, {3.7618266258328896`*^9, 
   3.7618266286212893`*^9}, {3.7619049254630613`*^9, 3.761904925665945*^9}, {
   3.761986118217613*^9, 3.761986119954624*^9}, {3.7620691813718047`*^9, 
   3.7620691833506737`*^9}, 3.76216165565956*^9, {3.762435280427721*^9, 
   3.762435290130145*^9}, {3.763041708432062*^9, 3.763041731166053*^9}, {
   3.7630901247469997`*^9, 3.76309013449244*^9}, {3.763549750983604*^9, 
   3.7635497550992393`*^9}, {3.763552608504715*^9, 3.763552610486574*^9}, 
   3.763554115737034*^9, {3.7638031809918756`*^9, 3.7638031875541043`*^9}, {
   3.76380487063361*^9, 3.763804871204282*^9}, {3.763806067332424*^9, 
   3.7638060680530124`*^9}, {3.763806478317085*^9, 3.7638064788727856`*^9}, {
   3.7638069775648055`*^9, 3.7638069779086246`*^9}, {3.7638083085765233`*^9, 
   3.7638083090642405`*^9}, {3.7638094798310647`*^9, 
   3.7638094804057345`*^9}, {3.7638099291635575`*^9, 
   3.7638099332832756`*^9}, {3.763810297000979*^9, 3.7638102974197583`*^9}, {
   3.763810898163081*^9, 3.763810901502164*^9}, {3.7638113516090913`*^9, 
   3.763811352302202*^9}, {3.763811849158719*^9, 3.7638118561926937`*^9}, {
   3.76381188647322*^9, 3.763811887723518*^9}, 3.7638153004517403`*^9, 
   3.763816236483155*^9, 3.7638168655108953`*^9, 3.7638178475342607`*^9, 
   3.7638184867382345`*^9, 3.76381981956732*^9, {3.763820343936841*^9, 
   3.7638203475587597`*^9}, 3.763820976002284*^9, 3.763821601043125*^9, 
   3.763822293723239*^9, 3.763822847144069*^9, 3.764042578718202*^9, {
   3.764043021741522*^9, 3.764043022300183*^9}, {3.764043374812767*^9, 
   3.764043376727689*^9}, {3.76404376675766*^9, 3.764043771462968*^9}, {
   3.7640441240582857`*^9, 3.7640441246869426`*^9}, {3.764044444312334*^9, 
   3.764044447961246*^9}, {3.764045036717486*^9, 3.7640450414517765`*^9}, {
   3.764045372200164*^9, 3.764045372985716*^9}, 3.7941365645871964`*^9, {
   3.7941367628100567`*^9, 3.794136765903557*^9}, {3.79413749782154*^9, 
   3.7941375106018887`*^9}, {3.7941488559339995`*^9, 3.794148867876257*^9}, {
   3.7941490528628263`*^9, 3.79414905331592*^9}, 3.794149370939833*^9, {
   3.794149681494484*^9, 3.794149682057003*^9}, 3.7941504223689423`*^9},
 CellLabel->"In[2]:=",ExpressionUUID->"6d97de1e-6184-4757-837e-dc25f125a734"],

Cell[BoxData[
 RowBox[{"{", 
  RowBox[{
   RowBox[{"{", "\<\"1E.acq\"\>", "}"}], ",", 
   RowBox[{"{", 
    RowBox[{"0.5`", ",", "\<\"msec/sample\"\>"}], "}"}], ",", 
   RowBox[{"{", 
    RowBox[{"3", ",", "\<\"channels\"\>"}], "}"}], ",", 
   RowBox[{"{", 
    RowBox[{"\<\"Cardiac\"\>", ",", "\<\"Output\"\>", ",", "\<\"-\"\>", 
     ",", "\<\"Z\"\>"}], "}"}], ",", 
   RowBox[{"{", "\<\"Ohms\"\>", "}"}], ",", 
   RowBox[{"{", 
    RowBox[{"\<\"Cardiac\"\>", ",", "\<\"Output\"\>", ",", "\<\"-\"\>", 
     ",", "\<\"dZ/dt\"\>"}], "}"}], ",", 
   RowBox[{"{", "\<\"Ohms/sec\"\>", "}"}], ",", 
   RowBox[{"{", 
    RowBox[{"\<\"ECG\"\>", ",", "\<\"(.05\"\>", ",", "\<\"-\"\>", ",", "35", 
     ",", "\<\"Hz)\"\>"}], "}"}], ",", 
   RowBox[{"{", "\<\"mV\"\>", "}"}], ",", 
   RowBox[{"{", 
    RowBox[{"\<\"min\"\>", ",", "\<\"CH1\"\>", ",", "\<\"CH2\"\>", 
     ",", "\<\"CH3\"\>"}], "}"}], ",", 
   RowBox[{"{", 
    RowBox[{"490590", ",", "490590", ",", "490590"}], "}"}]}], 
  "}"}]], "Output",
 CellChangeTimes->{3.7943257710078487`*^9},
 CellLabel->"Out[3]=",ExpressionUUID->"b426f739-8cb1-4dc0-bb60-079aaadd130a"],

Cell[BoxData[
 RowBox[{"{", 
  RowBox[{"180000", ",", "4"}], "}"}]], "Output",
 CellChangeTimes->{3.794325771039095*^9},
 CellLabel->"Out[5]=",ExpressionUUID->"0a2b4763-a247-4450-bbed-3ddf6dc7b110"],

Cell[BoxData["180000"], "Output",
 CellChangeTimes->{3.794325771039095*^9},
 CellLabel->"Out[6]=",ExpressionUUID->"527d7939-9907-4318-b4fe-bf2f582f4867"],

Cell[BoxData["0.0005`"], "Output",
 CellChangeTimes->{3.794325771039095*^9},
 CellLabel->"Out[7]=",ExpressionUUID->"b72119ec-095a-4116-a6f0-5bb9feda7548"]
}, Open  ]],

Cell["\<\
For better readability of the script, we generate four separate arrays \
containing time, Z, dZ/dt, and EC.\
\>", "Text",
 CellChangeTimes->{{3.7941507510664663`*^9, 
  3.794150760937008*^9}},ExpressionUUID->"23708764-f408-4d23-a07d-\
275d702f6751"],

Cell[BoxData[{
 RowBox[{
  RowBox[{"time", "=", 
   RowBox[{"data", "\[LeftDoubleBracket]", 
    RowBox[{"All", ",", "1"}], "\[RightDoubleBracket]"}]}], 
  ";"}], "\[IndentingNewLine]", 
 RowBox[{
  RowBox[{"carZ", "=", 
   RowBox[{"data", "\[LeftDoubleBracket]", 
    RowBox[{"All", ",", "2"}], "\[RightDoubleBracket]"}]}], 
  ";"}], "\[IndentingNewLine]", 
 RowBox[{
  RowBox[{"cardZdt", "=", 
   RowBox[{"data", "\[LeftDoubleBracket]", 
    RowBox[{"All", ",", "3"}], "\[RightDoubleBracket]"}]}], 
  ";"}], "\[IndentingNewLine]", 
 RowBox[{
  RowBox[{"ECG", "=", 
   RowBox[{"data", "\[LeftDoubleBracket]", 
    RowBox[{"All", ",", "4"}], "\[RightDoubleBracket]"}]}], ";"}]}], "Input",
 CellChangeTimes->{{3.757419986520994*^9, 3.757420112867738*^9}, {
   3.757420211335371*^9, 3.7574203016143494`*^9}, {3.757420504750497*^9, 
   3.7574205129092007`*^9}, {3.7574207113435154`*^9, 
   3.7574208706907387`*^9}, {3.757421075776397*^9, 3.7574210952642803`*^9}, {
   3.761727729535996*^9, 3.7617278061550927`*^9}, {3.761727881987605*^9, 
   3.7617279100365453`*^9}, {3.761828348563845*^9, 3.761828370715147*^9}, {
   3.7618284285721874`*^9, 3.7618284320542107`*^9}, {3.7618287113950853`*^9, 
   3.7618287176594763`*^9}, {3.7618287498200583`*^9, 
   3.7618287647145205`*^9}, {3.761828805800969*^9, 3.7618288101344843`*^9}, {
   3.761828859325287*^9, 3.761828877054124*^9}, {3.7618295452680674`*^9, 
   3.7618296311678247`*^9}, {3.7618297358548355`*^9, 
   3.7618297861550007`*^9}, {3.7618298806698227`*^9, 3.761829919724436*^9}, {
   3.7619052453452754`*^9, 3.761905267861369*^9}, {3.761905369911024*^9, 
   3.76190537004395*^9}, {3.761986123886382*^9, 3.7619861362953033`*^9}, {
   3.762069223870577*^9, 3.76206924427692*^9}, {3.7621650772544165`*^9, 
   3.7621650822845197`*^9}, {3.763041786627313*^9, 3.7630417894936905`*^9}, {
   3.7630418647595987`*^9, 3.7630418878533993`*^9}, {3.763041959071642*^9, 
   3.7630419762378216`*^9}, {3.7630902919304714`*^9, 
   3.7630903427963467`*^9}, {3.7635499454309797`*^9, 
   3.7635499669659376`*^9}, {3.7638034348269787`*^9, 3.763803453054329*^9}, {
   3.763808382224509*^9, 3.7638084066534705`*^9}, {3.763809539468454*^9, 
   3.76380954051985*^9}, {3.763809585772016*^9, 3.7638096031151714`*^9}, {
   3.763809961059971*^9, 3.7638099818770647`*^9}, {3.763810492268764*^9, 
   3.763810516628438*^9}, {3.7638109431240788`*^9, 3.7638109902597704`*^9}, {
   3.763811385403638*^9, 3.763811405864419*^9}, {3.7638118938320093`*^9, 
   3.7638119190217743`*^9}, {3.7638119531809473`*^9, 
   3.7638119547450514`*^9}, {3.7638153243001204`*^9, 
   3.7638153458828573`*^9}, {3.7638162437269926`*^9, 
   3.7638162821917152`*^9}, {3.763816881909083*^9, 3.763816925167289*^9}, {
   3.7638178679387674`*^9, 3.7638178859505243`*^9}, {3.7638185218635597`*^9, 
   3.763818546489607*^9}, {3.7638198293966637`*^9, 3.7638198403583717`*^9}, {
   3.7640425549212*^9, 3.7640425566532073`*^9}, {3.7640425917203574`*^9, 
   3.7640426086688366`*^9}, {3.7640430589090343`*^9, 
   3.7640430683346386`*^9}, {3.7640441278295975`*^9, 
   3.7640441627643447`*^9}, {3.7640444512723513`*^9, 
   3.7640444615274844`*^9}, {3.764045045541436*^9, 3.7640450787002087`*^9}, {
   3.7640453781625338`*^9, 3.7640453901254044`*^9}, {3.79249413666861*^9, 
   3.792494303425844*^9}, {3.7941375943444877`*^9, 3.7941376174209886`*^9}, {
   3.794137649331354*^9, 3.794137659640683*^9}, {3.794137751265308*^9, 
   3.7941377536401377`*^9}, {3.79413789937998*^9, 3.794138036267659*^9}, {
   3.79414897773584*^9, 3.7941489779233255`*^9}, {3.7941492419691057`*^9, 
   3.794149261999016*^9}, {3.7941493048811617`*^9, 3.7941493050999255`*^9}, {
   3.794149733147129*^9, 3.794149736756279*^9}, 3.794149924563713*^9, {
   3.794150485927589*^9, 3.794150489724225*^9}, {3.794150578123062*^9, 
   3.7941506255551147`*^9}, {3.794150674400437*^9, 3.7941506997370005`*^9}, {
   3.7941507649835296`*^9, 3.7941507653585033`*^9}},
 CellLabel->"In[8]:=",ExpressionUUID->"9abb095e-5750-49b1-b0a5-5cdc0bbf98f3"]
}, Open  ]],

Cell[CellGroupData[{

Cell["Graphical display of delta Z, dZ/dt, and EKG", "Subsection",
 CellChangeTimes->{{3.762595629013488*^9, 3.762595654948601*^9}, {
  3.7924962749451923`*^9, 
  3.792496288566689*^9}},ExpressionUUID->"7f700be2-34c2-49df-b591-\
bde2645b1b94"],

Cell[CellGroupData[{

Cell[BoxData[{
 RowBox[{
  RowBox[{"istart", "=", "4000"}], ";"}], "\[IndentingNewLine]", 
 RowBox[{
  RowBox[{"iend", "=", "16000"}], ";", 
  RowBox[{"GraphicsGrid", "[", 
   RowBox[{"{", 
    RowBox[{
     RowBox[{"{", 
      RowBox[{"ListPlot", "[", 
       RowBox[{
        RowBox[{
         RowBox[{
          RowBox[{"{", 
           RowBox[{"time", ",", "carZ"}], "}"}], "\[Transpose]"}], 
         "\[LeftDoubleBracket]", 
         RowBox[{"istart", ";;", "iend"}], "\[RightDoubleBracket]"}], ",", 
        RowBox[{"FrameLabel", "\[Rule]", 
         RowBox[{"{", 
          RowBox[{"\"\<Time [min]\>\"", ",", "\"\<Cardiac Z [Ohm]\>\""}], 
          "}"}]}], ",", 
        RowBox[{"Frame", "\[Rule]", "True"}], ",", " ", 
        RowBox[{"Joined", "\[Rule]", "True"}], ",", 
        RowBox[{"ImageSize", "\[Rule]", "Medium"}]}], "]"}], "}"}], ",", 
     "\[IndentingNewLine]", 
     RowBox[{"{", 
      RowBox[{"ListPlot", "[", 
       RowBox[{
        RowBox[{
         RowBox[{
          RowBox[{"{", 
           RowBox[{"time", ",", "cardZdt"}], "}"}], "\[Transpose]"}], 
         "\[LeftDoubleBracket]", 
         RowBox[{"istart", ";;", "iend"}], "\[RightDoubleBracket]"}], ",", 
        RowBox[{"FrameLabel", "\[Rule]", 
         RowBox[{"{", 
          RowBox[{
          "\"\<Time [min]\>\"", ",", "\"\<Cardiac dZ/dt [Ohm/s]\>\""}], 
          "}"}]}], ",", 
        RowBox[{"PlotRange", "\[Rule]", "All"}], ",", 
        RowBox[{"Frame", "\[Rule]", "True"}], ",", " ", 
        RowBox[{"Joined", "\[Rule]", "True"}], ",", 
        RowBox[{"ImageSize", "\[Rule]", "Medium"}]}], "]"}], "}"}], ",", 
     "\[IndentingNewLine]", 
     RowBox[{"{", 
      RowBox[{"ListPlot", "[", 
       RowBox[{
        RowBox[{
         RowBox[{
          RowBox[{"{", 
           RowBox[{"time", ",", "ECG"}], "}"}], "\[Transpose]"}], 
         "\[LeftDoubleBracket]", 
         RowBox[{"istart", ";;", "iend"}], "\[RightDoubleBracket]"}], ",", 
        RowBox[{"FrameLabel", "\[Rule]", 
         RowBox[{"{", 
          RowBox[{"\"\<Time [min]\>\"", ",", "\"\<ECG [meV]\>\""}], "}"}]}], 
        ",", 
        RowBox[{"PlotRange", "\[Rule]", "All"}], ",", 
        RowBox[{"Frame", "\[Rule]", "True"}], ",", " ", 
        RowBox[{"Joined", "\[Rule]", "True"}], ",", 
        RowBox[{"ImageSize", "\[Rule]", "Medium"}]}], "]"}], "}"}]}], "}"}], 
   "]"}]}]}], "Input",
 CellChangeTimes->{{3.7943260913693895`*^9, 3.7943261530121827`*^9}},
 CellLabel->"In[18]:=",ExpressionUUID->"762b0573-0625-4be1-a533-8b541e2fa365"],

Cell[BoxData[
 GraphicsBox[{{}, {InsetBox[
     GraphicsBox[{{}, {{{}, {}, 
         {RGBColor[0.368417, 0.506779, 0.709798], PointSize[
           NCache[
            Rational[1, 360], 0.002777777777777778]], AbsoluteThickness[1.6], 
          LineBox[CompressedData["
1:eJxc3WN0HtsCh/Hatm0jddM3td2mtm3btt2oYZPUtm3btn0z+7/OPLPu+XLW
78u9ydmT952ZjSdz+z4NOkWJFCnSgwKRIln/LlW5av8fCb1cFdO9elj8p7vH
mhq7PyZMjFv6FDybOwk+EOBbxyMpzhma+pxnMvw4xqygvslxjXhR8k5JgcMS
DwlelRL36v5y8rZU+GKfNjHPpsYlB12e8jgN/nKmaoe/aXGLS7sfJUvv5XpX
0vpF3D32Xy/cMW8GPKqwn6tyRvyoeJr9LTLh6mXnePTPjGMsipJuZhbcY/mQ
ld5Z8YU1r9PtyIZnf2/z/WJ2/PnP5aEvcuBmUWv8+JcTp2y553Lq3F6uy8uf
pvf/7u4xsl2RxoXy4Ied/a9UyYvX7EuzoW0+HP3InMJD8uPuJ6NtnFUA58w6
dJZ/QTwr15v4ewt5ucZu8xj/8Ju7x6f87WdfLozDJ1/p9rYITj6zxstobnjE
vH3d0xbDJV8WqVKsOF79zv9ozRI46pd0VduX9HJ1Sv2wacoI7689N8vIUjhH
w+g+80vjmU2HZw0sg6tvePP3YFkcurX9mBvuXq7ExcvuafDV3SPZ7mv/3pXD
F5LVvBXbA5ewhrc8Xpmx2O3iFXDzoQHb6lX0cn1dcmfBlC/uHvtGpS/ZpRLO
PmH+9lGV8cNb0RcuqYKrPRieLLSql8t7c4nvBz+7e6x/+m7h4Wq4u6tD37vV
8flK199/roGL16jdL24t/Ml7f63stb1cU1LcOPvtk7tH04BiZ8rUwXvXB9Vu
UBePiJEhd896+EHcBYHj63u5ilr/RLhK4lh5ljXA0bqPiL6pIe7W5/2kE428
XKkWXY7d9aO7x7mBnWLcb4xnnrn+4Icn/nixdvtETXGT6wcf5mjm5frzddD9
lR8ixqNw8b0ezfHw4sHlmrTA98tk2terJV61cMHyKa28XIFJrf8y7h5RlsdK
u7o17rpm1IrNbXD27+8Hn23r5Zo9qF/a+BGe8afTt8ft8Psot4b8ao9DW9Rp
mLwjTtru0KW8nbxcpeefGlPtnbvHsM4lG1XojIvvCy7YsgteeThTeP+uXq6M
n3t6jnrr7hH55KJC07rhvVlix/PpjrPlGj1zRw8v16lEx3Zuf+PuMT3/p3jn
e+Kqkzs/f9ELh8y41TVSH5xkXr0XKfp6uSL+T+e9eR0xHi8OHS7UDxczHxx4
+ef1R1oN8HK1nHPwS64IN62d2WvIQLynweLMswfhrE3jevsO9nKV/9DhdKtX
EeMRPnrU3iG4ytZPEZ9YOHhX19Gvhnm5rE+NZS8jxiPZ7WbRR+CzqevfTDsS
u2U82rzIKC+X+dx+4e7xYUip4rVGY89R1l8w3j0+a4lhY/GwW4uTLBjn5bL+
K8aO8L371gWNKz0dm3T/BBzF9fntjYlerg5vm1co99zdo0sl64rGZ6rffRdj
Cp7uXf9UpqleroRxt6wb9izierE+rqbhxuvLnK49HSeJEebfZYaXyxre0Kfu
HkPjWiOM7yZaFrBwFl7RLd7E0Nk4Up9x0Y7M8XKtnRb+4MUTd4/OA79OvDUX
Zz3Tre2XeXjaxbsRv7GXa9Kr+tszRPjttYbtsizEIYWOlS27CJvPscV4SJkN
7t2WeLkKxwpJ1/xxxHgszJZ6wlK8fJn1D/63OkGa8OVerhTda3+a/ShiPL6N
+3JiBc5i/lDx1Cg9v35dhSu3uHch0Rov18HJ/k1OPnT3CGrbqEHOtThR5xMX
3b3wmb1lQ5t4e7n8n1cr8O+Bu0fRwxsK9PbBS0/kCJvoiz2zLJ++2g/vymmN
jJfLfG1EOHP+iTNO+eO7k751fhKAK83o+exXoJerpHVh3Hf3CJz7oEuSYNz5
RaOK+ULw6bcnDlVYj4t8LlepWaiX6/GE1WeC7rl7vKu1MeOAMGz9ttPC8c4m
KzOt3YCHhCf8vWOjl+vEE5fvvbvuHne2TBx5fhOusOvH76ebcaRkva5H2orN
9942L9cg64MxwqcyNLmRfzueOuTk5qo78NuRrmKtd3q5mncsc6/uHXePhuM3
bxm4Cye6lXPe7N148P2Vif324NtPEs/ftdfLFWPcooozbrt7LCs3qdeVffhv
xZ9vXu3HHav36R3lIM7s/bB6ukNeroi7sTT7b7l7TIkY9iKH8euQ0zWqH8FB
0T1ydDiKzd/dMS+X+Z686e4xKFGenHOP4yLdVkUJOoGX9k4yYf9J/GfAlKjX
Tnm5zH1UhHee/nn3/WmcyXzQ4MnXHt9Lfw5XLNR0V4nzXi7zNXHD3cN8/V7A
CcpU2N3xIj61YMuS0Zdw4WV5Ir4avVzx7+efu/a6u8fi1WuWBl/Bjb4lGXjk
Kt7xe8rnW9dwxih/Bn68jm8371sv3k0v18fy5zpfuRZxvbR9cj7LLezfqXn9
Urdxx71n8jW8g09GXM3d7nq5VrfOfSpRhAud2JZ/7D38JnPe2MvvY3M5P8Db
8yWPc+whHjRp6pP7j7xc1n/0ylfdPW5Nt76Ascfc/k/jP8V/nz85kPMZ1ucw
PvHp3MFGL7xcBe9kizHuSsR41Kq4uvdL/DriY23SK1y/Sf41K17jBOFrh295
gwduSf7r1Ft8c+f0EQ/febmSuY7e3nLZ3WNJ0r+ev9/j36kGXEvyEbfP8LxJ
7k8445AWRSt+xpMi/nqbfcEvx1V26/vVy2XdZX64FHG93NyecPo3bMbxOx7w
xDvRth+4ULkUr8//xIsrWh9Y+Fe1SG/+/PZy+e05kDJHhLd7DTie8i/OYD4Y
8cSQVicqRfK2XT76Bd/WkfG6OFWyD4qC4yXa5TcjKj7RtcA4v2jeLutbvd1F
d4+CvX0i746OFw5INf5iDFz/9IxWr2PibRci3Y0SG6e/Nqh16jj4ZsEXpYrG
xdanVfV43i7zNXbB3cOv9KXSbePj9guqpBieAB9fumvx3IQ4/+pCKf0T4Vdf
fT7uT4zrmQHGWyPP/vQmKR7QPPK5mMm9Xdan7IXz7h432gyumyEFLtfp1Tm3
lPjXntbBdVJh83efGh87Xi1kRBo8MfPuKYvS4hc5rG9eXDffuqkH03u7Iu7+
ZsWIcLxJqTvezoD7T5/9+GNGfG1O1E6xM+NFzwd7ZM2CrU/nUllx209ty9fL
htPXupyue3Y8oX71VWNz4Oeee9MvyYn9wgr/CM/l7bL+Ssqfc/cwH8+5cb+d
aX/eyYMLJJ1z5VtevCBVNM8E+fGP9MOuZiuAtw5+vaFcQZzOfBDjceOubuxR
GLtuVp89qQj2vbc3wcqi3q6mpTYfH3zW3SPOk6JzNrrhY+7+3U8Xw/nNiwI8
v9q8Hj9K4Lpe0aomLYXNr1sapw15W9WjDL4erX3W5mWxe5xrPn3dsU/CWtmm
lMNtu+77t9aFj/Zyi3hUxnkHBEY6W97bZf1X23gm4no5le72swq4zoV5Lf9W
xJuvxriTrDLuV3D49gJV8DU364EBly3dcUeLavjH/GsLB1XHbZbWinjkx0dW
HVjkXROP/+rWb3ctHHFz9eFibVw7csb+L+rgOM3n145aD/e1XufU93a92BYW
9dlpd48rHUfWKdQAL9jzLneNhvj7wY4Rt5S49fEbeYY0xmkz144xzxOPy2Hd
aeKneUvE3NsU+0wMenitGY49PWPEVxLuM2fho2gtcb7nMfdlaIXnvbFusPC3
jx/21WyDN9fstKJTW5zGfNDhMZ51V85vj93DDg4J6YDNe4COONbOkKE3Onm7
rMftLBE+kiRTo0+dcV7zII7npo/TOFM3XHvwqEKlu+NNIz6G1+uBU4/rUrhL
T3z1xs1443rhiLvCWUt6Y6/Hh+OH9sGt3Uu+ONYXH7ZuN/rh3NWyvPzcHz9b
u+hIgoG4lvlCwhuDxxwtMxj3ifbJq/EQfCXiXz2H4tIJ73iPH4a/dak3euVw
3KrXkb8bR+BD/UuPOTESjz21vvmjUdi6u/oxGte8uqRForE4VsG4JfKMw72t
P9/x+FKpLyWaTMDz5ndN2m8iNu+NJuGWqxokWz3ZMR5fj7zbNgWP+VW679mp
+HGk8PePpznGo1nW03+n45jmDxj36hj/TN5ZOM+esQGVZ2PrtUDLOfjLse6B
/ec6xiPT3Ykz5+FU5oUdHpX3+KQdCxzXy8Qy7S4txOa5dhGOMSd7+0hLHOPx
bKl7mqWO68W8SMCzP44vV3W5Yzxqfk3dbgXeUM+8kbWd0vN+mtmr8OXQhl/9
V2PrY3bvGrxmh/u3y2sd45Fkw8W3XvhgSusXxjnTr7iU1tdxvQxKEFbMD9cY
MaFgrXU4fOz3sPb+jvG40WPGyADH9WI97gfiko8bzwwMcoxH2RNdDgXjFhF3
zzdC8IGqm7q+X49Hr81RKU4YfuS34nCmcFw9OFHlEhsc4xFtYqb6G3HP2D/W
dtmELyTonXn0Zsf10uXB7yVbsHnPsRU373/qz+FtjvE4Ve7G3e2O68W6fd6B
H17JdTPuLsd4FFi5JftuHN3NesOBe5SavLXBXpxr/o95PffhiA+riAdC/Gnl
o/nLDjjG44tn700HcYqIp4UTh/CISOX73D/suF6aba7x8wg2z0HHcLSOq2vm
PO4Yj92Jc5Y/4bhezIsPPPPYr5y9TznGI1OfqFNP47Ds1psDnDxvs2hbzuKL
E07fO3sOl5hWPuKJEK+avfX+rwuO8XiWe3fyS3j/69Vl813G2T8m3VPhimM8
akxZ2vIqrmZuoHFo437Lpl13jEfo44E+N7AZ3pu4+I6zg87fcoxH4gr1X97G
zVJaTwx4b7p8DVLewyMHrclf+D42r9sf4KpjpxVo/dAxHjd+xx76CHe/2y/i
Dhqfe/Q0jt8Tx3iUbf5071Nsnpuf4aZVKz179dwxHmu3HYz+Eg/3yxdxR4nv
B3kdKvLaMR5Rk6+p9QZHNTccuGuCf2uGvcM5uvQfseA9Nq+vPuAP/VqO3P/R
MR4nzzW5+QknMy9C8LArO5rG/OoYjwL53TJ/wxH3zhF3HDhKqZTF6vzA++ZN
T9T1J8625N/c0b/w9JUDEy/67RiPL89eh/7B63+2jPgGxkkiXXxz65/jemla
+cSXSD62zeNgFLyiQ8GTWaLipru9/cpGw3sPmA9o21mPzVzXLQa+nzHS+Akx
sfX0uzwWDsnzcnx4bNxtQqvWJ+Pgs1OtF7LYbXbVNt/i4Q9Pd5ZOnAA3eV1w
V86EePcH3zLlEuHhNVKlbJoYm9urJLhy4yipJiXFUUIHfVqdDHfd9HLAluQ+
9v3hme1tPp9KgacnvnTuSUr8PoX1F4w90+05nyQNTjqoUEi+tHiouaDx3TFp
1jdLj1dcnzV1QAYcOeJpf3pG3PnRkGlrM+FsZV913JkZm4+rLPhdlSudnmXF
IWuqlY+cHScxLyZ87OeHIUFFKhTIid2irktfLRc200e5caQEczMMyoP3dI76
c3ZeHHEzGfEb46n93vzclR9XPtn26pUCOPjcFc/XBXGiKzWuRSmMz+bfuzFd
EWzm2YriZSUDNlV3w57z0s7pUMzHfv7bvXhuwuHFceaV0efOLYHvfh7aI6gk
rmQe+HHQv/Y9r5XGXZperfqhDD7dqubxmO64SIf91TKUw+92Fc1W0oUbmwl+
vPNo+uydyuOhGedFGlMBW6/dFlXEFfOMiBxSycd+Xo804e3tI5Vx56kdWt2u
gk/Nun7nY1U89WnNHfGq47fW640auNGHYjtL1cSJawQualgLW29zutfGtxst
WDy2Dl62Pkb/5XXxv43WAxLuuP19/2P1fez3IVkSd6zzoAE2864N8Zu0deom
aIyDBh7Ik8sTJzITonjQmOC8jZviItczxOzTDC+1Hhea478PY8Va2QLvKjPy
0ZaWOJOZuMOTq3R+/LC1j/2+qeKaG/t+t8GB1vKNdjhB0KH9udvj01FKrKzY
AZt5o454SfzMq/p2wo06Lxw6vTPe2cO6ocQZ+40etq0rvn3iQ6ML3XAF6+u3
Ow64fKvx3x64U/66hVP1wieLmAkk+31eoZKlilTug9/MDYnfpi9uaE2H9sPb
VyxOMLM/Hvw59ku/ATjiYbD77oG4/L9PLy8Own+bdDn6ejDuGHE1Rx2KT7Sv
fyz1MDx512HvosPxa+tyHoEbHA31aTsSJ8yYZczwUXig+QLGN3PHG+s/Bi8Z
P6bFgbE+9vvVP9b0wjjcfla3lm/H40xPb5eINRGbecRJ+NX7oyWLTcYB1Usn
qzsFJ6gbtrDTVDygUbbkI6fhQuuXvF80HS/eGK9fyAz8e9u4Dwdn4h2Jvpy+
PQtnMBONeGLae2diz8XlBzYIzDrPx35/7W+9rpuP440pG1RvAT55LWxS94XY
zBMswoseLpu8ZDFuUCZ++w1L8HaP8Q+PLcXpq3xrf3cZvrm6e7nvy7FeUOJ1
gY1c2VfhDlGOp3GtxhEfzisar8EF4m9M23Otjz0f8KpT9m+TvHB98/iLt/ZN
+H2jDx5wYvyl077Y+rR65Iddl3te/rEO/853PyxpADbLkQLxsRInwz2C8MS5
7jObB+OXi6wBxnVX5Jw1ZT2O/3l5V69Q3P9Hwoivenz978RuZ8N97PmVRU2+
V3q+Af+ybic34rbtH1ZOvhmn39U4c8Et2MwzbcUvjriytNyG12XY9GfQdmym
93fgfrlX/fXeiQuMT3Rz9y68MOLT+dJu/GPmz5sv9uBtT3ptjboPpzMTnXj8
+ybbCh3Aruqn5tc4iP2sj+dDOE6jLQuGHPax57eOheTqM+8Izr9x1Tv/o3jB
tiR99x7D9RJNrnn9ODbTZSdw2rR9a0U/ha8PeJQz42lcbpi1Ign7jD6Tq9ZZ
3O6aR7TO53DETz1x5Hmc72Ge6Asu4BelV98PuYjrmhU6eHPlqQ9uXMb9Vv/a
/ekKtt62x7mG3QOf7Ml0Hf+M3GxZ6Rs+9nyjef18Ex+JV3F5l1t4fKetg8bd
xs+75/265A6u3Xft4NC7OO6JpA2O38N9zQMDvnrpT4MvD/CCfP0KJHyEfxR+
Gpr9MW5dokXBsk9w2rln43g+xdY0e89n+Nny7XEnPMe+n/I+W/kCm9c5L3Gf
v8mfn3jlY8/n5msy7dCj13h+S2uGH39rN+Bwond4y86na/K8x2Z53Qc89sj5
tU0+YvcMlUb2+4R9sloz3jhW7gKjVn/BR8Z5Nd3+Fec1N1h43swZzZ58x3We
/HX79wObx6NfOPX758Xy/cZXq7VMXOUPLmsmVLBXwypJBvzDbUJ2vJkZyde2
uduI7GvPr+fZ5vN2RxT8LGHKk5ei4tpmASXemCbyqUgxcJ8BA9eliYmvDLVm
CHGZ0a39q8bG369eGN8uDja3G3HxoQe7JsyOh8eWLtgmID5+6rK+kHDNyqnb
XkmIY6+eWeZdImymf5PgywGDy6ZLiudFfpmyeDL8LYb1Ahq3jHc5VYcUOHWn
qp9HpsRjIu6uFqTCT/oU/hKYGnsf9z1/KI2vvR7C/Pmmxb0uzb7wPh3Oky/K
+jgZ8NzCQ/Jnzoi/FH+9vkQmvGlOm2n1M2MznZIFj15effrorLjMp92dlmbD
Xt+tP2Ac4++6zkdy4EOeaSrcy4lzm4V4eE67aBXj5cG1dg7JkCMv3rDPemGH
Ux5pl7Fhfnw5/ZWfPQvg0lmtN9B4Ta59v5YVwq3GFbm2qTA2ryeL4Fwz012/
X9TXXs/y5PGcTT/dcM2X0dwSF8fh74ZtzlkC96r2Zk75kviStVy0FC7V8Nrc
3qXx1+AaPaeWwS3ML4wPbHXrtcUdj04YUO1cOfw4WXprqZTt6mnmV//tgWMO
iJ49RQVsHvcr4ouj3mWvWAnPudo+cqvK+EvE3fOAKrj5g1pRplfFKUvvv+NT
DY8yCxrwo0pBd8/XwGtXpd/5sia2lqlFro17BMTclbIOzhV5xOLCdfHsGNYb
HfwpbqclrevjDR2v9x/aAJvb54Z4ZJ+DA/waOcbjeLG6+xr72uuf1pwJOnfF
E0e7lLHe6yb4QN4FeWM0wznNAyGeVXxUvqItcI0572PWbomtp4UOrXDy5Tdj
DW+NL36s/XhBG1zSTADjVX9KPNnfDjf3DN5/sz02X0cdcI52iw7E7IQf7Yi1
KnNnXM0s+Mahhz+uqtMV90jfeVjXbviCNT3YHRfPVW/4oh7489hDjcN6+trr
0ZpNLnn1SC+8b8Z6z9u98cjHmYp87YMfvrBuoHHVd3GKZu2Po1UbncB9ADbD
OxCfb9A1YfdBeFbwrZcTBmNr9nf5ENx065FX4UNx8oSljp0chkdYr9uH4/up
sx7/NgKv7r/YJ/EoHNUskMXdRo31LTcG57j6aUzTsXimtfx5nK+9/u/D/Ttj
J43HoaXqt1wzAZv74Il4eKUyrU5PwiVWhZZ8Ohmv9LZuOHCUgKWlkk7D+yLF
S55/Os5uFjLi6XG/Jm8+E1fr2O3DgFnYmu2ePhsn7dPw49o5+Pyxo2d2zsXF
reWE8/CKi+Fnn83HTfNmC4q8EO8tZC0oxNmKJwgusBg/mD1ucrUluMrCrxHf
wDhkWY8pg5bhbh/vtp+zHJ+zHgdXYLc/xzvsXulrr+f82Lis6+oq3MR8QOM9
bXN4RF2Lh+9Ylja9F75vlufgyocnpKvhg6Ok//atgy/ual7I4rM5H3yfuw7P
GNvocpA/tnYvHAjAnjPKXbkWiJM+3hD+IQgPMwuw8N23KzZkWI9XVk04q2Qo
jlx7Yvy6YbhLgx+zOoXjbME9u43Z4Guvn51uTXdvxO+2eHYP2YRDEpysfHQz
TmIuaDw09eYqn7biYv1zZom/HZvtRztwpFGJs5beifdcmfi34S6c1bzAwlPv
9/43dg+uUurhzeV7sbVbY8M+nLjS6VvH9uOzK13bHhzwtdcbu5kFK3iZf+7t
CQ5jz0irFuQ6giNuJiN+Y5wl7pSFjY/hex1+9ulzHJvl/CdwUO/HfVeexF2O
Nam19RQ+c9r6Bxe5WL72ozP4fZ4tuf6cxdbbjaTn8a5ia3LnuYCHzk4SvdJF
fNd6HXsJV1z2O3q/y76s3/7Y58H0K7iztTvlKj79u9nDbdfwtMZn9ly4js3y
2Bu4Udtte//exIl35Fme6jYesndNmoJ38O1DyVZUvouXp5s6uM09/C+ztaAf
d8rZf8jMBzjL2CcN1j3EU63XG4/wm+nnGl56jIMeVSj45omvvd49kZm4wYPf
5iuU5jkuWnVtXLcX2Cw3e4n/1p8er90rvCvoz7Phr3Fms/EFT97y7Ln/W1wp
QYvDB95h7RvCCVNXPvL2Az7db/vaWJ9wEetx4TNeMtLbq9gX3OhK8lF1v/ra
+wN23rQWQONM9/+NGvkd3yk5oNniH9gs3/iJAyq2an7oF+608nyxO7/xKa/K
Wz/9wYX8dxaP8w+//Zc/SbZIfrbNvofIeEecVEnrR8GDO8x42z0qvm19/UbD
5XsPerckOv579PnJDTFwRzOB5Gfvrzh54eKpu7HwlDxV/L/HxmY6NC5uUKxQ
QPZ4OOFsnwmu+HiQWTCKby6dNbFnQrz0Q6S2kxNhsz0lMe7w+2XbTUlwpsat
y55Jiidbl3My/KpNNfefyXHA9l2pkqXECcwXMB54yC91+dS4cLrUX5qn8bP3
p5jphbT4d46oX6ekwzvGDL7glR5nNC/c8cTpbS+ezYgrPLq0/nkmbP6dGcd/
uyc0eVZ8skrh6QWz4UJmgR1eVD/tjJY5cIOg2Z0H58TbI/56Z+bCGbYM7eKT
28/ev3Mr/usKe/JgbajD61JdrfgyH+7Qr3rGaAXwicHWBxYuMLJopsKF8KvL
637VKIzNe/4ieNu9ub+HFMUDS0a7Ps8N33C3XlBiV8W31/cWx79XtNt8vQRu
73XV7V1JfGxdzS3RS+NJ//bOzVgGm8ffsrhenMB5tdz97P1Q8Tuk69W5HB7Q
1Voxiq/3itF7gQdedHRY9fXlsVmOVAG3u9Chxs2KOEOea9k/V8LWarM4VfAL
twM5MlfF62a5RSlTDceztodWx/2WZojatQYu+GHe3XE1sbmdrIV//hpxL7Q2
3tbo3c7jdXB6c6PgZ+8vG9/mxq4v9bBre60lCRtgM8/REMc9VHxp2Ub4eNqg
AZ6NsfXp3NMTL8ixcOCEJrjemJj1VjXFW63tVs1w2ukf6p1sjm887JjvcQts
Pp5bYt83dfInbo3bVTkYK28bfKymtQLLz95/l69+SOym7fCLwIxP+rXHZrqs
A96yOfbT1R1x//ijDmzvhM00dGfsnqrLwSdd8M++N1f964rbmglvfGTE4dX5
euAJl0sMr9ITm1+3F65zL/OIAb1x3JKLPGf1wf3MAnd8tcKYJjv74QUrPha5
3B+b188D/Oz9jW3W3S4aeRBO969uwrSDsbVbsvAQ/Cx26UTVhmLf9utftRuG
4+iBwXafXktezx6B8x+NczxgJLa29e4bhb+f/3z8ymi8JXdX33djcFozkYDH
ujXwSzceu886Mrb4BGxe50zEsZeGjeswyc/eD3r0fZZWoybjvGZBMJ73K17r
oKm4TqOxpQ5Pw5ut5XXTceo23Ut/mIGvbbuTPO4sXNZsAMbeB4+lKDkHt0lb
5mP9ufiItd15Hs6TI/un0fPxs9FLzy5dgM3j0UK8adr4c0cW+dn7Z/s+/BJ0
bzG+8syaUMFl3twLjrcMf6/ccEqO5bi1tVxlBT5Uz31qw5V4XGB4h16rsDWb
MmE1rrV5ecfla3Ds+Ak8Nq/Ffcz2QXw55XePB954Xt8e6X754G/mdsPP3k/c
akTj9LnW4TSXj38v74/HmC8k/OTuxh+9A7F3iRxXpgbhWNb0bzDuVSHR1S0h
OO+KCRvOrcdz11ovoPFXv14bf4fhTX/vz0qxAac2C4/w6NinZlfc5Gfvpy7T
vlz3Vpuxl/XnuwXH7JWrx/St+PCRFVV8t+HcZiM7nnN+UtULO3Ct3D+yvNqJ
N1rTKbtxSrdHWVPtwVdmev4rvBebffn78NolHpHa7Met3m+6NfSAn72f/JC1
vP0gzvVr1W2/Q/hJw8Tb9x3GNc0LO7yh9a/tr4/i3tt6L4xxHJvjRk7gUgeb
Lip6En9Nc7pv7VO4pVmggw9k39pv+Bk/e//8mNG5ay88i81zxzlcY1rSOgfO
45gPJ+e+dQH3Mhty8MXXffPEuoznVH4cPcsV/KWG9QvjFvXOxqh7DacKLP+w
63U/+zwAs33/Bn60Ke+jRTfx2nhr9obdwjHMCw7cI+W0fbfv4Nx9fy//eheb
cxru48/Dn67I+gBvuNRsiPtDnFILGmyPvFtxaPfHfvZ5B6VKbGs48QleUzbf
5eVPcfQKXo02PMMHlycrdOo5NtthX+BZfn8LfX+Ja/ztFy/Jaxxu3T6/wclj
t4zveosvtTv3vOk7bJ6r3vvZ5zms7rnjxaQPuMWRfEfWfMQHrOUMn3CO8ymO
nv6MH+Wa7vX0C65ewHrix2FFB3on/Y57znw2Kv8PbLaX/cQlllwY3fwX/vyu
UvOBv/3s8yqaW19Hf/C+nwVaeP3FIxt6F9/1D5t1W5HW2a7WemaJ55Fx9G3/
kkSJis30YDR8/sCLpAWj41lpWr2rFgN/ymj9ZeGm2au+HxQLpxi989Sc2Nhs
14izzj6/48FU39O74+LVD1IGXI2Ho1nDGx93ex05MGpCnKPyoInpE2FzfE5i
/LFum0k1kuCwgIttOybF5nV7Mjx80+5285LjEvEKuQenwKsSW3fQOErKNOWu
p8L7+8xK/TE1Nsuf066zzzeZMXxImozpcLVLL7+UTI9Dr1sbYnHSu5e/dsqI
zxevdnFMJmzWoWXGK8sXuRSSBTdb7hd6NCs2r6+y4Wx+c8I+ZccP/kSZET8n
rmomGHBIrDczSufG3du17dIoDzbLCfPiYj1rdB2Xb519HszHw3sqrsiPm5oF
hXjPOf9Kxwvi4bnSZnpYCJvt3YVxlaLRMycsiqPOHPo7lxs2j4PF8NnF7f80
Lo5nvLtyvU8J/OGz9QGNPX/uu7GyFE7WsOiWraWxWZ5TBt9rlX7ro7J45da5
8/644yjmhew6+3ydLgeGz8/jgbOledurUnlstktWwO+zXe/dryJeP6pmjRmV
sLm9qoyHTi1Wc3sVXOxBQI6LVfGKp+n9n1fDkV7Pz/mvOt5bKUbU1DVxVm24
sj2t7vuoVWrjKgEd7rWpg0PWWxc0Tryp9v2Z9fDZuAd2rauPzfajBnh5iuDd
lxriJn0yLH3TCJuPK0+cZXisZWma4HsXRwx0a4orW8dBNcNBdzoNatccdy1+
o96IFthMH7VcZ5+fVLT8ofoBrfD7ZcXzH2yNPdcER/zGeJdvpgLv2uKhfxbE
jt0em+X8HXClWKPjFO+II7f78KRuJ9zZ/INP97j1dGQXPO1wnYOLu+J31vEq
3XCjcyUPHeqOk+QKWX2nBzavY3viO0UWr4nTGy+fEXtEtj440rzRv0r3xZ0W
fxpRvx/O8q5zkx798VRreewA/PZHvaZLB+LgBoeLbhyEE5mF7Xhwq1C3e0Mc
47E1c6IfQ/Ey67iC4fjv/riJc4zAu1OPee0aic3rjVF4SrZub3qOdozHqNvH
J4/BQeOtDfw44dSjJzaNc4zH/VJ+Z8bjIuYBCS99lXXdz4m4caUl45JNxtZu
nLxTcKa648aXn+oYD//PrVpMwxXNhCgO2Hi39dQZjuslboPS3jOx+R6ehQun
KFvm3GzHePQOS/FijuN6MQug8Y5hy1KmmO8Yj4vxPhVcgG9byzcW4gp3vn5q
uQj/K9b93ODFuKPZ8IxPejQ677PUMR7LjgXvWYbfWNvpluMGvhtCXq5wXC9/
sk2Ntgqbr9/V+FbMhNMKr3GMR9vxHWuudVwv5ngz3KFHz05DvR3jcfiex3wf
PNlMh+LXZ0+U3+eHA3O6p7+xDicwC0bxwCI5M8QIdIzHjOU/MgbhJdb2lGD8
e9HEn7VCHNfL229XOq/H5nIOxZN+PLi6IMwxHg0ab1wf7rherOOCNuD4rVyb
bm50jMeWjbM/b8KFdCCU7cX7V87JvBU3TJ2oR5lt2DpNpv52nCHbzx5ddzjG
Y2SvquN34vLWcu9deN2UJtXCdjuul/sns57Yg8282F5c8NXmbF/3OcajYq5I
iQ44rhfr+I2DeFudJJHdD/F5P9B/0m3Pw/im9bruCPbY2OfOhKP4T5xH21cd
w+3NBxY+nvzMjpMn8KTeHosen8SvrOWTp3C9YXkWJz6D419c1S/vWax9MvjG
7Sn9m57Hi4v9qt3/Ajbb2S/idh5P6qy5hDMsa5pnx2U80Xr8vYJf+FTI+/Qq
9v+9JUak69gcL3oD94+5Nmb+m7hg26SPqtzCi6zlSLfxz+5/Hg24g7cd6rtv
1l1sVpvdwxPONt+/875jPHKeXXH5ATbbQx/iuEW2r4z82DEe0/MOTfsEFzAv
dPCCRcmHVXuG67+d2qj9c2yO63uB0/3o33jOS8d41H9aKPAVdpkFHNi35fnC
V984xmNLxfjv32Kzj+g9zr8/f4L0H/DLVF4vin/EZrvVJ7wl64yXHT47xmPk
3yOjvuDr1sfzV+w+5fnRoG+O6+VeC+/D37E5/uoHPvqyss+Hn47xqLhjdNzf
juvFmi77g+vU8RlT8q9jPPxTtGjwD/czBzL62762IVLLMZHxwjgDSyyLgs32
hai4TfLWJY9Gw+l6X0h6Pzoeb/26MfCzobuSxY+F/S4UeJ8jNjbHycTBfW+n
+tAwLs5fbObpXvHwAuv1c3z83TX4zPIEeMvSFwGbE+K0ZmEzHudzKfBBYlzu
d5VJv5Jgsxw4GY4ds/DkXMnx0Ta+7SqkwPnMAXZ4XvfZ7fukwnUPRS43LTU2
xzOkwWnOviq3Na1jPHK0SXM+HXbPZ062te1duHraPxkc4zF999cUmbA5Ljcz
zrto3beKWfDzN6kvtcqKzfK6bHjT96iXp2d3jEf9IWG+OfBVT2vGG5dp2S78
Qi7H9bL58oxXubHZ7pwXH963d2aqfI7xSFWka5H8juvFejwqgGtlTdetTUHH
eIycU2lYIWyOnyyMr0weVnldETz/3utM+4tis1zFDbd6eTXzm2KO8ahY40+M
EnisWUCJn9R2+1u0lON6Wed/o3ZpbLYPlsG9N8y7ObysYzziRN+60N1xvVi3
G+Xw12Tvth5wOcajV/v5tzxwavOFhMcMrbUgVkVc9sK+3lkqYTP9WxnHvB3Y
p24Vx3i4pa/ZrSrOY14k4DmumLUWV3dcL0uH5wyvgc12nJo4lU/HXHdqOcbj
17Wo32o7rhez4AyvjXEwWrZ6jvFoU+y+e318yDoeqQHO3T3jg+4N8dOD83dP
bITNdEpjvOHMyD0bPB3jkeP90lNN8OW81h8wLlX45rLvzRzXy7Tag5K0wOa9
Zkt8cGGJwa5WjvF4E1S/WWt/+/3Dk4/WCztc4/vCBpPb4pj1YxVY2w73MgfI
4kstPhY40wHP3dwpzrOO2Lye7IRb7KsbN1kXnCrVoaf5u+LR1vHP3fzt90WP
sqx/1rw79hqR6dDAHtisA+yJe06Oc9irF859b9SaXb3xnMfWL4w/v+iy9nlf
f/v93IYKt0ZE6Y9TmgM48KjaR0YWHIhLryvZtPogbB73B+PoG7I0GzwEH4y9
2G3uUH/7/WcuM7GFZyUbW2zPcFyz16dE10Zg8x54JE4x9E7iaKP97ffDl87X
e5N+DC519Ugvt7F49a3Sb2uMwy3cQk90HI8PWNthJ/jz/t219OS8ifjxkrjr
gidhc/s8GYd5f1l3fQru+avr+I9T/e35gYvW8YTTcYkYDSdknIG/tD7autRM
bJYzzPK350P2dwtv03k2HnUwa5mxc/CjY9YBhbjamfhl18/zt+d7oucYl/LY
fNzDTADjC4V6pPq8EM+edvdT/MX+9vyW+TpagpstPP659FKc4k2Z842W4ZFm
wbe/Pd/34Fv2C+NW4NX1loWsWInN9OAq3L3FhPXHV/vb8585N3+d+nANtv5v
fqzFH/fen5bQ29+eDw5L2ahTbh+c3NxA4+FZynX29MMlR2wo33edvz1/ruHF
USevqLAqAO+/myDDtkCcw0yY+dvrD2a8+J7hcTCuVqHnzz8h2LxuD/W313Mk
q+35K08YvuB34mqlcGyOM9/gb693WRm+6Vq/jbhZ7JybZmzC+6zlz5txtmSJ
N2/f4m+vH3rYc+Kci1txVbMhFq8f0nvuv+3+9nqs7ucf9Ei9E5+3jqPYhYvd
OtWzym5/e33ax6Kuam33YPP6ai/eWy539Vn7/O31fSOWrMzmvx+b44EP4Cre
k7NfPoij/voR6e0hf3t9ZDdz4DU+G/1x5LRH8czWTe64HfO3149af2Y1j+Mm
3crfbXcCJzu4eceIk/72etvh1vbuU/je6dU7A07jldmTLD54xt9er2weB8/i
roV+L353Dmef1qd/7Av+9npuc9zmRfx+QbMBxS/h9a9P16l32Z/1/majGh76
bWvdUVdx8Xp58i655m/vd7Bm99dfx5FbJMt3+Abeu2lKzLs3cTZzQLC/vb9k
2t5+seLewVVSPnmU7S42t1f3/O39PUmynHtc/z4+N7zC/h4PsDm+7qG/vf9r
+aR8B5Y+wk3urlm58THeY013P/G39+dleTFt1b2n+H75P0N/PMMmJ/LC394/
GVzr2bAcL3FXv+aNPV7hs9b2o9e4aHglz15v/O39q+9jbS885S321Ass27uT
ehfZ/N7f3v87rGfyBGc/YHMc1Edcaci/BL8++dv7qyOf7/8y2RfcxSxYwadv
tnxV/hueXvT80Rbf/e396+p64Mbldh6b+hMnWZLfx/uXv72/f6jZoILveKX0
PfcHL/85fcyLvziS+SfAPv+gc/RBY1NExllbP29RKAo2x6tExW+7XmzZKlqA
fV5E8IHKJYdEx4nNAz8efLpgKd+Y2C27T7K9sQLs8zfMcdex8b+Cs5K/ioN3
T430IVq8AM5PMTdaeMqClx8KJ8CVXrc6UzMhDvpgBScC7PNYEn2renZoYnym
7q7A+UmwOa4gKV7a3C9oX7IAzrPZlGryjeR4l/V6IwXOtDfKlBip8N0Ug9tn
So3N8bFpAuzzewIzt+1QOy3uPPxSuS7p8GlruVl6XHjSHtfCDAH2+UZv7xRK
G5oRNzIH9uGdz9Oku5UZDyk/+9vnLAH2eVBm+282XKHW0O+Zs+N/vq8ulcmB
O5kD+vHJsCuXu+YKcJljaU5FXC+xqoePz43NfUwe3DBp0Q1heXGinutmnsgX
4DLHQp6MuF6s5Rv58a3Bc2d9LYCXnovaLVEh/NfK4xTGHW++6eZeJMBlzhk+
4e6RuWi7yk2KYrOdzg2/dq9ZZWIxHLh4b+bVxXFCc8BZgMucSx3hgV4BWU6V
xEV+pv37uBQ2x5uVxn+ixfiXuCze2WrYzbzuAS7zP3s84noxN0p4UtcOt5q6
cIUDV7f298ABVm6iPE5wev+2NRUCXOY2/5i7x6lsbgt2VMRme0olvLhghoVP
K+OGU+f1iVQV77Au52oBLp0D4e6RYcGIvvmr49uv3tasWgOb+9ya2P/r9VoD
a+GOdWvlml07wGWW8RyJuF6s6YU6uGDz4rl31cWvNwZGu1IPNzAv3PH2PQui
R2mIB6WI+SBtowCXWWYfYbPcuzH2yPzhQTVP/GdYxz3tm+AOWmBn+/jEOnvn
NMOT7xxYFtg8wGXWZR529zDfyy1w/efBy6+2xAnKZxz8vhUeaDbU4Rs1Yw9J
3xYv9h3ZoEQ7/Ns6Drl9gMus8z3k7tE+rHPDjh1wxlg3C4zuiM3yyU74ZZLD
BYM7Y/8eJeIe6YLjmxeUuP/gzPE+dsMFzy18FrdHgMvMWx909zB/5z3xrxuj
n5fshbcX+XioQW9sHn/74Anutw+P6Ys9Ftddu6wfXmcdL9ofx/Uq5XV0QIDL
rIs44O5x4kfIyPsDsVmONAgvjLZkVPwhuH6rOM1yDsXbrNzTMJyu6+dmjYbj
G/u7FOs9ApvtoSOx36n6xVeMwu2zHUm8ZXSAy7wHjLC5nRyD8xcMS/JwLH45
JcvbX+NwPXPAKN4yP967XBPxgFdjTlaYhM30/mRc7mu3U32m4F917qybNhW3
M0ERfLTZMf+t0/GEjaUnnJ8R4DKXwX53D/O9MBPX3ZNt4p9ZOF6KpW1SzsHm
43kuvpZpfNtK8/DCYV/KtJ6Pf1rHXy3AbSbeKztjIU5/p0Eqv0XYTJctxs+f
lU19cQn28wj//GopjmsOZAxwmfu4fe4efWsu/5JqBc7vG/9CkZXYbF9YhX+E
frvQZjXeGrPH+mFrsPl11+JxSRqHrvPC5Xocn7bfG/ua42Rw7MEbp7/xxcfO
Zu8ccx3W62c8/0bCLm4BuG6RCRXqBAa4zHPI3ojrxTreOwince9VcUQwvrbo
foZFIdgsB16PfdaezHgwFLf94f7rVhi2Trv+GI7zRsv1O9ZG/LzlimtZNuE6
ZoIQb+oy6XrdLbjf/u+bum3F5nXONlz21MPNi7fjH1k954bvwG3MgmB8uIDH
vDu78Lgpm3p+243N8rq9uPb8Vb2y7cNxXiWqXm4/7qMNwLavfPlZvcdBPL9O
7+yTDgW49L/r7vHd2u58GLdq1jTHxiM47cZTkU8fxebx6Bh+untLlB/HsU/y
3HeTnMSxzYQK7p0p6T3XaZx32OSdzc5gs1zlLP42oe+uyefw5tuPFq89j00O
6AIe8+zMkjMXcVmP8gOeXcLe1vbByzhmzbwDk13FR3xW1y1wDZvbjet4bujU
ei1u4Noxf+cddBNvso5zu4VTJXmaz/s2vtK9Wazdd3AZc0AS9hpUMfaLe7j1
2a2PozzAJq/xEOe+sfZJwUeO8Sic7ED1x7iWORAZbyj798Dgp7jPon6r5j7D
5s/3OS69tsXqPS8c4/H97LBrLx3Xiwkg4YNRdwyP9sYxHi3zeWZ4i59Y0ynv
cM0uKZrUfI9j7Z9WpNMHbI6r/4gvnRxQdP4nx3hkfZYg5DP+ai1v/4JbFLiQ
8MZXx/UypdKrj9+weS/4Az+eV+B1xp+O8XjpdazUL8f1Yg6QxT2/zDje+Y9j
POr88xn7F8+xXk/+w1+avvBdHynQ9sYNLccei4zN8c9R8KjdVcZ9jopLJ9/Z
MkF0vNZaLhoDR8/k26pMTHxoaMpSjWNhk+OLjWdPiFx6fBxc8/bA5Cvj4g3W
9v14OMWz1ilOxMeXXBc/PEyA1UvF6qVi9VKxeqlYvVSsXipWLxWrl4rVS8Xq
peKSppeK1UvF6qVi9VId42F6qVi9VKxeKlYvFauXitVLdYyH6aVi9VKxeqmO
68X0UrF6qVi9VMd4mF6q43oxN1JYvVTHeJheKlYvFauXitVLxeqlYvVSHeNh
eqmB9veTeqlYvVSsXipWLxWrl4rVS8XqpWL1UrF6qVi9VKxeKlYvFauXitVL
xeqlYvVSsXqpWL1UbN6D1gi076fUS8XqpWL1UrF6qVi9VKxeKlYvFauXitVL
xeqlYvVSsXqpWL1UrF4qVi8Vq5caaN8vq5eK1UvF6qXi7KaXitVLxeqlYvVS
sXqpWL1UrF4qVi8Vq5eK1UsNtJ9n1EvF6qVi9VKxeqlYvVSsXipWLxWrl4rV
S8XqpWL1UrF6qVi9VKxeKlYvNdB+/lQvFauXitVLxeqlYvVSsXqpWL1UrF4q
Vi8Vq5eK1UvF6qVi9VKxeqmB9vO/eqlYvVSsXipWLxWrl4rVS8XqpWL1UrF6
qVi9VKxeaqD9vkS9VKxeKlYvFauXitVLxeqlYvVSsXqpWL1UrF5qoP0+Sb1U
rF4qVi8Vq5eKtTwWq5eK1UvF6qVi9VKxeqmB9vs19VKxeqlYvVSsXipWLxWr
l4rVS8XqpWL1UrF6qVi91ED7faN6qVi9VKxeKlYvFauXitVLxeqlYvVSsXqp
WL1UrF5qoP3+Vb1UrF4qVi8Vq5eK1UvF6qVi9VKxeqlYvVSsXipWLxWrlxpo
v49WLxWrl4rVS8XqpWL1UrF6qVi9VKxeKlYvFauXitVLDbTfx6uXitVLxeql
YvVSsXqpWL1UrF4qVi8Vq5eKtQ4Dq5caaM9HqJeK1UvF6qVi9VKxeqlYvVSs
XipWLxWrl4rVSw2051/US8XqpWL1UrF6qVi9VKxeKlYvFauXitVLxeqlYvVS
g2yrlxpkz0epl4rVS8XqpWL1UrF6qVi9VKxeKlYvFauXitVLxeqlBtnzceql
YvVSsXqpWL1UrF4qVi8Vq5eK1UvF6qVi9VKxeqlYvdQgez5SvVSsXipWLxWr
l4rVS8XqpWL1UrF6qVi9VKxeKlYvFauXGmTPz6qXitVLxeqlYvVSsXqpWL1U
rF4qVi8Vq5eK1UvF6qVi9VKxeqlYvVSsXmqQPZ+tXipWLxWrl4rVS8XqpWL1
UrF6qVi9VKxeKlYvFauXitVLxeqlYvVSsXqpQfb8v3qpWL1UrF4qVi8Vq5eK
1UvF6qVi9VKxeqlYvVSsXipWLxWrl4rVS8XqpWL1UrF6qVi9VKxeKlYvFauX
GmSvz1AvFauXitVLxeqlYvVSsXqpWL1UrF4qVi8Vq5eK1UvF6qVi9VKxeqlY
vVSsXipWLxWrl4rVS8XqpWL1UrF6qVi9VKxeKlYvFauXitVLxeqlYvVSsXqp
Qfb6HfVSsXqpWL1UrF4qVi8Vq5eK1UvF6qVi9VKxeqlYvVSsXipWLxWrl4rV
S8XqpWL1UrF6qVi9VKxeKlYvFauXitVLxeqlYvVSsXqpQfb6LPVSsXqpWL1U
rF4qVi8Vq5eK1UvF6qVibd/H6qVi9VKxeqlYvVSsXipWLxWrl4rVS8XqpWL1
UrF6qVi9VKxeKlYvFauXitVLdYyH6aVi9VKxeqmO8TC9VKxeKlYvFauXitVL
xeqlOsbD9FKxeqlB9npA9VKxeqlYvVSsXipWLxWrl4rVS8XqpWL1UrF6qVi9
VKxeKlYvFauXitVLxeqlYvVSsXqpWL1UrF4qVi8Vq5eK1UvF6qVi9VKxeqlY
vVSsXqpjPEwvFauXitVLdYyH6aVi9VKxeqmO8TC9VKxeKlYv1TEeppeK1UvF
6qVi9VKxeqlYvVTHeJheKlYvFauX6hgP00vF6qVi9VKD7PW16qVi9VKxeqlY
vVSsXipWLxWrlxpsW71UrF4qVi8Vq5eK1UvF6qVi9VKxeqlYvVSsXipWLxWr
l4rVS8XqpWL1UrF6qVi91GB7fbR6qVi9VKxeKlYvFauXitVLxeqlYvVSsXqp
WL1UrF4qVi8Vq5eK1UvF6qVi9VKxeqlYvVSsXipWLxWrl4rVS8XqpWL1UrF6
qVi9VKxeKlYvFauXitVLdYyH6aVi9VKxeqnB9np79VKxeqlYvVSsXipWLxWr
l4rVS8XqpWL1UrF6qVi9VKxeKlYvFauXitVLxeqlYvVSsXqpWL1UrF4qVi8V
q5eK1UvF6qVi9VKxeqlYvVTHeJheKlYvNdjeb6FeKlYvFauXitVLxeqlYvVS
sXqpWL1UrF4qVi8Vq5eK1UvF6qVi9VKxeqlYvVSsXipWLxWrl4rVS8XqpWL1
UrF6qVi9VKxeKlYvFauXitVLdYyH6aVi9VKxeqmO8TC9VKxeKlYvFauXitVL
xeqlOsbD9FKxeqlYvVTH9WJ6qVi9VKxeqmM8TC/Vcb2YiT6sXqpjPEwvFauX
itVLxeqlBtv7mdRLxeqlYvVSsXqpWL1UrF4qVi8Vq5eK1UvF6qVi9VKxeqlY
LyixeqlYvVSsXipWLxWrl4rVSw2294upl4rVS8U6XhSrl4rVS8VajoTVS8Xq
pWL1UrF6qVi9VKxeKlYvFauXitVLxeqlBtv769RLxeqlYvVSsXqpWL1UrF4q
Vi8Vq5eK1UvF6qVi9VKxeqlYvVSsXipWLzXY3o+oXirWvCVWLxWrl4rVS8Xq
pWL1UrF6qVi9VKxeKlYvFauXitVLxeqlYvVSsXqpWL1UrF5qsL2/U71UrF4q
Vi8Vq5eK1UvF6qVi9VKxeqlYvVSsXipWLxWrl4rVS8XqpWL1UrF6qVi9VKxe
arC9X1a9VKxeKlYvFauXitVLxeqlYvVSsXqpWL1UrF4qVi8Vq5eK1UvF6qVi
9VKxeqnB9v5i9VKxeqlYvdQQ2+qlYvVSsXqpWL1UrF4qVi8Vq5eK1UvF6qVi
9VKxeqkh9n5r9VKxeqlYvVSsXipWLxWrl4rVS8XqpWL1UrF6qVi9VKxeKlYv
NcTef65eKlYvFauXitVLxeqlYvVSsXqpWL1UrF4qVi8Vq5eK1UvF6qVi9VJD
7P346qVi9VKxeqlYvVSsXipWLxWrl4rVS8XqpWL1UrF6qVi9VKxeKlYvFauX
GmKfV6BeKlYvFauXitVLxeqlYvVSsXqpWL1UrF4qVi8Vq5eK1UvF6qVi9VKx
eqlYvdQQ+3wH9VKxeqlYvVSsXipWLxVvML1UrF4qVi8Vq5eK1UvF6qVi9VKx
eqkh9vkW6qVi9VKxeqlYvVSsXipWLxWrl4rVS8XqpWL1UrF6qVi9VKxeKlYv
NcQ+70O9VKxeKlYvFauXitVLxeqlYvVSsXqpWL1UrF4qVi8Vq5eK1UvF6qVi
9VJDOD/FHOCO1UvF6qVi9VKxeqlYvVSsXipWLxWrl4rVS8XqpWL1UrF6qSH2
+TDqpWL1UrF6qVi9VKxeKlYvFauXitVLxeqlYvVSsXqpWL1UrF5qiH0+jnqp
WL1UrF4qVi8Vq5eK1UvF6qVi9VKxeqlYvVSsXipWLxWrlxpinw+k/BFWLxWr
l4q1XRKrl4rVS8XqpWL1UrF6qVi9VKxeagjnH5leKlYvFauXitVLxeqlYvVS
sXqpWL1UrF4qVi8Vq5eK1UsNsc9/Ui8Vq5eK1UvF6qVi9VKxeqlYvVSsXipW
LxWrl4rVSw2xz7dSLxWrl4rVS8XqpWL1UrF6qVi9VKxeKlYvFauXitVLDbHP
71IvFauXitVLxeqlYvVSsXqpWL1UrF4qVi8Vq5eK1UsNsc8rUy8Vq5eK1UvF
6qVi9VKxeqlYvVSsXipWLxWrlxpin8emXipWLxWrl4p1TiNWLxWrl4rVS8Xq
pWL1UrF6qSH2+XLqpWL1UrF6qVi9VKxeKlYvFauXitVLXW9bvVSsXipWL3W9
fZ6eeqlYvVSsXipWLxWrl4rVS8XqpWL1UrF6qVi9VKxe6nr7/ED1UrF6qVi9
VKxeKlYvFauXitVLxeqlYvVSsXqp6+3zEdVLxeqlYvVSsXqpWL1UrF4qVi8V
q5eK1UvF6qWut89/VC8Vq5eK1UvF6qVi9VKxNtRh9VKxeqlYvVSsXup6+3xL
9VKxeqlYvVSsXipWLxWrl4rVS8XqpWL1UrF6qevt8zzVS8XqpWL1UrF6qVi9
VKxeKlYvFauXitVLxeqlYvVSsXqp6+3zTdVLxeqlYvVSsXqpWL1UrF4qVi8V
q5eK1UvF6qVi9VKxeqlYvVSsXipWLxWrl7rePi9WvVSsXipWLxWrl4rVS8Xq
pWL1UrF6qVi9VKxeKlYvFauXitVLxeqlYvVSsXqpWL1UrF4qVi8Vq5eK1UvF
6qVi9VKxeqlYvVSsXipWLxWrl+oYD9NLxeqlYvVSsXqpWL1UrF6qYzxML9Vx
vZiJNqxeqmM8TC8Vq5eK1UvF6qVi9VKxeqmO8TC9VKxeKlYv1XG9mF4qVi8V
q5fqGA/TS3VcL6aXitVLdYyH6aVi9VKxeqlYvVSsXipWL9UxHqaXitVLxeql
Oq4X00vF6qVi9VId42F6qY7rxQS9sHqpjvEwvVSsXipWLxWrl4p1nBtWL9Ux
HqaXitVLxeqlOq4X00vF6qVi9VId42F6qY7rxWwEweqlOsbD9FKxeqlYvVSs
XipWLxWrl+oYD9NLxeqlYvVSHdeL6aVi9VKxeqmO8TC9VMf1YnqpWL1Ux3iY
XipWLxWrl4rVS8XqpWL1Uh3jYXqpWL1UrF6q43oxvVSsXipWL9UxHqaX6rhe
zIYcrF6qYzxMLxWrl4rVS8XqpWL1UrF6qY7xML1UrF4qVi/Vcb2YXipWLxWr
l+oYD9NLdVwvZkEDVi/VMR6ml4rVS8XqpWL1UrF6qVi9VMd4mF4qVi8Vq5fq
uF5MLxWrl4rVS3WMh+mlOq4X00vF6qU6xsP0UrF6qVi9VKxeKlYvFauX6hgP
00vF6qVi9VId42F6qVi91FDb6qVi9VKxeqlYvVSsXipWLxWrl4rVS8XqpWL1
UrF6qVi9VKxeKlYvFauXitVLxeqlYvVSsXqpWL1UrF4qVi8Vq5eK1UvF6qU6
xsP0UrF6qVi9VMd4mF4qVi8Vq5eK1UvF6qVi9VId42F6qVi9VKxequN6Mb1U
rF4qVi/VMR6ml+q4XsyCQqxeqmM8TC8Vq5eK1UvF6qVi9VKxeqmO8TC91FD7
+UW9VKxeKlYvFauXitVLxeqlYvVSsXqpWL1UrF4qVi8Vq5eK1UsNtZ9H1UvF
6qVi9VKxeqlYvVSsXipWLxWrl4rVS8XqpYbaz/vqpWL1UrF6qVi9VKxeKlYv
FauXGmq//1AvFauXitVLxeqlYvVSsXqpWL3UUPt9kHqpWL1UrF4qVi8Vq5ca
ar//Ui8Vq5eK1UvF6qVi9VJD7fd96qVi9VKxeqlYvVSsXmoo71NNLxWrl4rV
S8XqpWL1UkPt973qpWL1UrF6qVi91FCX9edt3m+bXipWLxWrl4rVS8XqpYba
7+/VS8XqpWL1UrF6qaH2fIV6qVi9VKxeaqg9H6NeKlYvFauXitVLDbXnn9RL
xeqlYvVSsXqpofb8m3qpWL1UrF5qqD2/qF4qVi8Vq5caas+vqpeK1UvF6qWG
2vPL6qVi9VKxeqlYvdRQe75dvVSsXipWLzXUXo+gXipWLxWrlxpqr89QLxWr
l4qVmwi116eol4rVS8XqpYba63nUS8XqpWJdzli91FB7/ZN6qVi9VKxeaqi9
Hky9VKxeKlYvNdReD6deKlYvFauXGmqvD1QvFauXitVLDbXXU6qXitVLxeql
htrrU9VLxeqlYvVSsXqpofb6X/VSsXqpWL3UUHt9tHqpWL1UrF5qKOvLTS8V
q5eK1UvF2icfaq/fVy8Vq5eK1UsNtffDqJeK1UvF6qWG2vuh1EvF6qVi9VKx
eqmh9v469VKxeqlYvVSsXmqovT9SvVSsXipWLzXU3l+sXipWLxWrl4rVSw21
97erl4rVS8XqpWL1UkPt8wvUS8XqpWL1UkPt8yzUS8XqpWL1UrF6qaGcn2I2
bGD1UrF6qVi91FD7PBb1UrF6qVi9VKxeaijn2ZheKlYvFauXitVLDbXP71Ev
Ncy2eqlYvVSsXmqYfX6ReqlYvVSsXipWLzXMPq9JvVSsXipWLxWrlxpmn1el
XipWLxWrl4rVSw2zz+NSLxWrl4rVS8XqpWL1UsPs88jUS8XqpWL1UrF6qVi9
1DD7PDb1UrF6qVi9VKxeaph9Hp16qVi9VKxeKlYvFauXitVLDbPP51MvFauX
itVLxeqlYvVSsXqpYfZ5heqlYvVSsXqpWL1UrF4qVi81zD6vUb1UrF4qVi8V
q5eK1UvF6qWG2edVqpeK1UvF6qVi9VKxeqlYvVSsXmqYfZ6neqlYvVSsXipW
LxWrl4rVS8XqpWL1UsPs81LVS8XqpWL1UrF6qVi9VKxeKlYvFauXGmafT6te
KlYvFauXitVLxeqlYvVSsXqpWL1UrF5qmH3+r3qpWL1UrF4qVi8Vq5eK1UvF
6qVi9VKxeqlYvVSsXmqYfV6zeqlYvVSsXipWLxWrl4rVS8XqpWL1UrF6qVi9
VKxeKlYvFauXGsb5/qaXitVLxeqlYvVSsXqpWL1UrF4qVi8Vq5eK1UvF6qVi
9VKxeqlYvVSsXipWLxWrl4rVSw1zmWURe/7rpWL1UrF6qVi9VKxeKlYvFauX
itVLxeqlYvVSsXqpWL1UrF4qVi8Vq5eK1UvF6qVi9VKxeqlYvVSsXipWLzXM
ZZaF7/6vl4rVS8XqpWL1UrF6qVi9VKxeKlYvFauXivW6HauXitVLxeqlYvVS
sXqpWL1UrF4qVi8Vq5eK1UvF6qVi9VKxeqlYvVSsXipWLxWrl4rVS8XqpTrG
w/RSsXqpWL1UrF4qVi8Vq5fqGA/TS3VcLyZwhdVLdYyH6aVi9VKxeqlYvVSs
XipWL9UxHqaXitVLxeqlOq4X00vF6qVi9VId42F6qY7rxRwQjNVLdYyH6aVi
9VKxeqlYvVSsXipWL9UxHqaXitVLxeqlOq4X00vF6qVi9VId42F6qY7rxfRS
sXqpjvEwvVSsXipWLxWrl4rVS8XqpTrGw/RSsXqpWL1Ux/VieqlYvVSsXqpj
PEwv1XG9mA0qWL1Ux3iYXipWLzXc9qbxpT1mOJy44Of8qSJj7VfFQ9y6hRaI
gq/ez7Jyl8Pqq+IyT5eku+jw8vn147SJhrW/Ff9bcnT6oOi4daWxQ6PEcPx8
5oWC4+er/uV7qpg4y9fQp34Oaz+s4+f7lbXLboef+t9pVD02Vr8V11rf4Eqb
ODi4WbxDrx3W/lmcqM24ilHjhdvfX33ilik812H1XvHlROEb1jlcdE+3NUUT
YO23xcsO3s1YIyH+1ntp/GsOqw+LWw2MP/uNw7syHRsxPDHW/lycOUfZ33Md
Hnvxy4v0SbF6svjJte7d3ZLhShOzNT3gsPbz4sBpy65fczhW8YZHO6Zw/Hym
P+v4+cocrzIiJT79bJxbrFRY+38dP9+br5szpMZzl4V7B0f4v/s19Wrx19XZ
sx50uHHNe4nqpsXaL4x31ms0r1M6nPpP/DEfHVbfFo+OMuFfrAz4TmjZN4sc
1v5ix8+3eUOvEIe92vZoUSoTVg/X8fN1vn+rbmbcKcnyE7cd1n5kfCplwhqf
HM5z+HiJsVmx+rl4zgn37Ysdfjvom1/W7I6fz+xfxg1H9MxROgfemDNHsmMO
q7fr+Pnyr1h4J8L/PW8MvtFofPdcWPud8e27J6KMy41Lz5jwPn4ebOYZHV47
93vfbHnxv7IbW29wWPujcccKOe8dc/jQ2/unG+V3/HwmGIlzfW5cu0cBPGVt
wjLfHdZ+asfP5zdxV4JCuGaDcoErHFb/1/HzNdmUe6PDCaP1SukqEm4/b2r/
NR4U++GSxkXx5S0rJj10WL1gXGpXohg/HF7a5eSnScWw9mvjPz1dA1c63DL1
j3a5S2D1hR0/X4beD10lcaZTOc+fdlj7ux0/3/mV9R5F+L/n/8cjPcv1LY3V
I8Y1xp/aO7kMDiwwKSRpWaz94DiB2898edxxr/ub0mxzWP1ifPFJrhVnHC48
/+HU5i7Hz2f2jzt+viVNYvfzCLffp3ypmPjbH4fVO8Ytqk8ekqwC3vHF1cnL
Ye03xxl/bX6yzeHR/r0vVaqE1UfGj0IeNWxRGVdotqr88wj/975J+9Oxf+sk
B/86HCPu6bAZVbF6yrhnovKFvB0+uftn+oLVsfaz40IH+6yuXAPP7p175kWH
1V/Gnwesjvciwv+9n2uYqenPQbWw9r/j7dnPDJ/pcMqLk7umroPVa8Yjr/16
XrAuvjVhy9XdDmu/PC4/LU+TSw6vKfa4Utv64fb7SvWdcfQyzY4MboA7PEuy
KWpDrP31+MTrKUXTNMK5lpXP7O+wetB41uqtXnscfl2j75wanlj78XH9ek8S
tmsSbr+/Df+9+s8bh9WPximiJBsdrRkeGHqmxzyHtX8f39xU4bW/wyXb/r7h
1iL8/3rTeHWnfs1rtsR/Euetdt1h7fcPt99nt0+59vhbhw8carZ1RGusPjXO
ceJs8fkOTxo0NVvGtljnA+BXw//4FmuHq+fcNv+gw+pZ47B8+ZLeiPB/7/Pj
33gSqXMHrPME8IC7zceN7IgvTE/WJ3YnrP41LjF32ruMnfHishXvhDis8wfw
r/LbWx2K8H/zF83f9qtZrytWLxvv+/T0VOduOMPatTs+OazzCvBEv+Sl4/TA
D+ufy7nEYfW1cbUmlQLWR/i/+Zh1Uf8uKt0L63wDHC/2gBT1e+MeW/JFu+uw
etz4/E6viZ8dLtilRf9xfbHOQwi355cW9jz/cYnDn1JNv5+tP1a/GzfL8K9t
mQF428ntdY47rPMTcPrz+c/ddXjEyGe7ewzC6n2H2/NnD8a1dB8/GHsUSJE3
4RCs8xawX9EZwdmH4mj3Ky3b6LD64Ljbkx2pTzh8fN6AmJ7Dsc5nwAWWPJ/S
c0S4PT84s6L3oB8OqyeOP1ZL+TXhKFzvy/lHKx3WeQ5468/KHTc5nNz/X32P
MVj9cTw8ZOBFz7H4RtMC+x85rPMfwu350HKtfTx+OrwqTqsCU8Zj9cpx1EQX
Q1c53G73jJV5JmKdF4GPHYiUvvwknL33zjhnHVbfHM8YUHDGY4dfZnwxtN8U
rPMlwu354LrZW/+Y8j+u7irKqisLozDubkGDEzQEd9fgEiS4BAnBCe7u7gR3
t7JbhXtwd6dxh+Da1P4HZ65R/dTf28rozq17z9l7zVF4/ckf7iUajdVDxwnP
j2uTbQzuOrR8HZ+x9lHgC6O2nD1mnD9f9z0Nx2H10/Hcwg/LdB2PP9xdkuur
sfZX4GaPk25OPHGj9358x6xTCxYbq7eOM8yvkCbYeGil8HHKT8bad4HvV+8x
odEUXOFTzn4PjNVnx+vCL/v01Tjm+iYPx03D2o9h5vM73W7JN38/H3C86fj6
v8zA6rnjfK0iXCw/E0+Lv3X/aWPt08Dvk+Sq8NC4/p6HeXvOxuq/423/Ng0Y
b5yye7Ilyf8x87n9G2a+PhPS55qLb2SqGH/7N38/L6FePC6ffdvkM8ZLL/QY
2Hw+1r4OHOPao689F+A/xyx7EmkhVl8eH5uYvGOKRThH0TMNVxprvweeUurX
K9uNXzyJcKjyEjOf69Fv9M6P1PuvZ6UWS3HAglwFnxlrHwhOsWy5L/Jy3Ltm
s+VTjNWvx9frns20yrh4xImJ8q/E2h+Cl0SLNL3KKhwhYNuQi8bq3eM2Ibkj
Pjfe3/rx835rzHxu34iZr33zLlONxyRN0TTNOqzrXxu98znPU026nn89rnbo
16N7jPW6GPsf3171knHCfr2KtNmIXY7buNfgJ1v6b8Lnc6xYFWMz1j4TXDRP
yqxp/fA/18/+sN64mjtwZua7U2nWXuOmkyONqBmAtf/EzDejd5S2gTh9mTyv
Xhm714lBG73zTqMrrvw7pg/ff9W8xSxj7UvBVT+cu7XeeO3ySSeKhOCm7gIb
jr82cs1aW3Dn+juKXzfWfhV8rnHeHa+N88Z4unbINqznJma+uC1zzDZ+tyVl
ikw7sPax4Ca7Jv9TdCfe1qHy6IPGLue7C6frtjP6DePBqfu8bb/bzOf2t+C7
GZ71HLpno3cerdzJla3i7cXvQj+ujNecS3U30z4cfej5037G2veCO42q8tsh
46N5o5SudwC71xHGeQr33d3hXzzlbt6NH4y1Hwa/fbTql/iHcN1ZLX+cbxzd
HXjCW+ZdmO9vnLzSlHGljpj53D4ZM1/1qLHrH8XXPu78cNvYHT8/ZuYLn7/v
R+PF6561HXUca/8Mjub3x4P5xm2a/ng+20nscqDf/P284ZE/ptYrfQpni1+1
3HFj7avBk5Ls3nfH+Nnuvn5dz+DFoetGjOv8+zzP6LPY7+/VaZOcw9pvg5P1
Sb04+3ncM9PFicHG7vHGBXw1W7V4J4yLXoj6pdFFrH04eNHVfgO6XcLhxuRv
H+6ymS90vbRxq4lrHie5gvcWaXVpibH255j5Sl1qEGI86snUihWu4SJuwauZ
72W0g42v4yoLdgc+NNa+Hbx5aYEC4W/i+DVfZJhg7HKCt3CPuq2XLTU+GyHN
1Fz/M/O5/Ty4cLTpCSvexrP9q4U/a1zFBWPMfMF7Bj/65u/nXRu37t+p112s
fT54z18vn00wTpt07dUU97H782s8MlXaJrkf4LsHL1XeYaz9P7jy8epHzhqv
7hs9pMUjM58L0OK4gwcU7v0Yd8xRMHOUJ2Y+d2DFzJd73cqUT3Hu661nrDK+
E3r87ZmZ7/blJDuN30yaHqnqc6z9QrjRjBjDW77AW0rv7frcuIP+AHtOU7HQ
f1H+wwNfvbwx1Vj7iPDt922arzYuszxt9QKvzXyh152/+fv551VrZhyv+gZH
rV9j2yVj7S/CHRrvK/bC+HD0gdkGvMPuns17nCvuqzXTjCdtWTc77QesfUf4
9c50yQt+xL91uBJ1n3FUFyzBwV1rjrpsnDR1zB5tP5v53H4kM1+GQW8GfMFX
ThS6HfMrnhh6fMa49Ln1f6QLt8nzwiFta20w1j6lTd559Cijrp7aZ9wq78yd
tSJglzMyPlQoVqk/I+Isd/f9/MZY+5fwhEeFN8SKjJ/MfDV3tvHC0OuSUXDt
eX+m2mi86df0MYtFxdrXZOarPmts7Wi4+8eavW8Yu3x9dHw53IH3b4wLrxt0
b2gMrP1OeMHm123mGH9psqHOT7E2eef/N4V+nTRu+UeGc8Vi493xru05ZKx9
UDhzktplbxqP2B0rd8e4uJA7cIAfHxi8eVg8XOnvIgvjx8faH4U39t6YJnMC
HDdTuzgBxi6HkhD/ne36hMPGp8/P6lc/kZnP7ZvCBa/G/twxMZ45+sDDj8aV
3AUGM9+Eon8l+AE3LPKm/gJj7afa5N3H2FXyr4sBxqmfZDhQOhl29+6Mh7+c
XeH35Pj2/Nr57hprnxX+dem/AZ+MV9YYsmR0StzQLUTAseu+Tb/QuH2ETfFz
/GjmcxfNzHxRM00pkxr/4n994Anj/4U+fk5j5gv+Ldw941et4jztlhZrXxZu
8NfQjmPS4eAfijX6IT12OQXjH1NtvpIjA+5/8K9DIcbar4VvHbtR6aRxqb5z
CjbJZOYLva5hvGJQ3OC/f8KRcxxcHj7zJu9+jvZx4b9yF/8paRZ88NrbRMuM
3b2mrDjn7fbTtxhPmJRpaMVsWPu78H/T/4nYNDuuVbrOi0fGkd2LKBxU4VCX
CD/jJK+GNp1orH1fZr73764vM760bPPR3L/g8aE/j4xLrvmp2q+5Nnn3m+bX
u1nknLH2g+FIjetufWzcInq81b3zYHdcJS/+N87wrJOMf9pSPGmqfFj7xPC4
nX6z8uTHj9p3GLHTeH7oce8CuEbXW1HOG2/4ce6rlgXNfO4AupkvQ/zufQrh
bicOtYhaGLvnjsYXz5b4X6oiuMCQ9ydWG2tfGZ43smPNXcaf8mQuUa3YJu++
mVvvYdy80LwdfxTHO+/UXffCWPvNcMZHh3NEK4mHzRyeYrpxARcMwA/nfvhn
jXHFX/1HFyyNtQ/NzFctS4zqZXCsj7feXjZ2r1PK4q7h6vd6aXxybfzWA8th
7U/D+TePuDvdeHqTkmfSVTDzuQAh/tAy4LdCFTd59/1+j9ep9H5j7VvDOxLf
3n3FONXueRv/rITdPUbjoQcS5BpUGd/sduTH2FWw9rPhCr1LLUhfFS/P+HHc
RmO3HqAajpmtc+wDxu3OZ/lYu7qZzx2AxsevzO/brgb+eXT9P98a34wZ+g+8
ybsvOW3C0Qexa+GXhUeen2Os/W+4fslP9TYZBz4OKFf8N+x+7hunfJl1/291
cN/5t/1uGmtfHL6x5Pe874xL1EiYbng9M1/o8av6eGmdUYv/MY4YofSkzL+b
+dx+OTNf1KB4JRrgA36dvxw27qMDxMwXfGfALeOxrRa079Rok3c/Vfvo8It2
iZ4Mb4xr/HDsUoIm2F0vNg5IWaZhlqY40cFPFQONtb8O9z7W5eAR4wt9sgX9
3hyP/Rx6IdnMN2hhgc4t8NzsDTJ+Nta+OzNf7uPLEv6Bm10bNXXhN3+/v+v+
HLXC+//3OWGQccZJQeHLtsbaj4fHTM8+pEEb/KDU3U73jOeGvh5si6tVaPj8
s/G6/xJdG/Mn1j49M9/70U0WGXdZVqbKz39hlw8yPr/ad6Rse5yvXteQk8ba
v4f/aXSv8H3jD9EWZe7eEbvriZ02efejm8ZJsmqs8faQ4zOSdsba14fT7yz7
Q84ueEj7L5G2GudzB1jx/S7dhp8yLv9jjm5Nu2Ht98Nr0y/+r/vfOMaJhjcj
dMduHZ1x57MnmifrgY8PHlN9ubH2AeK8I78e32o8NU/wtl97mfnchVj8ruDP
xZv1xvXu3Mv25Ju/30fX/kC87WGjtRH74hQzk8yZZOyOE/bDg+eOTb7C+HrF
ctHy9sfaN4jLVQsZVWkAXvqhW4/zxu5600AcPdyDN0+M265dfLvPIDOf++KI
j276odVk4+xNTtb6cYiZLzQ3bTylZfnTeYfi53HD7dr1zd/v+2ufIa6buHup
C8b+u37O2Wo4duusjJMfWLKh7wjcu1vjedFGYu0/xNd6nUqVehQulnFczLXG
z0O/Xo3Gi7OGH7fbOPz5kN7Vx5j53L5EM9+VnB9ajcX7Rj2499LYve4eZ+ab
0KRt9PF4dOGkdWcYa78iflZi/Lm1xtUel99baCJ21yO++fv+Bb8XW8rWmIQT
zO+e+6qx9jHinksebv7P+Fz1pQsHTcGjQ3O1U3HROsnSzjSeE/50nAzTsPY3
4nBRK04sPB038Qvf/4CxW4czA+/19fh81Th9q18etZuJte8Rj2q37K/Bs/C9
JE1/jzPbzDc79D+4SsozFzPMwWv+HX9gk7H2Q5r5jkWo+K9xpz5b89WZi9O5
H/ybvH0ZZwfmCvxrHs6T/dGSd8baJ4ln52qWIe4C/O5qsgRzjd3x2IW48f8m
TNlsvHVixUElFmHtn8Rpp28LV3cxHlSq59NbxnncgX4zX/nHHd8bl/1vWaMR
S7H2VZr53iW/Otc42rIzh7Isx26dhnHH1b9WLrkCH60bsdBRY+233OTtK8nd
qFfw/4wnR8u9ovMqXNYFrfGb2Ct+Grka1wlpljjRGqx9mHjLjrPTs67FydpP
HBpkfMStT8YDu0SKdMz4aqrtLxqsx1q3gMukz9O1ywa8+Pjjpl+MdXwDRz3b
/EaiTbj14BTHFhlr3+Ymb//L4RGTqvmMs+apVLScH74amssznlRwx9aG/vjp
7V6r7xtrPyf+7eGTrF+NN89YkXRcIHbX8YNw0rkpZy827lnx3IicPqx9nvhK
1cpRywfjIh8ivT5l/LRf6IFRvPBr7+4PjL+uydOyx5ZN3j4d7f/ErTat/N84
4z2NW5xMtg33cBfScJaW52v+sh2PjDu5xDZj7QvFTxJF2XnauMquHeua7cTu
9YLxpv15f+65C8fr9jRFpN1mPrdfFHfv1XJu8j34TIZUY1YYj1zhFtwwX9Yp
MbYbzzpX+V2lfZu8/UTaR4q/XN7Zq/l+3GhUn9ZPjd113gN49/hndyP9i9MW
XnVmsrH2l+IRJX6ss9L4zqPzpfMdwrM6hn5g4UovquypfBivmhdl0wVj7Ts1
8y3pm+uZcYfq+VL3O7rJ29+Uxj2gxKd/W71ginGu8H+MT30caz8qnhnlYuz8
J/CbzVM+7jZ2P39P4oa+qP0uGof8sevP1qew9qni1O3yP+x3Gg9I8vx89DNm
PncBaZO3v+p2ilb105zFpf/9sfw6Y+1fxSuPTt2/xzhKn6r+Nc5jdx3QuP3A
3XnbXMCHs/VL98pY+1rxL7leLI5xCU+8unrSTOPSbsEKfnUrdfz1xrUnXvxS
+IqZzx3g2OTt+wqeVm1gzav4h1LROlwzPhS6/u0a7l++/5NXxpdf5r88+DrW
Plhc6t2ahrOMFy5t9WvGm9h9PBtHXn3pYJFb+I+604L+Ndb+WHywYfSC140z
R9uTsf1tM1/o67Jv/r4fbULsgsuH3MGPg19MjXsXa98srrWjdaJM9/DGv9JE
8DPW3jmcpMv0IQeNu6eq3rnuA6z9tPhSur3P2z/EhY73v/be+HFo3vkRnn/m
ZZN4j/HnQWurzDPWPttN3v64liPSHvUz3pX7ckjJp/hvF5TFPxWsUaTeMzz8
dvQst421/xY/ejBg1QfjSjMKzhz5An9KGnoSCG/4Z90P843jVGwTOdt/Zj63
Lxd3q3pleKlX+NT76d2OffP3/XrDQx/nvMYFv8Z4ddt4xpq9N7u8wdqviz9t
LNRi1FvcoPF/1RO/w+45mfHOFm1PZHuPU8dNt91nrH28eFiimcWPG/9vZ43s
jT6a+ULzsMYV9+9b2/XTJm8f4YquA+d8Ndb+Xhy716vkSb7gvzKsj7bE+Ef3
wY1PZkk/Otg457krPcqH2+xZ+37x9Ms13zYKj/8bGfPOA+PQtyndI+Dfxw9q
FS4i9hUqXHv8N3/fz6j9wDhViQ2nlxj3e9R21y+RcU53YRLffH61VIUouOS8
mTnPGGufMF6+ONbGh8aRqu+f1zMadq9/o5v5fivy44Rv/r6f8t9wr2OmiIG1
fxj/HKXduFwx8fjN6ftsN3bXcWLhl0GzPpwxrvlHrfvNY2PtK8aBfx5o2ysO
TpxkcN3Icc18oesrvvn7fs6+Kd6cSxEPXzywYe9KY+03xiWOZii3w3he72u5
qyTANdy/wDjiwNp+LRLiFtliL3pmrH3I+MAvQ9JGSYwzXS0Sd+o3f99PejF0
XXESPPbWxomrjB9OaNc//w9Y+5NxjWnXP1dJiteXnP3oorF7PJkMJyofp/1z
464vD/zePznWvuXN3j7WC2+LXppqXGDpmwNpUmJ3XNR47qq/KhZIhT/WyZh/
r7H2M+NmDecEXjLeEfW3pW1S465uwQHOGPtghgFpNnv7aYcGD0kQMy3WPmf8
YPvbKWnT4Qp/bRq03jj023Oh9Hhd50zh9xnHSnXjac0MWPufcZd0dTq1zbjZ
28974licxq+Nh4auO82E850ZejXmT3jaoGKHZxlrXzT+MHxz5Q3G9XO3L1Q0
C3Zfn423F7gZXCvrZm+fccrbc1ZcN9Z+aTzkQdzMb4xvTj+YeGh27I4z5MDl
/yk+Y7bxsgrvhmb6GWsfNY5RtUOkYjk3s3/8faaXB41Tugfr+PiXf7reMM6x
pk6zDrk2h9lfjaduPHRjaG78otGwY/Hy4NDb7HON67V4X+2nvDgwjl9R/292
v7uefd93jVMkyrztkHGfnTdX18uPc7gL3vj6vrrZOhbAxbvGS/bRWPux8dKe
w2fHL4QjZCgxcr6x+5+3sJkvi3/UgG923zOfFyu5/2yH16WKYO3Txtkv3+pe
vygeO3JuyzvG7nF7Mfx8XPzbH42rFzp8clRxrP3b2L94yVoLjBM+el8ie0kz
X+jxZ+PezzvuLF1qcwmdQytW8vzczOuPG2tfNy62eN7Pd43/qVYvZbcy2OXQ
jcP/dmTu6LK4WbgRY5KUw9rvjfdF/hgjR3mcYbP/u2Dj86Hr1irg0UFZep8w
vt/yf60bVzTzuX3gZr4/69/r9itemzjB2XCVNpdwj/VeFCvZ1B0oxAlSjKzz
Q2Xc+UDJMkuNtT8cnzsSsCfEOF/vTpsqVMXu56DxnAG3czWpht9nnZ/6kbH2
jeMmvyRcGL4G3nblyPgJxp1Dj+fUNPPdKhVnmfHgCR8/5qqFtZ/czDe1c7+K
tTeXcHsDXhYrWa5k1nZnjd11yd/wmnILHj4yjvGy/oVedbD2meNOb4/Wn2h8
bMnI8inr4cGh65qM86z6tD93fTylTqD/DmPtPzfzNciW75xx3ah30rVsgKO7
/0Ob+WI1WNK7IU4enHBylEZY+9LxoO2j4qdqjK+3K/11lbH7uGqCy3YOGrjT
eEnKLh2qNjXzuYVrOFq6u09aNsNtji24/Nw4uTuwYuY7nahR1BY426Bjv04z
1j52M9/wModWGz/L9TmowB/YHec3rlOga8FqrbD//7Jlumys/e042YOFy18Y
95reYNqANmY+91/w1TnHE003LlphdIR0f24ukSf0P/993/eOF1f5MqRgOxzu
fVDnfcZ+fUNvTOLWX7K/uGy8d/Xda23bY+2Hx1k3Nmw6sAMe3Shx1VgdsVvv
bfy0+Zij6TrhqnHKbtlgrH3yeHPC4CL7jePv7JqldhczX+jjDeOe++6t+rMr
Pttl0cw3xto/b+brmSRp7L/x7PQnIs8xdsfNuuOvmcuN2Gjc5OyXbsV6YO2r
x3sudXtVuydONzLHrRvGZ0Ov//bCI8ctbvHW+G7BRjWG9Tbzuf32Zr7iJ0/M
MV79cMz2n/rixu4AtJnv+dfixfvhjnODsx821j58fGbRz+tuGuepdn9OxwHY
rQc2nlW7cYrhA/Hbr0miJxhk5nP783GjyONGZx6Mt2wq1zPAuKNbmGXmCwp5
e9h4YMu/79QfirVv38zX9kGrTsNwmcRLan8ydq9Dh+NVyZOeSTACRztwctcC
Y+3nxx2OlC8daHykV7hfyowy87kF3DjXgO4bfx+NJ2XNOf+usfb5m/lyLv3x
s/FvVxrHGjMWR3V/gM18N0+NW2icdMK4PjnGY+3/xwOmhv9YZgK+WmLL/RPG
br3oRFy63C9/3jNe9OJB3b8nmflcLwBHedvk/JjJuNWSpPt+mGLmcwfszHwr
x5f7eSrOUqdCni3G6guY+Rps9Ts5jc/DJ1F6LGoyHbvnTsa1Yz1K230G3uxb
GjfCTKweAf5he7JJSWfhHu1O919mnMX98MSXO1X8ssW4cMoIjyvOMfO5foGZ
L23P9k3/wV+O/tLgsfGm0Ovsc818p5ddijAP7x7Y9N+Jxuod4MzDz1Rcbjwy
14T8eRZgt57Q+HH+iEG/LsSV/7d16Tlj9RHwxvu5Mj4xjjv9UYI+i818P4T+
D2zmm9Ns6iTj0+WTD061FKunYOarMjF83mV45ruKz3Yau6+Ty/Hnz9s6nTdu
tLpn4z9WYPUX8K4Nj6/2WYnTNFp+OOoqM1/o633j4c1TVPlxNb4d+2yhNcbq
NZj5ElYK2WW8ckfEldXW4obuwoaZb1+vzK3W4fZdcid5aay+Az7VY8WMaBtw
rvTNh0031vorPCPzuUhrjV+fmfiy4CYzn3tdhhtcitSt+mYcPGJ7syvG7aOH
nkgy843Lc/Olcf+CT44N9MfqR5j5irWoPsO41MMUxdIH8v3a/eMar3g2aVuh
IBxlbqU1+43Vm8B/LdqR7arxoaq9k7ULxv1DHz8b56z9dPagEDzh64qRsbdg
9SnMfJFSRcuwFdfadO71RuPI7geDmS+wco8DxklaRv7jt+1YPQt+b/Vr2+d2
ux34cqK8p94au/UMO3HJ5KtqxdmFF+xvUfIfY/UvcKQj53duMm7Za/L64ntw
EncgGB/sHyVnnb38Hv4p686Ut4zVy8Djc+ab98740eWnY4bvx+5c9AFc82bL
mHONN45P9T7zv1h9DZ4nJJ46pXeJg/jvElXaHDH+yb0oxBfL7rp3y7jgiz5n
Ox3G6nHg+W+e1RlxhOctnxavKpPwKN4QelzFuMXKH/dmOYZ3/nZhU6Cx7lXz
fClTg6q5jxoPixI1TYMT2F0fNH4Ys9/Czifxr758Ez6f5PmZeh94/bbVcRKd
xrHb/fFpofHO0HVuZ3DXThf7BZ3h+eDJFFPblT2L1QfBBdJGe9TgHJ5+dNeF
e+d43un2ypw3z1NP5f/9i/HvA5+XH3sBqyfC89wdw1odWGT8Y67UAT9fwu5f
X+Oh+aflK3eZ59W3blVNf8pY/RFc4f7uJfeNl0/rN7n7VZ7P/+4umOFYc17E
H2fcrvyar0mvY/VKeB9xonKaQTlv4J/fXeyw1dgdb7+Jp32u9vTUTfO+ZlW0
K01vYfVNcP0N/Rv1+N9m7/1TUMMClSLexu3cAlacsvnaQ8nu4L6xW/uWf/P3
93PqoeCbCS4X3GZcYse0TJXubfbeV7pz+cbL9kZf0ew+jthlz7QnxuqnbPbe
7/7Zo2DiSA/xv+leRphs3Mf9A2/23n/nyNxm6ArjcWfSdMn7GKu3stk7H/Di
4vQXlZ7gGiOqXz9vHNE94MCBY/c2ffrN389LJCo4oGrfZ1h9Ftyn2H9HJ3/z
9/MkFx6s3fLjC+yOXxkXf5a2aL6Xm73zOfP+uZxlt7F6LjjCohqrL3zz9/NN
zavGmNXqFU7kDirj/bUGJu33Gmf8WjBK9DebvfNj6r/gsZHWj0j9Fj/Y2Obv
td/8/fye28P0DlcPvPJqt/G6FjNuVX+/2TtvqV4MTtg2ZsvWH3DXRPtq/PfN
38+/ZnALCvH5ZIVPRv+E8+//b/sMY/VlNnvni/853LbEOuMPPdPlKPwFrwv9
c/TN3vny/jPX1fiKt2ep+c9VY/Vo/Lzz8hly7k/xynjI5YHRB4fH7vVgBD/v
PsH9G69GzzSuMH59zwwRsfo1eO2U9O8KR/LjfkiJq3cOGG8Pva4RGXcuW6v1
tW/+fh/m+POYv/0VBat3g/O9GXRmcFQ8dXHh3XGi+Xn3kdz6HOP3KzaUzhgd
1/vtz182G6uP4+fdF9v2+7WN/xqnjDJrfp2YOPT2/o1v/n7fbnDM2Knbx8I3
gvbHem+sng4ut63I+Lhx/Lz7l0v/fN1nrnE9dyEWx+jU7uNm47YpMjwoEc/P
ux+r/g4+lmb2n3Xj4+xHa9X73zd/v4/sHl8lwFNOHTj/3vjFgMH7RiTE6vX4
effD6w57U26eccAvG/NkTYzbhh4nNE6eP6N/ySR+3r6A3reuLTpqrL4Pvn6v
drrbxsWmxY7XJamft7/CXe82XjJ7yKSRyXD48kUHJEqO1QPy8/aTtKm86UvW
FHj/23aPg4zdus2UONvn6+2PfbO3z2bV7AYNU2H1g/Cz9XEud/kRV2v4779f
jMO7B7J+3r4e/2bFfk2cBieI/Tb/YmP1hnCvBO2DfN/8fR/Sue0Zl5VLh93X
K+Oie+dkbJQe/9P5t4QPjNUn8vP2RYXrcXDqV+Om6YYOHpcRJ3D/x8B7f3oX
fsk3f9+flf7Mpmc5f8LqGeHRFzN1Lp8Z3xt+o/FpY3f9KIuft0+s6tg61x4Y
rykQ90iPrFj9Ixy/2LAq4407PyhWOHl2P2/fmlsHZXz26eaQX3LgvP+0X7nN
WL0kPHvhzcxnvvn7/rl3Vf5J0jwnXhO6ft64Sa14M3v+grd+OTgsUi4/b9+e
+ko4XaQSkVPkxoM2vnu5wtg9J8qD7wZ06LbduFyLn5pXzuvn7RtUjwmvbjP3
ZvN8OHqiusefGm8NfRybH3dMdrh65AJ+3j7Fo/uGFZtirH4TznP4/baVxpN7
+q3JVwiXdS/48dt+mbNXKezn7Yusk+VWsovG6j3hLT/Xm/PMOPnleKP6FcVu
XUExPPDG8GhTv/n7fsxr40q8SV0cqw+Fy0zx75G/BF5cvOMfe4zruAv8OFrZ
/92++M3f94G2fj73VOtSWD0pfOR1/Nr9S+Osiw+XjFEGh/6ZmG48aUXJXWnK
4me1P6xf983f96OqP4V/+71Tzr3GfpGzpKpZHrd2C/px0pjz57WpgHsG1Rv7
yli9Knx165GYMX/18/bJFvlzxPuZxk9Dj29Uwos6fuy93vhr8oA2RSpj9a1w
qzRZ79esgvce+d/Za8buOl1VP2//bpZT9eu+Nh41IEHZIdWwelj4ydCRe2cZ
V/ml1OaMNfDX0O0qxpvzBeYuWhPHu9UpzcFv/r6fWP0s3OPe7YXXjc9MnT+h
fW0cWhN5a1x4dsK4Q3/Ds8sd/RS3DlZvC3+pVLp/prq48duP7fyM47kPPj9v
3/PuT50fHTROuyrrxbr1sfpceOT6Bb93+B3fafB7hQ/Gs0JfLzTAlZsdOxCv
IV4Va1TAPGP1vHDcBJ/z+X+z1wvbHpi+VGPsjnsbn96TbWm9Jjh35zuTbxur
/4Vndm+Q4KPxm7SJwo1qhleFrt9ojhv9NHrQfOOQ06U7ZmuB1QvzY3/5xaCn
pVriAcO7XDlm7H7n/YFvj7nb6I5xmQILK3Vt5RemL4ZXFk18eFRrHPXBMV/i
NjjkL/eA0nP7p2UKZW+LD8/5nCnYWD0yM9/CriuOf7PXE6uSfXqjdri0O5CE
X9dclLjbX7j2lwYRw7XH6pfh4IgnhibpgJNuHN1libE7jtQR9w/48iLY+Epz
3/Xyncx8rneGS7XJ0axxZ7ww4b2qD41ru4UjZr5kjY6F6+rn9Qb+2Jd463hj
9dHwoUNjii41ztyzbNZcf2O3rs94Qr/g1RW64yeZu806Y6yeGq718/2kj4w3
XVoUpVdPM58LiuAkN5KMnGDcfdyJv1P0NvO5BydmvsnlXufqgwsV/3pru/Hj
0I/nvma+Mn+3PGv8+VmOmi36YfXacMvXi0/26o93L2q0I/IA7F6XGf+04mSJ
lAPxiNpjc6wyVt8NP6ofbv0O40qRQ/6pMtjMF3p94Zu/9z02xsiZsuUQHCfo
fvTnxurB4b+3Nh4TZRg+1faHXlON3XOd4bhgx3HvVhnPTF7+bv4RWP04/Cn1
ltZVR+KGR/7+7ZJxHPeHDO88+eDMc+PUA5bs7j/azOd6c2a+oUnLTDP+X85T
v6Qdi2dsDl1gZ+bLV2FTgXF4xc1wC/Yaq0+HY9/rnvqycfupOWO3nYDd4xzj
k7OWjh8wEf9SrknfmJPMfK5nh6dXOv0x7WT86s24B+uNV4Qer5ti5vsUvt0+
Y9/KLfVqTcXq35n51v9yoe003K/Bw32vjd3v8On4VtOm5WPNwKViJcs721i9
PLw8/gT/DcaRt1dYXHSWmc9tCMbt9mxNV3s2PtipR7wbxurrmfm6P5r0xnh8
2mUDhv6DdYDSzJcp+dfZxjVPn36caR5Wjw8HXajYodh8nHh4hIaHjN3XjQW4
75iel28YX8qf62CHhVj9Plyi6PJfhy3C8+83LRB/sZnPLUjCEZ+eCfppCW4x
Z8Iyf2P1/sx8CyJmOmycqcq2hPWXYXcdx3hczdzTOi7HDz8/GvzRWH1AXCNi
8wgJVuING5I/n2/s1iOtwokCJnYOMO7W/NcmpVeb+dyDS3yh9fZr9dfgAgl7
Hblj/DB0Xf1aM1/SJ1U+GX/cu7zw6HVY/UEz36EUWxYY7+hxdmX2DVh5QD5P
M/arlKXMRjwsc6QfThhr3Qh+kKP3zLvGFS/lHt5tM/7oHk/idddXRB7jh2ON
a/5fEn+sviHuOvlctxwB+ESxSc1DjN1zuEAzX5nIt04YT3u2/XjjIKweIv7w
Kk+Nv33490VPioUPxu76vvH25S22/xCCU9VOuXapsfqJeEj9ydm3GN+MVDl5
xa1mvtB1qsYVYuyc02QbXhbYe9QjY/UWzXxbn0aLsAP/2XblmwnGLm+1Ex/v
kKrnMuOfk5//I/curD4jnpq6yp2Ku/HLw5FPnzVeFvr1eQ+ud7JP7cfGgf3z
luq9l+9f6jnilENX7Zpo3Cdnyw0p92P9bsc38l7ImecALn5zcqqdxuo/4qV3
o8w/Zxxx6s6xLQ9id73MuO2sfLH6HMIHyj57H+Wwmc8FCXD2Sn/0SXUEj32T
qu1q4+LuwLeZ7+OU+zuP8v27+soq56oew+pL4oB1u+r+cRwnbNC37Atjl184
gXs3fb436kl8IebqzdOM1aPExeKnzrPGeO62C2kKnjbzuQ06OPyeqouqncHN
OkWdeNlY/Up+L+3/u1/cl8YZ0ub/POAcdo/bz+Mxmdb0n258/9Qff6W7gNW7
xNUuXHxU8CJeN2zqxX3G7vjzJZxgTLQGV4y75N9d4c/LZj53IRafK1Lg34FX
+L2a7/7zgFhX8f3QdRTG/zxplT/9Nfx+duoMG43V08RNF0xbut94W+VqU2rf
wG49sHH6mnsStLuJh3zuF+7tTX7vq7+J70V4OSj2/3D5DWs6zjF+H5pru43X
+Kd5ttE4RvNLV4rdwep14s6tqzf+7S4+liB65Zt3eT7ifg7ew3mTDjj81njK
3gLBw+5j9T3xu4NrC/1jXK9H658yP8Tu16/x1r6XVxR/hFNknj79sLF6oDw/
GpQjRpJbxtcv7onY6QmeEnpd0rjc9YLDhj/FS8a+7JLgGVY/FEef3OZl5ue4
TbG0NwKM3fq6F/ho6RnNjrzg+Vr2Z9Wr/f4SqzeKJ7/ae6zTf/j5wgFbPxkv
Cc2JvMJ1lv9XNOFr7F9rXdaFxuqT4uT1060JNO4V6cqsMm95/ug+royvRa+Z
rME7XDQwRtR7xuqZ4sVbBo78bBy+baHuYz5g9/roo3me2mH964XG+5K1/V+O
T1j9U57HZk19tWXZz3j04Rk1TxoXdRdU8LMTMU/dM67af9+Ov79i9VL9PauX
itVLxeql+nvPn9VLxeqlYvVSsXqpWL1UrF4qVi8Vq5eK1UvF6qX6e8/f1UvF
6qVi9VKxeqlYvVSsXipWLxWrl4rVS8Xqpfp77x/US8XqpWL1UrF6qVi9VKxe
KlYvFauXitVLxeql+nvvW9RLxeqlYvVSsXqpWL1UrF4qVi8Vq5eK1UvF6qX6
e++b1EvF6qVi9VKxeqlYvVSsXipWLxWrl4rVS8XqpZr5XC/V33u/pl4qVi8V
q5eK1UvF6qVi9VKxeqlYvVSsXipWLxWrl4rVS/X33jeql4rVS8XqpWL1UrF6
qVi9VKxeKlYvFauXitVLxeql+nvvW9VLxeqlYvVSsXqpWL1UrF4qVi8Vq5eK
1UvF6qWa+VwvFauXitVL9ffeR6uXitVLxeqlYvVSsXqpWL1UrF4qVi8Vq5eK
1UvF6qX6e+/f1UvF6qVi9VKxeqlYvVSsXipWLxWrl4rVS8XqpWL1UrF6qf7e
eQT1UrF6qVi9VKxeKlYvFauXitVLxeqlYvVSsXqpWL1UrF6qv3ceQ71UrF4q
Vi8Vq5eK1UvF6qVi9VKxeqlYvVSsXqqZz/VSsXqp/t75FPVSsXqpWL1UrF4q
Vi8Vq5eK1UvF6qVi9VKxeqlmPtdLxeqlYvVSzXyul+rvnd9RLxWrl4rVS8Xq
pWL1UrF6qVi9VKxeKlYvFauXauZzC+zMfK6XitVLxeqlmvlcL9XfO++kXipW
LxWrl4rVS8XqpWL1UrF6qVi9VKxeKlYv1cznLgCb+VwvFauXitVLNfO5Xqq/
dz5MvVSsXipWLxWrl4rVS8UFXC8Vq5eK1UvF6qVi9VLNfO7BAFYvFauXauZz
vVQzn+ulYvVSsfs71t7fO2+nXipWLxWrl4rVS8XqpWL1UrF6qVi9VKxeKlYv
FauXauZzvVQzn+ulYvVSsXqpZj7XS8Xqpfp75xfVS8XqpWL1UrF6qVi9VKxe
KlYvFauXitVLxeqlmvlcLxWrl4rVSzXzuV4qVi8Vq5eK1UvF6qVi9VL9vfOh
6qVi9VKxeqlYvVSsXipWLxWrl4rVS8XqpWL1UrF6qVi9VKxeKlYvFauXitVL
xeql+nvnbdVLxeqlYvVSsXqpWL1UrF4qVi8Vq5eK1UvF6qVi9VKxeqlYvVSs
XipWL9XM5xYWYPVSsXqpZj7XSzXzuV4qVi8Vq5dq5nO9VKxeKlYv1d87P61e
KlYvFauXitVLxeqlYvVSsXqpWL1UrF4qVi8Vq5eK1Us187leKlYvFauXitVL
xeqlYvVSsXqpWL1Uf++8unqpWL1UrF4qVi8Vq5eK1UvF6qVi9VKxeqlYvVSs
XipWLxWrl4rVS8XqpZr5XC/V3zvvr14qVi8Vq5eK1UvF6qVi9VKxeqlYvVSs
XipWLxWrl4qVa8PqpWL1Us187no3Vi8Vq5dq5nM/B818rpfq792vUC8Vq5eK
1UvF6qVi9VKxeqlYvVSsXipWLxWrl2rmcwuCsXqpWL1UM587gGXmc71UrF4q
1ntJM5/rpWL1UrF6qVi9VKxeKlYvFauXitVLNfO5BSv+3n0Z9VKxeqlYvVSs
XipWLxWrl4rVS8XqpWL1UrF6qVi9VKxeKlYvFauXauZzF1SweqlYvVQzn+ul
mvlcL9Xfu5+kXipWLxWrl4rVS8XqpWL1UrF6qVi9VKxeKlYv1czneqlYvVSs
XqqZz/VSzXyul4rVS8XqpZr5XC8Vq5eK1Uv19+6DqZeK1UvF6qVi9VKxeqlY
vVSsXipWLxWrl4rVS8XqpWL1Us18rpeK1UvF6qVi9VKxeqlYvVSsXipWL9XM
53qpWL1UrF6qmc9deDbzuV4qVi/V37vfp14qVi8Vq5eK1UvF6qVi9VKxeqlY
vVSsXipWLxWrl4rVSzXzuQOjZj7XS8XqpWL1Us18rpeK1UvFureP1UvF6qVi
9VKxeqlYvVQzn1sIhdVLxeqlmvlcL9XM53qpWL1Uf+++p3qpWL1UrF4qVi8V
q5eK1UvF6qVi9VKxeqlYvVSsXipWL9XM53qpZj7XS8XqpWL1Us18rpca4Fm9
VKxeKlYvFauXitVLxeqlBnj3c9VLxeqlYvVSsXqpWL1UrF4qVi8Vq5eK1UvF
6qVi9VKxeqlYvVSsXipWLxWrl2rmc71UrF4qVi/VzOcWjJr5XC8Vq5eK1Us1
87leaoB3n1q9VKxeKlYvFauXitVLxeqlYvVSsXqpWL1UrF6qmc8taDDzuV4q
Vi8Vq5dq5nO9VKxeKlYvFauXitVLxeqlYvVSsXqpZj4XYMDqpWL1Us187oC7
mc/1UgO8+/LqpWL1UrF6qVi9VKxeKlYvFauXitVLxeqlYvVSzXxugR1WLxWr
l2rmc71UM5/rpWL1UrF6qWY+10vF6qVi9VKxeqlYvdQAb3+BAnVYvVSsXipW
LxWrl4rVS8XqpWL1UrF6qVi9VDOf66Vi9VKxeqlYvVSsXipWLxWrl4rVS8Xq
pWL1UrF6qWY+10vF6qVi9VLNfO7CZIC3j0K9VKxeKlYvFauXitVLxeqlYvVS
sXqpWL1UrF4qVi/VzOcWImP1UrF6qWY+d+DMzOd6qVi9VKxeqpnP9VKxeqlY
vVSsXipWLzXA2xeiXipWLxWrl4rVS8XqpWL1UrF6qVi9VKxeKlYv1czneqlY
vVSsXipWLxWrl4rVS8XqpWL1Us187g8pVi81wNvPol4qVi8Vq5eK1UvF6qVi
9VKxeqlYvVSsXipWLxWrl4rVS8XqpZr5XC8Vq5eK1Us187leqpnP9VKxeqlY
vVQzn+ulYvVSsXqpWL3UAPbtuF4qVi8Vq5eK1UvF6qVi9VKxeqlYvVSsXipW
LxWrl2rmc71UrF4qVi8Vq5eK1UvF6qVi9VKxeqlmPtdLDfD2GamXitVLxeql
YvVSsXqpWL1UrF4qVi8Vq5eK1UvF6qVi9VKxeqlYvVQzn1vgjtVLxeqlmvnc
AVkzn+ulYvVSsXqpZj7XS8XqpWL1UgO8/VPqpWL1UrF6qVi9VKxeKlYvFauX
itVLxeqlYvVSsXqpWL1UM5/rpWL1UrF6qVi9VKxeKlYvFauXitVLNfO5F1tY
vVSsXqqZz/VSzXyul4rVSw3w9ompl4rVS8XqpWL1UrF6qVi9VKxeKlYvFauX
itVLxeqlYvVSzXyul2rmc71UrF4qVi/VzOd6qVi9VKxeaoC3v029VKxeKlYv
FauXitVLxeqlYvVSsXqpWL1UrF4qVi8Vq5dq5nO9VKxeKlYvFauXitVLxeql
YvVSsXqpZj7XS8XqpWL1Us18biFFgLdvT71UrF4qVi8Vq5eK1UvF6qVi9VKx
eqlYvVSsXipWL9XM54ITWL1UrF6qmc8d6DfzuV4qVi8Vq5dq5nO9VKxeKlYv
FauXitVLxeqlBnj7EtVLxeqlYvVSsXqpWL1UrF4qVi8Vq5eK1UvF6qVi9VKx
eqlYvVSsXipWLxWrl4rVSzXzuYOqWL3UAG8fpXqpWL1UrF4qVi8Vq5eK1UvF
6qVi9VKxeqlYvVSsXipWLxWrl2rmc71UrF4qVi/VzOd6qQHefk/1UrF6qVi9
VKxeKlYvFauXitVLxeqlYvVSsXqpWL1UM5/rpWL1UrF6qWY+10s187leKlYv
FauXauZzvVSsXipWLzXA27eqXipWLxWrl4rVS8XqpWL1UrF6qVi9VKxeKlYv
FauXitVLNfO5XipWLxWrl4rVS8XqpWL1UrF6qVi91ABv3616qVi9VKxeKlYv
FauXitVLxeqlYvVSsXqpWL1UrF4qVi8Vq5eK1UvF6qWa+dyCUaxeKlYvNcDb
J6xeKlYvFauXitVLxeqlYvVSsXqpWL1UrF4qVi8Vq5eK1Us187kFDVi9VKxe
qpnP9VLNfK6XitVLDfD2NauXitVLxeqlYn0uYvVSsXqpWL1UrF4qVi8Vq5eK
1UvF6qWa+Vwv1czneqkB3j5r9VKxeqlYvVSsXipWLxWrl4rVS8XqpWL1UrF6
qWY+10vF6qUGePu91UvF6qVi9VKxeqlYvVSsXipWLxWrl4rVS8XqpWL1UrF6
qQHevnP1UrF6qVi9VKxeKlYvFauXitVLxeqlYvVSsXqpgZ7VS8XqpWL1UrF6
qVi9VKxeaqC3P169VKxeKlYvFauXitVLxeqlYvVSsXqpWL1UrF6qmc/1UrF6
qVi9VKxeKlYvFauXitVLxeqlmvncgTOsXipWL9XM53qpZj7XSw30+gDqpWL1
UrF6qVi9VKxeKlYvFauXitVLxeqlYvVSzXyul4rVS8XqpZr5XC/VzOd6qVi9
VKxeqpnP9VKxeqlYvVSsXipWLxWrl4rVS8XqpQZ6vQj1UrF6qVi9VKxeKlYv
FauXitVLxeqlYvVSsXqpWL1UrF4qVi8Vq5eK1Us187leKlYvFauXauZzFxjM
fK6XitVLxeqlmvlcLxWrl4rVS8XqpWL1UrF6qVi9VKxeqpnPLSjE6qVi9VLN
fO4FsJnP9VKxeqlYvdRAr4+iXipWLxWrl4rVS8XqpWL1UrF6qVi9VKxeKlYv
FauXauZzvVQzn+ulYvVSsXqpZj7XS8XqpWL1UrF6qVi9VKxeKlYvFauXauZz
B2SxeqlYvVQzn+ulmvlcLxWrl4rVSzXzuV4qVi8Vq5eK1UvF6qVi9VKxeqlY
vVQzn+ulYvVSsXqpZj7XSzXzuV4qVi8Vq5dq5nO9VKxeKlYvFauXitVLxeql
YvVSsXqpZj7XS8XqpWL1Us18bmGQmc/1UrF6qVi9VDOf66Vi9VKxeqlYvVSs
XipWL5XPC/VSsXqpWL1UrF4qVi8Vq5eK1UvF6qVi9VKxeqlYvVSsXipWLxWr
l4rVS8XqpWL1Us18bqEqVi8Vq5dq5nMHVsx8rpeK1UvF6qWa+VwvFauXitVL
xeqlYvVSsXqpWL1UrF6qmc8tpMDqpWL1Us18rpdq5nO9VKxeKlYv1czneqlY
vVSsXipWLxWrl4rVS8XqpWL1Us187kA/Vi8Vq5dq5nO9VDOf66Vi9VKxeqlm
PtdLxeqlYvVSsXqpWL1UrF4qVi8Vq5fK90v1UrF6qVi9VKxeKlYvFauXitVL
xeqlYvVSsXqpWL1UrF4qVi8Vq5eK1Us187leKr931EvF6qVi9VKxeqlYvVSs
XipWLxWrl4rVS8XqpWL1Uvk9rF4qVi8Vq5eK1UvF6qVi9VKxeqlYvdRA73mE
eqlYvVSsXipWLxWrl4rVS8XqpQZ6z2/US8XqpWL1UrF6qVi91EDveZZ6qVi9
VKxeKlYvFauXitVLDfSeB6qXitVLxeqlYvVSsXqpgd7zV/VSsXqpWL1UrF5q
oPd8W71UrF4qVi8Vq5cayPsQ10vF6qVi9VKxeqmB3vse9VKxeqlYvVSsXmqg
9/5MvVSsXipWLxWrlxrova9ULxWrl4rVSw303i+rl4rVS8XqpWL1UgO98wHq
pWL1UrF6qYHe+Qv1UrF6qVi91EDvPI16qVi9VKxeKlYvNdA7D6VeKlYvFauX
GuidP1MvFauXitVLDfTOC6qXitVLxeqlBnrnM9VLxeqlYvVSA73zs+qlYvVS
sXqpgZzfdr1UrF4qVi810DuPrl4q1j8uVi810LtvoF4qVi8Vq5cayP0Q10vF
6qVi9VKxeqmB3n0e9VKxeqlYvdRA736XeqlYvVSsXmqgd19PvVSsXipWLzXQ
ux+pXipWLxWrlxro3T9VLxWrl4rVSw307hOrl4rVS8XqpQZ697XVS8XqpWL1
UgO9++3qpWL1UrF6qVi91EBvv4B6qVi9VKxeaiD7MFwvFauXitVLDfT2a6iX
itVLxeqlBnr7S9RLxeqlYu1xwuqlBrIvxvVSsXqpWL3UQPbtuF4qVi8Vq5eK
1UsN9PYPqZeK1UvF6qVi9VIDvX1N6qVi9VKxeqmB3v4q9VKxeqlYvVSsXmqg
t79LvVSsXipWLxWrlxro7S9TLxWrl4rVS8XqpQZ6+9vUS8XqpWL1UrF6qVi9
1EBvf516qVi9VKxeKlYvNdDb56deKlYvFauXitVLDfT2F6qXitVLxeqlYvVS
A739jeqlYvVSsXqpWL1UrF5qoLe/Ur1UrF4qVi8Vq5ca6O3nVC8Vq5eK1UvF
6qVi9VIDvX2k6qVi9VKxeqlYvdRAb9+qeqlYvVSsXipWLxWrlxro7ZdVLxWr
l4rVS8XqpWL1UgO9/bnqpWL1UrF6qVi9VKxeaqC3L1i9VKxeKlYvFauXitVL
DfT2I6uXitVLxeqlYvVSsXqpWL3UQG8/tHqpWL3UIM/qpWL1UrF6qVi91CBv
P7Z6qVi9VKxeKlYvFauXitVLxeqlBrEf3PVSsXqpWL1UrF4qVi8Vq5eK1UvF
6qUGefvT1UvF6qVi9VKxeqlYvVSsXipWLxWrl4rVSw3y9tOrl4rVS8XqpWL1
UrF6qVi9VKxeKlYvFauXitVLDaI/4BZeY/VSsXqpWL1UrF4qVi8Vq5eK1UvF
6qVi9VKxeqlBXt9BvVSsXipWLxWrl4rVS8XqpWL1UrF6qVi9VKxeKlYv1czn
eqlYvdQgr4eiXipWLxWrl4rVS8XqpWL1UrF6qVi9VKxeKlYv1czneqlYvVSs
XqqZz/VSsXqpWL1UrF4qVi8Vq5eK1UvF6qUGlXDn+Ld+76Vi9VKxeqlYvVSs
XipWLxWrl4rVS8XqpWL1UrF6qVi9VKxeKlYvFauXauZzvVSsXipWL9XM5xZQ
mvlcLxWrl4rVSzXzuV4qVi8Vq5eK1UvF6qVi9VKxeqlYvVQzn+ulYvVSsXqp
Zj53gd/M53qpWL1UrF6qmc/1UrF6qVi9VKxeKlYvFauXitVLxeqlmvncgn6s
XipWL9XM5x4cm/lcLxWrl4rVSzXzuV4qVi8Vq5eK1UvF6qVi9VKxeqlYvVQz
n1twhtVLxeqlmvlcL9XM53qpWL1UrF6qmc/1UrF6qVi9VKxeqvl8cb1UrF4q
Vi8Vq5dq5nM/jLB6qVi9VDOf66Wa+VwvFauXitVLNfO5XipWLxWrl4rVSzWf
L66XitVLxeqlYvVSzXyul4rVS8XqpZr5XC/VzOd6qVi9VKxeqpnP9VKxeqlY
vVT+nqiXitVLxeqlYvVSsXqpWL1UrF4qVi8Vq5eK1UvF6qVi9VLNfK6XitVL
xeqlYvVSsXqpWL1UrF4qVi/VzOd6qVi9VKxeqpnPLRwx87leKlYvFauXauZz
vVSsXipWLxWrl4rVS8XqpWL1UrF6qWY+FxTB6qVi9VLNfO5FBd8H1UvF6qVi
9VKxeqlYvVSsXipWLxWrl4rVS8XqpWL1Us18WsgYppeK1Us187leqpnP9VKx
eqlYvVS+/6uXitVLxeqlYvVSsXqpWL1UrF4qVi8Vq5eK1UvF6qWa+Vwv1czn
eqlYvVSsXqqZz/VSsXqpWL1Ufs+pl4rVS8XqpWL1UrF6qVi9VKxeKlYvFauX
itVLxeqlYvVSzXyul4rVS8XqpWL1Uvm9rV4qVi8Vq5eK1UvF6qVi9VKxeqlY
vVSsXipWLxXrAKWZz/VSsXqpWL1UrF4qzzvUS8XqpWL1UrF6qVi9VKxeKlYv
FauXitVLxeqlmvncA2gzn+ul8rxIvVSsXipWLxWrl4rVS8XqpWL1UrF6qVi9
VKxeqpnPvUjkeZp6qVi9VKxeKlYvFauXitVLxeqlYvVSsXqpWL3UIO95onqp
WL1UrF4qVi8Vq5eK1UvF6qVi9VKxeqlYvdQg73mqjoti9VKxeqlYvVSsXipW
LxWrl4rVS8XqpWL1UoO858fqpWL1UrF6qVi9VKxeKlYvFauXitVLxeqlYvVS
g7zn5eqlYvVSsXqpWL1UrF4qVi8Vq5eK1UvF6qVi9VKx3hOY+VwvNYj3Da6X
itVLxeqlYvVSsXqpWL1UrF4qVi8Vq5eK1UsN8t6XqJeK1UvF6qVi9VKxeqlY
vVSsXipWLxWrl4rVSw3y3gepl4rVS8XqpWL1UrF6qVi9VKxeKlYvFauXitVL
DfLef6mXitVLxeqlYvVSsXqpWL1UrF4qVi8Vq5eK1UsN8t7vqZeK1UvF6qVi
9VKxeqlYvVSsXipWLxWrl4rVS8XqpQZ57zfVS8XqpWL1UrF6qVi9VKxeKlYv
FauXitVLxeqlYvVSsXqpWL3UIO99r3qpWL1UrF4qVi8Vq5eK1UvF6qVi9VKx
eqlYvVQzn+ulYvVSsXqpWL3UIO99uHqpWL1UrF4qVi8Vq5eK1UvF6qVi9VKx
eqlYvVSsXqqZz/VSsXqpWL3UIO+8gHqpWL1UrF4qVi8Vq5eK1UvF6qVi9VKx
eqlYvVSsXipWL9XnnZ9QLxWrl4rVS8XqpWL1UrF6qVi9VKxeKlYvFauXitVL
NfO5F/xmPtdL9XnnSdRLxeqlYvVSsXqpWL1UrF4qVi8Vq5eK1UvF6qWa+dxB
a6xeKlYv1czneqlmPtdL9Xnnb9RLxeqlYvVSsXqpWL1UrF4qVi8Vq5eK1UvF
6qWa+VwvFauXitVLNfO5XqqZz/VSsXqpWL1UM5/rpWL1UrF6qVi9VKxeKlYv
FauXitVL9XnnqdRLxeqlYvVSsXqpWL1UrF4qVi8Vq5eK1UvF6qVi9VKxeqlY
vVSsXipWL9XM53qpWL1UrF6qmc8thDLzuV4qVi/V551nUy8Vq5eK1UvF6qVi
9VKxeqlYvVSsXipWLxWrl4rVS8XqpZr53IU6M5/rpWL1UrF6qWY+10vF6qVi
9VKxeqlYvVSsXipWLxWrl2rmcwtzsXqpPu+8onqpWL1UrF4qVi8Vq5eK1UvF
6qVi9VKxeqlYvVSsXipWLxWrl2rmcwftsXqpWL1UM5/rpZr5XC8Vq5eK1Us1
87leKlYvFauXitVLxeqlYvVSsXqpWL1UM5/rpWL1UrF6qWY+10s187leKlYv
FauXauZzvVSsXipWLxWrl4pru14qVi8Vq5eK1Uv1eedz1UvF6qVi9VKxeqlY
vVSsXipWLxWrl4rVS8XqpWL1UrF6qVi9VKxeKlYv1czneqlYvVSsXqqZzy2w
M/O5XipWLxWrl2rmc71UrF4qVi8Vq5eK1UvF6qVi9VKxeqlmPheow+qlYvVS
zXzuArCZz/VSsXqpWL1Un3c+XL1UrF4qVi8Vq5eK1UvF6qVi9VKxeqlYvVSs
XipWL9XM5x6cY/VSsXqpZj7XSzXzuV4qVi8Vq5dq5nO9VKxeKlYvFauXitVL
xeql+rzz/eqlYvVSsXqpWL1UrF4qVi8Vq5eK1UvF6qVi9VKxeqlYvVSsXipW
LxWrl4rVS8XqpZr5XC8Vq5eK1Us187mFMmY+10vF6qX6vPsX6qVi9VKxeqlY
vVSsXipWLxWrl4rVS8XqpWL1UrF6qVi9VDOfu5Bj5nO9VKxeKlYv1czneqlY
vVSsXipWLxWrl4rVS8XqpWL1Us18buEmVi8Vq5fqC9NL9YXppfrC9FJ9YXqp
vjC9VF+YXqovTC/VF6aX6gvTS/WF6aX6wvRSfWF6qb4wvVRfmF6qL0wv1Rem
l+oL00v1heml+sL0Un1heqm+ML1UHz1S10v1heml+sL0Un1heqm+ML1UX5he
qi9ML9UXppfqC9NL9YXppfrC9FJ9YXqpvjC9VF+YXqovTC/VF6aX6gvTS/WF
6aX6wvRSfWF6qb4wvVQzn+ulYvVSsXqpZj7XS/WF6aX6wvRSfWF6qb4wvVRf
mF6qL0wv1Reml+oL00v1heml+sL0Un1heqm+ML1UrF4qVi/VzOcWYJn5XC8V
q5eK1Us187leKlYvFauXitVLxeqlYvVSsXqpWL1UM5/rpWL1Un1heqm+ML1U
X5heKlYvFWvdJlYvFauXinU8B6uXitVLxeqlYvVSsXqpZj4tCPasXipWL9XM
5w5gmflcLxWrl4p1DsjM53qpWL1UrF4qVi8Vq5eK1UvF6qVi9VLNfG7BClYv
FauXauZzvVQzn+ulYvVSsXqpZj7XS/V592HVS8XqpWL1UrF6qVi9VKxeKlYv
FauXitVLxeqlmvlcL9XM53qpWL1UrF6qmc/1UrF6qVi9VJ93n1i9VKxeKlYv
FauXitVLxeqlYvVSsXqpWL1UrF4qVi8Vq5dq5nO9VKxeKlYvFauXitVLxeql
+rz72eqlYvVSsXqpWL1UrF4qVi8Vq5eK1UvF6qVi9VKxeqlYvVSsXipWLxWr
l4rVS8XqpZr5XC8Vq5fqC9NL9YXppfrC9FJ9YXqpWL1UrF4qVi8Vq5eK1UvF
6qVi9VKxeqlYvVQzn1tojtVLxeql+sL0Un1heqm+ML1UX5heqi9ML9UXppfq
C9NL9YXppfrC9FJ9YXqpvjC9VF+YXqovTC/VF6aX6gvTS/WF6aX6vP0K6qVi
9VKxeqlYvVSsXipWLxWrl4rVS8XqpWL1UrF6qWY+d6EOq5eK1Us187leqpnP
9VJ99EhdLxWrl4rVSw2mR+p6qVi9VKxeKlYvFauXitVLxeqlYvVSsXqpWL1U
M5/rpZr5XC812NvfoV4qVi8Vq5eK1UvF6qVi9VKxeqlYvVSsXipWL9XM53qp
WL1UrF6qmc8tGDXzuV4qVi8Vq5ca7O0/US8Vq5eK1UvF6qVi9VKxeqlYvVSs
XipWLxWrl4rVSzXzuQUNZj7XS8XqpWL1Us18rpcazL4Y10vF6qVi9VKxeqlY
vVSsXipWLxWrl4rVS8XqpZr53AF3M5/rpWL1UrF6qWY+10vF6qVi9VKxeqlY
vVSsXmqwt59HvVSsXipWLxWrl4rVS8XqpWL1UrF6qVi9VKxeKlYvFauXitVL
xeqlYgXqsHqpWL1UM587+IzVSw329h+pl4rVS8XqpWL1UrF6qVi9VKxeKlYv
FauXitVLxeqlYvVSsXqpWL1UrF4qVi812NsXpV4qVi8Vq5eK1UvF6qVi9VKx
eqlYvVSsXipWLxWrl4rVS8XqpWL1UrF6qWY+txAZq5eK1UsN9vZvqZeK1UvF
6qVi9VKxeqlYvVSsXipWLxWrl4rVS8XqpWL1Us18bqEMVi8Vq5dq5nMP7Mx8
rpeK1UvF6qWa+VwvFauXitVLxeqlYvVSg719aeqlYvVSsXqpWL1UrF4qVi8V
q5eK1UvF6qVi9VLNfK6XitVLxeqlYvVSsXqpWL1UrF4qVi/VzOd6qVi9VKxe
arC3v069VKxeKlYvFauXitVLxeqlYvVSsXqpWL1UrF4qVi8Vq5dq5nO9VKxe
KlYv1czneqlmPtdLDfb2/6mXitVLxeqlYvVSsXqpWL1UrF4qVi8Vq5eK1Us1
87leKlYvFauXauZzF7zNfK6XGuztR1QvFauXitVLxeqlYvVSsXqpWL1UrF4q
Vi8Vq5dq5nML3LF6qVi9VDOfOyBr5nO9VKxeKlYv1czneqlYvdRgbx+leqlY
vVSsXipWLxWrl4rVS8XqpWL1UrF6qVi9VDOf66Vi9VKxeqlmPtdLxeqlYvVS
sXqpWL3UYG+/p3qpWL1UrF4qVi8Vq5eK1UvF6qVi9VKxeqlYvVQzn+ulYvVS
sXqpWL1UrF5qsLcPVb1UrF4qVi8Vq5eK1UvF6qVi9VKxeqlYvVSsXqqZz/VS
sXqpWL1UrF4qVi812Nsfq14qVi8Vq5eK1UvF6qVi9VKxeqlYvVSsXipWL9XM
53qpWL1UrF4qVi812Nuvq14qVi8Vq5eK1UvF6qXiXxfUPZl6Dl5fLuaJQGP1
UnHsmsNL7DHu9rZQ8QZzsXqp+GQE/3Wt5+ECq9qu/fzN3/cNq5eKZ/jfShFj
Af7YYGbyRcbqpeIGreOPWWe8I9b+UWUXYfVS8Y9JS76rsRgP3f7qzT1j9VLx
rYMdW78yrtg5fauxS7F6qXh533lnZn7z933MsdLVOv3zcqxeKv4rx5HSRVbg
E6cHlTplrF4qznn9w8ZrxtOGb9jQfRVWLxX/NylL6iGrcf0C11IlW4PVS8VB
peuPz7gWp3oQa9xWY/VSg7391X1fjfj4r/HNOUU+NF2P1UvFJZcH/Nl+A15W
pV3biBuxeqk4Uv3b5+Nuwn9+mXVuubF6qfjf6AnL+xnn2HigbCU/rF4qHrel
lH9df/yy+ZvNT4zVS8U1OnRO9+Gbv+8HD0yYMe3kQKz1Zjhx6gWT5hn32Vd7
Yl4f1utQfPHE0S8lg3HxnkM+nzdWLxXPG/Kp/W3jCFk2/dV3C1YvFTfPm+3y
SOMDl65f/HEbVi8VZ7z7+6/ZtuOx4+JU3P3N3/etq5eKH84cFXTMuHrxYoGt
dmL1UvH6X4Mydt2FEz7/K0P03Vi9VNz1452piffg84vmTFlrrF4qzr8uUYRg
47m1D4arsQ+rl4o/NCnTudF+3Czyu47/GauXGuztt98Rr+u1r8YZgjJdnfEv
Vi8VD929sMoS4/tt61QufAirl4or/H08pPxhvDb5sOCrxuql4piZvmR+aNzl
yOafBh/F6qXi4+ezzxxvnG/AzekZjmP1UvG00Q0j5zqB3+eMF+lfY/VScf0i
Y7qdMd52s3jXv05h9VJxyie+mz1P48FTO9yIcwarl4pvzL9XPcVZXL7c3Gqb
jdVLxUtrJNm+3TjG20Nb65zH6qXiPyOUy97iAj628n3W98bqpeIc/t3mRL6E
pzTIPHvuN3/vMaiXil+0WhxtlXHdWPWilryC1UvFAT+c7FHlKk6xfXj3/xmr
l4p7H/x6+5nx9U7+/xtxHauXiov3/bn2VOMlaf9XM+tNrF4qjpCj8a78t3Cb
0/F3HjVWLxXvvzY25yXjbMNL/tzlNlYvFY+ZFDKv/x38PH+nuYnuYvVScbXS
D2KmvYf978+L4TPW90ac8NUPffYa95pzpFfDB1i9VHx+Wfn7bR7iolU+3v1i
rF4q/qde97oxH+NwX7LUWWysXipuGn3p3vXGezfU31PuKVYvFaffcip3rWd4
dPORuR4Yq5eK77cPv+i1cdWEgQvGvcDqpeK1P/4Sd7Zx/H23Y//yH1YvFXc+
0aR/0Vf4bI+E/U4bq5eK8w4Z/+i68ezMpR/2eIPVS8Xv8mz9fehb3ORS5/rJ
32H1UvG2Ow8PZHqP041bsH+bsXqpePDMZPkPGd8tdixv849YvVRc7teKSzt8
wquffVoc6TNWLxVH/9gjQfwvuOOibPFXGquXio+uXTbI3zhP7QYDK4cL8axe
Kp7S5MzTeuHx20ijnzw1Vi8V140XsfFH4y2BQQ2nRMTqpeLku3Mdnm88sO3d
g/kiY/VS8bVuzQqVjoLLJE9c8KKxeql4ccaJK+4YRztSZnm/aFi9VNzm/LbE
o42P9O+aKE0MrF4qzjb68dDsMfGknIuG7DFWLxU/K5zi5XHj324ef946NlYv
Ffs9/rVZtzg46dQvTWLExeql4p7zex1LEg9fLZvj6Dpj9VJx0RorioYYL3rT
sEjNBFi9VBwuwrnVjRPiVivHrHplrF4q3usXKVn4xDhLg+AfZhmrl4pHtcoz
cqnxk5j3hxf5AauXiqv80OJ1haR487Ykr64Zq5eK4x2c1PKRcY9O5VoMSY7V
S8Vn++w4OcG4cNq/T2RMidVLxbOzPy2ROxX+cmpx8YPG6qXixtdSrj9rvHvY
ybXtU2P1UnHaSZVT9k6DR+YPlyJeWqxeKr5Tqs+YlOlw5fs/j/YzVi8Vr/5v
5bsdxnHnNH5bNwNWLxV3XHa+dcuM+HTlca0+GKuXinPXi3I2yk945ueQ0/OM
1UvFb6LlK7PauNGGB6VKZcHqpeKQkJabqmbFaZon3XjbWL1U83nTfkrqF8a3
E1T4cVR2rF6q+bz5cdf4acYr93Yfl+1nrF4qjnri2ccCOXH7Hks/HDNWLxUf
Hvxju8vGuTKfbts1F1YvFU/MU/XCgNz49cXw5xPnweqlms+bO33Lp8uLg8f+
Ui7YWL1U83kzc7X/PuP+xZr6NcqP1UvFVypeTPdnAVzq2fi04Qpi9VLxwg9R
J8cqhKMs2jpxibF6qfiPtfm/bjA+VOvR5/JFsHqp5vOmSasOtYviCZGSt3/4
zd+/T6uXip/EnXb5jXGtwIqXxhfH6qXiTbt2/zrHOEnbnhVzlcTqpeLu3V4E
FSuFLydbHnjGWL1UXChjmkw3jRccPpOhVxmsXir+cq7atGFlQ7zfly37R5ya
ohxWLxXvHtU/Quby+KecucPvMFYvFY8ovLbzYeNHN5p1alERq5eKKz2+dK3j
r3jjlIlXI1cK8X7/q5eK48yPXjVBZfx32e2VVxmrl4pPVy+4JcC44JvHwVWq
YvVS8czwbbL8Xi3Ee/7yaUWKzM+N1UvFDf2mz/xkvPP3SjOm1sDqpeLUrfZG
XvjN359vDY/ZO1KBWli9VPy/JP91K1Mb/7ptRddLxuqlhnjPA1f+m/bWXePY
nc7d6F8Hq5eK2/epUWOM8ck0kaunrRfiPT9VLxX/kn3g9hz18fRTebbtNVYv
Fb+6ui77yW/+/ny5wbAW2do2wOqlYt/EK3P+boh/zD95dsxGId7zd/VScf9S
MaMnbYxv3dsRdYOxeqkh3vuKUv8V6rnFePnsp91rNcXqpeLIy9readIsxHu/
065yqtuvjdVLxQfrzqwdoUWI974s5+fKtWYbq5eKx0fbv2uZ8X/r++ws+keI
935SvVRcK+RVzl9b4aBmq36+Yaxeaoj3PjdJ+/TzHxv3TXBh7tA2WL3UEO99
+KVUtWJNMi6xN0rMn/7E6qWGeOcR5h8f1CdPOxypR77eh4zVSw3hfMzgDffP
Gf/70x/3OrTH6qXin/Jcq9unQwjndS5OqRO/I1YvFT+6HWtfqk4h3nmmGmN3
7fE3Vi8Vb5hRJM+ub/5+XixRsee56nfB6qXibhXbLfqja4h3Pu/i0x8XfjRW
LxUX+DArbrS/Q7zzjPMWVo2zwFi9VPxpzYH+a775+3nQ5rX69SvdA6uXGuKd
j93Z+M2jaj1xxkhrHt4xVi81xDtPPCxuxgYvjR8EXKw/ujdWLzXEO39dcVft
f6cbr28T7UD2vli91BDvvHqsbkPyF+qHuyYrkO+EsXqpId59gJMZNi29Ypz/
cKsl3QZg9VJDvPsV089dTzBoIP7Qb1r8HwZh9VJDvPspv4+KMzj9YLz95z0D
Q4zVSw3x7kOlKlzs2X7joTdePGk8FKuXim8++qtxu2Eh3n24ClPSNAo/HKuX
ipfPm3M49ogQ7j+WrX5oqbF6qbhd9YOFNn3z9/ukx1/3L1hxFFYvFf8c/t2K
30aHePeFp65Yu/yRsXqp+OXmTEneGdf//XKiiWNDvPvd6qXiwD/qDPvHOGXM
GENzjw/x7uOrl4r7Jhn2svgEfGNrwRdnv/n7Pgj1UnGJfzc3u2W8tGObpr0n
YfVSQ7z9JxH73Dw2fDJum2bG0ZRTsHqp+EC2eMWyTA3x9tvkOLW3yE5j9VLx
2KvF1xz55u/7hV4M/W9Vy+lYvVRcY2KHZJ1n4IB86ZJGnRni7YtSLxUnKjV3
ZMJZuPe9GiNWG6uXGuLt17rw8tDrQONiswe+qjoHq5eK5y5937LBPyHevrEI
lde3eGGsXipuVjfzqc/G+z9dOTFtXoi3b029VJwxWr2Si4zHrI9ZouACrF5q
iLeP7kHw8PVlF+JqzQqvu2ysXipe95d/yvvf/H1fX4IEf6YYuBirl4q7pPrf
mLHG5/fMHJ1uaYi3v1C9VJzvePz/d3XnYTm1exvHESEiY4gMpZKpTIWIzCGi
zCJRkimikCRDxhASIerJHJlpuCuZZSZDCBEylJJkauc+j9b5O/b+5z0+f+53
Pw/rXuu6zm9Rmyg6bN7lwkvC6KXSP/17uN0rsbIHaVwwxX0/jV4qrWo36+G8
A7TBE4MHVQ/GKvuU6KXSAW929ap/iH63ZphNjDB6qXTfkNTj8SUu3eM8YrU0
ZvgRGr1UWqv/r8YTo+nZX47pFwqjlxqr7I/eLmoRpHGM7rDnxbodwuil0psP
j/q9T/iHvfavbsdjlb1V9FLpkeMDp9meoOM1rNxfCaOXSutVP/P4s7D/6WmP
lp+KVfZo0UulM5Le9N0k3Mdtex+TMzR6qfR/c2qd7nCWrlz/6skbJS7d48Wc
DD3V0MbgsfDN69+bzjpPo5dKt0qbvWlRLL3Jt/nGmnE0eqmxyj5xbmB4sX48
7djG4e9pYfRS6VOdb824INzgZcD00SoavVR6wcff6VMS6Rebjj/9XeLS/Wb0
Uuluu1raVk6mI3q97L9HGL1UuuyQMeeOCLsWVDvbK4VGL5W+VGa10dCLtOn+
bs3flbh07xq9VHr1ibNb8oVzRk3fvOYyjV4qbTc5q9w24ZNaYWXbXKXRS6Vr
1q3j2eUa7R1/bdZdYfRSY5X98LQrvTKeC3ed+eO51w0avVR6x4I5g5em0sWN
jQfVu0mjl0o7tdwbZ3iLvnjXMTZOGH/v0AbPb7e4Krxq2XKTCXdo9FJjlf32
d0F/t3ncpQd1PBlS7h6NXip9uEdrzer3aZ13r8rvE0YvlZ6VN9brhPCDUJ25
Ax7S6KXS7f9b89oxjd5ua/3qkzB6qbHK3v4Px/NDi4TH/54xZONjGr1UOr7i
e9VO4aZHdya0f0qjl0r7n6/bukc6/XbCjZaPhNFLpXt79AnLFD5Y4+f2hc9p
9FLpSo28KgcKz0wxqaSfQaOXSt+8FeFt+pJuN2/k/GRh9FJjlR7DJv+7b28K
fzda+Wbyaxq9VNqxXRkHz0w69vGpYZXe0Oil0vXftLlQ+y3ttyYz6bAweqn0
863jzc4J97Kq2XbIOxq9VHpvv3W7x76nK37psStPGL1U2rUotmqx8I3wWVVC
smn0UmnTwx8WRghvsN+9oPMnGr1U+su4eh/6fKaHa9x890wYvdRYpRdyolq/
kR+E653+5eifQ6OXSs9PmndpnfAzV9OLBl9p9FLprnP+a2+WR++pN7rdFWH0
Uulig/t77wtPvh64Z9o3Gr1UOuVhWR3vAtrE90y1at9p9FLpwEAzvwaF9OfW
b32PC6OXSg/sPOFTgvDxjFofHYpo9FJpnY/rxzj/pOdtshn9Qxi9VPrBzvir
5X/TnXt5XgkTRi+VDrX72OmA8J9v4R2t/9LopdLjyjSIGlhMX9h3K/K1MHqp
cYqbnOhfK0d45ag/NVaWpdFLpd+6eC8NFrbVauXfQoNGL5U+WGdfTsfydLX4
MV9ShdFLpWdceTD+ifC9GavHzdak0UulzRdopPpWpLc1Pne9ViUavVS6wLRd
lyaV6bF3syzPCqOXSsc+m3ggRbjxsjr7x1Sh0Uul/YI21HWrSmd26F3nrzB6
qbRND9VyrWr0/qw5y/YKo5dKa+Z9yosWnh6692tvHRq9VPp6pJ6zfQ3azPbO
hPfC6KXSGxxtb38T/vbr7821tWj0UunhFRd0CxU+F93aqm0dGr1UWvf8/sNd
69K+E8YduieMXiqdPi2tfoZwzxpr682vR6OXSoc3rLAqoD5dIeX8yvoNaPRS
6cm32n9vrkdf83r/LV4YvVTaxH/S5GvC6410XSY2otFLpT+Zb7o3XZ+2f9zn
rkZjGr1UOiYzsYdOE7ruGi/r/cLopdJeW78cPSn8tGtktG0zGr1UunO/Ro1G
GtC7P9/V+yKMXir958fAtT+FJ4WXWbOpOY1eKp18aGHRLmEj+7Y/OhjT6KXS
K8YddOtpQn8s5+T6WBi9VHpAtccP3wgfO7XuwSJTGr1U8edNkmbvVcJzXeNs
Grei0UsVf954djzRsjVtUS875kKJS/8+RS+VDjGY3OS28K9r9Rq7tqXRS6XH
PAwOmmNGJy3qt76yOY1eKq0fmPy7Tjt6eev5v44Io5dKZ1rmTjsv3D/jP/eh
HWj0Uun92fpPxnWkq266/yhfGL1U2mPn4H5lLOL4fGpTru82YfRS6bZ2vqcj
hbd+MzvVpTONXiqdX3zIoF8XevS+Cc1eCKOXSp87/mRTtnCjUUEbl1rR6KXS
vi6VygQJv6qc8NewO41eKt2jjsVMc2s6Ku7j9KvC6KXS5a9MefZAeNqMBuke
PWn0UumrPltsfWzoNo0HDKjei0YvlV5vmnJOrzedd8f77Alh9FJp+2dfjRJL
XPp75UzAvuYj+tLopdJ1gppsndSPXtjh4eYiYfRS6SfWQzQ0B9DWWRrldgmj
l0rv+rrY86CwRmi72T0G0uil0pMij2QMGkRfGeD8IlMYvVTayDF9cK7w2l8b
BgXa0eilxim/P7M1teI3Cw+JVsWaDqXRS6WPnrM0tbCna0/4bHJLGL1Ues40
t9Cnwo91Gm7zHE6jl0pbNAzR9HOgd16wrVDHkUYvlf5186JX0xH0RK8Fc8+V
uPT9AHqpdOKS/NcXhQ2NDrwaO4pGL5VeZt7Mfupo+sOjtCHFwuil0v0yhyZW
GUtHr66gihBGL5WuunVJ62MlLn3f4tm1Q6u+42n0Uuk7fY+GDXOiO36etOOD
MHqp9JYfzyp/Fy7avanS+ok0eqn0qENVfLYLq4YmzTebFKe8n0IvlW44rkuW
lQsdUC7nzX1h9FLpV9ruDi+F+55qNNx7Co1eKh2VuO3CMlday3VQcgO3OOV9
HXqptLvnZTPjqfQt3UVtVcLopdKtDQp2XxfefO3gLudpNHqp9NcHBtozPeiR
ix5XqTA9TnlfiV4qfWblsEU1ZtB6rSsuPCCMXiq90HLph1PCGS86vh84i0Yv
le6efWzkqNl05MbJI3JKXPp+Fr1UutzOF5d+CU+12XwxeA6NXip9ebB2h3Dh
Vt+S23XyotFLpdcWd42wmUfnRuXueSKMXmqc8n56yPFpOlnCp0Y2rr7Ym0Yv
la7lst1vtbBPZbvFTRbQ6KXSj2pf/dRqId0tzvdjijB6qXTY5e9j7pS49H18
2RmHR7v50uil0hN9ml+bu5i+pP/0ipYfjV4qbWjqYKG7hF59p1Kno8LopdLv
0wOiYoUHB1j8Z780Tvn+gF4qfWT98VpOAXSNDq41C4TRS6VnW79cWnY5nfZ2
i3+oMHqpdMev1XL/E96xLeVL15U0eqlxyveWoohuTv0DaacBeeMyhNFLpRMc
pqd+FG72q8mNgNU0eqn0Us2wLhuEs44M6Wy0lkYvle5z7tqBduvow05++68J
o5dKa037UTetxKXfn2bpRNeZEUSjl0rf0jNesWAD3f5C+jKdjTR6qXTwTcf8
hpvowrlaeSeF0UulRyxZ7pwkHNe888SRm2n0UukG5idvu2yh/R+53fpZ4tLv
c+il0hmvX3WrGEL3Xh1itVsYvVQ6covOkUPClbpeOtQzlEYvlXbra93Abjud
+im/3lth9FLplj9mrPoqvHF3s8BVYTQOUNI5B3d+3yLsONS+oOWuOOV7Jnqp
9KmxNyZb7qbrl/N3uS2MXirto/3zXrrw85NH787ZQ6OXSlslmvRcspfeO+W5
dd0IGr1UuoznyGPNIukpulWPnhdGL5W+2Gxlo8vCpte6NBwfFad8/0UvlV79
4NRa9330l4Xua8rsp9FLpQevzCyqeoA+0Sr0R6Qweql0DcuaU2OE57+47Nrv
EI1eKv3wQ4+04YfpLhsLHmQLo5dKbw+b1btQuLinYa+gaBq91Djl+7nT4N0n
dgin5A87bn6MRi+Vblac2qR7DB0YtbTxQ2H0UumsmF9Br4QHjoxZ73OCRi+V
PjTJ9M/yk3T1yhm/9E7R6KXSM2uP9jA5TT+I1Z6WKIxeKt3ucuCTG8Kh060e
Tzobp5xHQI6PLvQ+02/WOXqcvkdfzfM0ru/TcS3enq4ZSze5s/3UQWH0Uukl
6bUMzwi/WXq12eB4Gr1Uutd6m+DRCfTB9oUbc4XRS6UrWnuW+SM8423z4s2J
NHqpdGpu+Mw9wubbHGZYJNPopdIbI24963WBLui/LP2pMHqptIPDH9t3wud/
Hh/gd5FGLzVOOV9ST7PV+TXCfkdenm16mcZzCf3s7BjjNldoG6fqRpeE0Uul
97qv3npXWFOn+5ap12j0Uukpeuc05l2nrydPL1f1Bo1eKt3iZpZnvVQ6aG7Y
7GPC6KXSn/3qvIwTHt78+otht2j0UunjZr3tJtymdR/9GPRdGL1Uev7rOfHl
7tLpq4zjtgujl0p32bLXdF+JS88LhXcZ0aLbfRq9VPpvnzuhAx7QLp+Wb3sp
jF4qfaHwr+ZnYZPdJyssT6PRS6VXHmw9b6PwpyGv5xo/ptFLpQeOHZfZ/gkd
U7bG6+vC6KXS1bXX2j8S9jppPXRmOo1eKn1fdT5x4TPacspMVY3nNHqp9LbZ
71vrv6D/1N3V6rQweqn02Ga6O5OFk6/e2DHqJY1eKt3kQR+tKa/oFQt/Vvot
jF4q/WaFl0+lTHpAqxbe4cLopdIHLCKzDgtrvxj51uYtjV4qPf3DXYchWfS9
DSuHZwmjl0qbhZVJyRMO6Xk6efX7OOW8G3qpdMGgtuYhwmPyM9u2zqbRS6XP
/x0f3vkjrR9Vc/cdYfRS6cUx67SfC78e0bOq12cavVS656S4Rf5f6P2VZi/U
zaHRS6Ur1M7+YJBLe8Tufh8rjF4qff1SvVFXhNtOvznCKS9OOT+IXiod5N3v
8rR8Or/R74tlv9HopdLDWszvUK2APnvbtH2UMHqpdN30/yKOC/suHb23fyGN
Xir9dN19HccfdI/2q6p/EkYvlQ7vXm7JD+Hyb88s3vCTRi+Vdsk1+xwmfDXk
7cd2v2n0UmnjiAljrf/Q6/rXHpMmjF5qnHK+8+PwoGuvhe1/2lxdUEyjlxqv
+FiFBIuVwnWOeHZqVJZGL5X2OvsxqkU5+sn4Pf8lCaOXSlu6N6h9U3hX9ds1
J5en0UulfzcYEDC7Au2c/Me/oiaNXiqdlOqdW6sibTS3Vc4hYfRS6eV++5zO
Cmcbjh1vV5lGL5UeYPYwdYwWfTRt9Y2vwuil0tqvNbr+FZ6z6lznrVVp9FLp
u5vbHdwr3KnLu/2W1Wj0UumtfZx1+1Snf32sU/eZMHqp8cp54dGFG1a8F07c
1Xv5kho0eqm0/kFV/lrhZUPm5jWrRaOXSr8e89m5bW26X9mIiZeF0Uul91Vt
eOeecJWTd26516XRS6WnqWy7z9el70wuttKuR6OXSreZveBI/fr0lrptDscI
o5dK5zc90CBBeNTVcfUd9Gj0Uumz99NWTWxIN1y4NrBQGL1UetGKCoUa+vTL
lrEFO4TRS6WtLTpM2S8c9fy9S/cmNHqptMaHSfdtm8Yr58ndN+jeeyWMXip9
dcemnl+EW/fs22OFAY1eKr1uUNKxTcJf87yOmjSn0Uulh/790qijEX36v8iG
qcLopdK1Yxqteyy8cMS9NbNMaPRS6cfOg34uakF3r1S2qKYprT7uLbyr1qKp
jVvS5WLbup0RRi+Vdr50MO1CiUvP81/2cHo4ujWNXird3Ptxb9c29JpG63v9
EUYvlf5gUvFkZTN6yO2443uE0Uulo592bBotXGtpduPe7Wj0Uuk56yZvGNqe
ftSuftA7YfRS6U7dN//JFw570+/3mo40eqn0z5xkj23CE0LmT2tjQaOXSqv2
5j7pYkkb9o96fFcYvVQ6YHjj/i+E3xfd7zuvC41eKt2vgt2ZpV3pI4fLna5n
RaOXGq/c76hy1teweTd69nhzg3hh9FLp21MPB18V7lB94qYJ1jR6qfTmBk/L
TO9BFyUFFZfrSaOXSo9MrTSrug2dMCdhxj5h9FLphn4Wz08ILzX8lD6gN41e
Kv2yrevAEX3oPmkNbD8Lo5dK//dqy/ki4cqrBpzb2I9GLzVeuV8zdXOK8S7h
W519jDoMoNFLpVv1ydvaw5YO/rhvyyNh9FLpr9+blH8jPGLXw3KLBtHopdKn
DwyZEyjcYEh5T307Gr1UesEYv5emQ+gXZdpnJAujl0p3qxptd0s44oTz4Cn2
NHqpdFlVerznsHjl/pLb5I1xlYbT6KXSl2dptazjQLesm9jiiDB6qfSapp23
nxPOufJ525ARNHqptN19t4rjRtInFzTUzBdGL5WuuSJkXrGwd8uBXiGjafRS
6bROlzIjhK2eL3jdeSyNXiod9j7fvu84usyGA0OfC6OXSk/Y0Szpg/DFHo9U
/k40eqnxyv0yg0H2bdYLr8qr0NpwIo1eKv3uz5KdZs70oP86hF0RRi+VPnzs
qNYD4RojXCp7uNDopdKznZ/7eE+mH1YM9q42hUYvle5Qq+q7Bq709vNJb48L
o5dK/7jYxVElPN4jZ7jjVBq9VDp+vnuKszvdtJH+hR/C6KXGK/f9/E1CzSt4
0Fm3BpntFEYvle7z9HL4AeFD/ot2W8+g0UulK68r0B40k57Z7lDVTGH0Uumb
3Qx9c4TbvXm8cOVsGr1UelPOsOxg4e9bK35oMYdGL5V23Lt0VKe5dFy/TiNv
CqOXGs9e1vCYy0+ElxRNvjR7Ho1eKv2ifEaHxfPpXoc3t6/tTaOXSkec0Y5s
4kNXHH9h71lh9FJp16lWNS4K36j2tfrYhTR6qbRpA48lbovojUmN/f4Ko5dK
59zY/llrMe0wx+7TXmH0UuPZy1p8dexR4XqGi8f0WUKjl0p7ty28Zu9PP3t4
+Op7YfRS6a6vmlsWCO8JfNppXQCNXipdHOywL1R4SufKUW2X0+il0im9l9W2
WkG3+GhR674weqn0qu/HAzJKXHp/9/NO16XzA2n0UulBB17mBqyij9ttzam/
mkYvldYZU32C0Rp6XpmL4xOE0UulH1TpfvOacJcTeTcmrqPRS6VDE6Z3nbGe
/uvStEv5IBq9VHr8rLCDOhvoC3WGHtgvjF4q3bTpdd1TJS69D73yil/dgZto
9FLpt/d+rBgZTNsuiF7+RRi9VPrgcuNvP4Wrt3yWt2kLjV4qPaPTiEm7he8/
03LuGEKjl0q3e7/8Ts9t9LagzrcfC6OXSn/ffrL7W+GxPaZ2891Oo5car9wn
jx34+sgq4cZ5IYcbh9HopdJ+f3T0Wu2k30Reqp8ijF4qbXPMevVt4QOO3wJd
d9PopdIVnWcWzgmnp1c0+F55D41eKn2j5q4pdffSZuftJ0cLo5dKb7h44/55
4W/T/O8NjYxX7uOjl0oPn/+z5/j/6PMNj/X4JoxeKq1r0iKmzD568a3nR7cJ
o5dKP3syUv8/4Z7+VRt1PUCjl0rvWbtyXb+DdIV2Xde+EEYvlZ7c7fTPbOFr
me5FSw/T6KXSJjmZU4NKrPSxtoa6NY+m0UulP+2p+cj8KD2s35WHV4XRS6WP
D+vZ56Fw3aKCXtNjaPRS6XnlZ5/0OU4/PWR4ovoJGr1UuvOZ3U0bnqR3jxve
5KQweqn0H7ebGxKFXaoFBI04Ha/sPaCXSifX//1n0hnaOCnmd5Eweqn0yhum
0zXP0R89M6btEkb+iLZdPPrpQeFjBtWe9Iil0Uulq7Vd1X9wHD33oVW/N8Lo
pdL3Xp45kytsGehxOjCBxrluOiT4reEW4d+WOwxaJsYr+xnopdJje9febJFE
J2Vf3XRLGL1UuvF3m7Lpwst3FhZ7XqDRS6Uz93vO8kuh+9sZzaxzkUYvld4/
es/zppdo7TKOz84Jo5dKe1S5PfCS8N3jy2zHXaHRS6XNEv6cn3qV3upy4lyx
MHqp9LeZrUyqXo9X9kpG13llFCmMXip9rsnYkGPCja5U39o3lUYvlfa9t7r8
8Jv0a5/uGtnC6KXSPZafm/NdeJ/pDM/1t2n0UukKnd693C487VlYhtldGr1U
+tq7OkO63aPbBF0f/EAYvVR6/fbeCS+F86yL4rwfxCt7MOil0vYD57Zc/pA+
+9XYVC+NRi+VrvNn73bjR/SiyBGhKmH0UumnR+9UvCFs7bhCc9ITGr1UevfE
4nkzn9IaFU95VUin0UulJ9Vs86bGM/rKudevDwijl0obXRw37LTwumk17Ae9
oNFLpbPnrU0alUEPbdgjMUcYvVT6mHFsm98lLt3rqX1rZuvNr2j0Uum5T97v
DBd+vGRXWKdMGr1U2mKtbpVeb+id5qmVnwqjl0r/suq7IEvYOfOn9+IsGr1U
OvGL17vVws23tshq8p5GL5VevifSsfUH+kPfUQ4XhdFLpfsPu5dyRzj6x8oL
bh/jlT0k9FLpquXLtvP6RHseOm1W5TONXip953TbPbpf6E7j3uw+KoxeKr3F
zalanPBP7Vraw3Jp9FLp0fXX+zp9pVWJPRcVCKOXSje6EZddNp8O8Jz9IVQY
vVT6lW/2qKgSl+5L9TUIH2lVQKOXSke1qX+l/3e6ysOblzKE0Uul3V/26/hJ
+PbK3+2X/aDRS6XbBM+P3CC82bJlhNFPGr1UOq9XVI32v+iR2aN1rgujl0qf
Kbi/JE1Yb+cqvxl/aPRS6YX7y31Z8Jd+OfjsJ51iGr1Uuvto83GNyiSwj1X8
dswpYfRSaY0qE68nCU89XvvayHI0eqn0lfggy8kadCuXXha/hNFLpdfOTNhX
sQKdW3tO1G5h9FLpIU0+1T4sfPrynlo2FWn0Uula9xoss6tEL/C5vfStMHqp
9ONlA75+Fe5m+jdnlRaNXiq9s6PPhK3CZZ+1cmpVNUHZW0MvlZ74bt9NS236
0vqxqbeF0UulDbc/7PpMeI31mi5zq9PopdLvbcsfWqJD2309d6BuDRq9VDr6
d7t6BjXpmpHv6sYKo5dKex51XnlZOM2h7orxtWn0UumOEzd+c6+ToOzV7dDs
k1+mLo1eKl1UI3GSti494dxc5/+E0UulE1I+34kRNpgWcbtffRq9VDpgXkNr
hwb0O7273T4Ko5dK9zUeGF0ofPhm8eGghjR6qbTWkwV6YcKzlrRp0E6fRi+V
vrXmwOrujROUPcD25uNXPRRGL5UOtnpU+Er4x+u1332a0uil0iO/VHBd0YyO
3xI7uaEBjV4qrbenwwMTQ9q/74d7icLopdIZ9i42qcK9f+j2dDGi0UulIzWC
Y2YZ05UO9T2maUKjl0q7nU7Sr9WCvjl2XqNDwuilJih7jK3cctadEd6k/d/a
wS1pBOro3Hr6v0a3oh0T7xXlCqOXSp+6Psj9j3B9z7JTt7Sh0UulfXwXPdoj
/LyZWZqFGY1eKm3V5lCf3uZ0xAOn3unC6KUmKHuVZV8+PvlO2HXl+hN+7Wn0
UulLmyo2WytsahnfpFlHGr1UenWvThvbdKK/fMgOuiSMXio9uGDy37vCJ8Lq
/5lqSaOXStfYv3n6vM4Jyn6n9+D+HlW70Oil0mmjLjyt15XuWjz/yTFh9FLp
HVpf+8cLF8dE9RvejUYvlXaKb3x2Qnc6ZdKD09+F0Uulm820a67Rgw6srWG4
Qxi91ARl3zSr8eLN+4QHXTYP7mZDo5dKH757uKxtL1rHZ2KZV8LopdKzlj2d
9Vn4QYsNM5f3odFLpdt3rPxio3BoesIz4340eql0YZbFoA796XHrP9neKHHp
/it6qXRcqGvsI+Gm1nrnZ9rS6KXS/rZbTRYNpN/mDjCuOYhGL5Xu/TslRH8w
fTDCZ+tpYfRS6UpH88pfEJ7hsF9j9BAavVQ6dULTuVOGJih7ueaaaZ6/hdFL
pTfWGPqq0jD6+9nyL8OF0UulHVL8hhwRjnVvb9fLgUYvla4/LzphiCPtpzcp
PksYvVT6udGzlvnCNjc3mq4ZmaDsCaOXSu99rLUjRFhzSWJo69E0eqn0lDWd
K3UZQ98w+6J5Vxi9VLqF1dT5z4U3vG44z2scjV4q/eVzyBv/8fTwLQMzdZ0S
lH1l9FLpE+GXhhlOoHX7LrSPE0YvlZ5v/y3pinB64YFEJ2cavVS6i4ZBW49J
9J6Dj1qXc6HRS6X/nrLfVW0yPXms5s4oYfRSE5Q96hRX/yonhE20O2oNcKXR
S6UD6x1b4OhGf1K5+HwSRi+VHnj9+bsfwjGzg7M2uNPopdLVfauO2Ck8r1my
Q3sPGr1U+n7rrhetp9OdH+RcSCtx6d43eql0aIZ7u0zhPyv0zRfOpNFLpcdt
Ct2zUjjZYnB4o9k0eql0k15Xqpl60is+LNJOFkYvlX7zrcD3prBt2KFFk+cm
sEel7qXSB/YZfpztRVcb/ORDxXk0eqn0jFHDR9eeT9/7W3HUYWH0UmlzrYAr
Z4VDYjpdtvOh0UulC+JiOo5dQI+ZNKVDnjB6qfT5GRmRf4Ub194SsXURjV5q
Avf+G1erGSGceemCTufF9L//kyhsc9fKv48fvd/7q98zYfRSac1lHl/eC3u0
aPJ5iT+NXip9vcOOceuE26bbjTUIoNFLpYOyrl5vu4z+tm7xtcvC6KXSw0IL
Le+XWH0MNrfk+bT7EYtpK2j0UmldW6P981fSvrlPo7QDafRS6fRfDnUarKJ7
RFSufVwYvVQ6PHrZsgTh8g6WAQ5raPRSaZcJJ75OXEtfq+CWWyiMXiptXOPV
hPLr6fVntzqFCaOXSn+6UP3WfmF794up3TfQ6KXSMV7drQZupOvo5Xd5XWK8
VyrtpdJeRjMOfRF+ktr04IpgGr1U2vJxWL1g4d1+Q3VbbKHRS6V/r76+suNW
epLZkhWpwuil0sldi749FjZ6HZ0/axuNXiq94rOxi28onb35mXOt7TR6qTR6
qTR6qTR6qTR6qTR6qTR6qTR6qTR6qTR6qTR6qTR6qTR6qTR6qTR6qTR6qTR6
qTR6qTR6qTR6qTR6qTR6qTR6qTR6qTR6qTR6qTR6qTR6qTR6qTR6qTR6qTR6
qTR6qTR6qTR6qTR6qTR6qTR6qTR6qQnW6n8Mvpb2Umn0Umn0Umn0Umn0Umn0
Umn0Umn0Umn0Umn0Umn0Umn0Umn0Umn0Umn0Umn0Umn0Umn0Umn0Umn0Umn0
Umn0Umn0Umn0Umn0Umn0Umn0Umn0Umn0Umn0Umn131uJNHqpNHqpNHqpNHqp
NHqpNHqpNHqpNHqpNHqpNHqpNHqpNHqpNHqpNHqpNHqpNHqpNHqpNHqpNHqp
NHqpNHqpNHqpNHqpNHqpNHqpNHqpNHqpNHqpNHqpNHqpNHqpNHqpNHqpNHqp
NHqpNHqpNHqpNHqp/PMFvVQavVQavVQavVQavVQavVQavVQavVQavVQavVQa
vVQavVQavVQavVQavVQavVQavVQavVQavVQavVQavVQavVQavVQavVQavVQa
vVQavVQavVQavVQavVQavVQavVQavVQavVQavVQavVQa78lo9FJp9FJp9FJp
9FJp9FJp9FJp9FJp9FJp9FJp9FJp9FLF86n6QjuNXqp4PlX3UsXzqfoHA41e
qng+VfdSxfOpupdKo5cqnk/VvVTxfKrupdLopYrnU3UvVTyfqnupNHqpNHqp
4vlUfSCYRi9VPJ+qe6ni+VQ9PEajlyqeT9W9VPF8qu6l0uiliudTdS9VPJ+q
e6k0eqni+VTdSxXPp+rBLxq9VBq9VPF8qv6gQqOXKp5P1b1UFZ9P1b1UGr1U
Gr1UGr1UGr1UGr1UGr1UGr1UGr1UGr1UlfJ7C71UGr1UGr1UGr1UGr1UGr1U
Gr1UGr1UGr1UGr1UGr1UGr1UGr1U1f/1Umn0Umn0Umn0Umn0Umn0Umn0Umn0
Umn0UlXK+xL0Umn0Umn0Umn0Umn0Umn0Umn0UlXK+yn0Umn0Umn0Umn0Umn0
Umn0UlXK+zv0Umn0Umn0Umn0Umn0UlV8f6rupdLopdLopdLopdLopaqU98Ho
pdLopdLopdLopaqU9+HopdLopdLopdLopaqU7wPopdLopdLopdLopaqU7yfo
pdLopdLopdLopaqU70vopdLopdLopaqU723opdLopdLopaqU743opdLopdLo
pdLopaqU77PopdLopdLopaqU7+HopdLopdLopaqU8wXopdLopdLopaqU8xno
pdLopdLopaqU8zLopdLopdLopaqU80ropdLopdLopaqU817opdLopdLopaqU
83TopdLopdLopaqU847opdLopdLopaqU86TopdLopdLopaqU87vopdLopdLo
paqU89DopdLopdLopaqU8+PopdLopdLopaqU8/fopdLopdLopaqU+wvopdLo
pdLopaqU+x/opdLopaqU+zPopdLopdLopaqU+0bopdLopdLopaqU+1vopdLo
pdLopaqU+3DopdLopdLopaqU+4jopdLopdLopaqU+6LopdLopdLopdLopap4
n1k9GESjl0qjl6pS7kejl0qjl0qjl6pS7sejl0qjl0qjl6pS9gnQS6XRS6XR
S6XRS1UpexbopdLopdLopaqUPRT0Umn0Umn0Umn0UlXc21H3Umn0Umn0UlXK
/g96qTR6qTR6qTR6qSplvwq9VBq9VBq9VJWyP4ZeKo1eKo1eKo1eqkrZk0Mv
lUYvlUYvlUYvVaXs86GXSqOXSqOXSqOXqlL2DdFLpdFLpdFLpdFLVSl7kOil
0uil0uil0uilqpT9TPRSafRSafRSafRSVcqeKHqpNHqpNHqpNHqpNHqpKmVv
Fb1UGr1UGr1UGr1UlbIni14qjV4qjV4qjV4qjV6qStnPRS+VRi+VRi+VRi+V
Ri9VpewFo5dKo5dKo5dKo5dKo5eqUvaR0Uul0Uul0Uul0Uul0Uul0UtVKXvQ
6KXS6KXS6KXS6KXS6KXS6KWqlP1r9FJp9FJp9FJp9FJp9FJp9FJVyt43eqk0
eqk0eqk0eqk0eqk0eqk0eqkqZf8cvVQavVQavVQavVQavVQavVQavVQavVSV
shePXiqNXiqNXiqNXiqNXiqNXiqNXiqNXiqNXqpK2edHL5VGL5VGL5VGL5VG
L5VGL5VGL5VGL5VGL5VGL1Wl9BTQS6XRS6XRS6XRS6XRS6XRS6XRS6XRS6XR
S6XRS6XRS6XRS1Up/Q70Umn0Umn0Umn0Umn0Umn0Umn0Umn0Umn0Umn0Umn0
Umn0Umn0Umn0Umn0UlVKvwW9VBq9VBq9VBq9VBq9VBq9VBq9VBq9VBq9VBq9
VBq9VBq9VBq9VBq9VBq9VBq9VBq9VBq9VBq9VBq9VBq9VBq9VBq9VBq9VBq9
VBq9VBq9VJU1jmmW9lJp9FJp9FJp9FJp9FJp9FJp9FJp9FJp9FJp9FJp9FJp
9FJp9FJp9FJp9FJp9FJp9FJp9FJp9FJp9FJp9FJp9FJp9FJp9FJp9FJp9FJp
9FJp9FJp9FJp9FJp9FJp9FJp9FJp9FJp9FJp9FJV1pjJKO2l0uil0uil0uil
0uil0uil0uil0uil0uil0uil0uil0vhdQ6OXSqOXSqOXSqOXSqOXSqOXSqOX
SqOXSqOXSqOXSqOXSqOXSqOXSqOXSqOXSqOXSqOXSqOXSqOXSqOXSqOXSqOX
SqOXSqOXSqOXSqOXSqOXSqOXSqOXSqOXSqOXSqOXSqOXSqOXSqOXSqOXSqOX
SqOXSqOXSqOXSqOXSqOXSqOXSqOXSqOXSqOXSqOXSqOXSqOXSqOXSqOXSqOX
SqOXSqOXSqOXSqOXSqOXSqOXSqOXSqOXyj+P0Eul0Uul0Uul0Uul0Uul0Uul
0Uul0Uul0Uul0Uul0Uul0Uul0Uul0Uul0Uul0Uul0Uul0Uvl3/fopdLopdLo
pdLopdLopdLopdLopdLopdLopdLopdLopdLopSb+Xy+VRi+VRi+VRi+VRi+V
Ri+VRi+VRi+VRi+VRi+VRi+VRi+VRi+VRi+VRi+VRi+VRi+VRi+VRi+VRi+V
Ri+VRi+VRi+VRi+VRi81kf1CdS+VRi+VRi+VRi+VRi+VRi+VRi+VRi+VRi+V
Ri+VRi+VRi+VRi+VRi+VRi+VRi81Ufl9h14qjV4qjV4qjV4qjV4qjV4qjV4q
jV4qjV4qjV4qjV4qjV4qjV4qjV5qovL7G71UGr1UGr1UGr1UGr1UGr1UGr1U
Gr1UGr1UGr1UGr1UGr1UGr3UROV9B3qpNHqpNHqpNHqpNHqpNHqpNHqpNHqp
NHqpNHqpNHqpicr7IvRSafRSafRSafRSafRSafRSafRSafRSafRSafRSafRS
E5X3a+il0uil0uil0pnqXiqNXiqNXiqNXiqNXiqNXmqi8n4RvVQavVQavVQa
vVQavVQavVQavVQavVQavVQavdRE5f0qeqk0eqk0eqk0eqk0eqk0eqk0eqk0
eqk0eqk0eqmJyvtl9FJp9FJp9FJp9FJp9FJp9FJp9FJp9FJp9FJp9FITlffr
6KXS6KXS6KXS6KXS6KXS6KXS6KXS6KXS6KXS6KXS6KXS6KUmKt8b0Eul0Uul
0Uul0Uul0Uul0Uul0Uul0Uul0Uul0Uul0Uul0Uul0UtNVL7HoJdKo5dKo5dK
o5dKo5dKo5dKo5dKo5dKo5dKo5dKo5dKo5dKo5eaqHyvQi+VRi+VRi+VRi+V
Ri+VRi+VRi+VRi+VRi+VRi+VRi+VRi+VRi81Ufl+h14qjV4qjV4qjV4qjV4q
jV4qjV4qjV4qjV4qjV4qjV4qjV4qjV4qjV5qovK9E71UGr1UGr1UGr1UGr1U
Gr1UGr1UGr1UGr1UGr1UGr1UGr1UGr1UGr1UGr1UGr1UGr1UGr3UROV7Mnqp
NHqpNHqpNHqpNHqpNHqpNHqpNHqpNHqpNHqpNHqpNHqpNHqpNHqpNHqpNHqp
icr3ePRSafRSafRSafRSafRSafRSafRSafRSafRSafRSafRSafRSafRSE5Xz
Ceil0uil0uil0uil0uil0uil0uil0uil0uil0uil0uil0uil0uil0uilJirn
N9BLpdFLpdFLpdFLpdFLpdFLpdFLpdFLpdFLpdFLpdFLpdFLpdFLpdFLpdFL
pdFLTVTOv6CXSqOXSqOXSqOXSqOXSqOXSqOXSqOXSqOXSqOXSqOXSqOXSqOX
SuMAJY1eKo1eKo1eKo1eKo1eKo1eaqJy/gi9VBq9VBq9VBq9VBq9VBq9VBq9
VBq9VBq9VBq9VBq9VBq9VBq9VBq9VBq9VBq9VBq9VBq9VBq9VBq9VBq9VBq9
VBq9VBq9VBq9VBq91ETlPBl6qTR6qTR6qTR6qTR6qTR6qTR6qTR6qTR6qTR6
qTR6qTR6qTR6qTR6qTR6qTR6qTR6qTR6qTR6qTR6qTR6qTR6qTR6qTR6qTR6
qYnK+UD0Umn0Umn0Umn0Umn0Umkcv6LRS6XRS6XRS6XRS6XRS6XRS6XRS6XR
S6XRS6XRS6XRS6XRS6XRS6XRS6Xxu4hGL5VGL5VGL5VGL5VGL5VGL5VGL5VG
L5VGL5VGL5VGL5VGL5VGL5VGLzVROX+KXiqNXiqNXiqNXiqNXiqNXiqNXiqN
XiqNXiqNXiqNXiqNXiqNXiqNXiqNXiqNXiqNXiqNXiqNXmqict4XvVQavVQa
vVQavVQavVQavVQavVQavVQavVQavVQavVQavVQavVQavVQavVQavVQavVQa
vVQavVQavVQavVQavVQavVQavVQavVQavVQavVQavdRE5Xw3eqk0eqk0eqk0
eqk0eqk0eqk0eqk0eqk0eqk0eqk0eqk0eqk0eqk0eqk0eqk0eqk0eqk0eqk0
eqmJynl69FJp9FJp9FJp9FJp9FJp9FJp9FJp9FJp9FJp9FJp9FJp9FJp9FJp
9FJp9FJp9FJp9FJp9FITlfsJ6KXS6KXS6KXS6KXS6KXS6KXS6KUmKX4c8EKv
l7BWmmVYkDDuq9Kx6QX3apelP7UZOmyiMPqq9M4O2muyhG8HulVuV47G/Vba
b71hz3PCx1/6JWloJCn3PdBjpSdmdf2xWnhz5xDvh8K4D0vbWA8/NlZ4XnB0
m/3C6LfShqHTXFtXoEd+vPjWRxj3Z2nNr0sbFQt37v1sp60mjd4r/WHA9gd3
hPV25Q9vWJHGfdsk5X7MjYiYtRHCfwq0qnwRRh+Wjv51xcZLOMOu2YVEYdzP
pTc4ZBT1EU7e33nBJmH0ZGnP6O8xulr0f2XszVyEcZ+XHq5ZbeoH4ZWjp77r
UIVGf5buOKF54zjhqSeW7NasSuP+b5Jy/0j3nFXaOmHbKtscHwujV0sX6Tis
dxJuNflo1UPCuC9Mp7t79DarRldLuJSySBh9WzrhQsCvstXp3DrPFw4Wxv1i
eo/ejhP3he/N/GbeWIdGD5cO8DruHiV86kqVD7nCuI9MT755tYm3cEgTgz0X
hNHPpfsavXzUX3jBgi4jtwjj/jJtsqQwqEGtJOX+2Nh79tVchdHbpbUeV+v7
SbhbS/dLFrVp3HemP5kZ/UkQbrzc37dyHRp9XvrW6m6nNgiXfb6tfbow7kfT
Ma8dPJyFMzseyz4ijJ4vHdx1erP2uvSloMt7/YRxn5qet2XZk/L16P3vno8a
Koz+Lz3y846NacKrexRUb1Y/SbnPh/vXdOe+J/odEPbYXvVKvjB6wbRe+LW/
C4Tt8gz8Lgnjvjb9p/Dl6YHCZgO7dtwmjL4wnTH0x/RGDema/w37NFUY97vp
5IPVDXOEv/12j+zSiEaPmI4sZ5yeVOLS+5BpjkvHVNWncR+cXjG2e3Cw8Lmj
oTVeCKNfTLudchwwWXhHxZirx4Rxf5y21Z5RplMT2nfilSVLhdE7plu5Lj9b
sSntdP5Fp+HCuG9OV0sMm/lEuEfN758NmyWxP6d+cUrn6p5sfljYwEM76rsw
7qfT92Zff+YrXOGi4birwugp06euvdpsJ/yuoVWtHcK4z06HNCuybdKcvjZv
+HUPYfSXaZ9FOuXyhA/fmra0mxGN++/0mAfG51OE1xsHWFY3ptFrpq1aW8/e
KjzLf3vOyxKX3t/FfXm68coRxm7C9k9i9p0QRt+ZLpsx44VlC7p9u6vjlwvj
fj2dabFiq5YpXWdtRu0RwuhB05c27hz0TPhH5vcbxi1p3Men9384qXFU+KlV
tWVFwuhH06ttbsQuKXHpfef4rc273BDG/X3aI+y1p73w7i9WX3cKozdND/5W
ZGLQhvbv53BgpjDu+9NtB9d4+U140h6PCT3a0uhT0zX2mWy7LNy7KKBuTTMa
+wD0t7/WdqElLr0PbjRsx81MYfSs6bSRIytME650+Pjy08LYE6DPxcyM79qO
zta41jVQGP1rekfllXO129M3x73MGyWM/QHad9Iu0wzhY6cLD5p2oNHLpp3i
Tr2KEd5Urbrz7xIrvTn1BWC6R+3U0ADhuW5G9W4Jo69NN5uROcRB2DGp2+1w
Yewb0OUv/9Q0sqAt6juu9BRGj5vO0q+pKhSuP2d6t16WNPYQ6GveLeZdE/51
fdm32p1p9Lvpw3d6tAoTfm4QdjhLGPsJ9PoWozKnCyf6nph0Thi97yRlz2BW
wKwd3bvSEQ+v1V8jjL0F2j59pb2OFb28zas7Y4XRB6fbd9hd6bWwa+CPwNbd
aOwz0HXWn048Kdz/ZXXrYmH0xOnCt6nzVwibdjb+fkcYew70k+5vWo8Urhrc
PTpCGP3xJGUfIm7brzcmPegv2Y6TvYSx/0Dvzq2586fwnV4z9Pr2pNErp/0H
mA5PFT6xc/k9XRsaexH0pIieWruFtxSErf4gjL453fvXqORZwt52J3vECWNf
gjZymO3Tszc9ev/1wnXC6KHTlaID29bqk6Tsb3Qt8/qokzD2KOjsCuFZb4Qb
jS6aYtaXRj+dTnU6s+uMcPFxnUbl+tHYr6CPnr3psEr4lZbJg/vC6K3TG3Xe
VhkjnOJivTZKGHsX9Fz33xdaDqCj4kfYeAujz047Xqi18I9wYJ2ZRf1taexj
JCl7JxZ6Lc1vC7vPXBHTYCCNnjtd38vm/R7hQVd2un0Sxp4G/St1dPgc4TZN
TumrhNF/p5839xzRW1hnwY2HG4Sxv0En+q3SrmtH5919vc5ZGL14eu+j8Ivv
Sly6D/PA9Gev9kNo7HXQy8zOLjovfGZZjV/lh9Loy9NTVt9qt1Y49JnJiTRh
7HvQ/V+//TBOeGHHHu4HhNGjp027/tnTZhg9Lmhkk4XC2ANJUvZyqm6pParM
cLr7u5mPBgqjX09/+dSy+j3hpj1WBjVyoLEfQt/p0+typLDG9l19coTRu6dP
7B6zeJ7w26+nficJY2+E3lLo2aGf8BXb1JPBwuH/rn8Jzx+6+mO9kfTByMxp
k4WxT0KPOrgnIlt47e+fTTuNol3UA8dJyl5Rl3LnRscLz3Cs+aTiaBp7JnSj
sbd1goSHHG2x8YmwsfrAGV18MuvKBGHzij37HRbG/gn9qupfP/OxdK2Jo/76
Cqufc4RTptTppDGOLjg367SdMPZS6ChVq88PhB/XCJzeZDytzjsIB+r2/m9f
iZW+3LTdBnnC2Feh3WePHesjvDPl9NMUYS91gJkeeG1OTVthv4Y3N20Vxh4L
3brZmmt6E+mJ8970dxO2VP8DTVdftNf/s7DNrV/Fls409lvovPvnLBKFDY1r
ndWaRP/+98eV8INWd75sFNb0N535rMSle1vYe6HPrHgXNUn4/eOezY8Kq98b
C4e++Duuw2T6uvnoZ0uEsQ9DL7SoW1tzCh29ZvZme2H1PLzwuI2tbzwS3pAZ
aGvgSmNPhu7+oXfAQWFPq/CyBcLq4+dudBObcZ0XCQ/feubcZWHszyQpe2bl
wubmDhLu+OXmrFBhbVyEUPwmf81+fXdat99bo2nC2KuhrwyKcMoVLgr//bzr
NPruv7kR4YNR5+tcEE7/UWurtgeNfRt67d87qZuFE+xbDsoQVr/emE7PGPl+
2RTh8EM2GseFsYeTpOzDDYkp7mIxgw7QGBMbIKyelxY2r6ybV2kmPXmcp6eD
MPZz6FqT2hx8Ktz39CoTo1m0+viqcEFsn4lHhE2q7ckoFMbeDv2o1nhdP2Et
t7Mh14Rf/8sJetLnp3vdGiL8KfHW4DBh7PMkKXt7Oy+tXdF0Dn2rXlb5GcL7
/s0VCPvpR1rlC8d4/onrPpfGng890Ts2/6Jw8PXac3W8aPVfv8I2d+4eChH2
Mmhl+loY+z+0YYsPzlOFR/r2enVSWD1PK6wZUKZ+l/l054djQlcIYy8oSdkv
fP9U904Vb1qvzZwhI4XVx9+Er7dvG/hc+M/K1ZotfGjsC9FH1vXtfkw4I2NP
wk/hs/9yZAvooLfjC/yFky3PeaUKY4+Int193pFhwpGbbrfcLbxI/cKdHr5t
nYvhoiRl/3FFdtbrWcLYL6I75kY2+C7s1uvv9p6+tLX6wAetOyDu7hXhATvr
2NdaTGPviC7ae2/VduFWBa0qvRVWv67zo9N/frD2EK5m1zvxjDD2kZKUPcyE
4WULrZbQufvGzl8lrD4+Ixx+pN7Rav70veI5rccIY0+JXlrBbMpL4VOj1rxp
uZRe9y9nJOzi1K/hCeGQ43vD/ghjf4nuc9bp/jJhH63zw24LD8UghWITnflr
HIXHuNypvLfEyp6oeq+J1nJf39N4OW0V/y5pjrD6u6Xwp+T/fvwQ1q9T7N17
BY19J/pWg/hj14XLzqzbtu5KWv04KRwz977rTuHMy62z3gljD4oOTs1uNFP4
UuM+u84Lqz+/l7h0j9WrebmH1qvo/T7jHNYKYz+KHuFXf12N1fTqu3OrjBd2
VgczaMtHZr0yhT1M115os4bG3hTdwKz/z1PCg5dFLCizlm6uftFE/1k14fhK
4bbPzpvdK3HpXi32qeiMV/OnjhKu0fHuu0hh9blk4eQuQY1N19P569/vnieM
PSs6cnNU2i/htKxix35BtPq/rvCKT/Hrbwqfs9bVrr+Bxv5VkrLf69bnQe9w
4R2hbS5mC6tfP2+kB+z++Gu2sO/XPovihbGXRbcsLHfSZhPtZDu+XZBwJ/UP
Blp7aINptYPpHpFeHyYIY18rSdkvzjlg3jRLuNnvtXvMN9M//13XEL5XdsDj
s8LlHSNHamyhscdFnxozccNq4azo2GoPhdX36rbSISe9+44Vvqp579I+Yex3
JSl7zj5VN/xpFUIfnvDB10dYPc8jPGbKvlN/hdefK9PBdhuNvS/aSpXgcUd4
Vo16H/VCafXPI2F93YfNIoTtp7WN+Fzi0j1r7IPRZWZ/ejJXuH1K39GJwlXU
F/Lp11c1NvURrtPQSWeTMPbE6ItN9frrhtGFXvOuTBK+/e+4t/D+he2K3ws/
ubnOr8POJGXvG/tj9Or7A87ECscZ/ddRcxet3oEQ9mjlPGOd8K4lcZ8eCWOv
jB68wsfQSdj/8b3Ig8LqeQ/hti82pLcNpyeZZ49ZJIx9M7qGxf7gsnvo3mvK
1hwsrP7XVzh/g2rA/RKX7q0bZda7pr+Xxh4a/fD9wzJRwpWszPxzhV/++5wS
QZ/t+fnsfOHsLf0sLghjP43evqP8rP7CqZ+dvmwW/u/fcVFh33w9owb/0Uf7
zo+aIoy9NdppUPvnH4U3hq8fZxFFq/N9wj2ibLckCM/58V+tyvto7LPRzf46
D9wg7Ggff/1piUv39dXzAPvp8iMXlHMWtjh0f+kRYey50VnHNp5vd4Cur/HR
0k/4X800WfhqpQOzyx+kf40tlztEGPtv9CHnROM04een6u9veog+/e/nvvC6
2LQX+4UTtc2d8oWxF0fPrPVl6wLhva7961wSXqA+0EDbT68weKDwssQJqSHC
2Jej219qWL5RND2lnveyqcLq/JdwHf0OcV+E+3kGdelylMYeHV04f+CcJGHT
61Ffqxyj1deLhZ/cntQiWLiqQcKB58LYr6PjTBa+dBH+sujBhGPC/34t5Anv
WrppW8fj9J0HH+suFcbeHb3k6QG7iifoE601bg0TXvPvryNh5/ZJFZ6UWOmv
rWywwvAkjX08ute6R/GHhOdnmFt9F7ZTD5zRRm+/zPUVHmU5IP+KMPb06Erd
NVvaCXfZNPHQdmH1vXDh7JBGrxufoRtmezt7CGN/j07N6bD9q3CxzYZ63c7S
6uuJwkf7DxqaIvwqbN/taudo7PXRG/e6VNwqnPItYeVLYXUu/jw95+dClatw
1OCH3U4IY9+PdhgePM8ylg7c9+nbMuEJ6gAb3enIwVZacbR7scYRR2HsAdL1
KiRnpgsPHKXnYhxPG6gvxNK/xj/eES3c+ni7BkXC2A+kn5/JsV8iXF3L9u51
Yezm0InVK1a2F/46yXnVTmHMldF7p+onNUukH8T5WM8UxvUmellyR+9vwmdq
b/xunUTj5yA9pcHgNpeFQ2fsj66RTKtz08L95k5+u0144WXV5Exh7BnSLVIX
7XQXHtc4Te+0cAf1C1m6SvPNw7um0N19Pt9bmcJ/v7F/SH9efEhL+yLd5G75
NaOEf/x7vBK+k5ac/EK4nGnDnqaXaOwlij9v2j7xiRF+E9D+xy9h9efuy/SW
VbltA4Qvp9seuymMfUV6/quK74YLH+gwyTVcWH09QnhUl8a7m1+l165f0MhT
GHuMdJfNnRwLhWdkbXxgc41W52qFG34aXPWa8BDrA2trX6ex30j/7T0lZYew
eWiiTZZwZfXAE/1yl+/C6cK1vqYVnRXG3iN94ftm8+6pdMGALzGrhW+m/vsP
HTXk8PvqN+lHERWmjhXGPiQdeOBC+Cvh878aNm59i1a/jhV2L/t0xEnhMIcO
aX+Fca+OHjjmq/YK4cXRA9ffEVYfj71Dtz5Z6dII4YmaLr0jhLE/SVev2sTX
5C5tM2Hhr7nC6tyl8NfJFu1/Chue23Sizz3xvKXeqxTPWwl22TeENWscdNe9
T7/4N6chfLqu695dwu/dk5p8EMa+JZ83t81aPGqW8PULjx7FCkf0+bdQSC+8
uqV6z4f0Eb2coHXC2MOkxzU9crlmGh3kpdnXSdhVPTBEd1+YsviN8Oybjf60
fURjP5Nucv9phzPCw4w6nir7mFYf3xAu1yrvY6BwxyWDPO4LY2+TfrO8cuRo
Yd3HLs2ihNWv8YQvP28ypuVTushs0ZP5wtjnpA90sqzxRzh9dfDG/un0yX/X
8YXXbBhy9ZZwwuuD/Ro8o7HnSU9/77pkj3B41+S/H4W91QdGabuefp3mCC/d
8vh0gjD2P2nzHVs/9xJ2+ZwzfYNwV/WFNLpW/pH/6mTQffpWNHQWxl4oXTDw
4th3wsbh+untXtLqzwvCj/5Lr3leWOtHx+Dyr2jsi9Ln/+RdWyP8aejgAWnC
6uPer/n7N2yE1tJxwrcOTi5zQBh7pPTiY00t22TSMeV8zy4QXvXvOq/whEqd
c4qFg8dunjnwDY39Urqn89B9d4W9Th1q3ugt318MUv+BRRvEuo2PFB6hfeHZ
F2HsndKatZbUnids6fpkc5KwjvoFJd/3vPcIudFXuEFirm2wMPZR6esXowPq
vad/61YqN1lY/fNX+EijS52z3/N9WMbsxuc7fqCxp0oHzX+WGyecfK3T7IrZ
tPo4UjbfD86+nb9/vXBkMzvjJ8LYX6WHmVSZMEF4xaIpLw4Jj0fQV3l/2mFp
s7rmn2i3B75bfYWx10rXfdr5ZrnP9IDWWwbZfeb75abq/8fQP9rZL38g3HLl
YY0mX2jsu/L9e/raqV33CWtnXIj9Kvz23/xbDp3wZkmedw6/X+RYPPVMEcYe
rPhe023bwQHCdzd+NdkqjOdMfh9aGnJ0ot5X+tSHSi9dhbEfy+9lLjmXdD8L
h9g02WaZR6s/lwn36f/8liqP3xt9wizstPJp7M3Sxnu/rdgoPOabXYVn+fye
2079wZuu/LNKt0nCVoNd46OFsU/L7+Ufhxl8a19A6+9bPHeJ8Pd/eecCnj+4
ebjL4Qrf6TLFW0zthbFnS8eUHzbp0Xee93g98sirZoXifMy/+Sjh4PHu9Q8W
8jzNxZiU0G/C2L+lvc7431n4g+eV9lVOH3JZWP3PTRE9onpo4CDh1ZPyNEOL
eH4Me7m05dRj3fV/0h5xlVXuP3meTv06R7hB8uWCHOHBtZvO6/qL5w+xr0v/
rv/iSLJw2xmWrbR/0xXVg6E8//liToHLZuEal4dkvhDGHi/P1ybdqKo3RThf
321HjPCNf3nYPzyvHGFoeK/TX/qht599gDD2e3l+fMXirqsrFdNn72yt5CC8
4d/8jLBb2rAeT4t5/n57i+jE5mWSFWPvlx7Qdlrh4RKX3k9YFHBxfqGw+n/H
snTLVUuPLi5x6f0Op/T01teEsQ9Ma78KnTJEuEeH/Dc7Slx630b9uCGc0zmm
YVMNutl6rZ3TS1x6Pwl7wvTd4Cv384TLZzUd3r18snK/69m/z7/CJz++WHNR
OKt7Zy2dCsnKfTvsD9Nbe3/vGSJ8ddvQ5FfCe/5dx9FMVu5Peu/SLnITPpTr
5nNSGHvFycp91DHfDWM6V6TXDVjSdoXwZPVgJW01xMqtSqVk5T7vzIiQrBHC
2Dem9Q8M139e4tL70UN/Re8yqUybqP8FpsuU9Xh4tMSl983bO1xy+CmMPWT6
9eiAdf7CdaKfVUktcen9fvVccRX64ontvYYJF1b4dmGXMPaTk5V9h31Vjv80
qEo/caqycJbw8X+vJ0tcup+xavLV4wXCcWebmffUprG3TE9LyJh6pcSley27
dLq8r1mNnqe+kEMPqlvYeLvwEnf78DclLt3fwT4z3XZWtUfThJ0vTB1xRriz
euAgWdlXqnG1eZCVDt1Lz197lTD2nOn/Afs5YIM=
           "]]}}, 
        {RGBColor[0.368417, 0.506779, 0.709798], PointSize[
          NCache[
           Rational[1, 360], 0.002777777777777778]], AbsoluteThickness[1.6]}, {
         {RGBColor[0.368417, 0.506779, 0.709798], PointSize[
           NCache[
            Rational[1, 360], 0.002777777777777778]], AbsoluteThickness[
          1.6]}, {}}, {
         {RGBColor[0.368417, 0.506779, 0.709798], PointSize[
           NCache[
            Rational[1, 360], 0.002777777777777778]], AbsoluteThickness[
          1.6]}, {}}}, {{}, {}}},
      AspectRatio->NCache[GoldenRatio^(-1), 0.6180339887498948],
      Axes->{True, True},
      AxesLabel->{None, None},
      AxesOrigin->{0.031241666666666893`, 29.722905555555556`},
      DisplayFunction->Identity,
      Frame->{{True, True}, {True, True}},
      FrameLabel->{{
         FormBox["\"Cardiac Z [Ohm]\"", TraditionalForm], None}, {
         FormBox["\"Time [min]\"", TraditionalForm], None}},
      FrameTicks->{{Automatic, Automatic}, {Automatic, Automatic}},
      GridLines->{None, None},
      GridLinesStyle->Directive[
        GrayLevel[0.5, 0.4]],
      ImagePadding->{{46.99999999999999, 0.5000000000000568}, {
       33.50000000000364, 0.49999999999783995`}},
      ImageSize->Medium,
      Method->{
       "OptimizePlotMarkers" -> True, "OptimizePlotMarkers" -> True, 
        "CoordinatesToolOptions" -> {"DisplayFunction" -> ({
            Identity[
             Part[#, 1]], 
            Identity[
             Part[#, 2]]}& ), "CopiedValueFunction" -> ({
            Identity[
             Part[#, 1]], 
            Identity[
             Part[#, 2]]}& )}},
      PlotRange->{{0.031241666666666893`, 0.133325}, {29.722905555555556`, 
       29.9774}},
      PlotRangeClipping->True,
      PlotRangePadding->{{
         Scaled[0.02], 
         Scaled[0.02]}, {
         Scaled[0.05], 
         Scaled[0.05]}},
      Ticks->{Automatic, Automatic}], {189., -119.58957682310464}, 
     ImageScaled[{0.5, 0.5}], {360, 222.49223594996212}], InsetBox[
     GraphicsBox[{{}, {{{}, {}, 
         {RGBColor[0.368417, 0.506779, 0.709798], PointSize[
           NCache[
            Rational[1, 360], 0.002777777777777778]], AbsoluteThickness[1.6], 
          LineBox[CompressedData["
1:eJxMXXdcTf8bvw17hWyh7L0ihAchK3vvEUIkM5oqIoSvnZFzz73nXEVCtPu0
996StCntve69v3vOPePXP14Puvd8Pp/n84z3836eo33UbOtxVYFAUDhDIKD+
XLjK8EJbPwyeru1zVjA/BdzWBdb3649B9ZO+WfKFqbAfn5k0eQAGmepbWlTW
pEGoRLRx2UAMHtzLLJPvSIeJnsOSd2pikLXglYvgXAaUdL3vfn4QBlqlh+er
3MqEdb1VpzoNxiAi8b2xQJIFn/pf9XgzBIMz3+v/k8dmw9nTFbd8hmIwwE0/
VPYvB9LMDnVLGoaB4YdIUjA0FxZcznAqGY7BxtRH+2UGP6Ep0fCYbAQGDvkj
DATn82BfemCxphYGQyZN9hIQvyAkZ7bx1FEYfDCfr6WSlw/Ws8WwajQGKZbH
ugv6FkDx/OEh+8ZgEB881V7+sQDWLn6w7II2BpEqjR0yo0Lo+lR15D0dDLpm
56XK6wvhjOvV18KxzPO8KIJUt8qRfuMw8B1dGyJYUQwurYda08ZjsGf2fi1B
XTE0SjMsyidg0L4i5prcrQT2qK1rk0/E4MuagTWCTaUwZH9QxrDJiudvDXGR
q5aB1ZE5O2ZNUezHayNDgU8ZFJ0gM1dPxWDbsly54MwfcEPDPx+ehsG4Wic3
+ai/0CXyweyr0zFYPGfnK3n2Xzgdp/7l/gzFv2cVbRPcK4eJYy3ukzMx0B/6
eZNgVQXcn1TVJ3iW4vP22q4XyCqgYfpRl4zZGLxa9MBZHvAPvG5lnqqeg8FX
qwO35JcqYdC9dRXquhj037IhXzC3CiwfodMj5rHrq4IFFXNWz5uPAdbfdL/c
sxre1pBR6/UwmOX4ukVuXgNqTSMNjy5gz68WQowe6lgtxGDtDLm29EotTNjW
Bf9vEQaBlx4PVc+qhXu7r499r6/Qn8izunZ6dbD2c5UsbDEGIRZd+0gf14Hn
96O2P5ZgoItc1dQb6kAzMFtes1ShXxfm5tltqodUzfU/eyzDoNv4BG+pRz3o
Uce7HINjr1GPm90b4PXoeXnzVyh+385nmf3RBthrIfHZbKA4X+NPV20DGwBZ
ay04uRKDHEPS02pwI4x3+M/XehUGI2vbjjieb4Sin12ePF+NQVV63YsbcY2w
pvC6pqchBuTfNYoVNcHHsponEWswuJaw7HinZROchmPn89diIBLXX3FMb4KU
lTm1jeswOOi/VnETmmH+OiPzXhswGJr8DrO1b4YGYciG8UYY+Gvuemqd3Qy7
JfMS9TdisH9vnzuW01og+KO70dZNGCj+dZe6bQtYdh012XQzBoW9Hr+3T21R
/rlFcb5fu+29od0Kq/t3n/Jyq0L/7/40EZi1gvppyy5ftzH32a8VTpnV3ozd
rjivt8sN5OptkHzpeNeCHRjszUnva2vUBvcScwrbdmKw/dK45/KHbVCfZnRU
YzcGRhqXR9tltMGunLCiCXvY820Hzdnzg5ftVeiLe0bljZ3tcH2+x9Jd+zAI
z1nx0OG/dijQH4PO7sfgUrfPc28mtcObJ49dnQ5goLhUfp3dOkDVtfuItwcx
GDV38zD50g4wcbN+5X0Ig3fhVtdUrnTA+NbaK0mHMeh5s/sCR/cOuCs93lJy
BIOKLy9yrPI6oFb159WOo4r7IHZosu3bCZ77Nm4bZIzB/efnBjgs64SBR8LT
px7HYMnEIDOrs51w7cSC7StOYHB1Xbd/8tedMB95zNx/EoOXb70i1OI64XXE
GK8LJhjMPnTQzrqxE1Tins66c0pxn0pO+KqMlkKwTo/e+GkMAjIvpnWslsK4
STb3/M5g8CRwUbSdqRScpzf0TjHFoDOfgI5HUjC8deJv+VkMgpsT/hN8kzLn
gkHz9ZZoy0wpDHi0uXzweQxuN/7MvtEgheTy8IhZ5hg8zI2IlfaVwbyaBQoL
zax/igxcGz9GHriosC+vNt+2M5DBbiNt7OolZj/2yyBo6zNtl8vMfbkog7G7
ewlFVzBo1MM0VJxkUOBlYx18FQNvL1JL5iqD1d8bFBZLcT6TPad0eMrAI8DE
5t81Zv9CZGCimbeniyVz35JlkDRsS+4IK4W9HPHSUFYgA93RUXvnWGOwo/lA
/84aGdRdXTh/gw0GEJX3zbFTBjutqRuMgU+qIF+1hxwC7cfqXbPDYOavcV1v
DJLDtZ/PBjy+ofAnwyT3bEfL4XcBpdAY1OyYOtBmshxWltkNDHHAYNN/ni+t
5spBFRqrfzhioFBOm45Fcji5ktJoDKLfpIW2gxwS1+bXdHXC4JTA7Ib6Kjk4
C7fEj7mNwY3kfmMdDeVQS5mrO8x5r5PDjo/6CUbOGHw+u+WEwwY5DOj6iTx5
l5ctelEnzP//fI2Xkif3+c97daq3o6cL/33UH5EP+Oc5canZ8edD/nnHJp46
3PQIg5NHNul3zpPDnbR8xYoxGN1outN6hhyqs7cd0XmCQfYtZ3PZBDl8mBW9
ePFTRl9HyqH//MWKI1b4u76OxioD5XBV//OSU8/5/dV9Mm6YwwvGXsgV+vKS
+sHgbKTsi2W9DORv+w73csXgV8XCcutiGQS23GiKfcXebxnoSJsvF7zGIGie
1w77SBncVjVtbn6DwfR9/+46fpfBqn2/UzXcMNCsmiLqFMnA/fD2rRPfsfZC
BhonYtOWYIr70KHlrGotg8TgxZ67hBgcDQ4UdJjIYG7E5xnncAycrwzaarNV
Bi9iJ3xyFCn8o+JvVRYr9EXH1fmtGIPN2+Kz2nVkEDCxX69vBAaHFzvckvWQ
gfZ0x7vxJAbnx+vPV62TQv7NlhOlEv4+rbxr+qfjPeNPfKTw/mHhyQEeGCT9
dlyh/loKJ8q3G0z7oLAXJ97NkVlLIaE6NnzFR4W9/zzYTfWwFOY0Ll25xxOD
u3pzHnQul0LNhi+jL35i7asUqNXe8cIgdOHYdZZqUvDf9XrMu88Y3PnWqiko
7oSrXv06/b5gsGW24hvDOuHXN0erlK+Mv8A6YUVAW2eZNwZmxqPaHG50gkDz
bI7gO3OfDnfC8WFFu4f48PYrftSuH9N9MUiwXaNwVZ1w+2qct6Efs7/SDqi2
gnkH/TFIK26ZL/3RAdvsvb9dCsDgdOjdYHvvDtD4OfGRSyAGkvfHz1g/6oAr
Ba/7i4MwWObUVq9q2gF5pf3/CwjGgN6O1R3wcunNs5kIA5l11E017Q6QGbRX
/QtRxBe0AreD8Vqzc6phrP9uB21h0dqR4Rh07Kc0rB2cyF1xcyIweLxIxcjx
fjtUfkhYtzYSA79ti3bLT7aDe5dlE45FMfuzoh2o070Wzep3O1zWmDLxYQwG
E1v0Nbu0t8GcU29U3WN5//OCMktxjH/80AbSi05q2fGsfWsD/4T2/NoEDIZT
ZupIG4yhA0oMXA8lqtgvbINb2SW/tZKZ/ejfBgazdgfopWAwyXf3FofyVqDd
byoGCuXytwlthb76KwKN0zD4rlHyzvFlK8Q//vbcJl0Rz+616mln3gqzX04Z
+jQDg3SR5iXLta3w7K3bC49M3h9vbxlwKTILgyNSt3Crthbw63RSWHref49W
lV6qz2Hs3fsWyNt7fnPvXFY/WmDF4dIUnZ8Y0GZ0TwuQx/duWZiHMXFaCxgH
J07b9ouJ/3q3QJxCm0/lY7CuZsQhy7JmmBXrM93uNwZFCZ/KBKHNUKU9tYdr
AQbdy/7WWb5qBlqdCxn/c7EZfKcN6hldhIFnn0HFnUbNcPnm7dKCYgxmjOwe
qzqhGX46Uw5Ycd/nLc+wFjTDsocXyvqUYVA5IHOf2s8mkP0tDZ34h9WHJjhW
vXfF0r+sPjRBbENy2PZyVh+a4NYGg7fnKlh72QSVW3xH3fyHwSHLE2vthjfB
ll3T3V5VYnDzidv2jsZG6Ov17vq3KtYfNcKlb4M64qsx5t43Qq6/s2VRDQZ5
Ci97w7ERng+U7eysxUDVfuH1zoON0Dn0YvaAelYfGuHoqL+7Jjfw8d/oq/vm
GjSy9qUBbipu754mDJ4tvbTcOr4BKm6s0j3fzOwH0QCSXN9+zi2sPWmAPgXT
H75rxSDDQNffYXcDXCwVavi0MfsxpwFmLR1cmdKOgeWZwx7qvRrgmQH14Ip4
2vHld9vSeuhYI6iSdmLwKWn2GMugevDFLsYMkbH5Rz2MUhoSpb81qwfHDwdi
VwqETH5WD8u7pIoOqgihZGP5YenoeiB6rh5/WVUIxgfyVqu11kFvjQDxXTUh
XCAvecmS6yDWZMYNsboQcsuiGh3FdTBTYYYDuwgh5YjCYFvWwZOLQ+3Tugpp
d261uQ62JNw9UNlNyOhDHeN3hNA75mCNrLUWtLIvHxzWU8jEe7WQO7N84dxe
QuV9wGqBslZrewuV8dWlWhAvSl90uI+Q8ae1cPTx6sHX+wqZ86+FmBcBzx72
EyrzzcwamP521hBSQwiEt+yZwKoG/jXj9SH9hUw8XgOb6QNW/P8Ls14Jwqvh
u4pLQ9VAhUxcnyM3qYaLe1WSuw0SwtVZR90EPavhx6Erm0YNFoJh1OkGuXsV
LD3+L1l3iOL7qx/jgi1V0BF00GPjUKEyv6mrBDqcHCZkzqMSomPWfLAcLoSh
K5I65AsqwVE70OnpCCHMPN3iIfj9D8onzO7+YaRQGW87/oNN04jbYVqK7zf+
MF8+8x/0vjnMOG8Uu74KuODsUlI/WghZWxUJoF0FZD9QO95DWwijhnkkyqdW
wNO/V5aN1RHC8d+DQuVZ5UBZ54VjhfDLIKxFdqscDjccXr55nFCZT+qVg9aG
jJGnxwth8uPhuYLKv+CwZe0buwlCSH3afbv83V/4uzNY6/lEIaApQ6bI9/4F
8afZbV6ThPARjRfINf8CbZ4nC5X5a/IfMPcf0f5rilCZT7v8gRkDH2S2TBVC
jedXbfmGP6DwCjv7Thcy9ugPtGldyxo3Qwh3Xm2LFaSUwfcrlZ+XzlScVxJe
JHcpg5F0AqzQnyeauwXbyuDGjawvZ2YLwXzPzUTBkDKA3LUuN+cwz5dbCqLf
wX1fzxUq8+G3pdCzdO6DL7pCpf89VgrRS8jTCfPY/SqF6QYj/xXNFyrz28YS
+G/NozNtekJYU9AP5EElsAlTNxy4kN2/EqCXu0gIfguf9hbsKIERH6oNl+kL
wUb/Tne5TgnkqB8du3exkMv3l/TMxs8vESrzl+BiwPttGOe0VAhToo3N5Y+K
4bAJkr8DIczfdy1WblwMUVRYskwIy2vuawsWFMPUi+8FScuFYOQgvCboVQzl
8SPz/qxg1lNcxOAeQiU+870IvLO6/tJcxe5/EZjPvO47Y7Vi/zz9cPnxIsjW
pRIGZn1LimDxImO/fWuE4Np1VYNgcBG0/Zf95PJaoRKvqS6EQy82KFyJEAac
qZssiCqEyDehT4XrhbDxjWGk/E0h2DfrmgduUDxP8pvD8suFoDCydWlGQg4v
MVIZfaF8o1CJv0wohJ57/zNS2yyEsYFLuqu0FcB5Cs7Zwtyn1ALINLbaOGur
Qj/tJR0CUQE8DqqZvG6bEA7r5C+SXymA1jBjRUjJ6NumAjgY82PK1R3s/S6A
EdpGXR/tFMKJNv/e8vLfcGNC2C1yl+L8Dpw0kL38DWVT9boF7xaCvXuqh8q6
34A7uhdl7xFCe1+bIkF7PvRwHq1wSQr9ujhlmMA9H8wePClW3y+E8uysTfI9
+TDtbzc06oAQqg9HLFXRzIdHVVSApbhvkecvCyJ+QUt9HVp/SMjY+1/gvf74
q+OH2fP8xcQdQlhtYamhWp8Htjs3vf7vKKOPHnmw5FPY1Q/HFPsjfBGociIP
hN56iiULlXjR6Dzo7v/B4sdxIcjjv5mo5P6EyAFjtjecEEK2ael4+eOfMFUR
bfQwEUJeU5qmysaf8FCr544xpxT6/Uw1TdbtJxhdsZ616LQQpnZ4dpf55MJX
y3qvzWcU+mI4zFzFJBeG3Tg5+6SpkMPXsn7k9r5xVnG/NC7ky6N/gP7vTYrQ
k9GPcz8AK4no42nG6IPWDzi4ZEF59Hl2P3Igggo3zIVgVfVyvMrpHJi8Rqei
8YIQngwKz1TRyIE/755G9r2kuD87ZmyXfcuGDbRDEgIdPmzNhi8etlH6VxT6
f0o6XaU1C8zUG7AdV9n1ZkFmDxMdUwshg0dmwaJ+v4T21xT2385brpKVCS0n
N9u8vi6EhyGjbWSWmXCATnRYfcmE8AuLbGOt2PVlgF38x73F1kIOr6SiqzYb
9rwzYH3W830adox9/pQO3Wf20ptyQ8jhnedoIInxP51pkL6wSW+XgxCC8yYa
qgjT4NF/JgPNHdn7lwbNz389drrJnmcq7H+zVfPtLcV9acwfqmqXCsOaI2t8
nBT6E2DgrDIgFWw7Fp1Pui1k8MkUKBF41ZbcYfU5BbA9YxNkzgp/s/+ioTw+
GbrRF1gITnOphD8Zzhr3SZx6X6jE9/STYEqQnWSVixB6Dvj5S+1SIjwIa5q0
/4EQ8h99zu1ECdAUffr9hYdC6FOkpi/rlQBfxuQ73nskVOKLu+JhKA3YsfoU
B9ZTY276PVacXx/nMpVpcaDvqH8k/Qlj7+/FAhVNlj8VQvoQyiHGQNcH448K
niv0dbLWB/nFGAj/82LJ8Bfs/kXDZAqefCmE81BwQ8UxGlzq7ZcaugphUVyo
qWrvaFi/vnnYkVdCUN+B71J7EgWfN9OILLjsvrtJZVYUDNlZMNzlDbsfkZDh
ua2ZfCsE4aF9ID0ZCQu9Y64Eu7H7EwlufktaMt4Job8e+Z/KuwjYP+BzWjXG
7lcEhA2hFixU5keV4TBR61X6CJEQ4pwLKwS3w6H0ct9P88RC0OyWUtOhFw7r
LB1mbiCE0JY7d71qRhh42bV+OkoKwWCXzmapQxic/XHmrpVECH/xe74C3TBI
p9L990K4X9s8Rr0kFBaU7Lj33p3V91BoWhx7MtxDcZ/8NrmorgyFfYro+ccH
IXQN0rslKAiBUMOvJrUfheDRQ1it9jAEbN5NWNnzkxCabj5skEEIFItfRYzx
EsJccZOPegGCtR4aq/Q+s/cdQVd1xzFbvgjh0SpXi24WwWDao+3dya9CEG84
baLmFQSpfc9p23gLlfH5n0B4cLKw8/k3ISTu7bmmY3QgUDCF53chPKfMze4A
2HshXhrhwz6PPwyJX/oj35e9b35gTYXPfkIGB/eDosxJub0CFP7jwNCV8kO+
4Dbj9bfxgQr7v7n2oBz5QBddCuFg7aEPnFl46/vWYIX/m/fuidz2O0z6r+2R
KVL4k5AbtoLu3xmcSgjW2iWB8gffoOF18X8vQ9n1fgOvpp3nvoYp7JF49jdB
jDcMVmQLseEKe9n1Sb18kzdYCpabFUQIQUD/eMPCPd7r2iMV9vrI0SVyp6/w
9uDkeI1oIZjuTVon1/sK6sZv10+MYffnC4QG9p+4PFbI1CO+wETKHcUJAQMb
O3nLZ7gX3THxXLzCviyouC8nP8PaMWZqtxOE4BsebyGY9Rk+jS9xeJuosEfj
ZnyX+3jBoKl71L8lCeHdp36YYJkXpDkk/E5KZtf3CfTuLFdkhKz+esIbl+8F
HakK+9l2po/A6yPs/TM5cFC6Qt/+GUwSaHyEkMq3i6dlKO6nZ3dcNvoDjK8f
GLQiU3E+7wqCZLYeULTO6cX+LCHsfeybI/vtDmvoAJrVJ3fw3GH+8k6O4vkl
lp6C2vdwxrPkEv5DYQ8tTPrK3d4Dfby5THy3+T3M90u6nPKTlxv6r9hSkcfL
e4ZQGQMvB4+ctnXIb162uuw2fXYBL9NweyEvG9rdmXGwiJfVf3T2sCjm5dP5
5ooIWhF/nVk2WS6XQHJxWU9xKS/fW7y3LLhM4X9dpipMqwTqlyefyPzD6qME
dhuu/PPvr8Ke26nJBRoSGPTOJ6xLhUJ/L/4cpnKehOviaYqIktVPEgrcsfA5
lax+EvBGbZDbhipFvD/J4pP8txjU6IBDYc+Hb46TgxioXbtWo/CffSaVyt1E
MOHkBcvHtQp7lVx5SPYJBzqNrVPY37CI67J+ONSZ77cKqVf472ynzYIxQvCM
S96V26Cw164b4mUzMdCkCwysvryDa5l+u7s1K/SzWKInc3sL82dM19VuEUJh
35nFKiGvQRE7KyIOIWz44bJRdZkrqC4cMm9jG7v+F4AeOWuYtLPP/5TBfRT2
sT57uODwY3B+fan/004hDLx6RENq+wgMm/5UekqFILW3b2mX34eP7VSiy9r/
2zBAkFb1U67Qv3PFd+TIHlJ2r4ptEuDQ2GV1qMDOUpkOquJwR79sh0BwDl4d
mxmno4bDF8KxViBYCbsDheLF6jjMO35cTVVgjIJDaQMNh1LE01QE19DY6HvE
qa44VN+eu10ud0AFowX2Dt1wMDEqOtphexdR2a9rd5zZv//QhykV9l49cHZ9
6JTDgYNxPXF2P1DSbQqQxdn9Q7ouhodaeuNwJu7QGYEdhurK/Bf174sz9kKE
dlXODJioOCelPyJQYJ1If6kGzuoXur5u6JDd/XHmvnsgOrwagMOHybYfVQSe
aNUO1aE3B+LsfUeqnpcb3mrirL1AJl8rLn4bhLP2ByX6HmqMH4wz+uONnPun
J5cOwaFoRm+hfOZ3VDuYusE4a0/RzpFBKQOG48z98EMDL8/6MG0EDh6VATqt
v/2RBa3QOKilTDrQ/jwQ5dsO/7hHC4efobetVScFo1c5929fHIWDdEBdVpsP
QiqKbN95NM7E7yHoRPHVO+/G4Ew8E4rGLf5n7K+Ng2Tk40ipYRiizZUODttd
YotkY8NRzerM43/G4qx/RR/c1ixXGY9D6qePbrKvEWiAOEhxwjhj7yLRVfc5
K2ZMxJX5q2kU0lUjtNZMwsE/IOlW59xoRJePJuNwYnoXkbRfDBL0fTjq8hSc
qSfHoKATau0uU3GQPz+TquodixTBpGLFOOOv4tBt86r2gOk4dLrvl3SeiUer
4g5nZc7AGX+dgDySM3dWzsSZeDYRaWSuy1adzT5/IkqaHvxl5Bz2+ZPQXPoH
hyDJr0+qVsno5QLJ17W6OBOPpqCdj0Y8ODYPZ+rjKSjw2cN+1+fjjH9PQdqv
uzx8qIczeV8qym+0OOO+AGfig1S0kk74cUArAy/LqlKRu/yoafYinI030cnd
WYZ1+jiTH6ahhAPrY7otwRm7m4bmHAtZM2opDoVfer5SmZGOagLmjlsAOJPP
pKMddIEfZ+L7dOQfpTX++HKcwd8zkMXoRwLbFTiTL2Ugqozz1ABn/FEGMphi
qfJhJa7MR0szkMChOi9yFbv+THTi9rEDeatxJh/JRPH3c37VG+JMvJuJbpet
9+u9Fmfyu0xUTcEb63BQ0V33XDY+C22vm+e/cD0Or8/90JYdyUL9171/um0D
uz9ZiEJzThvhynpCYBbK2/74md1Gdr+y0MuPXS+4bsKZeDcbyb9QCRIOdHl8
cjYy9q29EL0FZ/C0bKTT33hj4VaczVeQ0+AfSS3bcKDLK/uyUdWIjZv67sCZ
fC4buV8KnTJpJy9r0AVRXr5s6zF1x27+9+fkjOpmtof//BdUurCXPc9sJCvq
3v31Pv75AvStir/tx5l8PhuNWV53LOEAzuZP6NbqEyVFBxX2sfvCGnlxFjJw
+4E6D+FMfp+F3lP0jSM4y8dAfd3DQyYf5fcvQVXvtcExnMn3sxCFXu01xpl8
Mws976P95vxx1t4pzuPEEwvnEzjDL8hE/meogBJn8zM02tzmmo8Jay8yUV5s
3fbUUzjDF8hEKyj3expn+CeZSJLxc4fsDM7k6xno+PRNs4eeVawno3qXSnAG
iptDF5Bg/uVRg+RXM9CsBQvnrDLDmfg9A1U9/NDn0HnWPmegbVQ51JzXZ99X
z/reu4Az+Ew6utLYo0J8EYeamN1nZYfSkSIZPB14ib8fy+UNFWmXFfez7oaW
vEs6ku06GVV5hb9PNK5qgUOv62a9VULSUOzRLdHDruFsPohuBUQI517Hmfwm
DVVS6mzJ6kMa2hrliR+2Ys8/DfUbrWN73Zq/z3RZzYY9/zSUO7m3HWnLnn8a
em5vuy/UjtXnNCSlygs3cPgopg4gDR29f2p/tT1vL8aU5el1d2T1IxXd/EcB
7jibn6J/tVEL5t3CGXw4FUnWLtLc5MTLfTd9enL8NqtPqeji9nGDrO6w9y0V
zfr4vPapMw7jek7/J/ucip596W3+4S4vd/rcqAu7x8t+Gk0Jefd5mbq9DS68
7Djid2KPh7y8/NLW92Mf8d9HUnDdf7zc23ax++bH/PPFZX+6efoJ//x03fkp
Lz8tennr+TN+/Vv1+xz9/JyXfZfZF0W/4PdLa3XL0fyX/L/nvj29tNWVl5fR
ACX/+cT77TD+DS8fU40ZDm/551UY51c73Pj1zejzZYTpOxyMH03IV3mrOI/j
41tuYrgSr3ZORVvo9Je9n6no+/l+rV9w1h4qziPWPj1BxN7XVERZq2Ixe19T
EWSYZrQROIs3oM5pBZ8GStj7m4JoOtJ73h9F68V5LXPHlXynsBTk+HDJvb0e
rL1OQRVPqQPGGfwtBW16NfG+00ecwWNSUJ9GVxPMk7X3KehCW79yH0WcW1S2
fY5gewrKkTmeSvLCmXwjBT3d1bry72ecwRdSkLKOpPD3To410j4p6PDRolWD
vHFo0OqMUGlMRloBO7RnfsNZPARRxcFV39n4IRmVR4LOfh+cwQOSETHqq/Sy
Lw465zaOV1uWjOjyvh/O4ifIfPIbmdAfZ/hjSWiGvUZuYADr35LQE4V1Tg/E
4UrnkO6qxkmo7V57bnkQa3+SkE/p2e9qCFfylwYmIQp9Hh6Cw/ilV+2l2YnI
vnaXz6xQnMm3ExUJevx/68JwBl9IRGLKPIfjLF6Dem7/9vhqBA4zN289rLIh
EUV/mGT2KBJn8IdENP3Lmxoyio9PHvsMOB8cjSv5SB0JaLPGrfU5MTiDTyQg
ulwWizN4ZAIaMeL8hi7xOINXJKCci8UTRyfgEH580Hy1/Qlo6TWKkcTHQ7hN
4qQNSay/iUdHspepn0hm9Tse0XWiFNafxKNpRVO6PE7FWTwJlS96W/AhDYcj
5xO1pDPj0SZquek4RM1b+ljaEIe8V90u/JGBs3gTMn/bEdiQycdrFNreM5vV
pzi05H1p0JgcVl/iULvKnpeLfijs5XqVU3K1OETDz7k42N6x+Nf5MxZF9jZw
PfmTjwftj3+/fCMPZ/Er9Pf01Obnv3BYq7k3S3osFhmdf3fFMx+HWB2jQLXF
sahX7MCtMb9xBi+MRefphIGPN7PSpVubCnHQ+/XFoDM8Bj2eZj6jXzEOPv/E
k1Vfx6C22WWe40twFg9DB/X2zVxcqohvTJ7MkK6PQSMeJvXcWYbDjStOmmrj
YpAiuFKkhDiLl6E/rr69HP4q7l/95WGy9Ggkapj653U563+iEQ3nVCj8q2+Z
i+x5NDKTDfob+4/1P9Fo2q474cWVOFM/jEb/7acq/Gw8Eo1ajlyM0Khh459o
9M2/zG1KLS/T9Lo6Pv62i0x5t6uel5eMWmll3oAz+XE0wsdSFW9e7j55hvXb
Jl6OvIHt9m3m5al0gIWz+B96dO/untJWXt5YKtOVt/EynR518PKw2r/zpnXy
ctaa/f1XS3EYfQM6O1ui0GI6sOZlbNvqARflrH2PQoc++FXdE4jA7cGcItWU
KERHGyoicFztZS4NiEJTfPBqP1UREz9FoT/9hsSlq4lYfBIZ0YV5EZevfBmu
Ei/oKoJTwzUT1XZHIbOLl4jh3URMfB+FMi2oCiEv69scJA17iFh8E7Vmpdof
6cnLdLjRi5fDCwMcXHrzv2+3aOYhSR9eLqMrZvz3r1817HBmP17u8faefo0G
/7x0+XcAL2dIriweOZCXH6lUDJmvKYLyXtp/pLZRqKUrBUDz/76/d8bQY4N5
edhxw0arIfz32Z6mmCP885WazW56P4xfjzBGlBI+XAQX+/X43TEiCtHXd4SI
sfeR6Gy6S2rtSBGL96Ip01Q/9hwlgiWuFbGdeCR6OPvqdO3RIib/ikRN8ys/
6o0RMfY+En19cOjOFm0Rgw9GIrqcoiNi7H0EsnFd62wzVsTlo/oNgcdfjBMx
8WYEwlqpCyyCfV+fPu/cFIG6yogTkRNEjL2PQOE7h6/4PVHE2PtwNHk/hbiL
GHsfjh4cUTfoPUXE2PdwtMH/6qgJU0WMfQ9HnxEF2IkYex6OhkQeGb1tuojF
l1GGVma76QwRHHwnClF9EYYWjaUQaBFjr8OQ2yTU8XKWCCZNveWhNiYMHbgx
J/vrbBFjn0MRDU/OEbF4M5p0b2ROwVwRizej0pIHX9t1RVBoE6Km1j0Ura9Q
1+0/X8TY4xDkVXPNe6KeiLG/IejsmqoHyxeIYHhEN4VLDEHpFF10oYjxvwgt
3Jb98NwiETya5P2hIzoYNXusM72tL+LwhX30gkVg5n/cqdUpCIV+1z37bYmI
xZ+RTT/JmuSlIgZfDUQlmlqxpSCCxKu1A7ulBKC1w/9b27lMxOLRqNvFLuMH
rxBx+Aad7huI4PLVN33aTvqjNOua8QYrFfIThx/qQ/3Rg6yjKgdWiVi8GjVR
NJjVIujdM/+f/Kof2lu4QdXZUMThJ0MWhfzC14hYPBtZ0wiWiMEXfVHxSvf8
lHW8/O6Nln/Fel6m2M8qRrx8RtItYMhG/vMmqVg+m72J/z6XrhSiwz9PQ6/j
zw9u4Z/3s3HOBYut/Hro8Hkbv14rs7CL4u3s+fmjhTHzNqEd7PkGILdE9+TM
nSIGvwlA6umjN1fuEjH+PQCFTn08tesefv8n0gkhfz7351tPm7tPxORPQWjd
g9puRvtZ/Q9CVLZw7ICIrTegQa653a8fFEG0v+/9rrXBKK3eqOTxIV5fFtAF
YBHjv0PQG6leacgREVvfQHt3eoTkHhUx8WUIot3RMV4/Jxx5GtrtuIitl6Bi
v+5vtE+IAGuJ0hCMDEVraMI3r++eEfVvNpqIOPzqjNaJayanFPpU+m9OJxmK
Uqny4Gn+/syftPn60zMiJt8KQ4124Ts+mfL3bc+tBVmRZ0Uc/oXuftyZd46/
n1YlY+Y0m7H7GYaKyqkAmpcNa3rOHXuBl9XX2PRdcpH/ffp4L/Gfn7LVpN/p
y/z33/f4WeFwhX8+qvrrelXE1pvQ7u+R/7ws+PUM6rcwOu4av15LCm6/ztuH
gmFjY1os+f15e+EZ3t9axOBloUiNJsjy8ilrO9FSWxET74WiCVkNtrvtePke
RX++wct1Bb/sbtr/33ks3LLfzYGXNWnmkYiJF0PR9ZX6BxJu8uep98ZzQdkt
XqZ55U68/VKVvFg48I6IiS9DEBL0HjTdmZfHU/DVXV5fnHs1D9p7j5fXGJ+q
u3if//9UtdvZhZcHmm2rf/eA/76U6KhE/4f8886n6ISP+PW+SvNK+vMfv7+7
p45zV3nCn0fwLIpQyJ/fuPl9PWY848+/0OXGrTXPRUz8HoZWP2lWeGARE++H
oQ8vzzhdfsn7k1P1+UcfuIrAWe1vi/RVOEqm0sFXIg5/1ZXGHAt8zfuz+h2L
IeuNiK2Pol20gRax9VMUdHjCMrV3Ira+iq77vRyhhYlgd7HpIlXfSFRA03N4
/70qwmHkOpyPF1S1WlqOiURcvGVCA7IiLr5MmljY+pAQcfHrXbvtGe6kiIt/
qe6FUImIi5d33l2amf1exMXXA0s+e9W5i7h4/BpNwBJx8Xt+9avPoz6KuHj/
tWG/+ws8WXsai1SMHPts+iTi8oeTW9vuH/cSwTfq67fFoXEepqdsP4u4fMSZ
Knd/EcHqlbOvqSXEoZpvO09/+Cri8pkPfeNWRXmLuHxnAK3QIi4fshjmvbrh
O3u/4tG8CxN1+viy9zEe0e1HfiIGL4hHAuv+Yxf5s/c5HgVlOsq2BYi4fGws
DWCx+pOAbheck9sFsfYhAa1eWJTrGizi8e2l1Amz9iQB9V+Z8DM6RMTlf0mv
wacwVMTlh7o0YUXE5Y8vycm+fSNEXH65U/Dm8aRIEZd/KoJJxYpFDP6fiHR6
OT3ZES3i8tnfx9rNzGJY/5GIaDp/rIjLh93PlZx/HSfi8uWT0bs2fI8XMXhe
IkpMoH5EHB4/J225UXGiiMH/klDtlG+TpElsvJGEKHRjYIqIy9cD5rlNnpIq
4vJ5C5cBXVamiaC5apxO590klE/BsekiqGydqaEek4QMXnZ2Mc8QgWnF4imy
miQkqDcrdM4UKfuPpiajE1R3SpaIwTeSUULnniKfbBGHR9zZkRiUmiPi8Aqa
HvuD1bcUtP2wT7AsV8TVC/r7TXEdmidi+R/oarDb8Jm/RByekheu+WpVvoir
J7iOvH3l0G8Rg7emILk2RegXcfjN8YkXrt4rFHH4jo5d6VaiSMThP7cpeKOY
taepqMo5eVt6iYjDj9yLV8ysKhVx+JJGuc8ntT8iDn+6Uj1t1vC/Ig6fmmv4
rpduuYjDr2i6WYWIq2fItjj3PvJPxOFdAe7SP9cr2fwqFWl7XTB5VCXi8LFb
3/78Jat5eWXffRGhNSIOT1Mc7sqcWl7uN2xVZHUdLyeY+77r3iDi8ME5VLrQ
yMvPrYTYvCZe3p45yHpTM//7/rkUAZqXxxTIra1a+ef5teDinmdt/PPT9I12
fn0SgwN7wzv49R9/nTLvVyd7/1NRPLbqe4OUzZ9S0SzSf35POWsvUlG1fPqA
cQIx25+J6HY6FTFTH0lFfj2HDtyiKubwvSvH7lafVhNz50vzotXF3PkvP3e5
5nkXMaOPKUgW9Tfuc1cxpy/GdAFJzOF9calp8fndxZx+OU1ZTbb2EHP4H10O
7SVm9D0FbZ03SzK+Ny/3c8EdoA8vX6YJo7yc++K+o2k/Xn5RJzh8S4OX6faU
/rx8rLPi8NcBvDxmx8HFiQN5+Ralzpr88/07tGZJ+yBelvgGDNUcwst9aQfM
y5fCxcOWD+Pl2SOHNe0dzn8+XV4YwcudE9SanUbysp/tlVRMS8zdz9E04M7L
js6H05JG8/KK4vSPf8eIOfxUaQd4uU91kOegsWKmfqI4j9WznWeO4+VZNMGO
l59uGXF3/wQxZy+2urucuDKRl30Vt/feJF4e9c3iJD5ZDCvG5vjKDqSgn30q
VwRN4WUarpvKy8TQLIOKabx8zHztaPUZYg7fjb1CGSxenmE1d8zsWWLOnv3L
IDrWzRZz+C9Nn5wj5vBfn98PO6/OFXP28NIC9ZxHumLOXv5YQgGUYsjJuLa9
83cyAoPqnOD5YgYPSEadr4545+iJuXrsUSxLt2aBmMN/o4n137osEnP47015
8MPR+mLO3tPp72Ix5w8293z/aMMSMRMvJaE+x0aePbFUzOG9F00oxqiYw3tz
znY993iZmIm/EtHTqGtrPy4Xc/guTUdaIeb84ZHUY+tyDcScvxw1JXt840ox
508ptlnP1WIm/0pA5bqhE7QNxZz/Je7rquqvEbP8PtSbag9dK+b8tfmLUWom
63h5Zt2j/BvrxQyekIDocHIDL7d3WP72NBJz/t9ne41/zEZe1tprrP97Ey/b
H/oR0LSZl8F3w/N+W3mZLu9v4z+/V/j8F4u383LMCPeLO3fwz0dZZ9OdvPx4
wpNLDrv49W227bb5zW5+/d+pdqs9/P6McK7bHLeX378fRcbTSvbx+0ub5/1i
Dk8XVW2c3v+gmItHjqwO6z71kJiLR6LXUwwsMRd/TNvyocfuI2Iu/ih/P7rU
/KiYizfoctkxXl++efcoe2vM69OFPtahvsfFHH8gewDFSBJz8cWSoSfDSk+K
GbwqGbWfz30jNxFz8cVhuuDN63ekZcTbaWd4/XfI0Lu+2pS/H/Ryz/L3Z+Nv
bcuL5/j71WvB0533zcTsPABkThPc+fubtcJ2l785b18ev6qfk3GBt480/HxR
zOTjKegQkTdX5bKYqQenoJHyTf1GXBEzeF4KorolZ1/l/dWfHos01ljw/kx0
9OO/I9fEHB+ipzJh4Pyh2dnnlS6WYi7emB7VM0ZiJebijf/iqcY5MeePW1Ma
YzJtxJz//jbZRFRjK+bqdyPoAqGYq5fa6W4Vj7QXc/XVJfcj7eY7iBm8Og3R
cI6jmKvX9njx6caxm2IGT09DUbU6B6xviZl8Pg1NpQnBYo6f8aij90H326x+
p6GN2+0WRtwRc/Vkb4pe5yzm6s3DDp1eVHdXzPKPUbbPr0G97osZvDAdLaYb
gMVc/VoYFj14wQMxYFP7S2TL09GhEfr1Wx6KuXp3JNXu/EjM1CPS0ZQJ4xts
/mP1PR39sXmR9OIxa7/SEZ0ePRGz/Gj09Y59cuRTMXS5U1Wt4p+Ozhc1uf9+
Jlb2BySmo8w/VEFFDFsnzPNWyUlH+lW/PXq/FDP5WTpqXbXNaYKrmKvXH6To
Kq/EHN8kfPOS29teixn+eQa68d7r2Nk3YlAchrrKnAxEVVMc3oq5+v8Gb1dj
Vzcxg59loB59+i7zfifm+CpmdPugmOV/o4whrcsKhWKOT/Do/JmRHbiYyQ8z
UAsdbog5fssByx1akwgx0z+QgYZnxLQuJ8UcP8GWdkhiGG3UZCxLzUCl+V/a
zr1n73MGEupNyLztzt6/TNSdKv96iDl+zNkVGlnfPrD+MBNNfeXwOfkj618z
0cN3FADNxgOZqFl89kvnJ/b+ZaKvsoL7gz+z9y8TDaPacb6IOT6GTY94F4Ov
7P3LRPpHl54+4M3evyyEUdf3m5jjd3Q7O+mM83cxx/+IiHy1WuQjZuLTLESx
Y/192fuWhR6k3DRM9RMz8W4W2jC5Teefv5jj4yj/FDN4RxYaols8dmiQmOOr
ZN7bKZ8dLOb4LIvoCyzm+Drvni8THAoRc/yXA7Vff1qEijl+TDhFbw8Tc/yZ
SR1v8sThYo5fU7qtvy+KEHN8nPU0YCeG4uFusbJr2ejzwQ7fyij2fmajcz7n
nnSNETN8jmxEjxuJFbP9DGhh2O6nc+PETD0uGzUPTzhvFM/6n2y0nybosPc1
G4WO/25+PVHM8ElykK3NZKMnSWJo3LJ6v2B4DqLYwO7JrH/KQevuDNwYmsLe
5xzUrejW5J+pvHyWbsgRM/0nOSit8vyU7hm8/GBVSRedTF5uWkctmJf3bU7q
uimbl4e+X15kksPLdN/pD14u/jq1+Gkua09y0LvebsGffvJyVxrgYOOZHHRm
yB2U90vM9E/koMnnO12b81n7k4Oo6LlPAWt/clDj9bJXYwvFDB8tB31O33N1
SRFrj3LQECWhgeHv5CCrfAOL0yW8vFDPZ5tjKWuvcpDb4mkZrmW83GUFtv3z
H14Oc9WcFf+X/326Hbacl++LZbNaK/jvXycz7z2gkn9eLyp8rhKz/S9oUI/9
faCaX1/6keS/u2v49S+gBxbw+/XW1K/8Zh1/nvsip0W61fPnH0rRGRpY+56D
JqQMjkpo5PWpeJIzVtbE6xs9Z6WZ18dPcy8JB7ay/iQbmd77Yz29jfU32Yh2
q+28vus9T7XZ28Hfh8aalXsvdYo5vtpeyh1JxRw/DrXP2IfJ+PtntU04P0DO
30+qmz1VQHD3ec3Be3p/VQjG32ahLj7yAapqBGcf6PKgOsHZj5TQ8oEzuxAc
H+3+8AM1a7oSnD1qGE01eBMcP3D3eMPay90Jjo822MY//kEPgslvMxHdrtGT
4PhohbdFCYG9CI6P9rZwiCSrN8HZX3XqePsQDP8kE52qVHmv1o9g6oUZaMKq
y45aGgTnD+i27P4E50/qNx26uW4AwfmjT5K0w8YDCc6f0XC7JqGcd9Kcjq5/
DTzyaBDB8dX0es9a4jGY4Pzvm/5UBE1w/lp1yPClOUMJ5r6loxCz+8PqhxGM
/qQjmv48guDihbvXrw4fPZJg9CMNrUmvaFqgRXDxh2cO1RBLcPHJwPyM5uOj
CS5+SZm/Js12DMHx1ehxFNoEgyemodfL56R/0CE4ftoeV7Fn1Fj2/FMRDV+N
I7h4a5z4waeG8QQXjxVKVe/2mUhweIkhXWAguPjuQ/equ4smExz+dPrI4ZPb
pxAcXkXTCacSXHw5z3SdyY1pBIdn1EcEGbyaTnD59m6aUEhw8W1QMrkyZibB
xNsp6PqkEWOKZhEcXke3d88muPh79dwu2v3mEly8rnbPonOSLsHF93Q6OI/g
8oGkZ0elO+YTXP5wtyYzx0yP4PKNukbKQBMcn2dnO/rxeiHB5Tua2+Z++76I
4PBZmp6jT3B47+8DWt+LFxMcXvz6+8NH0iUEx29WpQFZgqlXxKOTodf/m7KM
vQ9xaNzw6rMrlxMc3k23S64gOP5M7bicc+YGhLKf3CIWfbRev+7uSoLt90J0
eLWKUM73cYpBFrfnrfddTXD87HmFkglphgSH778q01KEPgTH/xBU/jdRvpbg
+BTBK7uqDVtPMP2NUWissuGKqz/c2VSrttqIYPL1CLRacuz3oY3sfkegDx8p
hSbY/i3U/6tRwb3NBFdPT+oVGkBsIbj6Gd1+tJXg6lmugz0C07cRXH1xl9mo
F1XbCa4+SZurnQRX39S53v3l8F0EKOeqBaHfaZaXdHcTDJ4fgFZR46D2sPbF
H7n/On75yF4CyM5vXQU5vshk/o/NlvsI+Lh2v6nczAfR5aP9BNvvhOYuD98i
OUBw/P/al/Onhx0kmP6Mr2inm4dixQTbf4QCRGNm1BxW2MPv+GPBQy9kIX3c
o8dRgus/oOn8xwiuP2Fld5ue840Jtv8FqRypK910nICIJfo3VWpF6AT9QzDx
G4YSzvwsszpJsP0l6E7ExrBnJgTXX1FDjVc5RbD9IWh78oLw8NME0+9hgwZM
+vD21xmC7fdANBxrSnD9Ib/mPHPreY79/HvgereH5Tgz7vNB8MimY9F59v68
gePPGiy3mBOQ7f36qcxMCDo1J3aduUCw/RnMnAuC61+qbtu8+8Ul9vc/gsfW
iLlfLnP7BRq7qQ5ChT2laEKGX+DKAU/d31cJrl9s7ndtjTYLxX5StCHfb/CS
GldwnTs/kIX06j/BkmDr/RA4zLYSrAiuX46GN6wJrr/OadypKlMbguVDwErr
vJhbtgRbLwd3e6qBn2D5FtDvdlTs1xucfkJCwUJxoj3B1hthDp0gEVy/4Yt/
Y4l2R9aeh8GOlc9vaN4i2Poh0GPKnLj7AmM23bBffptg+S3wi2w8sO8Oa98i
wIAuiBJcf6XkS/7B23e5+wknem1dJLxHcP2ZdLpwn+D6N2cPXqyf7EKw9UGo
PvdpcPkDguVbMXOFCJavBX7XXg4Z/B9nL+BKWu+GmY8Jtn4IeRR94wnB8tlg
xa/mhv1PCZbvBvJ5p5OvPONlY7rhmeD6T+OWbU/BX/Cy08toj6CXvFxFtdO5
cvYLtoo+f6h4xcsa0nG31d/wMu1+3/Lyz2797sx24+UXh+2N17/jZRk93oyX
j50xPW4h5L9/TMTvZf/h/PPfosuh/Hork2KXIzG/H+8nLtH6QRAsPw/60oRR
guuvvTRn4qiu7/n9nX3XtW20O8Hy3+A51Z7iwZ9H51PH9g0feNm/uiXzxEde
ptXZk5dvthVmPf7Ef96KrTu+fPQi2PovSKhxQZ/55+lzAL7mfuGfN+7bF5fG
r/z6ZikHQnH78Szk9QPt7wTLf4RtwzTO6PsQUKbfekftbzRQ02S2+BIsnxJG
jWs/Y+JHsPVj+Gl11tDen/NXsJyiewcQDL4RA4TTrjWfAgm2ngzGBXFjY4MI
lv8JsfRICja+i4WZ/7zHNSOC64eupNowQwmWbwpbqfEbYYr4KK19n2ptLPhs
HKCyJJy9z3FwibyZtzOC87+QS8F1kQST78fBsi9mvxyiOH8N0p7Fvm+iCa4/
+yhtsAimvhMHMYMS/eJiCbYeDTfPLXtaEsf5f/hH0SfjeXnztSnP+iey8VQ8
9El7Yz41iZcv0gAlL//Ic7qwO4WXn83rMLqQyn8e3c6exstHlpVudEvnn2fU
y91T/DL453Wk0t9Mgq2nQzm+YmpZFr9epZ9k7Wcc0ONFfxAsHxgudHvXbXou
61/jYObhgcWrf/L7+5SiI+Xx+99+Wlp88RfB1v/BJ/w8up9PKOfnuMUCzTb7
TbB8YHBI2hviX0CA54+49bKJsbBsYtKrjEJeP+j20CJef3rN8X2tUkJw/e8x
zlMtRpTy+jiDBnR4/X38dNC1NX/4+72l+vb2o3/5+0GP6ysnWP4pjGy7sONB
BW9Pf2wpm/X+H29vgSZwsPFqJIj2p8zOqmLzlwg48s2gT201wdS/Ixg/Q3D9
79NDpvfVqiNYviJUDMXK59fz/oJut2ogWD4ifBt7t+JYIxdPwQUrWaR1ExuP
hkIOZZ6bef+0xOlvlHsLqw8h0PF7nzCileD62+nxV20EUw8KgaiKVXhdO8Hy
xcDBwM+mVyfB8guhnILRpATLP4ONG3HbBTIuHoNe5OB9W+W8vzWnBzKSDD8j
ALI/C/bbqpBsfAZPel7Se6lKsnw8oNsX1Eiuf/3QoIMLotRJzt+PPJc6sKAL
CQOiB10Q7P4O9tRyu5LQ/mWPq8DkG/yxCNDs052EordvwgQW3iBOnVE7oQfJ
9ZvT42R6kjCv9NM8QcgXOJ83tG5bL5LrJ58+717C2d4k1z9Oz9XqQ3LxSitc
SXTtS0Lelpb9KgWf4NuLcol3P5LrFx9BN7STXL/4DTz9fWF/EpwDZt2WoQ+w
tHP1zY4BiudJbTggSPEAmg6syX6fB/ToNvvWpEHs97lD1CHRkRWDSa5ffBo9
wI7k4qtHp12Omg0luf7sTeEqS+8M42V6PMNwkuvPHp70b+n3ESTXn5094dDw
lJG8vISCc7R4WTh77QjpKF4+5BzYPHgML9PjcrV5eepTosVAh/++v1XD0g+M
5WWaXjeOf76vrWoZzuN5+fyWq59EE/j1Ze2kKt4k1x+vv/+IV+okfj/avDPu
/pvM75dyDiy/nxEo+N7QaSTXj39j6ByTOdNJrl//D5UezSC5fv4NY0eeOjST
P78eVg9WXptFwlB6MK4n0OMnZ5NgPqRrqnyIF2TeuraKmENy8wX++105JmQu
yfQzfwaarqJLcvHtgYos7ap57Pd9heEG66Rd9Ugu3rWjCZTs93lDqZGubO5C
konHvwFOkD+MFpGwZrGukzz5O9Dtg/qK/frbNkPw1wfOfX6Ue30xyeY7MLVn
l+9PlpAsfxUeUeHGUv4+NmvWfA8FkuWfwtezR//7uYzk7vcw2iGRzPw4BLYW
Gx53NyBZfjIsTkXndFaynxcKdPl3FcnZp2557802rSZZvjVE6GqtP2VIcvHu
FBqAJlm+ODyAbhuerSVZ/joYvbg+0Wsdydlruh1nPcnZ/6G48aRfG0iWTwaZ
HdlqLUYkm4+DPk04I9n6JbzrGqY+bjPJ1gvhwKF5BUu2kGz9DsKp8UhbSRbP
gMmnRxee3kayfBIoC/sv0HE7u19pQJdTdpDc/JrPiVZBn3eSbL0Ezk2ofRG/
i2TsayZkTKUuMMni/7Bwdu7L1j0kg+9kQ8sdo8sD9pEsfgk0vX0/ydRXfkDY
E70rcIBk4pVcsK1y37LnIMn4q59QWk8BdiRTz8qDda1Ptt46TDL+NB+6bek+
490RksHjfsNZeoAs8/8PFkD6vvoZiccU9nTS2BmCPoXw0Pt4zz/GzHoCCoGG
J4+TzPzsItiHNvXSPEky87OLYejQ8LLpJiQzP7sYbKjxz6dIJl4rgWKdj3/2
niaZ+dmlgFmOCb90hmTwxFKg6aKmJDev2/RWzwjsLMnMz/4Dk39buwWcI5V8
mel/4UEJtWCSm7/WWH7y3d/zJIMXlsPnFT8tVS+QzPyyChhCD+AglfPZxvwD
a6NIq5mXSG6e3CJiwe61l0lmfnEl0On+FfZ8q6DLZ509V64y+jCwGsJ6PNN9
aEEq57MlVMMkeuAmqZw3drcG7mvazQu6TjL1p1pYf7ZBI9uShPenFQGXXS3Q
9CsrEtSLLkvtf9XCYItf/dVtSIZ/VAfpKZurtGxJ5fzEZ3WwkB68SnLzut/+
XFS97gYJSt57PezT9Yw1tlfYO5/yZBtRvXKOqgMJj14VdrWS1cNEeBH3yJFU
zs/e1gAlz3sRHjdJpd30aAA6fL7F2qNG+CRsInKcSBBStKntjWDaYWJff5uE
aYHxq6zIRkijxhM6k8w80UbQ67rNYfRdkpnv2wRNB6MOLryn8A+Dogbbv24C
ms5wn1TOc65sgpBTXodOuLDrbQbrsLH6dg8U9u1sUYmNUzMUR1MDCknlPNu0
ZliT2Gfxx0ckM6+1BbpMuDEk+j+S0csWOEMXgElmXnkLpM46M7TxCQnDHgbl
S+tawOVOfkOfZyQMnNb3pM28VqDd0XNSOV/RohX2PIlpXPSCZOaXt8LgKv2U
7S8V93PWoYN20lawognfJDNPtw0KW8an3nhFMvN42+Dt5pcfXr0m4UDbtGSH
gDagy4NvSG7e6ul9Dh9j3pLMvOJ2mOjdfLvIjVTOL73WDvf8qAZvksk32qE+
uOBOPyEJja1BRrbN7fBpyPbjk3FSOe96XgcMogNoUjlP07wDrussPbFTTILO
9vc/1D52wALLz8vPEyQzr7QDlMdLMvMrO0Ht1qsVbySkct7hzk4Iye87yuc9
CX/MVmirunTCBLpgRsLCo9OXdgnphLvlraNKPNj97IQ1K0zbpR9Ibn4vDbd7
ksr5lBuloGm0s2PKJ3Z/pZAqjs1a6UUq599iUqDHmX8mwcYs3U0aI4XXXl+z
zb+QTHwshT09Jn69+5Vk5snKAFH0Z29SOX9XVwbjNPt7+35j9VMGRaaOD9K+
k7DBRV/scFkGhnRDLAmOA07kyp7K4OPVcw/lvqRyvqu3DE6nFJ4Z5k8q8fY0
GaRQ4ygCSOU88yoZzPsZb7o6kOTmP9fPhTWHg9j7LAcavgomufnTwUsnr72P
SGZuvBwsn78eR4aQzDxWOdDjgUPZ85bDauGt8RlhpHJe6V05qHW0CarDSehF
D1aRK+deR5LKuZKEHJK6lKiMiCKZ+a9yuHdw1y/daIU/e1m7XhooB2pawfoY
EvCu6bOsIuSw69Ty/COxJJOHykEzzNvPMo6Ee1lbMtVT5XCdau+OZ+xBuhx+
J7z1lySQzPxhObweP+BZWCL/73Q6mMTLJrM6n9Uk8583/o7ZhR6p/PfR4zbT
SOU89yg51D7ec3F+Oqmc/xwqh4+VCRs3Z5BgELfJ3dpfDgPpgUH8+ixavm+y
zmLs/Uc5zN88ZerzbH4/qOr+xxxSOT/eTQ4q+zSnRfwgoUHxdPbPFefx1alb
fi7JzMuXwzh6QDC/33eCzbv3+kUydlJxHkNKi8flk8z7BuRAh1e/SWaeqhwG
6CSXbClQ+A+6b0UOyddXhJwpZP2LXPkehCKFP7p22UVljxxcb04LfVFMcvPO
d+W7vf5SQjLzmeUQRJW7S0luXrlO+Z03v8tIbj57wXKpRdsfkpnXKgc6zSpn
7mdfOXhs+HNtQgXJzSM3Ee/dsewfyc2LT6LajypJbp78XK+VO89W8fpe2913
tlM1yc2j36kEsOBe68aE659lEDhQOMe7VhFPUeZNKINrpoP6JtWRYGoQucD2
sQzocVD1ivjjJTXwVwYrr8r7djSQzPsdZKCScqFCs4lk5gPL4CRNWCFhRY+5
Z+XrZJCQu//f8hYS7B9OO6yqJwPnuSlR+1pJWOA4ZZ7lGBnQ4/nbSG4++Y6l
/tG320luPvmA59NxYQcJfde9ONWRLQULGmgimXmhUviFDRElS0kYbHRyogMu
Bdd2Z9tyGcngUVLGz0mY+rIUTnS5bDdYRaLU3/VSGHvw775ZqhIm3pACPV5F
TcLkhVKoNknbf0BdAuV1lq9klZ3gEbpqwdUuEuV5J3RCfzrhlzDzpzvhSsLM
haJuEqU9udMJuuNxzeDuEsZ/dQI97rqHBMQn+nmrGnSCfOb9Qf96Srj55IG3
BXXqvRXPO836r317B+jQBX4J836LDnB6XFE3u68EttZXjFT70gErKw8kru8n
Ub7vwKUD3OuoF05IlPO4T3WARothkkV/CTefPHFTwPv/Bki4+eT0uIKBEiVf
QNoOL/aK3ZGmRDl/OacddnwdeuvHIAk3nzyAgjcGSxh8oR3GBKs6dR0qYe5L
O+QPvnJ0zDAJM8+/HejxscMlzPsJ2uG99uFjRiMknL88cT196cmREm4+uXIf
JIx+tsHsm0HwZJSEiS/boPrXrBGeoyVKf3eiDbbTA/skzPsc2sD/7/CRP7Ul
jH61wdXlLi2NOhLOv9Ptv+Mk4PVBd3KXX62wYoNFq/Z4CRcPyEX/0vUnSJh5
961wnB7QL1HO8bJshbhPmRkmkyTKed37WuF297Ve9pMlSvu8uBXocYxTJMz7
Llph28C5nz9NlSjjQUEraJgS92KnSZj5tC1whaJvTGf2K7IFfl55eL95hoSJ
71rgRbLaKY1ZEnBTpW5IC8io1+PMlnDxkHFu1aklcyTK9w2sagHtuUdW7Zor
Ud5nnRag2+l0JfAhjlLwZqhcsn614zwJ8/6PZnj/LFj77XyJcp63XzP0owec
SZh4tBkuYRKd+AUSJv5ohjntI2QlCyXKed7rmxm/KOHmm0vVu8r7L5Zw8839
D1zLnbqE1acmGEMPNJdw881vmhz7uRskyvfN3G6CFaFZ3y8sk4B52a6Ldoeb
QEK9bmK5BGxn1eZZLmiCvgkhPm4rJIx9bIL4cbqP/QwkzPsYGoFuT1kpgVVT
7k1X92uEZzNHPSlbJVG+38SlEbbdfmQmMJTAnDGWQR3HGsGPUuc1Em6e+ajH
luenr2XuU99GyPtXvd5wnQRahw3p61jSAPS4oPUS5v0IDUA252y4tEFxfyk4
714DGG/aMMnFSMK9LyeOKi9slDDxaAPM3Dt/csAmCTe/vPLLe/XMzRImn6uH
rTTgLlG+r+NrPfgGPe6iuo09/3q4PLhb4YjtEgbPrwea7r1Donz/yIx6WKZd
V7hmp0Rpr1XrQXrNOOjoLgkTX9fBMSXBjptXHuO4MfjBHgn4/qc14oZFHdz6
Ffry/V72fOuAHr+xTwJ0GWxUHWz56+GatV+inN9fVwt9l4++UntAwsQjtXCJ
bqiTMPFNLfxY3+Oq1mGJMp40r4VnIqutekck3LzyTmoc8lEJ8/6CWjj66cQ2
42MSZn5VDYzunjvDxlii5He51gBNnzwuUb7/am0NVAyImOlxQsLMO6oG8oxe
r8iTEiY/rIY+NEApUeZ/h6rhwhXt3vWnJFx+NzP5yZ9eZxT7eeyLrzymCuh2
dlOJMl+1qYKOHzZ/F5yVcO9z8p1TH771nAQEZXu9BVWVQKe/ZhLm/RSV4LAk
L8L2vOR/XN11mFVV2wZwSlJSJKQkREJAQqVkUSIhpSAdokgKAi+gdLeAdEtz
zj5nx9lD16K7axiGYejurpn59pz7Wc+a6/v+e67vddhn917rWfeP3rfvi+pz
Gi+d34fuXx/eF6sT40X7+sgTuCcyLKu0bF8/H/Vn3BMH3wSHXP6fD3nqJe6J
cDtSfx+N798Vs1LNHZpxoA/54rPuiqbt0rf6/C8f5T3fFRsSuae/fTReclfk
7fq8VbNBPsrrviOidnT5qtdgnxiaRvRJNvQOnJkhPs47X3W46dcLh9L2vLgt
OhXZm3XdMB/5O7dF+HVyuI8cntuiVBk729URPv5evzu+0MN3I9X+uSWahF88
fNQfc0usm/Hho2JjfOxz9bs3/FDNsXS8StwS4en9cT7kzd++Kaq97Ha493jv
+Pe4tyYheFO8axSzeuIEH/VP3hS/hEERH+XB3xT7Wu1fs36SD/MFz26I0W7l
0Scm+9B/t/GGCC+3muKj/PsbovG2ImPi/vHReOMN8WGOeR1yTlP774YI356n
+2h+47qI/HRUx9r/+ni8Y9bfL6q0n+HjvPO3ifFXM73fm/DBqGS5r4sOY2Kr
Tp7lE6P2DHiVLOaayBfzY65Vs32UH39NhKfL5tD53u2auH2rau5Tc9X+vCZW
VXee35vno/z8q3Rd+TjP/M8GC17kWkjn/6CrotTKjCfLLfIhv7/WVRFevrDY
h3z21FfFG+vVyQ5LfJQnf0WsT9PD/Ps/2t75V0T45y71zqdOGysn63RFjMzW
3Fq9TJ2PV0S1Hgcm7lju43zyleE4GR+Np10W6Qa4kx6s9NH8wmWx/9hnv6dZ
7ePxJww/0/lQ8rKYEZW5SwWfj/qNYkXjcqNrNvKr/z5WrEuM9zbo934dKz75
9o9agwM+6g++JCJnX84/O+ijfrFLItwObPqoP+ySWLH0UIFdlo/zxzu++fZd
tK3eB2NEmPVx6P7ySYwomarY+7Suj+aTLorbbRdGForwUT/fRdEoPEHoo369
iyKiy9jzjdf5OG+8z47XEd3W+zhvHM8JH+eNVz18de2cjT7OG39T+Ofpzia1
/y6IDuGGYB+P/+0pXf3fmC3q918QI8dH9Hy11Uf9UlEi3F633UfzE1Gi4YzF
fxSRPh5PTH8vS71qO3z0fh0lemMBMPWbnxdnX7yt12OXj/PHZzTq9dnY3Wp/
nBevE5c77/GpfkjRrlXLou5eH80fR4o87uHkR/b5eHwz/Hm036fyAsXNretS
vDngU/2IYsXHxS9lO+Sj+atzIl14QkXtj3Oi16cfxYojPtV/LUr+PW5zq6M+
lXcowu0qx3w0nnxWvBr955Zxx32qf1ysvXhtztITPs4nD3NAJ32cTz781tG5
R0+p8+G0qFq9Rr9bp32qHxDjDGd8qv9PpGlQ8n/Zz9Hz5uApsXfFksalI9X5
cEqEXzfOq/PhlJhuTWjSJsrHeeUN07wv2f+CT62nEBGJcW7RPvYhc2W7+cXy
i+p5d0Kc7d4q7dYYn1oPIqqEA5J8Or+8f610d2J9PJ7d/tj66ymu+NT6WRHm
Na76VP+cKB619EaZaz61nkrcLJt9Z73r6vcdFT+EA5F9NN59RISqxu8ccNOn
+t9E79l9Fk+/5eP55/Dle9vH8+uVl7ZZsu2Oj+fnX70+9nfkXR/nl7cLA0g+
8qEOiF0pNw1K9UCdT/vF8LZf/Jz/oY/7FW4kTqc88vH8bIMuOVo0eOxT6+FF
2h0Ty3V+ou4Pe8nl8nH/zOlD/crPeKbuB3vE9MK3MgWf++g7cI94mdje/sLH
/TltSp/MHPXSx/MXucfXvvf0lY/nY4eFB+x8PN9x/d/S9wu89am8B7Hs7rL9
ld75OG88TThA1kfz7ztEzxeTD/we5+P5lOKNElaMiPdxvvi0xOHJBB/3J71o
eWelmcwv2oQbSLcLN9R2xP7kfp5/Db8mpvDz/OvQrXVGPk/p5/meyh9vbpvp
Az/PBy1NbBdN7ef88A8+XdmuShq/yNZiTNOEzBvF7r9yVmqe1i8Gnvm2RbLX
60WY40vn53zwqaOTVx6V3s/zVQ0u/u/jRRn8PJ8VSly+/6Gf87xz3Gqf42BG
P81/hsRpcerJ1Ux+nl/F7/DzfBu8VD+df0HyUv08Hwgv1c/50fBS/Zz/DC/V
r/rpyEv1c34zvFS/GLW92pgUyeaTl+rnPGZ4qX7uj4OX6ue8ZXipfs5Xhpfq
F75g8lXvE36S8FL9nKcML9VP6yPHSnipfjGg9vGByatPk/BS1fbPkvBSefsk
vFQ/9RcukfBS/SqvWsJLVdu/QsJL9au8bInj7Of+Q3ipav8bEl6qX81XS3ip
fDwkvFS/mu+U8FL5eEp4qXy8JbxUPh8kvFS/yo+X8FL9nK8ML9UvSkSfrJes
7gYJh8tP6yM2Snipfs7vgZfq535PeKl8vkt4qX7O24GX6ud8HXipfpXPL+Gl
+rnfFF6qX81/SnipfnV9Snipfs7PgZfqV/0VEl6qn/NO4KX6OU8FXqqf+2Hh
pfo5LwZeqtr+nRJeql95BxJeql95CBJeqp/7b+Gl+jkfGl6qn/Ox4KX66Xm3
W8JL9XPeFrxUv+pfkfBS/ZzfBS/Vz/klGPf2c/8wvFQ/55fAS/Vzfgm8VD/n
mcFL9XM+HLxUP+ffwUv1c38zvFQ/9z/DS/Vz/h+8VD+tjzsg4aWq8+eghJfq
57xCeKl+1c8k4aX6OY8EXqqf80fgpfq5/xteqp/zQ+Cl+rmfHF6qn/vN4aX6
eX0yvFQ/96/DS/Vznga8VD+vn4aX6ud+eXipfl6PCi/Vz+tN4aX6eb07vtP8
nE8AL9XP60Xhpfo5fwJeqp/XE8BL9fP6TXipfs7fhZfq5/WW8FL99P54WsJL
9XM+NrxUP69nhJfq5/WH8FL9NJ9zRsJL9XOeMbxUtT/OSnipfs6/hpfq5/Ur
8FL96n1Twkv1c34zvFQ/r6+Bl+rn9TnwUtX5GCnhpSqHIVLCS/Xz+iN4qX5e
3wQv1a/etyW8VL96H5fwUtX5GiXhpfrp+zJKwkv1K19Iwkv10/fpBQkvVd2f
Lkh4qX7lFUl4qX56n7wg4aX61feGhJeq7l8XJLxUv/o+kfBS/bQ+KFrCS/Ur
T1zCS1XnT7SEl+qnPI5oCS/VT+//0RJeqp/yPqIlvFT1/I6W8FL91N8aLeGl
+ul7IlrCS/VTPvNFCS9V1/BS1fl6UcJL1TW8VP2/h5eqa7THqvMhWsJL1dsD
L9Wvvvck3ES9/fBS/ZR/Ei3hparrKVrCS1XnX7SEl6r3D7xUv/p+lPBS/fT9
EC3hper9Cy/VT+NH0RJeqrrfRkt4qer8j5bwUv3qe1TCS/XT90i0hJeqjze8
VHW/iJbwUtX1dUHCS9XnD7xUfX7BS/VT/+kFCS/VT+uHLkh4qX5an3tBwkvV
5zO8VD/Nx16Q8FL1+Q8v1a++hyW8VD+ND0RJeKl++j6MkvBS/TQ+GCXhpar7
TZSEl+qn+a4oCS/VrzwvCS/Vr76vJbxUff3CS1X3sygJL9VP662jJLxUP/Xr
REl4qX7lg0l4qX76Xo2S8FL1/QJeqnrfipLwUnUNL9VP6+HOS3ipfuqvPS/h
pfoxvnP1vISXqmt4qer+fF7CS9U1vFRdw0vVNbxUXcNL1TW8VP3vwUvV2wcv
VW8/vFT9++Cl6v0BL1XvP3ipen/DS/WLdwOyZY3/zjseYS9VHz94qX76XoyS
8FL1/Rdeqj5f4KXq+zG8VD95DVESXqo+P+Gl6vMXXqo+v+Gl6vMfXqp6fl+Q
8FL99L17QcJL1dcTvFS/8uokvFR9/cFL1TW8VF3DS9U1vFT99+ClqufrBQkv
1eB/H16qwdsHL9Xg6xteqkH9aBckvFSDfy+8VIPGNy5IeKmGGu+S8FIN3n/o
0zBoPekFCS/V4OsfXqpB/dlREkCOwccLXqrBxxNeqsHHG16qwdc7vFSDr294
qQafX/BSDT4f4aUafH7DSzX4+Q8v1eD10fBSDV7vDC/V4PcJeKkGr3eHl2rw
+mR4qQavr4eXatD3dKSEl2rwen54qQbnAcBLNTg/AF6qQc/ncxJeqsH5BPBS
DX6fgpdqcN4BvFRDjedJeKkGPR/OSnipBr+vwUtV58tZCS/V4LwGeKmG6q+U
8FINzn+Al2rwemJ4qQavJ4aXatD9/IyEl2pwngW8VIPux2ckvFSD8zTgpRr8
vgov1YDXufq0hJdq8HpieKkG54XASzU4XwReqsF5JPBSDfYu4KUavF4YXqrB
64PhpRqcrwIv1eD8NHipBq/3hZdqcP4cvFRDjTdKeKkG55Phvc7gPCt4qQbn
28BLNeh777iEl2pwfh+8VIPz/uGlGpzvBC/V4DwneKkGr9eFl2pwnhG8VIPX
58JLNTgfH16qodbPSHipBq/HhZdqcL49vFSDvwfhpRqcbwkv1eD8eXipBudl
wks1OC8eXqrB+ZvwUg3O54SXavD3L7xUg9fjwks1+PsZXqrB39fwUg3O24aX
avB6XXiphlpPKOGlGvw9Dy/V4PW88FINzi+Fl2rw+AC8VIPX+8JLVfen3RJe
qsHjDfBSDRpv2SXhpRr0/btLwks1ePwCXqrB+bvwUg3Oa4WXanDeLrxUg8dL
4KUanKcLL9XgfFh4qQbnx8JLNThfFl6qwfmz8FINNV4r4aUavF4ZXqrBXhe8
VIPHf+ClGpynDC/V4HxveKkGjZfvkPBSDR5PgpdqcP43vFSDx5/gpRrsh8FL
9eoykcs/6ColvFSD86Dhparrb7uEl2pQP/x2CS/V4HxpeKkG50/DSzV4/TW8
VIN9M3ipBo+3wUs1OP8aXqrB+djwUtX+2izhpRo8ngcv1eA8bnipBud1w0s1
eDwQXqqh88HDXqrB67/hpRq0fmCjhJdqiOcvCmZPNmGjhJdq8HgjvFRDjYdL
eKkG+2/wUg1eTw4v1VDj5RJeqqF8TQkv1eD15vBS1fvROgkv1VDj6RJeqqHW
M0l4qYY42eVlmYTICAkv1eD16Vi+b/D4K7xUQ60/kfBSDR6vhZdqqPUqEl6q
tz9L7vIlpAlJeKkGr2+Hl2qwpwcvVW2/LeGlGjxeDC9VnW+WhJdq8Pp4eKnq
/DIlvFRDrceR8FINHo+Gl6qef0EJL9VQ63kkvFRDrfeR8FINXn8PL9VQHqeE
l6rON0PCSzXU/IKEl6rOL7+El6rOL5+El2oo31Kij9Lg8XV4qYaan5DwUg3x
rHNEheQnVkt4qer8WC3hpRo8Xg8v1VC+pYSXaqj5DQkv1WAvEV6qweP/8FIN
tV5fwks12FuEl+pdH1OK3IyftlTCSzVoPuI/CS9VHZ/FEl6qup4XSnipBq3X
mi/hpar9MU/CSzXEgwlLHqUYMUfCSzV4fgNeqtremRJeqsGeJLxU9X44XcJL
NXi+BF6qoeZnJLxUg7zJSRJeqqG8TAkv1RDfXl1W6f3wcRLvWQb7lvBSveP1
00yZMHykhJdqcJ4CvFRD5SdIeKmGGLP99O344QMkvFT19/pJeKnq7/WR8FIN
mg/qJuGl6hpeqsEeJ7xUXcNL1TW8VP3fw0tV29tLwkvV2wMv1eD5KHip3vGr
WOtFghgh4aXq/QEv1RBhlmXHeAkv1WD/E16qIeolMjBiuoSXqo8fvFR9vOGl
6vMBXqo+X+ClqutzgYSXanD+BbxUg/1QeKnqfrRUwks1eD4MXqranuUSXqq+
PuClBkT7Lz9amrzJSgkvNSCKN/i1e/LpqyS81ABfn/BSA3T/X0NeaoDvB/BS
A3z/gJca4PsPvNQA37/gpQbUekPyUgN8v4SXGlDrTclLDfD9GF5qgO/X8FID
fD+HlxrgvBJ4qerfd8lLDaj1sOSlBvj5AS81oNYrkpca+H9eqq7hpeoaXqqu
4aXqGl6q/vvwUvW/Dy9Vbx+81IBI3XB154S5Lnmp+vfASw3w8w5eaoCOv0te
qt4f8FID/DyEl6preKm6hpeqa3ip+u/BS9X/HrxUvT3wUvX2w0vVvw9eqt4f
8FL1/oKXGuDnPbzUgFrfTF6qOp8iyEsN8PsCvFRdw0vVNbxUXcNL1TW8VF3D
S9X/HrxUvT3wUnUNL1VvP7xU/fvgperfDy9Vnw/wUnUNL1XvP3ipuoaXqmt4
qbqGl6r/HrxU/e/DS9U1vFS9vfBS9e+Bl6p/L7xUvX/gpeoaXqqu4aXqGl6q
/nvwUvW/Dy9Vbz+8VH09wEvV5ye81AB9D4XISw3wfD681IBa30xeaoCetzZ5
qQF+f4OXGuD3M3ip6voIkJca4P4CeKkBtb6bvNQAe87wUvX9FV5qQHng5KUG
2IOGl6rv1/BSA5ynBC9V39/hpQaUB05eakB54OSlBvh9CV5qgN+X4KUG6H1k
KXmpAX7+wEsN8PsTvNQA92vASw3w8wxeaoDfp+ClBtjLhpca4PcreKm6hpeq
a+SG6Rpeqv578FL1vwcvVW8PvNQAP1/hperfBy9V7w94qXp/wUvV+xdeqj4e
8FL18xReqj7e8FL18xReaoDfz+GlBvj9Hl6qPv/gperzE15qgL9P4KUGRJH8
C3YndHHIS9XPT3ip+v4OL1VfT/BS9fUHLzXA/S3wUgP8/QYvNaDyq8hLDdD8
3nryUr3n+5XOVZPN20BeaoC/R+GlBvh7F15qgP0peKkB9rngpQZEygeZiqeu
u5W81IDoHdngp1QVt5GXGmAfDF5qgMcH4KUGeHwBXmqAxyfgpQZ4PAReaoDH
U+ClBng8Bl5qgMdvEC8a4PEeeKkBHh+Clxrg8SS0IwV4/AleaoDmz/aQlxrg
fhR4qQEeD4OXGmDvHF5qgMfX4KUGOA8PXmqAfUN4qQHuN8G6lAD3m8BLDbCP
Ay81oPJryEsNqLwb8lID3F8CLzXA/SXwUgOcHwgvNcD9JfBSA+yBwksNsDcD
LzWg8+TDXmqA+03gpQb0eGrYSw1w/wm81ACPv8JLDXDePrzUAI/XwksNcH8K
vNQAzZcdIy81wPnr8FID7L/CSw2wDwAvNcDjxfBSA9zfAi81wHns8FID7L/A
Sw1wPju81ACPR8NLDXDeJLxUXcNLDXD/DLxUXcNL1TW8VF3DS9U1vFRdw0vV
NbxUXcNL1dsDL1VvP7xUXcNL1b8XXqreH/BSdQ0vVe8/eKkB9nvhpeoaXqqu
4aXq/x5eqq7hpep/D16q3l54qfr3wUsNsDcMLzXAHjG81ADPL8BLDXA/E7zU
AHsX8FIDPD8BLzXA/U7wUgPsh8BLDbC3Ai81wPn68FIDnG8KLzXA/VLwUgPs
vcBLDfD8CbxUXcNLDXB+KrzUAPsx8FJ1DS81SPerk+SlBrk/C16qruGlBjmv
FV5qkPP+4aUGeb4HXmqQvRt4qUH2AOClBjkPFl5qkH0AeKlB7g+DlxpkXwde
apD9HXipQfYD4KUG2euBlxrkfFp4qUH2BeCl6hpeapDnt+Cl6hpeqq7hpeoa
Xqqu4aXqGl6qruGl6hpeapD74eCl6hpeapC9I3ipQfbK4aUGOa8XXmqQPXR4
qbqGlxrk+T14qUHO/4WXGmSfHl6qruGl6hpeqq7hpeoaXqqu4aXqfw9eqq7h
pertg5eqtx9eqv698FL1/oCXqvcXvFS9P+Gl6v0PLzXJ8Qh7qbqGl6rPF3ip
uoaXqv/38FJ1DS9V1/BSdQ0vVdfwUvX2wkvVNbxU/fvgpeoaXqreH/BS9f6C
l6r3J7xUvb/hperjBS81yHnR8FKD7GsgNybI88fwUoM0X3mKvNQgexvwUoM8
/wwvNUjrfU6Rlxqk96VT5KUGOf8aXmqQ+0HhpQbV+hnyUoOcnw0vNcjz4fBS
g/S+eIq81KCo89fgLCmeniIvNch53PBSg9QfcZq8VF3DSw3y/Du8VF3DSw1y
vyq8VF3DS9U1vFRdw0vVNbxU/ffhpeoaXqqu4aXq7cU6el3DS9W/F16qruGl
6v0DL1XX8FL1/oSXqmt4qbqGl6qPB7xUXcNL1TW8VF3DS9V/D16qruGl6u2D
l6p/D7xU/fvhper9BS81yPns8FKD7LXASw3S/N5p8lKDnO8OLzWo8rzISw2y
5wIvNcj9HPBSg9y/DC81yL4LciaC1M9zmrzUIOfNw0sNcr8IvNQgey/wUoOc
Vw8vNcj9JvBSg9RPdJq81CDn3cNLDbL3Ai81yPn48FKD7L3ASw1SP9wZ8lKD
3A8DLzXIvgu81CD3z8BLDXJ/NrzUIPfbwEsN0vfAGfJSgzS/e4a81CD7LvBS
g9Q/d4a81CD3e8NLDXK/D7zUoFr/R15qkPuD4KUG2R+AlxrkfnHwR0G1npC8
1CD3H8FLDbIHg+WSQfZg4KUGuZ8JXmqQ+83hpQbZU4CXGuR+KXipQe6ngpca
ZL8BXmqQ+9Hhpar7dyR5qUHu74KXGmRPBV6qur4iyUsNcj8ZvNQgexvwUoM0
X36evNQg92PCSw1yvyq81CD3T8JLDXL/LLzUIPfbwUsNcn8evNQg9/PBSw1y
/x+81CD3C8JLDXL/OrzUIPcrwksNcv8xvNQg9yfDSw1y/zK8VPV+HE1eapD7
2eGlBrlfGl5qkPup4aUGuf8aXmqQ+7XhpQa5nxteapD73eGlBrk/HF5qkPvH
4aUGud8cXmqQ+9HhpQa5nx1eqnreXyQvNajWJ5OXGqT+v4vkpQbJn7hIXqp6
/l8kLzVI6zsukpeqzreL5KUG1Xpo8lLV+8FF8lKD5F9cJC9VvS9cJC81SP1u
F8lLVe8PF8lLVe8PF8lLVe8LF8lLVc+Ti+SlqudFDHmp6vkQQ15qkPrxYshL
Ved/DHmp6v4dQ16quj/HkJeq7r8x5KWq++0l8lLV/fUSealB6ie4RF5qUK1P
Jy9VXS+XyEtV98tL5KWq++Ml8lLV/fESeanqfhhLXqq6H8aSl6ruh7Hkpar7
YSx5qep6iyUvVd0fY8lLDVL/ZSx5qSbdL2PJS9U1vFRT5U2Sl6preKm6hpeq
a3ip+u/BS9U1vFSTtwdeqsnbCy/V5N8DL9VUeQHkpZq8P+Clmry/4KWavD/h
pZp0v7pEXqrJxwNeqknrCS6Rl2rS8+8SeakmH194qSY9Py+Rl2ry+QAv1aTn
7SXyUk3q37tEXqpJ99tL5KWafH7BS9U1vFRdw0vVNbxUXcNLNel94BJ5qbqG
l2rS+N8l8lJNPt/hpZoqb4G8VJOvD3ipJr2vxJCXatL7TQx5qSZfb/BSTXp/
iiEv1aT3sRjyUk16n4shL9Xk6x1eqknvkxfJSzXp++Mieakm33/gpZp8f4OX
avL9El6qyfdbeKkm36/hpZp8/4eXavLzA16qyc8feKkmjS9dIC/V5H55eKkm
97/DSzW5nx1eqsnrU+Clmvx8hpdq0vvkefJSTd1fHvZSTX4/gJdqqjwH8lJN
9qfgpZrsScFLNWn86Rx5qSa/L8FLNfn9DF6qye+L8FJNlcdAXqrJ79PwUk1+
/4eXaqq8BfJSTf4ehpdq8ngUvFSTx+vgpZrs68JLNXm8El6qyePX8FJN9tLh
pZrsp8JLNdkHgpdqKj+AvFST+4vhpZrcTwwv1eT+YXippvIeyEtV58de8lJN
7veFl2ryfAm8VJPXA8NLVefnTvJSTV6fDC/V5PkfeKkm94PCSzXF0YGPP0pz
Ygt5qaYQKYa/fvNoE3mppsqjJi/VVPnV5KWa3D8AL9Xk+TZ4qSbP18FLNXm+
D16qyf108FJNnm+El2ry/Cu8VJP6l+aSl2pyvxK8VJP7veClmuTptCMv1VT9
XQJeqqn6yQS8VJPzAuClmmq+VcBLNdX8qYCXqv73KwS8VFPNhwp4qSbnocNL
NTmvHF6qyfkI8FJNzh+Hl2pynj28VJPzxuGlmiIi9aynCY3XCnipJufnw0tV
27NewEs11fykgJdqqvlJAS/VO/4FOu/5YOkmAS/VZH8HXqqp+n8FvFRT9QsL
eKnq/rNNwEs1VT+ygJeq7hdSwEvl81PASzVVv7SAl2qybwAvlc9vAS9V3Z92
CnipJnsJ8FLV/XqngJdqsq8AL9Vk7wdeqrr/70IO2hJT9a8LeKkme0DwUk3O
D4GXaqp+eAEv1VTzoQJeqsn5I/BS1fNtt4CXarIfAS9V3Z92C8S5qet3t4CX
anLeCbxU9fzeI+ClmuxVwEs1qR9tj4CXyvcbAS/V5HwVeKkm5VvsFfBSTZof
2ivgpar7614BL9VU87ECXqrJ+e/wUk01PyvgpZrs28BLNdkrgpdqcl48vFS+
nwp4qaaav6XjanL+DLxUU83nCnipJvsj8FJN9kngpZrsl8BLNdk3gZdqKt9N
wEs12UuBl2pyXg68VJP9FXipJnst8FJN9l3gpZrsw8BLVefzYQEvVV1/hwW8
VJPm5w8LeKnqeXBYwEtV5/dhAS9Vnd9HBLxUk/Jujgh4qbqGl2qq+WgBL1XX
8FL1/x5eqq7hpep/D16qSd+3hwW8VL198FL19sNL1TW8VH4eC3ip+vfDS1XX
+2EBL1XvL3ipJnsC8FL1/oWXalL/w2EBL9XkPCR4qSb7O/BSTfZ24KXq4w8v
VZ8f8FJN9nPgpZrKBxTwUvX5CC9VvT8fEPBSTfZx4KWa7OPASzXZc4KXarKP
BS/VZO8KXqrJnhW8VJPzmOClqvetfQJeqsn5TPBS+f1FwEs1Oa8JXqq+f8BL
Vd9bewS8VPU+tkfAS9X3K3ipplrPJOCl6vsfvFSLvh92C3ipFt9P4aVafL+F
l2rx/RleqsX3c3ipFuc/wUu1+HkBL9VS+S4CXqql1hsJeKmWWj8k4KVaqt9G
wEu1+HkHL9VijwNeqqXW8wh4qRbnQ8FLtfj5Ci/Vojz3rQJeqqX6hQS8VEu9
3wl4qZbqLxLwUi0RuL+l0OvYzQJeqsXPe3ipFvs+8FIt9X4o4KVaaj2PgJeq
a3ipFr9PwEvV/394qfrvwUu1OM8KXqreHnipenvhpVr8PgIv1eK8LHipFudp
wUvV+xNeqsV5XPBSLfYC4aVa7AXCS9XHH16qPl/gpVrsPcFLtfh8hZdq8fMW
XqrFz094qRZ7cPBSLc5Pg5dqcd4avFRLrXcU8FItvr/BS1Xn+xEBL9VS/T4C
Xqql+jsEvFRLea8CXqql+gUEvFRLzTcKeKmW+n4T8FIt5dULeKmWGv8X8FIt
5QsLeKmW8s0FvFSL8wfhpVpqfbWAl2rRfEGUgJdq0fMyWsBLtdT3vICXqq6X
GAEv1aL135cEvFSLxpdjBbxUS3QsdKlywoDLAl6qJfq0Gns0Wc4rAl6qhfEQ
94qAl2rR+OpVAS+V/vuXVwW8VNq+RdcEvFQLebA1rgt4qRaN910X8FLV8biB
3P6fLernuCngpVqclwov1cL79LxbAl6qJW5vK5sq2fe3BbxUS5z4ZfvWZO9u
C3ip3vZk7dk2wboj4KVa7KnAS1X7856Al2phPCrqnoCXqv69+wJeqnc9l8hZ
IqH1AwEv1aLxoYcCXqp3/mT+q2OyKw8FvFR1f3wk4KValJf/WMBLtThPGF6q
RXnljwW8VEscGHz20JgOTwS8VAt54LufCHiplsj+oMTK90WeCnipFucpw0u1
6H38KXmpFjyDOs/IS7WQb736GXmplvhySY1aCamek5dqUf79c/JSLfJBnpOX
6t2PMo35LflHL8hLtZAn3/MFeakWeQkvyEu1RPjP53xJXqqF9bo9X5KXaolD
cZm+G7n9JXmpFpzPLK/IS7WQh/3rK/JSLcqTfkVeqsV55PBSLfI8XpOXanH+
ObxUi/KvX5OXasEfKfWGvFQLXk2/N+SlWqJUm3uTx6x/Q16qJRb/Wv3loFdv
yEu1KM/7LXmpFvkLb8lLtcS1f44UHu68JS/Vwnj93bfkpVrI+y/8jrxUCz5A
i3fkpVoCOUrvyEul62vnO/JSaXufvSMvVZ0f78lLtZBH3+w9eamW6P1b/jej
R74nL9Uip/M9eamWqFE3x5cjo9+Tl2qJqLR77r39II68VIt9AXipFl3HceSl
WpQvH0deqsV+CrxUC99Lu+PIS1XHI468VHU+xpOXaokmPx0+97ZQPHmp6v4S
T16qxV4DvFQL3sCgePJSLfZU4KVa7EXAS7XEg9NP5o08FE9eKp1v1+LJS7Uo
3z+evFRLJFS7tmtklgTyUi3k2xdJIC/VYh8DXqpF+eAJ5KVa7G3AS7XYW8Fx
sPAeOiCBvFSLvQ94qep9IYG8VIs9EXipllj46d1qyfwJ5KVayGtfl0BeqiXC
46wygbxU73m7Mvv/Bh9MIC/VYi8FXqoFHyA6gbxUi9yQBPJSLRE+nW4lkJeq
zu8E8lIt8pMSyEvVNbxUXcNL1X8PXqr+9+Cl6u2Bl6q3F16q/j3wUi32ZuCl
WuyzwEu14AEtSyAv1WJ/BV4q3V9GJJCXaonkO/N+O6x3ArkxFuVBJ5CXaon5
S5w9KesnkJeqzwd4qRZ7PPBSLfZR4KWq+0s8eakWeyjwUvX5Ci9Vn8/wUi2x
6ErqIcPmxZOXarF3gnXlFnkT8eSlWqL1+dOZhjeMJy/VgsdRLp68VEtgXVw8
eakW+RNx5KXS8yo2jrxUfX3DS7VEnXs+bw/GkZdqibV99rQeMimOvFQ6/j3j
yEu12GOCl0r3zy/jyEul8z9LHHmpFvtO8FIteEYn35OXqp4X78lL9b6fwusY
3pOXSvt74HvyUi18t7d6T14qPf+qvCcv1WKPCl4q7d8U7+k922K/Cl6qBTfw
wDvyUi2RfmzaimOMd+Sl6vs7vFT1fHxHXqolrIwfX3vf8B15qZYYMPGuObLU
O/JSaX+mf0deqn6+wEul5/++t+SlqveTt+SlqvP7LXmp6nx+S16qxf4XvFR6
P8r1lrxUW4yd9V+zd8/fkJdqk9fzhrxUG56D9Ya8VFt8mKamO2LiG/JSbfZP
4KXadH9/Q16qLdLevP1kcJ435KXa8B1evyYv1RaXAj8XfX/qNXmpNvaP+Zq8
VFuMOT0q59Cxr8lLtWn87DW5ODa+f755TV6qjes/22vyUm16n3pFXqpN36Ov
yEu16X3xFXmpNjyuP16Rl2qzZwIv1RZrnTX54j95RV6qDX/o8UvyUm3qp3hJ
Xir9/oUvyUu12S+Bl2qTh/OSvFQb7zt5X5KXapNv8YK8VJvujy/IS7Xp+fGC
vFSbnj8vyEu1xcGqT9OkbPyCvFSbvKcX5KXaeJ9I/oK8VJvGvZ6Tl2qTX/ac
vFSbvk+ek5eqjv9z8lJtvA9We05eqk33n+fkpdLvf/KMvFSbPLZn5KXa9L7x
jLxUmzy3Z+Sl2vC/mj4jL9XG87L4M/JSbXqffEZeqo3nddRT8lJt9kzgpdri
+NJlw0dNfkpeqk2ezVPyUm3R/8DRP1NWe0peqo37c66n5KWq4/+EvFQb3tSh
J+Sl2nj/Wf6EvFQb3zuDn5CXSuf/j0/IS7Vxvy32hLxUm/yaJ+Sl2uSlPSYv
1abn4WPyUm1633hMXir9/laPyUu18Z5S+jF5qTaNpz8mL9WGLxLxiLxUm76/
HpGXaqOfJtMj8lJt8jwekpdqU//AQ/JSbf7egpfqHc9Z2VsmO/2AvFSb5lsf
kJdqiz7/HP8toeoD8lJt8ibuk5dq0/znffJSbXy//XKfvFSb5ovvk5dqky9x
j7xUG++nY+6Rl2rT9+s98lJt8jrukpdK55f/LnmpNn+Pwkul+0euu+Slqvvn
HfJSbXqPv0NeKp0f9e+Ql2qj/y79HfJSbfJfbpOXqvbPbfJSbf5+hpdqw//M
cJvOW5v6C26Rl2qLpTEF9yabeIu8VBt+6A+3yEul6/nDW+SlqvP3Jnmptlhz
bMXVhKk3yUu1xd7kz9/FN1Reqk1+603yUm0aP7lBXipt3+Qb5KXS9tW7QV6q
Op9ukJdK23fkOnmpNvsm8FLpeDa5Tl4qbV+m6+SlqvPrGnmpNsZH5l4jL9Wm
fttr5KXa1C99jbxUm/qHr5KX6p0fg7pNSrbmKnmpNnu08FJtjFeUvkpeqo1+
mldXyEul5+HOK+Sl0vGedIWuU5vG96+Ql2qTF3uFvFQbvs2jy+Sl0vWx9TJ5
qTb7JvBSbfZN4KXa7JvAS7XZN4GXarNvAi/VVv1J5KXaNB56ibxUW/UDkZdq
0/zeJfJSbdUvQ16qTf3PMeSl2uwFw0u1VX8eeak2j4/BS7VV3i55qTb7w/BS
bZX3S16qzeNt8FJtsTpxecK5C+Slqt97gbxUW/V7kpdqq7xM8lJtlddKXqqt
8jnJS7VV/iJ5qbbqVyUvVe2P8+SlqvPvPHmptspTJC/VVv2z5KXa1P8YSV6q
ur9Fkpeq3jfOkZdqU97eOfJSbdX/S16q2h9nyUu1Vb8xeak29fucJS/VVv3Q
5KXaqn+GvFRb9W+Tl2qrfnDyUtXvP01eqq3638lLtVX/PXmptsofJC+V7qc/
niIv1Vbrf8hLVefDSfJS1fV0krxUW61XIy/VZm8bXqqt1uuRl6rO/xPkpdqq
P4e8VHW/P05OnjofjpGXarNvAi/VZt8EXqrNvgm8VJvnC+Gl2jyfBy/VpvmN
Q+Sl2jwfBy/VZp8cXqrN82vwUm32TOCl2uJOhoK34obvIy/V5vF9eKk2++jw
Um2e74KXavN8P7xUm+ev4KXaPF8FL9VW/T/kpdrst8NLtbl/Al6qzfNP8FJt
nm+Cl2qr9eXkparzYQt5qTbPx8BLtVU+G41D2NxfAi/VZl8EXqqt8s/IS7W5
nwVeqvc8qHj3n4Q1IfJSbZVPRl6qrfJ1yEu1VR4Pealqe3zkpdrcjwMv1Vb5
EeSl2ipPiLxUm/t74KXa1K+ziLxUW/UfkZdqkw8yk7xUW+VZkZeq/vfjyUu1
Vf4Ueak2eyPwUtX9PlkyeKk250HBS7U57wleqq38Egkv1eZ8LHipNvU//SPh
pdrio4G/ZIkb/q/Ev+Ko7ZcRoypXn+zVKs8pa5nnpXIldzjPCetVHc5zGlih
m1U6hcN5E+cuF1q0xatVvxZ8VYfzyKrcnJv3lFervIkFM5qm75DK4bwJrG91
OM8pYe6+Sf0/cDgPrX3tEX+lSO1wXho8Vofz1PbUe/E6VxqH80MKvbRurvJq
lS+C9bAO51VMeFe4y1avVvltN9fENKuXzuF+NPitDue//WD+eLZDeofzTQKt
Ptx936tV/gnWzzqcb5Glw8haKT90OC+qd4YqZad7tcpTgffqcN7FmSxOaLVX
q/y88tu6/Vc+k8P5F1hv63Ce1PxdlwrUz+xwnsurXvMyRnq1ypeCD+twvl+7
/2Wc+sCrVd7Ulk/3Dx6U1eG8GKzPdTg/o2DRqu+nZ1PbH5IjTr24k+8jh/Oo
4Mk66nqVNyK7d6+Q3eF8mtpjirTc6dUqPwnreR3O3/BPnH8+0qtVfk/ar3/a
91sOh/N54M86nJfTq8qBOoNzOtxveOTWyAppczmq/43W/zpi1qqy65IdWCvL
PXi5Nn9udX6sk9PnO8sDXq3yO+DVOuzVvFzyWeFdXl23aoXxCcfXy+YNYrM0
zuNwHiTWCzucH7m5SbN/O+d1OH8yd1zG4U+9WuVXwrd1uJ9yWIrRCWnzO5yP
GWNVfTDbq5Vvg/XFDvdj1lob+iNYQO2vrXJZxx5tKn3qsHcDD9cRvTd3Hv96
/DaZ5vfL0Y0LOmp+W3bOtuDgRa9W/g3WIzuq/04ezpm5/jOvxvualCX2HPhm
RGGH80nh5zqcFzLt4Lcb53i1ykd92P/VqsKfOZyvivXLDuez/jS4Z9HKRR3O
D3E/L5p9v1er/BB4u+r37ZK5Si2cFePVqr91QFSzUd2LOSJ7mhOP3n2zm9Y7
O6rfQ168dDDFyOLq/rBHVp48+nHGEg7n4cLndThPZOn0138WKelwnkhCVbd9
yKupn43WRzuU37BX/lbz89j9X6j7xz65++HlI81KOZwvAs/XUf0zstjz5g17
lHZofc1+OX5p5iqvvVr1/2I9tUPv6wfkg1VjtmT60uG8kQY/VvMv9Gr0Sx+U
8H8dzhsJtYgo7pZ1OG8kc6o/copyDucfY/21Op8Oy/7prs5tXt7h/uUz6xaO
verV6Gc8IuEFO9SvcERW2pIl9ZsKDueFzOty6NnYrxzq3zxG67UdzveI6yn+
t8irVf5D29xvfin+jcP5DfCFHc6b3pW/11VR0eE8g08Pf37iiFer/ACs73a4
33vciUVNrlVyeL3y9SE/V/uzssPrizHu6vB60PqjDm8fV8Xh9Zj+0mODH1V1
eL0k1oM7vN4xU4W3X5T41uE88T8uR3yy4Vu1/Wcl/GKH1wOeulFs4dFqDvfD
l51xdUJr4fD6PqwfV9t/Ts6d2yJdH++9Be/XkfJFrayv4rxard+Dd+wof1G2
qTduYPaaDnsym16Izsu8WnkKWG/ucB59gXdrb2zwarUeb9iaXqdr13Z4/R18
ZIfWz1yQ14LXfmrzncP5/jVbLa5x26uV/4L16Q6vf1vTPtuu+DoOeyapMxyx
J3/v0PfRRQlP2eH1Yz2z1PhyeV31+y7KQ1vf5itTz+H1GVjPrs7/GPnlrt5L
vqvv8HqPqb2KTzlV3+H1IPCXHYyHHI2Rz/st+fCOV+P7L0b+9GnLt/1/UNfL
JVr/7lD/3CW58bOjg6Z4tVrPkvPUuK65Gzm8HgZes8PrbYZEvrtdprHD63Gi
R687t7Wxw+t1sF7e4fU8NSaWaHE6Sf3fV9drd2zq8Pof+M66/qBKq70DftT1
r7eyRaT8SddYX6/rg/fHl/+kma6Lza9RcE2SGh60rv9Zsn7ZtiT1/fp/Tqv/
s66xHl/XTZvcyPxLC10775fEPWihfw/8aF3nSJF9WKpWuv6fdbTHv630/sH6
fV1fiKh5f01rvT8rdnwfVaGNruFN6/2/pHOf1g3a6joua8m655PUWO+vj1+n
nEsPPExS79zdav3g9g6vZ4JPreuiB499PaODPh/G9p9QpEBHXSMfwOH1TvcG
xa386hdd1/t8w4xdSWp41vp8s7/44qOoTvr/nzHqRrLff9U18gT0v9fvUuuR
Q37T23dyUvbe6Trr3wP/Wv/+b6ZPfFTgd71/51StFRP8XR8/5A84vB7tXY2N
7XZ7tVqv1vphnwZNujq8ng1etsPr3eSzm4d/7+bw+sP8S5dueubV6Le6RHkF
Dq+nG7Pq48rpezi8/u5q0+Ofz+3h8Po8+NoOr++r26K2z/RqjIfEytUp42dX
/sOh9USxlG+g7rex8sN0/XI07aWeL7Gyx7ovUl3yavTfxkp43A7l8cTKE5uX
jXnu1VgPHCvLdGnTd+SfDo03XaY8BAfjtekuy1k9Tzyd69UYH70sn+WadLlI
X+994pNVDRKyXZbwu9XvvSxb5U/oWKWfrjcc2tjogFfDM79M+Qm6znei1PFL
SerBQ25t7dFf1/C+dX1lZNtvRw3Qf7966RwlMw/U24O8Bb29q8pPDnz2l/59
qS7Xnu96NY0/Svjgen91u7Ep90Gvpn43eeDffml+HqSeB7GUz6CPT+m5t8f3
HKyP35Ray/u/Gezw+lJ44g7N18fKp3Vzvsw8VJ8vTV6cuLZoqD6/kOegz8f1
b7/7LWKYvp98vCahafXh+vyHP+7wesNBwf+d+nmEvv9HtSy945pXq/WEyH9w
KL8hRlZrv6L6W69W6wcXp29Xevwoh8ZTYiS8cofXC6bMcspaPNrh9cy/bJ28
qMQYh9dPIy/C4fWB+3cmy1djrMPrAz/rtTn9Ma9W6wPhmzu8PnByvzKTr49T
7w/R8m6BO3/1Ge/wenbkSzjs7TT+rP2b8RMc9t2skzlvZZ/o8HpBeOhqf0fJ
jyKndCk5yWH/qu/oOs03erXybpBH4bBvc37ClrPHJjvsKX39Vf/dbaY4nAcA
P93hvIBFle/W6vuP2r/n5dubK8omeDXWW5+n/Aq1f8/LjvdzuR9Pc9jPk/NO
/bfcqzG/FCnhrTu03i9SFlny/aebvFp5fKPrJ89U51+H+k0jKe/C4byE240H
TG07Q+3/c/L792WG3PFq5f3BZ9fvZ2Z4mEO935yTGaz2d6fMcqi/9RzlYzjs
2/SJON19xWz9vne8wz8tv5zjcP4DPHd1/zkrv+qcIqrOXEeN/8pZWbfuOz1X
vz8iT8Ph9ZNvcpT9/u48h/MoWu6+W2HgfIfzKtAHqd9Htx3osO4fr1b5F3n7
517xyUKH8tXOUv6Gev87I0cNmlq47CKH8zguF62bdfsih/M74MU7Ou/ji23/
nlmsns9n5MrzA4b/ssRhrxF5HQ6v5wzHWP6nzpfTstukVQ9SLXU43wS+vMN5
KMemfdIrzzKH81VKVT3TxufVKp8F+R76fX5GjXoXty93OA/myYMUhxqscDhf
Bh69w/lDLZ4NrN9ppcN5Rev+K1vx0UqH842QB+JwHlKeVas3frDa4Tylv5t2
XD3Dq1UeE/x6h/OlYn8+W9S/xuH1p9VSTsv+tc/h/DXkhzicB7cibarZP/gd
zp9LsW7bqCivxnr4ExLevcP5d102l0v52HA4P3Df7/cfDwk4nNeHvBF1fI/J
L3r+0mdm0OF8xkm58nT41FTfw8ckln/p77nH+abHfm2p7+mjstGhekd3e7XK
k8R0scO+6drj2xtesNX1dlh+NOSvKl0chz2eMMft6O/Nv0Y+2DI0pO5nh2Rk
qTX+9K5D4/+HKM9Ef79WLZ+3RMEIdX4elAtjz+a0vJrG32WjcMOZ/h5OfqP+
vD1erdbXdvg31bim6xyB++YByj/R39d75/yduut69f2xXxauVf75c68OPy6D
+2V4OnGDo9aXyYl1ff/LsNFhn/b28186zduov++Rl+Lw+t2Gb89dtbyaxvtl
cPX0E1U2O6LbJ9mPpmy5T3YIL2Bz2MfNGvyg6Y9b9PjCny1ltVivRt7jXspX
cdgDOteugnzh1cjP3CsrpH8YHLVNHf89Mrx8ZLse31iQ+ddS871a+UCvt+TN
U1Sq7/c9lMfisAfcfue/C6vucNgH2vZHg4kHvZrmH2SY893psC9cqN+OdJe9
WnlAIwsMetVzl8N5r8hvcdR6SHmzyKOBo3c77Bt/d9LXOcseh9crv068Xe3R
40WBc/luFt2rx5PSjY48HbHXYW8HeS8Or2fuPeGHZoe8WuXdHq2QumaL/Xr8
Kzwdsd9h36Z85cG7/jjgqPUhcsbNCs5br1Z5u8iH0eNzr+75v8x6yGGv5ud5
v+Zf4tXKo0kXbnhS4+Mb5ZbF55es9WqV//tJ/RlTahxx2I9BnozDfsyIxmky
tjzq8HrqS+92vL1+VI9XhtvPj+nxzNrJvx78zqvLzEt3IlmxtXK5+ajrhON6
fBT5M3r8NG3Eb3eWnNDjrV065I8sedLh9dlhDvSkHt898tvMFjVP6fHhklkb
fnf8lB5PRl6NHn+enmPX3hun9Xj1o12DI/qecdhDWJ4YN+LVar138wOPy088
63B+eMT/jII5zunxc+TbOJwXnXtQgeVfRDrssQwsGjVtk1erfOnw8MZ5PV4f
U7JRlhPn9Xh+1fNp4ttG6Rp5OHr8f1nMkGH9Lug62aSveyaL1vMFEYnx0tH6
/995WuB+jou63lOl84UVSWrk5+h/r0SNC603xzicdz7hwcy631/SdZVwwKve
/odP0x5sF6t/3w//7Vp/N1b/fuTt6PkHd+U33yS/ovdX1qZPiky94rBvE+YE
r+r9O+Dn31etvKrnJ86m+HRm2Wv6eCCfx2FPp3La2R/Vva6P3/y1jZKf9Wrl
8/wQBmP0/EXCpt0j793Q50O734f2/uumnr9Ano/DntDuHk8fTb2lz6+CuYIx
eW7r8y/8+L2t5yPG5yvYvtwdPd9w8+CFBtKrlceA/B+H8/MbHG985OxdfX0Y
g9Nt7nRPXz/twgCtmk9aKzOPHFb57/v6+utVqmKx1A/09Ym8IO99Z//HfZO1
XC/PlDN9eR/q67tc7O9z/A/19X8jsf3tkcP+1Lzr0Tl2eLXyq15On52q4WOH
88CRL+Swl9V2Tvqxvz5x1Ho3uaXmnr6PvVr5W3/gAcz3s0/rVnqW+pmj1gPK
4c+fXp75zGHvC3lE+v54/U2XX4znDvthtVYXbPzNCz0/8DJxufMLPT/gD8w5
3vCl+t7cIdO0bLLtwkv1PrqD8osc9tD+aLf32yevHPbTDqcbXnLYa4e9tWHh
hg+H8yrKZn4emOXVym+bvsWcX/Ctw3nkyDvSz4sXOwp9UvGdwz5csz8uptn7
To1X7pRpwo2RDvtym/o2nRDt1bReT+YqkGFA1zj1vrOL8pH082tYkREvh8Xr
+YiLJypdz5Cgxst3yWmJ7TMJen6i5jnrt0LJQvy8XDqq64+2V6v5CuQphTjP
I/WEmFN7vZrWB8rOFebu+DFFiOczwp9NSepDlT6s0S1liJ/fxW/uLf3Sq5X3
h/wlXU+9V9n+8IMQ56s/mPt80fwk9dLE5ZKpQ/x+8NPibvkcr1bzJ6F6hTN8
mybE7xPIawrx+0bOxvMm/5Q2xHkl/d81/fuyV6v3kzBfny7E8y3Ryfa/eenV
tB5YVjZH3BqdPsTvO8h3CvF8zH/uiy4LvFq9H8W3t5t//qGuQ4mvk16tPMVf
fyty7tuMut6V5dLuQ0lq5EHpuliOn2pfyaT/3rhdH5brlVnXeG8Icd78/f0j
3TFZdF3/f1WWZs2qtxf5Ubp2/nY+LZZN15mLds+0Lkkd5lA+0r//fyVjpx5O
Up+OnDekZXb9v0felK4rxmSM6/WxrudO3H/3XZK6fngBQ5Ltm1q1R7acum5T
5WXL/3Lq34N8Kl3vrN4jal2SusCDIvtr5tZ1mL9OUo99Ov/7Vp/o+vqSn766
maRGnpWu6608sO59Hr09viajVkzMm2T7woEIen9k/PlV4aVJ6p4pQllL5dc1
8q90fSpN0Rm1CoRo/mOv/HJt7PATSepricPPn+p6zqZmyW4lqZ93zvSwX0F9
vmKcS9ete4zuNamQrjfl/LZtzsIhfl8PcwpJ6vz53Iuliuh66MEehzYnqZGv
peurxy7XP5mkrjF4QcX2RXX9PHG5RtEk2zci86b/fa7rD0odXJ28mP49yOPS
+6dHuWqf5yqu9/fBS6+yryquj0+Yzy2hr4cy13vO3lJCXz9TpxcdXbdkiPOL
kN+l62ezF6bs8EWIv3d+rNn8yb0k9QfhBvoQfS/vlRu+P9QnRWld53g+usO0
JDXyvkLsPQx58zp2VZL6wir3aLkvdf1P4udRkrp64PNG9cqG+HtsSYsrVc4l
qZEPFuL53lTtft56P0ndKV0W4+/yIZVnIsPtKhVC/L13INPYEtOT1J9vqZYr
31ch9mCRJxbi78UpOyLmlf9a1/d6/jFuh1er+eUlie3e3+i6Sd+rqSO9mvIZ
pJ1/0fNfK+oa+WMh/j79uEjW/oMq6brfiUOd0lQOif+mlbua4sQ+GeY3vVr5
tVFnxbV8VXT9zag3JwyvVt+/yCsLsaexeHyvpju9mvJa5PvyxUSjb0Ps44aX
OXi1mg//pdJi+Vu1EH9v77jxs/nEq5FHtp/yzULsc3x273CptNVD/L0+Zu7Y
PLOT1N+EwYAQz6/fXfR2YSBJXbfe2okVa+oaeWi6thoVT9+4lq4/fHf1VXQt
/ffD0ym1de299P31tLbevpPBrL8P/05vP/LTdP21O+7m7Dr6985uX/1Moe91
XTcMEOr67a/rmlWqq+tWWXrX3FdX/z3krel/X358fdfFenr78u1a7HSrr39P
mO/zasoPkKP3Zys7okGIx0Ou9DuSP+MPIZUfQvlsIfaPv/+7xn+FG4ZU3ohc
/dm7KY5Xq36FcDxAoxCPx2Qo+WfG/V5N+Tqye2Txdz81DvH4DfLcQuwvH7+4
ZHD3JiH6XjkoS09s2e2VV1P+jgyvU2sa4vGgWVOP3sn4o66fVh4fuSBJjfw3
/d+3rP6+RShJvf7+uu+qNdP/Xvhzv5nenrxPS+xr1jzE3svgJdcjrjTX24+8
uJDKX5CXV7Sq8Ppn/XtFk48KjW0RUnkt8mli+1VLvX9WNp+wfKFXUz+pTJmi
5vRirfT+RL5ciMezuqXZkEW01vt/f8Sf8Ye9mvKN5CA0EPPxKrXpxrCrXq3G
vyZ3/q9n77b6+CKPLsTezZPu2R+MbRdS/ayySc5jF7K11+dLeHlxe30+rctb
q03xDvp8y37wfd31HfT5iPw6ff7+fazPwSMd9fV/flDJDa1+CfH42uS4xAXJ
+n5SbcTSb/7spO8/i75o/VlcJ33/Qt6dvt+lKHd81Ue/6ftnx0sTZi79Td9/
w4+jzvr+ve9a3EcbOuv7/WfTNySv/bt+viAfTz+fJs3+YlTrLvp5dqfGzd63
uujn36LE6cGuum70fZvHcV3189J8lv3SpG66Rp6erj96M7H9siR1n1W1fijd
Q9dhPqiH/vuRxsYjtXvq7fmqRd/NJ3vq7UX+nn7eLWx7q/LtP/TvfZt2WbH+
vfTzK7zuobd+PnXIlMM/ubd+3mzffHxOrj/1/kdenz4+hXfUzlmmjz5+o3rG
p9raRz8Pvgo3sOrnwe0+/cae6qvPhzr5S/Xr0E+fL8j303Ww8PJn/f+n73/p
T7S5kqK/rsNxdEnqP8+e+CX3AF0fHzmp8eoB+vxEHqCuE7v8tiapZ5bftK3e
X/q/rxNeEKvr1xVLV+v4t65b3LhV8kGSGvmBevu33W0bTDlY13nm5lgwfbD+
/eF2wiG6Hrlo8idrktSxdb9LW2Go3n/IG9T1d402T6g/TF9PK9/2GxCZpA4v
bxquj0e6ZHdePhiuj1fX4PLrg0bo5zvyCfX7wdFQzs7/jtTH/4v2J3/MP0qf
H7GJ3PQofb3N+LXO6Qqj9fX2OHOynTtH6+sLeYb6fP754/41zo/R759rd5Yu
03msfn8Nx1l5NeXRyU/2r7AHj9Pfn3/3a7c47fgQzX/skcg/1N+3l/46la/A
BP39/O1nUzIEJ+jv7ceJr1cT9ff58hLJp+zyaqwH2y2TR27+u/GkEPtlyEsM
qXwp2eVimbedJ4f4+3/vhDu3nno19etLrFsO8XhByantu6b7J8Tj5RMr5/p5
jler8QXkK4ZofnSXfCT+ORf0auWrNbpfZ0+laSHulwwvj/BqyieUEU+21G4y
PcTjG9mW9C8X49WYv9kpkccY4vGQgSvuus+8Wo2XnGu8cumIGSHu15yYyNXO
DPH4StXmuQvO9WrKP5ILkp/OVGRWiMdjkN+o62Rp6k6rPDskhmxqPDVF7Z2y
fUTyofuT1OE4nDm63rNxQFxMkrpw5y/vdZ+r/x7yHnU9ofuqHiPn6e25laND
q0zz9fYumJ/4fyGV/yh/yHsmqsgC/XsDB/7ZH/JqNR+BfEi9f7IeS1H3gFer
ftXeg7Z+1XxRiOczCoU/+PX+Pzu87Poei/XxKf/FvRWvvZrnQ8J5kiGVPybn
l+1YJPN/+nx4HZM726L/9PkTbo9dqs+vdtemznCX6vNx67S6I8Qyfb4if1KP
LxWcvS3Zz8tDPL8zosbAh1eX6/Gh8uGGfj3ec7PO/V5vVujrq/azVW3HrdTj
Ocir1Nen8fqTmEWr9Pdi2lVnDhVfrZ9H4TiN1fp+0Muo16D6Gn3/OPpzykpH
1+jnCfIt9f2rXNu/Nl3z6fvrv2nLrfnTr99PaodBa/0+8zLjms/HG/r9qPnm
jh9nD+j3K+Rh6vexLfLs7BJB/T6Xu+e00RuC+v3vSDg+Wb8vDu+TKtUxr0Y/
xUEZk2/7k9ZWiPN/EbcQUvmQslbh8n372CGe70SubUitN5Jo3wjx/Gias79c
zh4KcT/v7yPzHFvm1Wo+FXmbIfYED4+b3mijq66Xw7JE+fpVv4sIsS8Yk8jl
RYR4vnZ6Rbm1zdoQ9wM/vP6XcXttiP1B5HOGeL632d0HJRLWqfvJEenOWZNr
yvoQ+4Th5fgbQjxfnGtR3vnLN6jz/4gcWPfcuDIb1fl/RCLPM8T5yhcbNkhT
Z5O6/x2RVd6menFqU4j7kR8OSWwYDbFvuDTh7/53Nod4/johUP7XAVvU9XBU
4nep8dejsnPId23KVnV9HJW723U6mXtbiPOeB4QXpKnr5ags/mtk0y+3q+vl
qByf+V+xbXuI59ORFxpiL/FB9tQ7TssQe4k/7JRmxx0h7pcOTy/sUNfXMRna
V6H0wJ0hnq/P0u9hnlS71PjqMYl80RDnU/f/69dFn+xW46vH5Jki+Sat8Wrl
LY5fEw644X7syiVmpN++J8Te4rxzDV7X3xtibxF5pCH2/OKjd/z1y76Q7t+e
MOj3h/tC7PeFl/PuV+O3J+Sufx7dTHUgxP0KBSv7z/x7QP39ExL5pSHubxgn
8jf3HQyxz3fjXmTNrw6FuB98Xq/EG1aIPb76T37Y3eBwiPpnTkj/4tSh816t
vD3knYbY08u8YnDZR16tvLw/Gn9VYMjRkO4vDw9Qhrg/43Qz478ZXq18vLLJ
f/unwPEQ+3jIRw2xjzc3dVTGr0+E2Md76c54tytJHf78PRliL6/NxjRDok6G
uD9k8287u/1+StfIUw3R+tGTskD3r+8OOR1iT29YjseR6c6EuB++bHgBUog9
vet5Orf89GyIPb2aB/LXMb1aeWXIXw2xT+Y7OnPfbq9WHlnqQQ3XNokMsUcW
Xg7o1coj6zl8V4Uu50Pc/3K45JBCz72aPbLwgE6Ifbgvyz5Znv6CrqfFGNPn
JqlrhgNWdP38aoGsVpL6p2lR8ZUv6r+PfFddb5rVaHjTGL09OWuk/eNSjN7e
Q4nxb5f07xlaZ+iD55f0741++nX0yFhdIw9W758arwNt5l3W+2/pys71Prui
92/49nxF7/8PjAsHq1zVx+e3n2dtOHBVH0/kx+rjfbBNuoqx1/T5USzt7s96
XtfnT3TidNl1fb5NzVhx9agb+ny8v+nJzMw39fmKvFld/yh/z170lq6dHp+m
iLilz/fw8oXbus7RZ/aog0nq/vka//nzHV0jn1bXFwrtedzzrq4rHR966U2S
+n4i73xP//tLzjxtn+W+ruNGBH9YfF//HuTZ6t/767iCRyMe6P2zs1z05uoP
9f77XxiU1dfH5xWbVGnxSB+PsdfTFb/+SB8/5N/q433vzjD/28f6/Kk/p+Lc
8U9C7Om9z5UY8BFiP89eaOZc8jTE/WGZ6nb5oOSzEK1vOCWRlxui/tBTsl/D
i2NrPA/ReodT8tSb2f2OPQ9xf9rYxOGcFyH24iompH9+3atVv9ucwJ4rfV6G
2ENAvm6I++feO5U6TXilnj9nZOt2zxp//DrE/Xjh9rrX6nlyRu7o1PVEyTch
7u8rkLnQ9o1vQry+BXm8Ie4XHJN9brXjb0PsZ13b0eSLtu9C3H84J5GHfafu
32dl3X17g33fh7ifcU3f4QsS3ofYx0J+rxp/OCcz/vX8kxzxIe6n7BFuHAhx
v2X+8ISKun7OyZPFC0/clBBif6LMuYsD6iRz2ctC3q9L1/85OTs6sXHA5X7Q
Z+Mz3Ljj1cqzSJxN6Z/CJR8pUrb6Z0TnZCldyj+IlBsrVf7pH69W63OQD+yq
PACZT9inV3i18reG3Ou688sPXPYzyoQXTLp0PkTKK49janyf2qX19ZGy+uK5
Zc54tVrvgzxhl8bTvO1b/qFz16sp71Smarxv8cC0Lp0/kTI8/ZvOpfFab/ua
Vck/1atVf+2BZC8y5EnvsveF/GGX+3FLp+4+pWwGV+UhyH/cwoO2e7XywMLL
cT506fw7L59umPf2jFejX/O8bPrbj7d/yehSf/V5ibxiV+WxyvXd9nf9K5NL
52eU/DjHyJ8/yOyyT3IgMb7Cq1W/8eA8L8/lyeKqfAcZtd/e4/NqnK9REvnG
LvWLR0lxtMh30qspL0Iu/vtSuR+yuXS+XpBNwhewy35YyuE/RXT6yOX1TZ1K
Zlz2yKvx/nBBIg/ZpbyGaLn/y1EFU3/sqnwLWTSmSuaZXk35FzIqMa44h8s+
1+SrzjR/DpfXP92d2n3o1zld7g9HfrLL/eNNZsXG/ZDLZd/Kqj7/XlQul9dD
hYcnc6vjFyOz18nU87FXU16t7Pt0f6uhn7i8Hgp5yy6vhzr/quqFmXnU/r8k
v1n5cv+neV1ejxJuF/VqtX5kkb9H3W/yubxe5F3zz77ek8/lfnzkM7vcr9+x
zYL1F7xa+UgyTbOVXQq4dP+IlX3DAQcue0ufZTxYZNinLq//GL1pVLYMBV1e
P4A8Z5e+d2Llne2vZhQs5Kp8FPl9j9AIy6vx/RMrE9+eKxV2eX2C+WfR5Hu9
mteH5Lv8sGkRl9czIP9Z130KNe/d9TOX14+cOJap3YvP9P9/dGLcaVFdf3Vm
dEyGz/XfnzXi28PzPtf/PvKik2zfWLeB7dVq/UrLcj0rVS2uf0/49TlJvf2b
K5t+LOHy+oq81xesiS2h9wfypXU96k7mYi9LuuxnXZl98OPRX+g63M5QSu/f
OgurzZnv1crPWvX969FFS7vsZyGP2uX1G+kb/pHq2zIur9/p9qbo04NerdZz
5A1PAOvjfTx+Yd/LXq3Wd5QKNO/4R1mX1wshv1qfPzOdQ5dHl3PZO3vSdsyx
LOVd6je6JBNXsy8qr8/HFp3eNPq8gsvrw9Zniqi61qvVeinkXbu8HiRP9mLb
Dn2lz/9BO64YLb522ZsqFV7g7dJ8S4yM3ftzyV7fqPtdjKzWN0vud9/o6w35
2C6vT1w5cOz8rJVc9uZSFBHjl1Ry2acLH97KLnt2XYuvTbPOq5WXt+/sHy9q
VHHpfeKiRJ62y+tHvoi+2r9lVfU88+4v4xf9esOrlScYHm7/1uX1mI+nZL3+
zquVZ9i40uGTE6rp+xvyt/X9b2216j/+J1xeP/LRvTfii+oufc9dkPsS25+9
WvmNfz/utaNmDX1/jlxUzDpew+X1Icjr1s+Db5cvLn2zpsve1MJGLfL2q6Wf
V3jv08/H5M2OLJpYWz+POyYbNynHd/r5jnxvl/3MvR+8S1+qjsvrK4q4a19v
quPyeonIxLi17132pyZuKP73ie9dfv+5/eu139vVddk/RR64y95qo24tb/Wr
p56Hp2Xw42xnk9V32aPqEG4odHk9QbY845vnbKC2/5T8c3/1Wiu9Wr1vIj/c
5ff7c0fW7d78g8vfr1/93Tv0fUO1/Sdk+HOwocvf1wuGXS/bvpHL3+tvSiwp
cK+Ry+MHyBt3eTwDOSYuj6dsu3jkn6lercZz/kxsz2nqKl9EFr5aI9Oqpup+
fUiOnPruXdkfXR7fQj65y/OPt2b+OaTuTy7P/31XvUT3s16t5gvCyyWbuTy+
F/juv7v3vFr1l6R/2vL8X81dHk9EDrLL4/G9Xx1tOc2r1fjmsRXj6+Rt4fJ4
98jEuKYWLo/Plve/31eupau8Hzmj+fq1sqXL/YbIP3dFXJnI5R90lfJ165Jf
nfNqjHdulz+nuVHo19Yu90emC5/QLvdTbv2w9Yq/27jKH5CfbPro39RtXe7X
RF66S/25G+SI7ROy5mvncj93bPeaCX6vJn9Jhm9X7V3Op6j954bhO7y6Z+tj
9RO+iZAr8vb5o2EHl/MykK/u0vu0I9MWuvng144u98d2OfZf9GOvpvwb+Um4
YcXl/tyjp7O3TdPJ5f7fkiOO1Zvl1aq/GHnsLuel/Du21iHDq1XeyqOycRu+
+c27Py344XB8mWUy3M7v1Zuu+b6J/2+JbP5N34qNOrvKw5Jrr5UsGu3V6I+d
LZHf7lLexwyZ+87S1U+8umvDq53eDZ8s/5rdetawLi7n1ZQMB1K44uGE8s0S
EvrJmAXHs8/2anf1mMfJktWWVb+fmKJQN1fl31Deu8v5Oct/iB9Vsbsrvr26
rNL74eNEsjcb/tzr1Sp/J2Jw4opJlz2v3+O/eBLt1fjemyv2GDcvde3pqjwb
yofn3ytKOG06DP+D94eY2Pbjhh/28q7vXXsGxWdeIcLx3l6959sqY5M/Xike
/jLpaKHerur/Fg0z1d5iezX1a1OevPr3DOF+tKnKPq+m/mmRdUff4j/1cdkD
25M4vOHVRfIv2J3QxRED997yd+vrqvwVcbbPsrkvvTp1w9WdE+a6lD+vzo8I
UWVgjlwZ/+eq/mYxv/CJDxZ4NeWfiHC7WX/1vrteJBT7bpzTn89v0f5sfL9v
B6jn50bKq3fZ79h9od/znwaq96XNotD4Ulcve7XyRs4mLv/9S33PbBXjpyzv
9MqryZ8TNyu2bTLmb5f9DeTbq/f9HeKHaidPLPBqlV9l3J20/fPBfP2LduEG
aJd9liyPE6pVG+Ky19Vr0aYvDg9x2d9CHr66f+4WZ5aVNq8MddmXKd/o9oJe
w1z2OcLxwMP4fibm/dQuz9jhLvtWrxJypMs2wmUvB/n5Lvs6bT+YMrHYSJfz
wraEvhu4biTfX0WvcGCWy95PwQ2bXx0e5bIPNPzX/91oOVrd3w5R3j7fz8WN
rnc69x7jsm9U6+MVP70f47K3FJ4OHeuq8Xfh/yTXmWzj1PfjUZF2/8md/43j
5wnl86v78zHxx5E6NdeP5+ePOPJXsi9rTVD382NieDiA2+W8trLD+jutJqr9
dVxML1FmyU2vVvluyPNXx/eEeFlmZf64Sep984RodrHdh5Mmq/fTEyJN+AGs
3mdPiM1XTk1ZOkW9/54QuaZOGVTqH36eUv6/eh8/IYbNTP6u1lT1vn5CxIgt
t09MVe9HJ0Q4XnSarmt+92W3W0nqZU/u/Py/6bpGzqj+e6lftY+c9K96vz8h
Oq/ItTfnDL09ucINdnp7D/v++a70TP17ijf/vvyWmfr3whfQ+2Na660RJ2fp
/fUg9YBl7Wer75njIjxc59WYPz8ufvrwXsH+c1w1/i/cjSszp/DuCzRfQB6B
q+YbRM7tuafnmqfO/2NiQPfTQ1fNczlfr3g4QMdV8ykiunfd+C1erfL2KudN
cb/uApd9GfgFLufvLS04sGeHhfp8jD/6Zev7C13O4wslLmdf5LK/9dvpVRdS
LHY5n2/X8A4Hpi1W95dD5B247GsVG3um7uolav8cEuPLTv26/H+umo8T4XhC
r1ae2/2vU26ot1Rfbw2ubV15bqnLvhZ8BJe9OOd22c8eeLXy5DLPvpdt0HKX
va1dORMPsL6++y/oOHO6V1N/lDhd55OR+Vaq8aL95Cno+0OlH6Ylr7DKZe9u
7uu6j3as4vcrEX6dXO2yjxcXt613pFcrH6itMbDdb2v0/Qf+gq532vdjBvlc
9vY+bbv6cBq//v+fTpzeT1KP/SXPD/kN/fevZzxbKeDV1A9CXoPenvof1d+8
M6C31ydT+hoF9e9pE16w4XI+Yqa9fxXrbLqqv0X07FMux1NT7x/4Dnr/nRqw
Zk5aW+/fsoV/GTPb1vsf8Vf6+Mwpdi5V0HE5r/HFmWlPK4Zc1b9HHoTL+Y6t
L6Tq19h12fPbNG57x4uuvt/2TJfYkaTvtwWmlL/y1KuVLze04oNjw9e67OHB
j1DPmyPi2redGs/xappvFDXu5vm28HqX8yzDP3c9v++LNY+mb6u0gb8HROpF
9QP7Nuj7C7wJl/M2eyyTJWM2qu/Fk+JQw79zd9/E3ydiaOLws1dTXpIo89PD
+SM28/eOmJqwZnzGLWr/nCGfQj1/zojnqfKlLbKVv7fEj6FzLxyvpvFb8UH4
g0Ed70ixcX2DAfu38fefyPHrB781266ur/PkWfD3phjSddD17lJd3xdEdPYK
p15JHn8T4XiGHfx9Lap/4v8x007+nhf/7etUfaFXU54J+RcuzR/GilRHIneE
dtH2DLksfv3rX6vabhf+e9YrIke4IVj9e1fEwaGpyzTfQ9v3/VXxeYkdea96
dbKbrdcme3CVvAz67/+9Jv4p89Xi116tPKd70Q8njd1H97/H10U4Dn+/el7c
EE2v/JphkVeP2jPgVbJ2N4XzT743xQ6o8cRb5GvQ+XDmlvh45oy/xUH1790W
/xM/dDlyUL3f3xGfhwO/XMoHuSuiau+8ddWrOzycuSLZybui4pNBZ3sfdilf
+h55HGq88r5Y8vJR83FH6PzK/EC8X+6v9dFRl/PD7cR2laO0fXMeik6+/HuK
H1Pn6yOxo9n50HqvDue7Z3hMfodL3tFjUbR1w3JHvTrsVRx7LMakTvNp6xPe
8fj8iycjyj0R4eWDXh2eT5/5RNzNMGTpnyfp+nz9RNTb+NXUOK+GN/GUvA9X
2MfKfjp421NhbTMyZT/tIp+/wDORsftv75d6dTjPfcQzsSMxzu2MS/7GM9G3
d9SQDV6t8vNP5pnZvfZZF97Agufkg7jkNTwX3xRMe6/1OZfz/Wcf3Xn+lleH
xw1XvxDhOO1Il3yqF+Ldqa9bxXs18uZfilbDH9eZfN4VT9d1mZPK95I8ERf+
ztuXQo7pvH+ZV4e9kvqvRP6yBdaVvuCylxC+fL162Zj564ffeCVGfz3rq++i
XfI+XourVxsWPuXVyO9/Tf6Id72Ub5I7Yftr8f3tXStue3WuxAOU4o1YPWvI
v/1jaLyizhvK5XDF82+WZUk+/o34cMGTrFO8Ouwx7H0jutcJJOSKdam/4C15
JS55hW/FiQafjihz2UW/xuC3ovTrqD+2evW7tokv5m9FuL39ikt+zVsxK67R
w1NerTynZ/60Fztcddlzgm/isvfR0h7adsA1Ol7b34kNbb6pn/K6Sx7AO9E9
HMDqsjeS95fgodw3XIEcsPdicMbfN6726rBPNOg9eSguPKKV78WVbNEVt92k
43v8vRByVtH6t1xyLt+LcByvVxf+eF+OUXnjxKo96dZ0vO3CBxJxImWf3bMe
eHX4Nb5THPkp3vd9qqv940bFiW4DKn6c6q7LvtOBQk9T/OvVX6d4snnYzjgx
KPyDXeEEKxT/ICZOlCrWZfQar4bfESemnPm0T4X7dH18FE/eikseV7x4EjX7
Sf0H6njGiybjGsdGevVdd975IW3jRcrwAAftrz/jxfrJezo8fKiOd7zIXnFY
w8GP1PkfT99hrmjbOuPEwcF4MejbZ0f/9eqwz7A9Xpy/E9yS/wnt36PxItx+
9YSe59HxotqjglW/euq9P7bMe+z93XixeGF08V1P1fUUT56LSx5GgkixrIlx
/pm6fySIXxqmn9f5uUt+WoLIHl7A4N3PBv9eb8QnCWLfj8NzDXnhimm5fVOG
F0gQnyVUTJ3upcu+FPwX7/k8blKf+KIJYnIqa1yBVy55HAnijtPlf8FX6v04
QYTjCV/ruvH6i893JanNTnOuNn6ja3gx+u991DXDr7+/1f9e3+x7mzx7q7cn
7Hy909sbmbvyyXTv1fM9QXy979n2Oe/174Uv471/huf9EsTCw12FGaf319uB
hUpVjnfZPzLfhi80eCoP4kXHoXPNJgkue0jbizddGOPVYd/sTDx5NBF0fceL
ImX25Xnu1d+VmFIq1aZ4MSp6eLqRySME+uriMT2YIoLPj9uXn0+c69XwaeLF
9/9YA4ukjGBPDH5NhOiUyA12jRfBGYVfV04VITZnb+GdIvEig4i5sd+r1fm6
PXG5xgcRovvOydtHVYgXf9b+8fdLXq08s+OPMzTrkTpC+PydewzNGk/eTQT7
Sl+9HHFmZJoIUWxjy6aj78SJmcsr78qUNkJ4O2f/4LNxIhyf49Xqenuzxq75
WboI8m/iRItm3b50vTrMqc2NIx8ngp4fcWJbq0vOAa8Oe1td4kTe1POWNM8Q
QT5KnEhcvX/Zq+HjxImRGTIW6PlhBN8vLm/Y9+Ebr4aXEkeeTgTdz9+L77ZV
+Sdzpgh4WIfei5XdXgxa5NXh8y3wXrQIL4iNgH819b1I37v7O9er4ee8F13z
FLkjskSIfH3LXxzR+D35OxHwhEr/H1d3HudT9f8B/GNrU4jqi1aVLGkVpXA+
khJaUEIpkkjWRNn3RMpaoqxZs7v7tXxkzc7MWGZsg8FYZzD7+rvzeb3P+93j
9/3v/fhqPnc599xzz3mf9zNP7X9s5ldt7jVU/UWj04eXyVO19rX66FwQl6zS
bnPJ67kqOn1V3qD51Vw1NWbn0ewgjtYpXZ2rbgwbuf2HCoaanLBtV/4vueT1
GKptm1nTR/XKVW3GZDSZHcTaX7KeX1O75v0G+0vditIJgziaznd3rqpct6oZ
fsDg98HAs6fm7wtijEtyyPcxlJEyIXH48hx1+mLrx5OCePDXHZeX/ClHNZh+
T7m+FQ2FOnQ55N7Q9WuWo/6aOWryuEp0/Z7OUcXerD/svsoG9S855AEZ1D9l
q67N1xbUfNAgLyxb7cjsftUJYvR/2SpabvMhg/I9s9XT+ad77A/iaN7L19lq
wrKZ7T9+2CAfLJv8IIO9xJRVZY73fcTA++zubPXux//+W/AIXb/rWapYdEKW
rt++LGV2bPD2/Y8Z7DOVvyez7oIgTip725zBk7LIGzLgFfXNUt+X7+G4QRz1
3VpnqSObqi5q8rgBz65OlooOr4I4Wkeqcpaqv21W1U+eMNSUP87cNqQgU/3R
54MKl4I46q2cyySfyIDHtzNThQbsmlb4pG6Pmeqzx0ePnFjVQH81LVOVj264
Muj9mqm2Vcsq9lcQr2yRtWjYp5nqibi1Kc9VM9h3gmdE17dWphof/1SfN6sb
7FleHJvYITaIMf7LUNHtRzUMvM9OZKh3fvrw1KUghveRoZa/XHbvgJqGSriw
I23MogzyjwzUex2foe5tMKbFz0GsPc0+lxq8WrmWbq8ZKloOKogxHs1Qh6+v
859/xlB5pxar3Hsz1Et/9Fi6MYjh1aSTl2SQD5SuZs47Uz3uWbreVrrKavHH
A52eM9StAWNiR81IV8uLys8HsfaiPm1VbsZ3zxvq3r/jro5sk642FOwaU/IF
g/y7dPKVDPhr96erx0uqUg++aCjUeUhTI9Zk3VwSxPBv0lTt6P/oeV+Vpi5Y
Pfttqm2wH9Xk82qdmr9ksB8Fj8mAl9o4Tf3d9c8zneoY6jFr/LTch9PUnfe1
OXA9iOFL3FIbiqZj6+r2eUv1qrTnvVIvG+yj7ts+psHUIEY9r1vkN9H1aXNL
1d6TvXHpK/Q8P31LTfnOWF6nngGXpcQt9UZ0gd8gT/OmyhxSvVaLVw32oz6s
cbZS/KsG+1HwngzyTm+q9c9+NCsliOHP3VSVj5f7cUh9Q/VovP2V4RVuqmi5
ggb0vF65oYYnjr1jWgODvdhTE1XGow0N8sO0D2XQPPoN1XiqOaCuMtRvDb9t
NLT5DbWgYa8vtgYxxq831IfRDfwGvedT1R1vnEuKD9PzGJuqvkz9M+bLRro/
056UAS90bKram35v66GvG+TJpKqaC/aE72pssIcbZfiCGJ5mqpq8JPzPY28Y
yOc5nKJSWuesWhnEmB9IIX/KIP8nRX3Qrvdz24IY82MpyihV4+GWbwb//TfP
/xHael19GS3QbyAfbuR1VbH0nNld36Lnq9F19Z3z0U9pQQxv9Dp5VQb5SdfU
yQ17S5d+24BP9PM19dpXP2TPCOLo92fLa+p6UfpGM4Py366p+b1yB65qRud7
6qoqrGx1fa25Qf7PVfKtDJo/vKq6PFYzuWULQ1UsSs9/5aratvfc4VNBfLLx
lsyC266q6Ha6dwzl1fv17tDhK6pGTNs26UGM7/kr6sdh5d8Y9a5BHtgV8rAM
8pWuqGujx237PYij+U5PXVEtnm+0rur7BuUXX1aFRdVV3jf4e3pdHfvF+i0N
9qrKne392K4gPtIqnFA44jL5Wfp+XlYDLibNOx3EyK+4rOKmzfmlR2uD6nde
VkWaSGYQI3/iknp1ZoWyoz8wyPu6pGY22ZdX9kND7V74Q93QH5fI2zLUbUdP
HCr85pIqaPb60KfaGDwf0CEzt7vRhs6/ejA0iG4Q1ffvktqS1+fKriCOzj+c
TFZVltWMb9PWQL6ml0w+l0GeU7Iat2puu57tDPhIvZPV+fbt3soJ4uj8c/Nk
9XvR8kJ7uh41klXzjvt3lvvYoPXzZLXs7h+t2R/r+32RPK/g+l98d02hf1GV
LZ9fxwxi7Vf32mQ/0aiDvv8XVTTdO4i1pxW79emFH30a9BeHkw+Hql5UL/Y5
PyUpiIfervqG8i+Q/6XbwwU1o3/78rlBnPb1lSWFKy6ojCr3hX7sSNdjzAW1
rKj8RieD52M+qTZ+xJwg3pSxd2qozgXlx77e6+nPDfa34IUZtD57Xj0W71xv
1NlAvoh7Xg0b2/fE/iDWHle0HPIXuj2cV0kTLnxyPojfda6WK3z+vGr88rxm
33QxVM2VkaqhwiTyxXT/nqSW1r9/z49f6vufpG6/tN+9v6sB/7tbkvK/jk5Q
Un3hJNXjeuN6tbpRe889p/bMyn/KC2LMB5wjj8yg9Z5z6oV53yw58JW+n+fU
pBa1fv2kO/UnZc+p16MJScF4fexv/QuPnVXpLeff3+9rA/Vq/zyrWhe0LxHq
YZAPd5b8Mn1/ziqvxMHRD/Sk400+oyquGd/3r576fpxR0XSkXgblf55RQ62C
G14vao/1zqgTndzTb/YO2kPW5l8Ki58h78yAz7YzUTXq+kzHDn0M9rnmVbj4
zuU+dLxtE1XraMERg9ZTEtVtlT7ZH/pG37/T6ovt92/4OYgpn4p8NEPnO6nd
uyfUXxjElB+nqn/3Rs0XvjV0vWYVLdcXxMiHPKl+GeL9/VZ//T48qa5V7/d7
XH/d/50kT83Q9dFVq2eTK14JYsyHn1BrE+bf9v13BuWzHqd5akPXk1UPJD4w
7pfv9fU5rvpPPPjtgwP1+SSQv2bQfG2COj6lSfoLgwzK90hQ9RoWnt0UxFgP
ildXi7rnwXq8EK/mNv628+EgRr5VvMpPeabl50P0eOAYeW2GrgerOqcvOPT9
UEPn/6gt8z+JlBpm0PrQMRVdLhumn/+jqtqSQ+qh4Qbl0xxVP7T+6Zllww2d
f0u+m8H+1pW2oVWRIKZ8X9WslP9Hi5H6ehxR+UXbF4KY8oXUmruee6jzKEPX
a1VlnOQ7U0fp63OYPDiD5mMPq283dJhw2xhD5zurmG7/+37aGH29DqtoOZmx
hq6nql7pNTFrWRBj/TNOzaj85oW6PxjaEyA/zqD1pTiV9+j6L98Zp9tHrPp4
77cfJASx9rrKRDe0G+x1bT50KS41iDF/HqMeHfbXlqHjDfa64M3R+6FBjBo7
umLj6RP09Tmkzj0X83yVn/TzdEj9tq6ogJ3B6wVv13lr7csTDV6/XHImNHfb
RP1+Okg+nX6eDqh7LvZ/9PjPBq/39pj23D3dfjF4fTA6nRPEtF9LHfp94c/D
Jhl6v5h6vsmng0tPNvT+NPLsDF5f+bVZbG6VKbr97VJpGRMvrQpi2p+nlhSl
1001eP2nfV6x7tuDWK8vuUvXf9RqmqH3s5N/Z/B6/SOrnj/Wbbqh61epIe0v
b08PYu1rwTk29P5bdfazz968+zdD7/dUje6u9NLMINaeFrw8ffyb1eJ7fzFX
zzB0vTRVatNbC+r/bmiPRblF5Sd/N9jP6r51w+OtZxrsZ+3qPaBcYhBrPwu+
nsH5F8/1vzI5I4ip3pz6ucqiYaP/0L9nqXA0gdLQHo669VTlwplBrPNBWsbG
Xn1qtsH5IvD4DM4ncY417dlgjqHrOar7xxb/ePcc/f5doaLDjbmGrg+oBk/4
7nhiEFM9QpVQ94VdPecZ7GvB7zO0z6RU/cVvj5lvcL7MnOTPXr53gT6e+apl
tECSocYUZBUrOD1Xlbge51T7y9CelPp81i+LzCCmfCPy/gz2t/6dW+KpPUGM
/ai/qqdabKzQdpHB+T7R7ThBTN6Vmtjyxem9FhucH3Q5/8rI3MX69yaSD2ho
P0u9X6JT8fJLDfa7Vq+unDpnqf69sSpaHmmZofOZ1H3WpD5WELdrPS1SOHyk
6tfp7U9f/9vgfCV4gob2u9SxLzedarvc0PlP6uUK3+89v9zgfKfLReXqVxjk
c7VWsytea5EXxDo/Knfb4lfHr+R/H4E/GFzPTbHJBcMHRDrtfnD93CCe9Erj
9EI1IhIZcHhprdWGzpeKgAfk849UHdKsRuM1fL0iY6qX/N/BNfp+To+g3Ahf
/8ilZwbOuBDEyD/5I9I04cWx/dYZ7H9hHcDgfLKVp5eUmmBwe4jcPbHTrQdM
Q+dPReAbGlw/85spR/o9Y3F7ixxsMLmTH8S6fmU0XdQ2uB5l3calzh4MYl1v
cnrKpgMdHN2frY7AQzTYu8pJq/3+ty4/H5F28681KOYZXC81ugwRxDpfb9Pi
zzf9zzcoP8aMPNz6oRULg1jXZ4WfaHD+36i2U2qtD2LtS50p2bxy0w0G14uc
XlRONYh1vci37to869ONBteTXWQP/PHKRu4fIvAWDa5HW3rD9TuKRwzV/7vZ
92R39SNfdVua8UsQI39ifSTKW202aD//+siBng9/tyiIS1wrU+O2phsiz1Y+
+sWL/xicDwmf0eB6kdMebXG+6RaD60Xe3FMq9nAQa09qUdHweSv3f5GPDg1q
fTWI88vfOJLtRCL20JcaDdxmcH1IeI4G1/N9aPSyfyYF8ZtvvDCwxN7NkUHP
dV790A7ubyPRdIYdBu/nT3zp2HO1dxq8P7/hmSkPbw5ivf8e/qPB9RMWXrht
zpEg1vvpS0zb/FPnXQbXZ4xuL9tlcD2Ibr/XuXvQboPrR+x8IyX7tj26f9wW
gRdpcD2KWs2+GPTwXn7fRH7KeLjb33sNrs/SMJrwze+nyI3cqcmbg5jr2Sxt
ceSd/Qbvd4cvaUi9nZX/tPnigMH72Su0H/zGjQMG71eP8gsHDd5/PvCz1G23
H+L3a+RY6b/XTT+kx0N7IvAo9fXbE2lw76O1l8cYnD/858Zjj70Sa3B+8XvR
gm4G72cutvWd+e/GGby/uGPv2ycdj9PzCwcj8CsN3v+749shZW8e1uOvg5En
q9TNH3bE4Pzo6HT7UYPzpyc8tXzor0GMfIqYSHLMF18/fkwfX0wE3qXB++ne
PRZ/5ZV4g9bHYyMrx0yL3x5v8H65aPpzgsH748pPuKP9iQQez0X61t3y1lfH
efwXgY/J48XIkdde/nf4CR5fRuokp1p3nzTYG0guKkcRxNor+ONal7pPnDJ4
f1f2zEefXHOKvg9fORaBp2nw/qrP5k5fuCOIkX8RH9nY/N2prRMNzr+PlgdO
5PF65ImWW8t3P2Ow/zAqf0goM4iR75YQgb9p0P7thMjF4jdH3HNOt7/jkTdX
L+81K4j1/oLsIq4tib83IsvNx1LWJBm8X+GuTgknGpzX488TEXidBnmyJyJ9
vnyvwwcXDNpvdjKyv/ydzc9c0PfjZCT6OXjR4P0YL1UctifzosH7k6Zue9kb
k2ywZwPfk7+3Ilm7VtT745LB+48+GvBlteqXDd6fEv36DWK932XD4ONLGl4x
eL/Ng9V//XXPFYP388AD5e+/yIhn7nrg7FWD/ZTT8VtL9L5msLcytWi75DWD
fZYmp18ZM/Y6zVdVS4z89dPNvuVTDO0/R+CH6u/7xMidU7rerJ4qcdcGVRKt
/8TR8nU3JN73+m8d9/4nrpXy3rvtbkoMb1R+b0ratv29b8nxpM4btiHvP/Ff
RWmmafz9G/lw8a36FdLlfMxWK2vOSzfYm4FParAvU7nt48vtINZezvclT/ze
ONNgXyfaXQWx9ndO3dmyUvssg/db1bfvuv1illx/eKYG75dasH74uPxsg/c7
FetWr/+EHIP3K0WXj3IN3p/0Zc9V6fNyDfaHtlfqdu6ZPGkf8E8N3n9U89GT
nd/IN3j/0fg9v7U8FMTaR6offTAM3n+UcrB0zMUg1vuP3hm6PfJtocEeDb33
2WuCl2qy7wQv1eT2DS9VYnipJu9fgpcqMbxUieGlSgwvVf4evFSJ4aVKDC9V
Ynip/zm+qJcqfx9eqsmeGrxUk/y8U+SlmjQfcJK8VJM9HnipJj/v8FJN2s98
krxUk/q/k+SlmtxfwEs12e+Bl2pSvtpJ8lJN2s96krxUk/sfeKkm76eEl2rq
+RfyUk3ezwUv1eT+DF6qqf108lJN9oHgpZrs28FLNbl/hJdq8v5PeKkm7weD
l2qylwcv1eT+Fl6qSe+/E+SlmrzfFF6qSfvXT5CXavL+VHipJntE8FJN2h9/
nLxUk30ieKkmja+Ok5dq8n5YeKkmvz/gpZq8fxZeqsl+ILxUk/ejwUs1qT9I
IC/V5P1p8FJN7cWTl2ryfl54qSb7hfBSTX7/wUs1qX9LIC/V5P3C8FJN9hDh
pZr8PoWXavL+N3ipJvtJ8FJN6j/iyUs1eb8yvFSJ4aWaNF6MJy9VYnipEsNL
NdlvhJdqstcEL1VieKkm9Vfx5KWaPF6Al2rS+zSevFST+rN48lJN2g8cT16q
yfuz4aXq/i2evFRTzweSl2qyPwkvVWJ4qSbv/4aXKjG8VJP3E8JLlRheqsnj
IXipuv+JJy9VYnipJu8/h5eq+6dj5KWa7FnBS5UYXqrJ+9nhpUoML1VieKkS
w0uVGF6qyV4nvFSJ4aVKDC9VYnipJu3vPkZeqsTwUnV/eoy8VJP3Y8JLNdnr
gpdq8ngTXqrE8FJNmo88Rl6q7o+PkZdqcn0AeKkSw0s12QODlyoxvFSTPVN4
qSbXH4CXKjG8VJP3k8JLNbl+AbxUk+sbwEs1eXwNL9XU88/kpZpcLwFeqsn7
U+GlmuyTwUvV/f1R8lJN9srgpZp6/pq8VJPrQcBLNbl+BLxUk78P4KWavP8V
XqpJ841HyUs12Y+Fl2ry9wa8VJN9M3ipJtU/PUJeqsnfK/BSTVovOEJeqknz
wUfISzV5fy28VN1fHyYvVffXh8lLNbkeCLxU3V8fJi/VpPH4YfJSTa4vAi9V
99eHyUvV/fVh8lJNWg+NIy/VZL8MXqruP+PISzXZL4OXarJfBi/V5Hop8FJ1
fxNHXqruL2LJSzV5fzC8VP18xZKXarIvDC/VZM8MXqrJ+4nhpZp6fp+8VN1e
Y8lL1e01lrxUk70zeKl6fBJDXqpurzHkpZrsIcNLNbkeDbxUk/cvw0vV7TWG
vFST69vASzW5/g28VJP3O8NLNbl+DrxUk+vrwEs1ub4SvFST6/XASzW5XhK8
VJPrAcFL1eOLQ+SlmlzvC16qyfMJ8FJN9tXgpZp6/xd5qSZ9XxwkL1W3z4Pk
per2eZC8VJP3Y8NLNbkeGrxUU+9nIy/V1PuvyEs1aX74AHmpJtdng5dqcj03
eKkm13+Dl2ryfAu8VJPrz8FLNbleHbxUk+dr4KXq9raPvFST6+nBSzXZe4OX
atJ+673kpZrsg8NLNbn+H7xUk+sDwks1eb85vFST6wvCSzVp/nEPeakSw0uV
GF6qyfUK4aVKDC9VYnipEsNL1ePZPeSlmlwPEV6q7h/3kJdqcv1EeKkme3bw
Uk2eP4OXavJ+enipJtdnhJeq2+Nu8lJNrucIL9Wk9Z/d5KWaXP8RXqrJ83fw
UiWGl2rq/W/kpUoML9Xk+pLwUiWGl2ry/n94qSbXp4SXKjG8VN0/7yYvNfge
icn5uHjqLvJSTa53CS/VZM8PXqrJ85PwUk327OGlmlxPE16qyfXc4aWaXL8d
XqrJ9Qqwj9bk+u3wUk2u3wkv1eT67fBSTZ4/hZdqcr12eKkm12eHl2py/VB4
qSbXY4eXanL9dXipJtdbh5dqcn1SeKkm19+Hl2pyPVN4qSbP/8JLlRheqsn1
1+GlSgwv1eR61vBSJYaXKjG8VInhpUoML1VieKkSw0uVGF6qxPBSJYaXanI9
V3ipJtfHhpcqMbxUk+thw0s1uf41vFST61vDSzW5vjW8VJPry8JLNXn+HV6q
yfVo4aWaXA8dXqrJ9a3hpZpc7wJeqsn11uGlmlzvGl6qyesB8FJNrn8NL1Vi
eKkm13+HlyoxvFT59/BSJYaXKr8HL9XkerzwUiWGlyrHCy9VYnipEsNLlf8e
XqrE8FLleOClyvHDSzW53je8VJPXT+ClmlxfGF6qyd4NvFST11/gpZpcnxhe
qsTwUvX3/jbyUiWGl2qyXwUvVWJ4qRLDSzW5ngm8VInhpZq8XgQvVWJwbSZ7
WvBSJYaXanI9c3ipJtdnhpcqMbxUk/0ueKkmr1/BS5UYXqrJ9Z/hpUoML1Vi
eKkSw0uVGF6q/H14qRLDS5Xjg5cqMbxUOR94qXL+8FIlhpcq1wteqlxfeKkS
w0uVGF6qxPBSJYaXKjG8VPk9eKkSw0uV44OXKucDL1VieKly/vBS5XrBS5UY
Xqpcb3ipJvtv8FIlhpdqcn0deKkm1/+Gl2ryeie8VJPrhcNLNbkePrxUk+uL
w0s1uf44vFST6/fASzW53j28VJPr28NLNbkeOrxUk/09eKkm16+Hl2ryei+8
VJPrt8NLNbm+O7xUk+vBw0s1uZ48vFST15fhpZrsDcJLNdmfhZcqMbxUk71C
eKkmr1/DS5UYXqrE8FJN9g/hperx4WbyUiWGl2qynwgv1eT1c3ipJtc/gpcq
MbxUPT7cTF6qHg9uJi/V5PV5eKkSw0vV48HN5KWa7D/CS5UYXqrJPi+8VJPz
AeClmuxJwks1uV4TvFST9pdGyEs1Ob8AXqrJ3i+8VFNNqW6uyN25ibxUkz1L
eKkm5yvAS9XP3ybyUk2uDwUv1eR8B3ipJuWLbSQv1dT5XeSlmpwvAS/VZG8Y
XqrJ+RXwUk1V4mD1DjkzNpCXanI+BrxU/X21nrxUk/M34KXq9ruevFSTfVB4
qSb7xfBSTfZE4aWanD8CL9VkfxReqh5fe+Slmpx/Ai/V5HpY8FIlhpeqx88u
eakSw0uVGF6q/PfwUiWGl2r+Py9VjgdeqqnalWiWXVjNIy9Vjh9eqqnUo122
lZrnkZcq5w8v1eR6X/BS5frBS5XrCy/VZC8aXqqp6x2Rl2pS/tAG8lJNXf+I
vFRpP/BSpf3BS5X2DC9Vngd4qfJ8wUuV5xleqvQX8FKl/4GXanL9NHipJnsa
8FKlP4WXKv0tvFSTPRF4qdJfw0s1OR8HXqrJHga8VJPru8FLtThfB16qxe8L
eKkW+xjwUi3O54GXavH7B16qxT4LvFSL833gpVr8PoOXavH7Dl6qxf45vFSJ
4aVKDC9V/nt4qfL34aXK78NLleODlyrnAy9VzhdeqlwfeKkWX094qRZ7JPBS
Lb4/8FIt9lzgpVr8foSXanF7gJdq8fsNXqrF7QleqsXtDV6qxe0R/Z7F7RVe
qsX9MbxUi/tXeKkWPw/wUi1+XuClWvw8wUu1uH+El2px/wgv1eL+EV6qxc8v
vFSLn294qRb3j/BSLe4P4KVaShUfnpWd4pGXanH/AS/V4v4FXqrF/Sm8VInh
pVrcP8FLlRheqvx7eKkSw0uVGF6q/D68VDk+eKly/PBS5fzgpcr5w0uV6wMv
1dL13chLlesLL9Xi+onwUuX+YJ5f7h+8VLm/8FLl/sNLtbg/hJcq7QdeqrQv
eKnS/uClWjx+gZdq8XgIXqq0Z3ipFveP8FItHu/BS7V4fAgvVZ4XeKkWjyfh
pVo83oSXKjG8VIv7W3ipEsNLlRheqsTwUuX5hZcqMbxUi/Ml4aVKDC9VYnip
Fvf38FIlhpcqMbxUieGlSgwvVWJ4qfJ78FIlhpcqxw8vVWJ4qXL+8FIlhpcq
1xdeqtwPeKlyv+ClSgwvVe4vvFS5//BSpT+ElyrtBV6qxeN5eKkWj9/hpUp7
g5cqMbxUi8fz8FIlhpcqMbxUiVGHRP4evFSJ4aVKDC/1P8cX9VLl+OGlSgwv
Vc4XXqpcD3ipcr3gpcr1hZcq9wNeqtw/eKnSHuClSvuBl2rx+ANeqsXfg/BS
Lfa54KVaPB6Bl2rxeAReqrw/4aVaPB6Bl2rx9ym8VIu9LnipMj6Bl2rx9y68
VHmfw0u1aH1vK3mpMl6BlyrjAXipFn9fw0uV8QO8VBlfwEuV8Qe8VBmfwEuV
GF6qxd/78FItng+Al2rxfAG8VInhpVo8vwAv1eL5B3ipFs9XwEu1eL4DXqrF
8yHwUi2eP4GXavH8CrxUi+dj4KVaPN8GL9Xi+Tx4qRbP/8FLtXi+EF6qxPBS
Lfbp4aVaPN8IL9Xi+Uh4qRLDS7XY14aXKjG8VInhpUoML1VieKkSw0uV34OX
+p/ji3qpEsNLlfOBlyrXA16qXC94qRbPb8JLlesLL1XuB7xUuV/wUuV+wku1
eP4KXqq0D3ip0n7gpUr7g5cq7RNeqrRfeKnS3uGlyvMBL1WeH3ip8nzBS5Xn
D16qPJ/wUuV5hpcq43Hsg5bnH16qjM/hpUr/AS9V+hd4qRbPd8FLlf4JXqr0
X/BSpX+Dlyr9H7xUi+tjw0uV8T68VOlP4aVKfwsvVWJ4qfL+hZcqMbxU+ffw
UuXvw0uV34eXKscHL1W+T+ClyvcLvFTpn+GlyvWFlyrXH16q9LfwUuX+wkuV
+w8vVdoLvFSJ4aVK/wovVWJ4qRLDS5UYXqr8PXipEsNLlfYJL1WOD16qtEd4
qXJ+8FKlPcJLlesBL1WuF7xUaX/wUqX9wUuV9gYvVe4PvFS5f/BS5X7DS5X2
AS9VxmPwUmV8BS9Vxg/wUmW8gbpvMr6Bl2rx/CW8VBnfw0u1eP4RXqp8D8BL
tXi+EV6qxfON8FLlewJeqsXzjfBSJYaXavH8I7xU+f/hpUoML1X+PrxU+X14
qRbPj8JLleOHl2rx/Cu8VDl/eKlyfeClyvcOvFS5nvBSZTwIL1XGg/BS5X7A
S5XxH7xUuX/wUuX+wkuV8R68VBnvwUuV/gNeqvQX8FKlvcFLlfYIL1XaK7xU
6T/hpUr7hpcq7R9eqvTP8FLleYGXKuM9eKnyfMFLlecPXqq8L+ClSgwvVZ5f
eKnyfMNLlRheqsTwUiWGlyr9G7xUieGlSgwvVWLUdZMYXqr0P/BSJYaXKv0V
vFTpz+ClSv8HL1Xez/BS5f0NL1Xe7/BS5f0PL1XGB/BSZfwAL1XGl/BSZXwJ
L1XGJ/BSZfwCL1XGN/BSZXwEL1XGT/BSZTwGL9Vi7xZeqsXr7fBSLV4vh5dq
cb4AvFSL8wvgpVrs2cNLtThfAV6qxfkM8FItzn+Al2pxvgS8VIvzLeClWpw/
Ai/V0vvpyUu1OF8FXqrF+SzwUi32QOClWuznwku1OJ8GXqrF+TfwUi3O34GX
anH+D7xUi/OH4KVanG8EL9Xi/CV4qRbnQ8FLtTifCl6qxflX8FItzs+Cl2px
/ha8VIs9XXipFud7wUuVGF6qxPBSJYaXKjG8VPn78FIlhpcqxwMvVWJ4qXL8
8FJ1f7ybvFQ5X3ipEsNLtTj/DF6qXC94qRbnn8FLlesLL9Xi/DJ4qXI/4KVa
nE8GL9Xi/DF4qXI/4aVanD8GL1XuP7xUieGlSgwv1eL8MnipEsNLlRheqsTw
UiWGl2pxfhq8VInhpUoML1VieKkSw0uVvw8vVY4fXqqcP7xUuV7wUuX6wkuV
+wMvVe4nvFRpH/BSpX3BS7U4vxFeqsX5kfBSLc7fhJeqvzf2kpdqse8ML9Xi
/cLwUi32meGlWuwvw0vV/fs+8lIt9pLhpVrsHcNL1f3vAfJSLc6vhZdqUb7R
AfJSLe0lkJdqkT93kLxUi/cjw0u12COGl2qxRwwv1WKPGF6qxfnG8FIt9pzg
pVqcnwwv1WKPGF6qxfnMqENnsZ8KL9ViHxVeqsUeKrxUi/Ol4aVanE8NL1W/
P7SXavF+anipFnu58FIt9nXhper7HUNeqkX7zWLIS7U4/xteqsX7s+GlWroe
DXmpFuePw0u1qL6P9lIlhpcqMbxUieGlyt+Dlyox6jTL78NLleODlyrHDy9V
zg9eqpw/vFSLfWJ4qXK94KXK9YSXKtcbXqrFHi28VIs9YXipFvvB8FLl/sJL
tXh/PLxUaR/wUqU9wUu1KP/wEHmpNrdPeKk2jU8Okpdqc3uHl2qzRwYv1ab+
/yB5qTY/T/BSbervD5KXavP+f3ipNnvi8FJt9sbhpdqcHw8v1abx137yUm3u
D+Cl2pwPDy/V5nx4eKk2e+6om2xz/ju8VJvz3+Gl2tx/wUu1Od8dXqrN+e3w
Um3OT0dBZJv7U3ipNr+v4aXa/H6Fl2pzfw4v1eb3AbxUm/Od4aXanK8ML9Xm
fGR4qTaPz+Cl2pw/DC/V5vEgvFSbvTZ4qTbtF9pBXqrN+avwUm0e38JLtXm+
FF6qzeNpeKk2j8/hpdo8/oeXavP3C7xUm7+34KXa/P0GL9Xm7z94qTbPL8BL
tfl7E16qzd+z8FJt/j6Gl2rz9za8VJvXE+Gl2pzfAy/V5nwdeKk2r2fCS7W5
vgq8VJvXT+Gl2ryeCy/VVmnpRYUHXfJSbTUpOfvZULJDXqpN+csOeak2e3Lw
Um312eaRw0N32OSl6vtjkZdq63pQ5KXaXI8GXqqtzs6ZvSX0vUleqs0eHbzU
4Hn5/c6Doeomeam2ridFXqqtPTHyUoP71+nzBoXjDPJSbaq3ZJCXanO9HHip
Nn0vryMvNbg/51fXCW1eR16qretVkZcatJc3y/crfGsdeak2eXLryEsNfv/Q
rQ6hg2vJS7W5fg+8VFu5W/d8H3p+LXmpNtf7gZdq6/pX5KXa7OvBS7W1v0Ze
qs31hOCl2ir5SuPqoXIryUvVx7OcvFRb+27kpdrs8cFLtdWmESUKQ+WWkpeq
7/di8lJtrocEL9Vmnw9eqj7f+eSl2lxvCV6qzfWY4KXaXK8JXqr+e9PISw2e
j1GjMnMKfyYv1aZ6VKPJS7XZ54OXqvvfUAheqq3rTSl4qTZ7fPBSbRo/TVbw
Um329+Cl2jS/MFvBS+XzU/BSba4nBi/VpvpoSxS8VL7eCl6qbt+rFLxUvv8K
Xqqt6zspeKnc/hW8VJs8Q0vBS7V1fSYFL5WfbwUv1db5EApeqs3eHbxUW+dz
KXipur/YrOCl2uzZ4T1v6/l9BS+V+0sFL1Vfr60KXir3vwpeqs1+HbxUm+vh
wUvl/l7BS7XZf4KXarPXBC+V3y8KXqrN3hK8VJv2U/+r4KXy+0zBS7XZ54KX
yu9HBS9Vn/8eBS+V37cKXqrN9QThpfL7W8FLtdmzg5dqs2cHL9Wm9ct9Cl6q
rb8/FLxUmz00eKk2e2nwUm327eCl2uw1wUvl8Y2Cl8rjHwUv1db7BxW8VJt9
J3ipPJ5S8FJt9uBQR1v/3kEFL9VmPw5eqs2+HLxUW+93VPBSeXyn4KXa7EnB
S5UYXqrE8FLlv4eXKn8fXqr8PrxUOT54qTx+VPBSba43CS/VZu8OXiqPJxW8
VFt/7yl4qTZ7gvBSbfbv4KXK/YGXarOHBy+Vx5sKXqp+XvYreKnSHuCl2uwf
wku12cuDlyrtC14qj0cVvFT9vO5T8FKlvcJLlfYML5XHowpequ4P9ih4qTZ7
j/BS5fmBl2rr+SHyUm2utwkv1dbzDeSl8niUvFSb63HCS7XZz4OXarOfBy+V
x6vkpUp/AC/VZl8PXqrE8FJtrvcJL1X+f3ipEsNLlb8PL9XW84/kpf7n+KJe
qhw/vFRbzz9SnXdbz8eQl2qzLwgv1WZ/EF4qj//JS9Xj1T3kpdp6Py15qTbN
t+8jL5W/X8hLlfYHL1XaN7xUef7hpdrkmx0kL9XW8wXkperx6iHyUm29/5u8
VJvqJ8SSl2rr/e/kpdpc3xZeqn6+D5OXaut6AuSl2rp+AXmp+v13lLxUW9er
IC/V1vVSyEvV/U0Ceam6fR8nL9XW9XPIS7W5vjK8VFvXbyIvVf+90+Sl6uuX
SF6qHo8kkpdqq3YvfPJwqO8Z8lJtqi9/lrxU6q9/P0teavD90LLFqVDtc+Sl
2lQP/xx5qTbm7zsnkZdqc31veKk26hHNOk9eqs31xuGl2qjPEn+BvNRgvFRm
2NnQoIvkpQbPZ+q4uYWPJJOXqn8/mbxUm+vDw0vV/etl8lJtrmcPL9WmeuhX
[truncated: 3,228,473 more chars]
