# Supplementary material for: Influence of common lighting conditions and time-of-day on the effort-related cardiac response
Source: PLoS One. 2020 Oct 7;15(10):e0239553. doi: 10.1371/journal.pone.0239553 (PMC7540875; doi:10.1371/journal.pone.0239553)
Supplement: S3 File — One file contains a large dataset, the other a smaller subset. The files are intended as example data for the Wolfram Mathematica Notebook script in S2 File. (ZIP) [file pone.0239553.s005.zip]

Archive with 4 entries (4 files):
- ExampleData_Long.dat
- __MACOSX/._ExampleData_Long.dat
- ExampleData_Short.dat
- __MACOSX/._ExampleData_Short.dat
