# Supplementary material for: Influence of common lighting conditions and time-of-day on the effort-related cardiac response
Source: PLoS One. 2020 Oct 7;15(10):e0239553. doi: 10.1371/journal.pone.0239553 (PMC7540875; doi:10.1371/journal.pone.0239553)
Supplement: S3 File — One file contains a large dataset, the other a smaller subset. The files are intended as example data for the Wolfram Mathematica Notebook script in S2 File. (ZIP) [file pone.0239553.s005.zip › ExampleData_Short.dat]

1E.acq
0.5 msec/sample
3 channels
Cardiac Output - Z
Ohms
Cardiac Output - dZ/dt
Ohms/sec
ECG (.05 - 35 Hz)
mV
min CH1 CH2 CH3 
 490590 490590 490590 
0 29.9194 2.40784 2.14233 
8.33333E-06 29.9164 2.42065 2.14478 
1.66667E-05 29.9164 2.43225 2.14661 
2.5E-05 29.9133 2.44385 2.14722 
3.33333E-05 29.9133 2.45544 2.14691 
4.16667E-05 29.9133 2.46582 2.14569 
5E-05 29.9103 2.47681 2.14325 
5.83333E-05 29.9103 2.48657 2.1405 
6.66667E-05 29.9072 2.49634 2.13684 
7.5E-05 29.9072 2.50549 2.13257 
8.33333E-05 29.9042 2.51465 2.12799 
9.16667E-05 29.9042 2.5238 2.1228 
0.0001 29.9042 2.53235 2.11731 
0.000108333 29.9011 2.54028 2.11151 
0.000116667 29.9011 2.54822 2.10541 
0.000125 29.8981 2.55615 2.09961 
0.000133333 29.8981 2.56409 2.09351 
0.000141667 29.8981 2.57141 2.08771 
0.00015 29.895 2.57812 2.08252 
0.000158333 29.895 2.58484 2.07764 
0.000166667 29.892 2.59155 2.07336 
0.000175 29.892 2.59827 2.0697 
0.000183333 29.8889 2.60437 2.06726 
0.000191667 29.8889 2.60986 2.06573 
0.0002 29.8889 2.61536 2.06512 
0.000208333 29.8859 2.62085 2.06573 
0.000216667 29.8859 2.62573 2.06726 
0.000225 29.8828 2.63062 2.0694 
0.000233333 29.8828 2.6355 2.07153 
0.000241667 29.8798 2.63977 2.07397 
0.00025 29.8798 2.64404 2.07611 
0.000258333 29.8798 2.64832 2.07794 
0.000266667 29.8767 2.65259 2.07916 
0.000275 29.8767 2.65625 2.08008 
0.000283333 29.8737 2.65991 2.08069 
0.000291667 29.8737 2.66296 2.0816 
0.0003 29.8737 2.66663 2.08252 
0.000308333 29.8706 2.66968 2.08374 
0.000316667 29.8706 2.67273 2.08496 
0.000325 29.8676 2.67517 2.08649 
0.000333333 29.8676 2.67761 2.08801 
0.000341667 29.8645 2.68005 2.08954 
0.00035 29.8645 2.6825 2.09106 
0.000358333 29.8645 2.68433 2.0929 
0.000366667 29.8615 2.68616 2.09442 
0.000375 29.8615 2.68799 2.09595 
0.000383333 29.8584 2.68982 2.09747 
0.000391667 29.8584 2.69165 2.099 
0.0004 29.8553 2.69287 2.10022 
0.000408333 29.8553 2.6947 2.10114 
0.000416667 29.8523 2.69592 2.10175 
0.000425 29.8523 2.69714 2.10205 
0.000433333 29.8523 2.69836 2.10175 
0.000441667 29.8492 2.69958 2.10083 
0.00045 29.8492 2.70081 2.09991 
0.000458333 29.8462 2.70142 2.09839 
0.000466667 29.8462 2.70142 2.09686 
0.000475 29.8431 2.70203 2.09564 
0.000483333 29.8431 2.70203 2.09473 
0.000491667 29.8431 2.70203 2.09412 
0.0005 29.8401 2.70203 2.09351 
0.000508333 29.8401 2.70203 2.0929 
0.000516667 29.837 2.70203 2.09198 
0.000525 29.837 2.70142 2.09045 
0.000533333 29.834 2.70142 2.08832 
0.000541667 29.834 2.70081 2.08557 
0.00055 29.834 2.69958 2.08252 
0.000558333 29.8309 2.69836 2.07977 
0.000566667 29.8309 2.69714 2.07794 
0.000575 29.8279 2.69531 2.07672 
0.000583333 29.8279 2.69348 2.07672 
0.000591667 29.8248 2.69104 2.07794 
0.0006 29.8248 2.68799 2.08008 
0.000608333 29.8248 2.68494 2.08344 
0.000616667 29.8218 2.68188 2.0874 
0.000625 29.8218 2.67822 2.09167 
0.000633333 29.8187 2.67456 2.09625 
0.000641667 29.8187 2.67029 2.10083 
0.00065 29.8157 2.66663 2.10541 
0.000658333 29.8157 2.66296 2.11029 
0.000666667 29.8157 2.65869 2.11487 
0.000675 29.8126 2.65564 2.11945 
0.000683333 29.8126 2.65198 2.12341 
0.000691667 29.8096 2.64832 2.12738 
0.0007 29.8096 2.64465 2.13074 
0.000708333 29.8096 2.6416 2.13379 
0.000716667 29.8065 2.63794 2.13684 
0.000725 29.8065 2.63367 2.13989 
0.000733333 29.8035 2.63 2.14355 
0.000741667 29.8035 2.62573 2.14752 
0.00075 29.8004 2.62146 2.15271 
0.000758333 29.8004 2.61719 2.15881 
0.000766667 29.8004 2.6123 2.16614 
0.000775 29.7974 2.60742 2.17438 
0.000783333 29.7974 2.60315 2.18384 
0.000791667 29.7943 2.59827 2.19391 
0.0008 29.7943 2.59338 2.20459 
0.000808333 29.7943 2.58911 2.21558 
0.000816667 29.7913 2.58484 2.22626 
0.000825 29.7913 2.57996 2.23694 
0.000833333 29.7882 2.57568 2.24701 
0.000841667 29.7882 2.57141 2.25647 
0.00085 29.7852 2.56714 2.26532 
0.000858333 29.7852 2.56287 2.27295 
0.000866667 29.7852 2.55859 2.27966 
0.000875 29.7821 2.55493 2.28546 
0.000883333 29.7821 2.55127 2.29004 
0.000891667 29.7791 2.54761 2.2937 
0.0009 29.7791 2.54456 2.29614 
0.000908333 29.7791 2.5415 2.29797 
0.000916667 29.776 2.53845 2.29889 
0.000925 29.776 2.53601 2.29919 
0.000933333 29.7729 2.53357 2.29858 
0.000941667 29.7729 2.53113 2.29767 
0.00095 29.7729 2.52869 2.29614 
0.000958333 29.7699 2.52625 2.29431 
0.000966667 29.7699 2.52441 2.29218 
0.000975 29.7668 2.52258 2.28973 
0.000983333 29.7668 2.52075 2.28699 
0.000991667 29.7638 2.51892 2.28455 
0.001 29.7638 2.51709 2.2818 
0.00100833 29.7638 2.51587 2.27905 
0.00101667 29.7607 2.51465 2.276 
0.001025 29.7607 2.51343 2.27325 
0.00103333 29.7577 2.51282 2.2702 
0.00104167 29.7577 2.5116 2.26715 
0.00105 29.7577 2.51099 2.26379 
0.00105833 29.7546 2.51099 2.25983 
0.00106667 29.7546 2.51038 2.25586 
0.001075 29.7516 2.50977 2.25128 
0.00108333 29.7516 2.50977 2.2464 
0.00109167 29.7516 2.50977 2.24091 
0.0011 29.7485 2.50977 2.2348 
0.00110833 29.7485 2.50916 2.22839 
0.00111667 29.7455 2.50916 2.22137 
0.001125 29.7455 2.50854 2.21436 
0.00113333 29.7455 2.50854 2.20673 
0.00114167 29.7424 2.50793 2.1994 
0.00115 29.7424 2.50793 2.19177 
0.00115833 29.7394 2.50732 2.18445 
0.00116667 29.7394 2.50732 2.17743 
0.001175 29.7394 2.50732 2.17041 
0.00118333 29.7363 2.50732 2.1637 
0.00119167 29.7363 2.50732 2.15729 
0.0012 29.7333 2.50793 2.15088 
0.00120833 29.7333 2.50793 2.14478 
0.00121667 29.7333 2.50854 2.13867 
0.001225 29.7302 2.50916 2.13226 
0.00123333 29.7302 2.50977 2.12646 
0.00124167 29.7272 2.51038 2.12067 
0.00125 29.7272 2.5116 2.11487 
0.00125833 29.7272 2.51282 2.10938 
0.00126667 29.7241 2.51404 2.10419 
0.001275 29.7241 2.51526 2.099 
0.00128333 29.7211 2.51709 2.09381 
0.00129167 29.7211 2.51831 2.08862 
0.0013 29.7211 2.52014 2.08344 
0.00130833 29.718 2.52197 2.07825 
0.00131667 29.718 2.5238 2.07336 
0.001325 29.715 2.52625 2.06848 
0.00133333 29.715 2.52808 2.0636 
0.00134167 29.715 2.53052 2.05902 
0.00135 29.7119 2.53235 2.05444 
0.00135833 29.7119 2.53479 2.04956 
0.00136667 29.7089 2.53723 2.04498 
0.001375 29.7089 2.53967 2.04041 
0.00138333 29.7089 2.54272 2.03583 
0.00139167 29.7058 2.54578 2.03125 
0.0014 29.7058 2.54883 2.02728 
0.00140833 29.7028 2.55249 2.02362 
0.00141667 29.7028 2.55676 2.02087 
0.001425 29.6997 2.56042 2.01904 
0.00143333 29.6997 2.5647 2.01752 
0.00144167 29.6997 2.56958 2.0166 
0.00145 29.6967 2.57385 2.01599 
0.00145833 29.6967 2.57874 2.01569 
0.00146667 29.6936 2.58362 2.01508 
0.001475 29.6936 2.58789 2.01447 
0.00148333 29.6936 2.59216 2.01355 
0.00149167 29.6906 2.59644 2.01202 
0.0015 29.6906 2.60071 2.0105 
0.00150833 29.6875 2.60437 2.00867 
0.00151667 29.6875 2.60742 2.00684 
0.001525 29.6844 2.61047 2.00439 
0.00153333 29.6844 2.61353 2.00195 
0.00154167 29.6844 2.61597 1.99921 
0.00155 29.6814 2.61841 1.99646 
0.00155833 29.6814 2.62024 1.99341 
0.00156667 29.6783 2.62146 1.99066 
0.001575 29.6783 2.62329 1.98792 
0.00158333 29.6753 2.6239 1.98517 
0.00159167 29.6753 2.62512 1.98242 
0.0016 29.6753 2.62573 1.97937 
0.00160833 29.6722 2.62573 1.97601 
0.00161667 29.6722 2.62634 1.97266 
0.001625 29.6692 2.62573 1.96838 
0.00163333 29.6692 2.62512 1.96411 
0.00164167 29.6692 2.62451 1.95953 
0.00165 29.6661 2.62329 1.95496 
0.00165833 29.6661 2.62207 1.95068 
0.00166667 29.6631 2.62024 1.94672 
0.001675 29.6631 2.6178 1.94305 
0.00168333 29.66 2.61536 1.9397 
0.00169167 29.66 2.61292 1.93665 
0.0017 29.66 2.60986 1.9339 
0.00170833 29.657 2.60681 1.93146 
0.00171667 29.657 2.60315 1.92902 
0.001725 29.6539 2.59888 1.92688 
0.00173333 29.6539 2.5946 1.92444 
0.00174167 29.6539 2.59033 1.9223 
0.00175 29.6509 2.58484 1.91956 
0.00175833 29.6509 2.57996 1.91711 
0.00176667 29.6478 2.57385 1.91437 
0.001775 29.6478 2.56775 1.91162 
0.00178333 29.6478 2.56104 1.90857 
0.00179167 29.6448 2.55432 1.90552 
0.0018 29.6448 2.547 1.90277 
0.00180833 29.6417 2.53967 1.89941 
0.00181667 29.6417 2.53235 1.89606 
0.001825 29.6417 2.52502 1.8927 
0.00183333 29.6387 2.5177 1.88873 
0.00184167 29.6387 2.51038 1.88477 
0.00185 29.6356 2.50244 1.8808 
0.00185833 29.6356 2.49512 1.87653 
0.00186667 29.6356 2.48779 1.87195 
0.001875 29.6326 2.48047 1.86798 
0.00188333 29.6326 2.47314 1.86432 
0.00189167 29.6326 2.46582 1.86096 
0.0019 29.6295 2.4585 1.85852 
0.00190833 29.6295 2.45117 1.85699 
0.00191667 29.6265 2.44324 1.85577 
0.001925 29.6265 2.43591 1.85547 
0.00193333 29.6265 2.42859 1.85577 
0.00194167 29.6234 2.42126 1.85638 
0.00195 29.6234 2.41394 1.8573 
0.00195833 29.6204 2.40601 1.85852 
0.00196667 29.6204 2.39868 1.85944 
0.001975 29.6204 2.39136 1.86035 
0.00198333 29.6173 2.38342 1.86096 
0.00199167 29.6173 2.3761 1.86157 
0.002 29.6173 2.36816 1.86249 
0.00200833 29.6143 2.36084 1.8631 
0.00201667 29.6143 2.35352 1.86371 
0.002025 29.6112 2.34558 1.86432 
0.00203333 29.6112 2.33826 1.86523 
0.00204167 29.6112 2.33093 1.86615 
0.00205 29.6082 2.32361 1.86676 
0.00205833 29.6082 2.31628 1.86768 
0.00206667 29.6082 2.30896 1.86859 
0.002075 29.6051 2.30225 1.86951 
0.00208333 29.6051 2.29492 1.87042 
0.00209167 29.6051 2.2876 1.87103 
0.0021 29.6021 2.28027 1.87164 
0.00210833 29.6021 2.27295 1.87256 
0.00211667 29.6021 2.26562 1.87317 
0.002125 29.599 2.25769 1.87408 
0.00213333 29.599 2.25037 1.87531 
0.00214167 29.599 2.24243 1.87653 
0.00215 29.5959 2.23511 1.87775 
0.00215833 29.5959 2.22717 1.87836 
0.00216667 29.5959 2.21985 1.87866 
0.002175 29.5929 2.21191 1.87866 
0.00218333 29.5929 2.20459 1.87775 
0.00219167 29.5929 2.19727 1.87653 
0.0022 29.5898 2.18933 1.87439 
0.00220833 29.5898 2.1814 1.87195 
0.00221667 29.5898 2.17407 1.8689 
0.002225 29.5868 2.16614 1.86523 
0.00223333 29.5868 2.1582 1.86127 
0.00224167 29.5868 2.14966 1.85699 
0.00225 29.5837 2.14172 1.85242 
0.00225833 29.5837 2.13318 1.84753 
0.00226667 29.5837 2.12463 1.84265 
0.002275 29.5807 2.11609 1.83777 
0.00228333 29.5807 2.10693 1.83228 
0.00229167 29.5807 2.09839 1.82678 
0.0023 29.5776 2.08862 1.82129 
0.00230833 29.5776 2.07886 1.81519 
0.00231667 29.5776 2.06909 1.80878 
0.002325 29.5746 2.05933 1.80237 
0.00233333 29.5746 2.04895 1.79596 
0.00234167 29.5746 2.03796 1.78925 
0.00235 29.5715 2.02759 1.78284 
0.00235833 29.5715 2.0166 1.77673 
0.00236667 29.5715 2.005 1.77094 
0.002375 29.5715 1.99402 1.76544 
0.00238333 29.5685 1.98242 1.76025 
0.00239167 29.5685 1.97083 1.75568 
0.0024 29.5685 1.95862 1.75201 
0.00240833 29.5654 1.94702 1.74866 
0.00241667 29.5654 1.9342 1.74622 
0.002425 29.5654 1.922 1.74469 
0.00243333 29.5654 1.90918 1.74316 
0.00244167 29.5624 1.89575 1.74255 
0.00245 29.5624 1.88232 1.74225 
0.00245833 29.5624 1.86951 1.74255 
0.00246667 29.5593 1.85608 1.74347 
0.002475 29.5593 1.84265 1.745 
0.00248333 29.5593 1.82861 1.74744 
0.00249167 29.5593 1.81519 1.75049 
0.0025 29.5563 1.80176 1.75446 
0.00250833 29.5563 1.78833 1.75934 
0.00251667 29.5563 1.7749 1.76514 
0.002525 29.5563 1.76086 1.77124 
0.00253333 29.5532 1.74683 1.77795 
0.00254167 29.5532 1.73279 1.78467 
0.00255 29.5532 1.71875 1.79169 
0.00255833 29.5502 1.7041 1.79871 
0.00256667 29.5502 1.68945 1.80573 
0.002575 29.5502 1.67419 1.81244 
0.00258333 29.5502 1.65955 1.81915 
0.00259167 29.5502 1.64429 1.82526 
0.0026 29.5471 1.62842 1.83105 
0.00260833 29.5471 1.61316 1.83655 
0.00261667 29.5471 1.59729 1.84143 
0.002625 29.5471 1.58203 1.8457 
0.00263333 29.5441 1.56616 1.84967 
0.00264167 29.5441 1.55029 1.85333 
0.00265 29.5441 1.53442 1.85669 
0.00265833 29.5441 1.51855 1.86005 
0.00266667 29.541 1.50208 1.8631 
0.002675 29.541 1.48621 1.86615 
0.00268333 29.541 1.46973 1.86859 
0.00269167 29.541 1.45325 1.87103 
0.0027 29.541 1.43677 1.87317 
0.00270833 29.538 1.42029 1.87469 
0.00271667 29.538 1.4032 1.87592 
0.002725 29.538 1.38611 1.87653 
0.00273333 29.538 1.36841 1.87653 
0.00274167 29.538 1.35132 1.87622 
0.00275 29.5349 1.33362 1.875 
0.00275833 29.5349 1.31531 1.87317 
0.00276667 29.5349 1.29761 1.87103 
0.002775 29.5349 1.2793 1.86798 
0.00278333 29.5349 1.26099 1.86432 
0.00279167 29.5349 1.24268 1.85974 
0.0028 29.5319 1.22437 1.85486 
0.00280833 29.5319 1.20544 1.84937 
0.00281667 29.5319 1.18652 1.84357 
0.002825 29.5319 1.16699 1.83777 
0.00283333 29.5319 1.14746 1.83167 
0.00284167 29.5319 1.12793 1.82526 
0.00285 29.5288 1.10718 1.81915 
0.00285833 29.5288 1.08704 1.81335 
0.00286667 29.5288 1.06567 1.80756 
0.002875 29.5288 1.04492 1.80237 
0.00288333 29.5288 1.02295 1.79749 
0.00289167 29.5288 1.00159 1.79321 
0.0029 29.5288 0.979614 1.78955 
0.00290833 29.5288 0.957642 1.7865 
0.00291667 29.5258 0.935669 1.78406 
0.002925 29.5258 0.913086 1.78223 
0.00293333 29.5258 0.891113 1.78101 
0.00294167 29.5258 0.86853 1.7804 
0.00295 29.5258 0.846558 1.7804 
0.00295833 29.5258 0.823975 1.78131 
0.00296667 29.5258 0.801392 1.78253 
0.002975 29.5258 0.779419 1.78406 
0.00298333 29.5258 0.756836 1.78619 
0.00299167 29.5258 0.734253 1.78864 
0.003 29.5258 0.71167 1.79108 
0.00300833 29.5258 0.689087 1.79321 
0.00301667 29.5258 0.666504 1.79565 
0.003025 29.5227 0.644531 1.79779 
0.00303333 29.5227 0.621948 1.79962 
0.00304167 29.5227 0.599976 1.80115 
0.00305 29.5227 0.578003 1.80206 
0.00305833 29.5227 0.556641 1.80267 
0.00306667 29.5227 0.535278 1.80298 
0.003075 29.5227 0.513916 1.80267 
0.00308333 29.5227 0.493164 1.80176 
0.00309167 29.5227 0.472412 1.80084 
0.0031 29.5227 0.45166 1.79993 
0.00310833 29.5227 0.431519 1.79901 
0.00311667 29.5227 0.411987 1.79779 
0.003125 29.5227 0.392456 1.79688 
0.00313333 29.5227 0.372925 1.79596 
0.00314167 29.5227 0.354004 1.79504 
0.00315 29.5227 0.335083 1.79413 
0.00315833 29.5227 0.316772 1.79321 
0.00316667 29.5227 0.299072 1.7923 
0.003175 29.5227 0.281372 1.79077 
0.00318333 29.5227 0.264282 1.78925 
0.00319167 29.5227 0.247803 1.78741 
0.0032 29.5227 0.231323 1.78528 
0.00320833 29.5227 0.216064 1.78345 
0.00321667 29.5227 0.200806 1.78131 
0.003225 29.5227 0.186157 1.77948 
0.00323333 29.5227 0.172119 1.77795 
0.00324167 29.5227 0.159302 1.77643 
0.00325 29.5227 0.146484 1.77582 
0.00325833 29.5227 0.134277 1.77521 
0.00326667 29.5227 0.122681 1.77521 
0.003275 29.5227 0.111694 1.77551 
0.00328333 29.5227 0.101929 1.77643 
0.00329167 29.5227 0.0915527 1.77795 
0.0033 29.5227 0.0823975 1.77979 
0.00330833 29.5227 0.0732422 1.78192 
0.00331667 29.5227 0.0646973 1.78467 
0.003325 29.5227 0.0567627 1.78772 
0.00333333 29.5227 0.0488281 1.79108 
0.00334167 29.5227 0.0408936 1.79504 
0.00335 29.5227 0.0335693 1.79932 
0.00335833 29.5227 0.0262451 1.8042 
0.00336667 29.5227 0.0189209 1.80939 
0.003375 29.5227 0.012207 1.81519 
0.00338333 29.5227 0.00488281 1.82159 
0.00339167 29.5227 -0.00183105 1.82831 
0.0034 29.5227 -0.00915527 1.83533 
0.00340833 29.5227 -0.0158691 1.84296 
0.00341667 29.5227 -0.022583 1.85089 
0.003425 29.5227 -0.0292969 1.85913 
0.00343333 29.5227 -0.0360107 1.86768 
0.00344167 29.5227 -0.0421143 1.87592 
0.00345 29.5227 -0.0482178 1.88446 
0.00345833 29.5227 -0.0549316 1.8927 
0.00346667 29.5227 -0.0610352 1.90063 
0.003475 29.5227 -0.0671387 1.90796 
0.00348333 29.5227 -0.0732422 1.91498 
0.00349167 29.5227 -0.0799561 1.92139 
0.0035 29.5227 -0.0860596 1.92719 
0.00350833 29.5258 -0.0933838 1.93237 
0.00351667 29.5258 -0.100098 1.93726 
0.003525 29.5258 -0.107422 1.94092 
0.00353333 29.5258 -0.114746 1.94427 
0.00354167 29.5258 -0.12207 1.94702 
0.00355 29.5258 -0.129395 1.94885 
0.00355833 29.5258 -0.137329 1.94977 
0.00356667 29.5258 -0.145264 1.94977 
0.003575 29.5258 -0.152588 1.94885 
0.00358333 29.5258 -0.160522 1.94702 
0.00359167 29.5258 -0.169067 1.94458 
0.0036 29.5258 -0.177002 1.94092 
0.00360833 29.5258 -0.184937 1.93634 
0.00361667 29.5258 -0.193481 1.93115 
0.003625 29.5258 -0.202026 1.92505 
0.00363333 29.5288 -0.211182 1.91864 
0.00364167 29.5288 -0.220337 1.91132 
0.00365 29.5288 -0.229492 1.90338 
0.00365833 29.5288 -0.238647 1.89545 
0.00366667 29.5288 -0.248413 1.8866 
0.003675 29.5288 -0.258179 1.87775 
0.00368333 29.5288 -0.267334 1.86859 
0.00369167 29.5288 -0.2771 1.85913 
0.0037 29.5288 -0.286255 1.84937 
0.00370833 29.5288 -0.296021 1.8396 
0.00371667 29.5288 -0.305176 1.82983 
0.003725 29.5288 -0.314331 1.82007 
0.00373333 29.5319 -0.323486 1.81061 
0.00374167 29.5319 -0.332031 1.80176 
0.00375 29.5319 -0.340576 1.79352 
0.00375833 29.5319 -0.349121 1.78558 
0.00376667 29.5319 -0.357666 1.77826 
0.003775 29.5319 -0.366211 1.77155 
0.00378333 29.5319 -0.374146 1.76544 
0.00379167 29.5319 -0.38208 1.75995 
0.0038 29.5319 -0.389404 1.75537 
0.00380833 29.5319 -0.397339 1.7511 
0.00381667 29.5319 -0.404053 1.74774 
0.003825 29.5349 -0.411377 1.74469 
0.00383333 29.5349 -0.41748 1.74255 
0.00384167 29.5349 -0.424194 1.74103 
0.00385 29.5349 -0.430298 1.74042 
0.00385833 29.5349 -0.436401 1.74072 
0.00386667 29.5349 -0.442505 1.74164 
0.003875 29.5349 -0.447998 1.74377 
0.00388333 29.5349 -0.454102 1.74683 
0.00389167 29.5349 -0.460205 1.7511 
0.0039 29.5349 -0.466309 1.75629 
0.00390833 29.538 -0.472412 1.76239 
0.00391667 29.538 -0.478516 1.7691 
0.003925 29.538 -0.484619 1.77673 
0.00393333 29.538 -0.490723 1.78497 
0.00394167 29.538 -0.496826 1.79352 
0.00395 29.538 -0.50293 1.80237 
0.00395833 29.538 -0.509033 1.81183 
0.00396667 29.538 -0.515137 1.82098 
0.003975 29.538 -0.52124 1.83044 
0.00398333 29.541 -0.527344 1.8396 
0.00399167 29.541 -0.533447 1.84814 
0.004 29.541 -0.53894 1.85638 
0.00400833 29.541 -0.544434 1.86371 
0.00401667 29.541 -0.549927 1.87042 
0.004025 29.541 -0.55542 1.87653 
0.00403333 29.541 -0.560913 1.88202 
0.00404167 29.541 -0.566406 1.8869 
0.00405 29.541 -0.571289 1.89178 
0.00405833 29.5441 -0.576782 1.89667 
0.00406667 29.5441 -0.582275 1.90186 
0.004075 29.5441 -0.588379 1.90704 
0.00408333 29.5441 -0.593872 1.91223 
0.00409167 29.5441 -0.599976 1.91742 
0.0041 29.5441 -0.605469 1.9223 
0.00410833 29.5441 -0.611572 1.92688 
0.00411667 29.5441 -0.617676 1.93054 
0.004125 29.5471 -0.623779 1.93359 
0.00413333 29.5471 -0.630493 1.93573 
0.00414167 29.5471 -0.636597 1.93726 
0.00415 29.5471 -0.6427 1.93756 
0.00415833 29.5471 -0.648804 1.93726 
0.00416667 29.5471 -0.654297 1.93604 
0.004175 29.5471 -0.6604 1.9339 
0.00418333 29.5471 -0.666504 1.93115 
0.00419167 29.5502 -0.671997 1.9281 
0.0042 29.5502 -0.67749 1.92413 
0.00420833 29.5502 -0.683594 1.91986 
0.00421667 29.5502 -0.689087 1.91498 
0.004225 29.5502 -0.69458 1.90979 
0.00423333 29.5502 -0.699463 1.9043 
0.00424167 29.5502 -0.704956 1.8985 
0.00425 29.5532 -0.709839 1.8927 
0.00425833 29.5532 -0.714722 1.88721 
0.00426667 29.5532 -0.719604 1.88141 
0.004275 29.5532 -0.724487 1.87622 
0.00428333 29.5532 -0.72876 1.87103 
0.00429167 29.5532 -0.733032 1.86615 
0.0043 29.5532 -0.737305 1.86188 
0.00430833 29.5563 -0.741577 1.8576 
0.00431667 29.5563 -0.745239 1.85364 
0.004325 29.5563 -0.749512 1.85028 
0.00433333 29.5563 -0.753174 1.84692 
0.00434167 29.5563 -0.756836 1.84418 
0.00435 29.5563 -0.760498 1.84174 
0.00435833 29.5593 -0.764771 1.8396 
0.00436667 29.5593 -0.768433 1.83777 
0.004375 29.5593 -0.772705 1.83594 
0.00438333 29.5593 -0.776367 1.83441 
0.00439167 29.5593 -0.78064 1.83289 
0.0044 29.5593 -0.784912 1.83136 
0.00440833 29.5624 -0.789185 1.83014 
0.00441667 29.5624 -0.793457 1.82892 
0.004425 29.5624 -0.79834 1.828 
0.00443333 29.5624 -0.803223 1.82739 
0.00444167 29.5624 -0.808105 1.82739 
0.00445 29.5624 -0.812988 1.8277 
0.00445833 29.5654 -0.817871 1.82861 
0.00446667 29.5654 -0.822754 1.82983 
0.004475 29.5654 -0.828247 1.83136 
0.00448333 29.5654 -0.83313 1.83289 
0.00449167 29.5654 -0.838623 1.83441 
0.0045 29.5654 -0.844116 1.83563 
0.00450833 29.5685 -0.849609 1.83655 
0.00451667 29.5685 -0.855103 1.83716 
0.004525 29.5685 -0.861206 1.83716 
0.00453333 29.5685 -0.86792 1.83655 
0.00454167 29.5685 -0.874023 1.83594 
0.00455 29.5685 -0.881348 1.83472 
0.00455833 29.5715 -0.888062 1.8335 
0.00456667 29.5715 -0.895996 1.83197 
0.004575 29.5715 -0.903931 1.83105 
0.00458333 29.5715 -0.911865 1.83014 
0.00459167 29.5715 -0.9198 1.82983 
0.0046 29.5746 -0.928345 1.82983 
0.00460833 29.5746 -0.93689 1.83014 
0.00461667 29.5746 -0.946045 1.83075 
0.004625 29.5746 -0.9552 1.83136 
0.00463333 29.5746 -0.964355 1.83197 
0.00464167 29.5776 -0.974121 1.83197 
0.00465 29.5776 -0.983276 1.83167 
0.00465833 29.5776 -0.993042 1.83075 
0.00466667 29.5776 -1.00342 1.82922 
0.004675 29.5776 -1.01318 1.82739 
0.00468333 29.5807 -1.02356 1.82526 
0.00469167 29.5807 -1.03333 1.82251 
0.0047 29.5807 -1.0437 1.81976 
0.00470833 29.5807 -1.05347 1.81702 
0.00471667 29.5807 -1.06384 1.81427 
0.004725 29.5837 -1.07361 1.81213 
0.00473333 29.5837 -1.08337 1.8103 
0.00474167 29.5837 -1.09314 1.80939 
0.00475 29.5837 -1.10291 1.80908 
0.00475833 29.5868 -1.11206 1.80908 
0.00476667 29.5868 -1.12183 1.81 
0.004775 29.5868 -1.13159 1.81122 
0.00478333 29.5868 -1.14075 1.81305 
0.00479167 29.5868 -1.15051 1.81549 
0.0048 29.5898 -1.15967 1.81793 
0.00480833 29.5898 -1.16882 1.82068 
0.00481667 29.5898 -1.17798 1.82343 
0.004825 29.5898 -1.18652 1.82617 
0.00483333 29.5929 -1.19507 1.82892 
0.00484167 29.5929 -1.20361 1.83136 
0.00485 29.5929 -1.21155 1.83319 
0.00485833 29.5929 -1.21948 1.83502 
0.00486667 29.5959 -1.22681 1.83594 
0.004875 29.5959 -1.23413 1.83685 
0.00488333 29.5959 -1.24146 1.83716 
0.00489167 29.5959 -1.24817 1.83777 
0.0049 29.5959 -1.25427 1.83807 
0.00490833 29.599 -1.26099 1.83899 
0.00491667 29.599 -1.26648 1.84021 
0.004925 29.599 -1.27258 1.84174 
0.00493333 29.599 -1.27808 1.84418 
0.00494167 29.6021 -1.28296 1.84723 
0.00495 29.6021 -1.28845 1.85089 
0.00495833 29.6021 -1.29333 1.85486 
0.00496667 29.6021 -1.29761 1.85944 
0.004975 29.6051 -1.30249 1.86401 
0.00498333 29.6051 -1.30676 1.8689 
0.00499167 29.6051 -1.31104 1.87378 
0.005 29.6051 -1.31531 1.87836 
0.00500833 29.6082 -1.31958 1.88263 
0.00501667 29.6082 -1.32324 1.88629 
0.005025 29.6082 -1.32751 1.88904 
0.00503333 29.6082 -1.33118 1.89148 
0.00504167 29.6112 -1.33545 1.89301 
0.00505 29.6112 -1.33911 1.89392 
0.00505833 29.6112 -1.34277 1.89392 
0.00506667 29.6112 -1.34644 1.89362 
0.005075 29.6143 -1.35071 1.89301 
0.00508333 29.6143 -1.35437 1.89209 
0.00509167 29.6143 -1.35803 1.89087 
0.0051 29.6143 -1.3623 1.88934 
0.00510833 29.6173 -1.36597 1.88782 
0.00511667 29.6173 -1.36963 1.88629 
0.005125 29.6173 -1.3739 1.88507 
0.00513333 29.6173 -1.37756 1.88385 
0.00514167 29.6204 -1.38123 1.88324 
0.00515 29.6204 -1.38428 1.88293 
0.00515833 29.6204 -1.38794 1.88263 
0.00516667 29.6204 -1.39099 1.88293 
0.005175 29.6234 -1.39343 1.88324 
0.00518333 29.6234 -1.39587 1.88354 
0.00519167 29.6234 -1.39771 1.88385 
0.0052 29.6234 -1.39954 1.88385 
0.00520833 29.6265 -1.40137 1.88354 
0.00521667 29.6265 -1.4032 1.88232 
0.005225 29.6265 -1.40442 1.8808 
0.00523333 29.6265 -1.40625 1.87866 
0.00524167 29.6295 -1.40747 1.87622 
0.00525 29.6295 -1.4093 1.87286 
0.00525833 29.6295 -1.41052 1.86951 
0.00526667 29.6295 -1.41174 1.86584 
0.005275 29.6326 -1.41296 1.86188 
0.00528333 29.6326 -1.41418 1.85791 
0.00529167 29.6326 -1.41541 1.85394 
0.0053 29.6326 -1.41602 1.84998 
0.00530833 29.6356 -1.41602 1.84601 
0.00531667 29.6356 -1.41663 1.84235 
0.005325 29.6356 -1.41602 1.83899 
0.00533333 29.6356 -1.41541 1.83563 
0.00534167 29.6387 -1.41479 1.83258 
0.00535 29.6387 -1.41296 1.83014 
0.00535833 29.6387 -1.41113 1.828 
0.00536667 29.6387 -1.4093 1.82648 
0.005375 29.6417 -1.40625 1.82556 
0.00538333 29.6417 -1.4032 1.82495 
0.00539167 29.6417 -1.39893 1.82526 
0.0054 29.6417 -1.39465 1.82587 
0.00540833 29.6448 -1.38977 1.82709 
0.00541667 29.6448 -1.38489 1.82892 
0.005425 29.6448 -1.37878 1.83105 
0.00543333 29.6448 -1.37268 1.83319 
0.00544167 29.6478 -1.36658 1.83533 
0.00545 29.6478 -1.35986 1.83746 
0.00545833 29.6478 -1.35254 1.8396 
0.00546667 29.6478 -1.34521 1.84113 
0.005475 29.6509 -1.33789 1.84235 
0.00548333 29.6509 -1.33057 1.84326 
0.00549167 29.6509 -1.32263 1.84418 
0.0055 29.6509 -1.3147 1.84479 
0.00550833 29.6509 -1.30615 1.8454 
0.00551667 29.6539 -1.29822 1.84601 
0.005525 29.6539 -1.28967 1.84723 
0.00553333 29.6539 -1.28113 1.84875 
0.00554167 29.6539 -1.27319 1.85089 
0.00555 29.657 -1.26404 1.85364 
0.00555833 29.657 -1.25549 1.8573 
0.00556667 29.657 -1.24695 1.86188 
0.005575 29.657 -1.23779 1.86737 
0.00558333 29.657 -1.22925 1.87347 
0.00559167 29.66 -1.22009 1.87988 
0.0056 29.66 -1.21094 1.88629 
0.00560833 29.66 -1.20178 1.8927 
0.00561667 29.66 -1.19202 1.89819 
0.005625 29.6631 -1.18286 1.90338 
0.00563333 29.6631 -1.1731 1.90796 
0.00564167 29.6631 -1.16394 1.91193 
0.00565 29.6631 -1.15417 1.91528 
0.00565833 29.6631 -1.14502 1.91833 
0.00566667 29.6631 -1.13525 1.92139 
0.005675 29.6661 -1.1261 1.92444 
0.00568333 29.6661 -1.11694 1.92749 
0.00569167 29.6661 -1.10718 1.93085 
0.0057 29.6661 -1.09863 1.9339 
0.00570833 29.6661 -1.08948 1.93695 
0.00571667 29.6692 -1.08032 1.94 
0.005725 29.6692 -1.07117 1.94275 
0.00573333 29.6692 -1.06262 1.94519 
0.00574167 29.6692 -1.05408 1.94763 
0.00575 29.6692 -1.04492 1.95007 
0.00575833 29.6722 -1.03699 1.95221 
0.00576667 29.6722 -1.02844 1.95465 
0.005775 29.6722 -1.0199 1.95679 
0.00578333 29.6722 -1.01196 1.95892 
0.00579167 29.6722 -1.00403 1.96136 
0.0058 29.6722 -0.996704 1.9635 
0.00580833 29.6753 -0.98877 1.96533 
0.00581667 29.6753 -0.982056 1.96747 
0.005825 29.6753 -0.974731 1.9696 
0.00583333 29.6753 -0.968018 1.97174 
0.00584167 29.6753 -0.961304 1.97388 
0.00585 29.6783 -0.9552 1.97632 
0.00585833 29.6783 -0.949097 1.97876 
0.00586667 29.6783 -0.942993 1.9812 
0.005875 29.6783 -0.9375 1.98334 
0.00588333 29.6783 -0.932007 1.98517 
0.00589167 29.6783 -0.925903 1.987 
0.0059 29.6814 -0.92041 1.98822 
0.00590833 29.6814 -0.914917 1.98914 
0.00591667 29.6814 -0.910034 1.99005 
0.005925 29.6814 -0.904541 1.99036 
0.00593333 29.6814 -0.899658 1.99066 
0.00594167 29.6814 -0.895386 1.99066 
0.00595 29.6844 -0.891113 1.99036 
0.00595833 29.6844 -0.886841 1.98975 
0.00596667 29.6844 -0.883179 1.98914 
0.005975 29.6844 -0.880127 1.98822 
0.00598333 29.6844 -0.877075 1.98761 
0.00599167 29.6875 -0.874634 1.98669 
0.006 29.6875 -0.872803 1.98608 
0.00600833 29.6875 -0.870972 1.98547 
0.00601667 29.6875 -0.869141 1.98486 
0.006025 29.6875 -0.86792 1.98425 
0.00603333 29.6875 -0.866699 1.98364 
0.00604167 29.6906 -0.866089 1.98273 
0.00605 29.6906 -0.865479 1.98151 
0.00605833 29.6906 -0.865479 1.98029 
0.00606667 29.6906 -0.865479 1.97845 
0.006075 29.6906 -0.866089 1.97632 
0.00608333 29.6906 -0.866699 1.97388 
0.00609167 29.6936 -0.86731 1.97113 
0.0061 29.6936 -0.86792 1.96808 
0.00610833 29.6936 -0.869141 1.96503 
0.00611667 29.6936 -0.869751 1.96167 
0.006125 29.6936 -0.870972 1.95801 
0.00613333 29.6936 -0.872192 1.95435 
0.00614167 29.6967 -0.873413 1.95068 
0.00615 29.6967 -0.874634 1.94672 
0.00615833 29.6967 -0.875854 1.94244 
0.00616667 29.6967 -0.877075 1.93817 
0.006175 29.6967 -0.878296 1.93359 
0.00618333 29.6967 -0.879517 1.92871 
0.00619167 29.6997 -0.880737 1.92352 
0.0062 29.6997 -0.881958 1.91833 
0.00620833 29.6997 -0.883789 1.91284 
0.00621667 29.6997 -0.88501 1.90735 
0.006225 29.6997 -0.886841 1.90216 
0.00623333 29.6997 -0.888672 1.89697 
0.00624167 29.7028 -0.891113 1.89178 
0.00625 29.7028 -0.892944 1.8869 
0.00625833 29.7028 -0.895386 1.88202 
0.00626667 29.7028 -0.898438 1.87714 
0.006275 29.7028 -0.900879 1.87256 
0.00628333 29.7028 -0.90332 1.86798 
0.00629167 29.7058 -0.905762 1.86371 
0.0063 29.7058 -0.908203 1.85974 
0.00630833 29.7058 -0.910034 1.85638 
0.00631667 29.7058 -0.911865 1.85333 
0.006325 29.7058 -0.913696 1.85089 
0.00633333 29.7058 -0.914917 1.84845 
0.00634167 29.7089 -0.915527 1.84662 
0.00635 29.7089 -0.916138 1.84479 
0.00635833 29.7089 -0.916748 1.84296 
0.00636667 29.7089 -0.916748 1.84113 
0.006375 29.7089 -0.917358 1.83929 
0.00638333 29.7119 -0.917358 1.83746 
0.00639167 29.7119 -0.917358 1.83563 
0.0064 29.7119 -0.917358 1.8335 
0.00640833 29.7119 -0.917969 1.83136 
0.00641667 29.7119 -0.918579 1.82892 
0.006425 29.7119 -0.918579 1.82648 
0.00643333 29.715 -0.919189 1.82404 
0.00644167 29.715 -0.9198 1.82129 
0.00645 29.715 -0.921021 1.81885 
0.00645833 29.715 -0.921631 1.81641 
0.00646667 29.715 -0.922241 1.81366 
0.006475 29.715 -0.923462 1.81122 
0.00648333 29.718 -0.924683 1.80878 
0.00649167 29.718 -0.925293 1.80634 
0.0065 29.718 -0.926514 1.8042 
0.00650833 29.718 -0.927734 1.80206 
0.00651667 29.718 -0.928955 1.80023 
0.006525 29.7211 -0.930176 1.79871 
0.00653333 29.7211 -0.932007 1.79688 
0.00654167 29.7211 -0.933228 1.79504 
0.00655 29.7211 -0.934448 1.79352 
0.00655833 29.7211 -0.936279 1.79199 
0.00656667 29.7211 -0.93811 1.79047 
0.006575 29.7241 -0.939331 1.78894 
0.00658333 29.7241 -0.940552 1.78772 
0.00659167 29.7241 -0.942383 1.7865 
0.0066 29.7241 -0.943604 1.78558 
0.00660833 29.7241 -0.945435 1.78436 
0.00661667 29.7272 -0.946655 1.78314 
0.006625 29.7272 -0.947876 1.78223 
0.00663333 29.7272 -0.949707 1.78131 
0.00664167 29.7272 -0.951538 1.7804 
0.00665 29.7272 -0.952759 1.77948 
0.00665833 29.7272 -0.95459 1.77856 
0.00666667 29.7302 -0.957031 1.77795 
0.006675 29.7302 -0.958862 1.77704 
0.00668333 29.7302 -0.961304 1.77673 
0.00669167 29.7302 -0.964355 1.77612 
0.0067 29.7302 -0.967407 1.77582 
0.00670833 29.7333 -0.970459 1.77582 
0.00671667 29.7333 -0.973511 1.77612 
0.006725 29.7333 -0.977173 1.77673 
0.00673333 29.7333 -0.980835 1.77795 
0.00674167 29.7333 -0.984497 1.77917 
0.00675 29.7333 -0.987549 1.7807 
0.00675833 29.7363 -0.991211 1.78253 
0.00676667 29.7363 -0.994873 1.78436 
0.006775 29.7363 -0.997925 1.7865 
0.00678333 29.7363 -1.00098 1.78864 
0.00679167 29.7363 -1.00403 1.79047 
0.0068 29.7394 -1.00708 1.7923 
0.00680833 29.7394 -1.01013 1.79413 
0.00681667 29.7394 -1.01257 1.79596 
0.006825 29.7394 -1.01562 1.79749 
0.00683333 29.7394 -1.01807 1.79901 
0.00684167 29.7424 -1.02051 1.80054 
0.00685 29.7424 -1.02295 1.80237 
0.00685833 29.7424 -1.02478 1.80389 
0.00686667 29.7424 -1.02722 1.80573 
0.006875 29.7424 -1.02905 1.80725 
0.00688333 29.7455 -1.03088 1.80878 
0.00689167 29.7455 -1.03271 1.8103 
0.0069 29.7455 -1.03455 1.81183 
0.00690833 29.7455 -1.03577 1.81305 
0.00691667 29.7455 -1.03699 1.81427 
0.006925 29.7485 -1.03821 1.81519 
0.00693333 29.7485 -1.03882 1.81549 
0.00694167 29.7485 -1.03943 1.81549 
0.00695 29.7485 -1.04004 1.81519 
0.00695833 29.7485 -1.04004 1.81427 
0.00696667 29.7485 -1.03943 1.81305 
0.006975 29.7516 -1.03943 1.81091 
0.00698333 29.7516 -1.03882 1.80847 
0.00699167 29.7516 -1.0376 1.80542 
0.007 29.7516 -1.03638 1.80176 
0.00700833 29.7516 -1.03516 1.79749 
0.00701667 29.7546 -1.03333 1.79291 
0.007025 29.7546 -1.03149 1.78802 
0.00703333 29.7546 -1.02966 1.78284 
0.00704167 29.7546 -1.02722 1.77734 
0.00705 29.7546 -1.02478 1.77216 
0.00705833 29.7577 -1.02234 1.76666 
0.00706667 29.7577 -1.0199 1.76147 
0.007075 29.7577 -1.01624 1.75659 
0.00708333 29.7577 -1.01318 1.75171 
0.00709167 29.7577 -1.00952 1.74683 
0.0071 29.7577 -1.00586 1.74225 
0.00710833 29.7607 -1.00159 1.73828 
0.00711667 29.7607 -0.996704 1.73431 
0.007125 29.7607 -0.992432 1.73126 
0.00713333 29.7607 -0.987549 1.72852 
0.00714167 29.7607 -0.982666 1.72668 
0.00715 29.7607 -0.977173 1.72516 
0.00715833 29.7638 -0.97229 1.72455 
0.00716667 29.7638 -0.966797 1.72424 
0.007175 29.7638 -0.961304 1.72455 
0.00718333 29.7638 -0.955811 1.72516 
0.00719167 29.7638 -0.950317 1.72577 
0.0072 29.7668 -0.944824 1.72668 
0.00720833 29.7668 -0.939331 1.7276 
0.00721667 29.7668 -0.933838 1.72882 
0.007225 29.7668 -0.928345 1.73035 
0.00723333 29.7668 -0.922852 1.73218 
0.00724167 29.7668 -0.916748 1.73462 
0.00725 29.7699 -0.911255 1.73737 
0.00725833 29.7699 -0.905762 1.74072 
0.00726667 29.7699 -0.900269 1.74469 
0.007275 29.7699 -0.894775 1.74896 
0.00728333 29.7699 -0.889282 1.75385 
0.00729167 29.7699 -0.883789 1.75873 
0.0073 29.7729 -0.878296 1.76422 
0.00730833 29.7729 -0.872803 1.76941 
0.00731667 29.7729 -0.86731 1.77521 
0.007325 29.7729 -0.861816 1.7807 
0.00733333 29.7729 -0.856323 1.78619 
0.00734167 29.7729 -0.85144 1.79169 
0.00735 29.7729 -0.846558 1.79688 
0.00735833 29.776 -0.841675 1.80176 
0.00736667 29.776 -0.836792 1.80664 
0.007375 29.776 -0.831909 1.81091 
0.00738333 29.776 -0.827026 1.81488 
0.00739167 29.776 -0.822754 1.81885 
0.0074 29.776 -0.817871 1.8222 
0.00740833 29.7791 -0.813599 1.82526 
0.00741667 29.7791 -0.808716 1.828 
0.007425 29.7791 -0.804443 1.83044 
0.00743333 29.7791 -0.800171 1.83228 
0.00744167 29.7791 -0.795898 1.8338 
0.00745 29.7791 -0.792236 1.83472 
0.00745833 29.7821 -0.787964 1.83502 
0.00746667 29.7821 -0.784302 1.83441 
0.007475 29.7821 -0.78064 1.83289 
0.00748333 29.7821 -0.776978 1.83105 
0.00749167 29.7821 -0.773315 1.828 
0.0075 29.7821 -0.769653 1.82434 
0.00750833 29.7852 -0.765991 1.81976 
0.00751667 29.7852 -0.762939 1.81488 
0.007525 29.7852 -0.759888 1.80939 
0.00753333 29.7852 -0.756836 1.80328 
0.00754167 29.7852 -0.753784 1.79749 
0.00755 29.7852 -0.751343 1.79108 
0.00755833 29.7852 -0.748901 1.78497 
0.00756667 29.7882 -0.74646 1.77917 
0.007575 29.7882 -0.744019 1.77338 
0.00758333 29.7882 -0.741577 1.76788 
0.00759167 29.7882 -0.739136 1.7627 
0.0076 29.7882 -0.736694 1.75812 
0.00760833 29.7882 -0.734253 1.75415 
0.00761667 29.7882 -0.731201 1.75079 
0.007625 29.7913 -0.72876 1.74805 
0.00763333 29.7913 -0.725708 1.74622 
0.00764167 29.7913 -0.723267 1.74469 
0.00765 29.7913 -0.720215 1.74408 
0.00765833 29.7913 -0.717773 1.74408 
0.00766667 29.7913 -0.714722 1.74438 
0.007675 29.7913 -0.71228 1.7453 
0.00768333 29.7943 -0.709839 1.74652 
0.00769167 29.7943 -0.707397 1.74805 
0.0077 29.7943 -0.705566 1.74988 
0.00770833 29.7943 -0.703735 1.75201 
0.00771667 29.7943 -0.701904 1.75446 
0.007725 29.7943 -0.700073 1.7572 
0.00773333 29.7943 -0.698853 1.75995 
0.00774167 29.7943 -0.697632 1.763 
0.00775 29.7974 -0.697021 1.76605 
0.00775833 29.7974 -0.695801 1.76941 
0.00776667 29.7974 -0.69519 1.77277 
0.007775 29.7974 -0.69397 1.77612 
0.00778333 29.7974 -0.693359 1.77948 
0.00779167 29.7974 -0.692749 1.78284 
0.0078 29.7974 -0.692139 1.7865 
0.00780833 29.7974 -0.691528 1.78986 
0.00781667 29.8004 -0.690918 1.79321 
0.007825 29.8004 -0.690308 1.79657 
0.00783333 29.8004 -0.689087 1.79993 
0.00784167 29.8004 -0.688477 1.80359 
0.00785 29.8004 -0.687866 1.80695 
0.00785833 29.8004 -0.686646 1.81061 
0.00786667 29.8004 -0.686035 1.81427 
0.007875 29.8035 -0.684814 1.81763 
0.00788333 29.8035 -0.683594 1.82098 
0.00789167 29.8035 -0.682983 1.82434 
0.0079 29.8035 -0.681763 1.82739 
0.00790833 29.8035 -0.679932 1.82983 
0.00791667 29.8035 -0.678711 1.83197 
0.007925 29.8035 -0.67749 1.8335 
0.00793333 29.8035 -0.675659 1.83441 
0.00794167 29.8065 -0.673828 1.83441 
0.00795 29.8065 -0.671997 1.83411 
0.00795833 29.8065 -0.669556 1.83289 
0.00796667 29.8065 -0.667725 1.83105 
0.007975 29.8065 -0.665283 1.82861 
0.00798333 29.8065 -0.663452 1.82526 
0.00799167 29.8065 -0.661011 1.82129 
0.008 29.8096 -0.65918 1.81641 
0.00800833 29.8096 -0.657349 1.81091 
0.00801667 29.8096 -0.654907 1.80481 
0.008025 29.8096 -0.653076 1.7981 
0.00803333 29.8096 -0.651245 1.79108 
0.00804167 29.8096 -0.649414 1.78406 
0.00805 29.8096 -0.647583 1.77704 
0.00805833 29.8096 -0.645752 1.77002 
0.00806667 29.8126 -0.643921 1.76331 
0.008075 29.8126 -0.641479 1.75629 
0.00808333 29.8126 -0.639648 1.74988 
0.00809167 29.8126 -0.637817 1.74347 
0.0081 29.8126 -0.635376 1.73767 
0.00810833 29.8126 -0.632935 1.73187 
0.00811667 29.8126 -0.630493 1.72638 
0.008125 29.8126 -0.628662 1.7215 
0.00813333 29.8157 -0.626221 1.71661 
0.00814167 29.8157 -0.623779 1.71204 
0.00815 29.8157 -0.621338 1.70807 
0.00815833 29.8157 -0.618896 1.70441 
0.00816667 29.8157 -0.617065 1.70135 
0.008175 29.8157 -0.614624 1.69891 
0.00818333 29.8157 -0.612183 1.69739 
0.00819167 29.8157 -0.610352 1.69647 
0.0082 29.8157 -0.608521 1.69617 
0.00820833 29.8187 -0.606079 1.69708 
0.00821667 29.8187 -0.604858 1.69861 
0.008225 29.8187 -0.603027 1.70105 
0.00823333 29.8187 -0.601196 1.70471 
0.00824167 29.8187 -0.599976 1.70898 
0.00825 29.8187 -0.598755 1.71448 
0.00825833 29.8187 -0.597534 1.72089 
0.00826667 29.8187 -0.596313 1.72852 
0.008275 29.8218 -0.595703 1.73676 
0.00828333 29.8218 -0.594482 1.74622 
0.00829167 29.8218 -0.593262 1.75659 
0.0083 29.8218 -0.592041 1.76819 
0.00830833 29.8218 -0.59082 1.7804 
0.00831667 29.8218 -0.5896 1.79382 
0.008325 29.8218 -0.588989 1.80786 
0.00833333 29.8218 -0.587769 1.82281 
0.00834167 29.8218 -0.586548 1.83899 
0.00835 29.8248 -0.585327 1.85608 
0.00835833 29.8248 -0.584106 1.87439 
0.00836667 29.8248 -0.582886 1.89362 
0.008375 29.8248 -0.581055 1.91406 
0.00838333 29.8248 -0.579834 1.93542 
0.00839167 29.8248 -0.578003 1.95801 
0.0084 29.8248 -0.576172 1.98212 
0.00840833 29.8248 -0.574341 2.00714 
0.00841667 29.8279 -0.57251 2.03339 
0.008425 29.8279 -0.570679 2.06085 
0.00843333 29.8279 -0.568237 2.08923 
0.00844167 29.8279 -0.566406 2.11884 
0.00845 29.8279 -0.564575 2.14905 
0.00845833 29.8279 -0.562744 2.17987 
0.00846667 29.8279 -0.560913 2.21161 
0.008475 29.8279 -0.559082 2.24365 
0.00848333 29.8279 -0.557861 2.276 
0.00849167 29.8309 -0.556641 2.30865 
0.0085 29.8309 -0.55481 2.34131 
0.00850833 29.8309 -0.554199 2.37427 
0.00851667 29.8309 -0.552979 2.40723 
0.008525 29.8309 -0.551758 2.43988 
0.00853333 29.8309 -0.551147 2.47253 
0.00854167 29.8309 -0.549927 2.50519 
0.00855 29.8309 -0.549316 2.53723 
0.00855833 29.8309 -0.548706 2.56927 
0.00856667 29.834 -0.547485 2.60071 
0.008575 29.834 -0.546875 2.63214 
0.00858333 29.834 -0.546265 2.66327 
0.00859167 29.834 -0.545654 2.69409 
0.0086 29.834 -0.545044 2.72461 
0.00860833 29.834 -0.544434 2.75421 
0.00861667 29.834 -0.544434 2.78351 
0.008625 29.834 -0.545044 2.81189 
0.00863333 29.837 -0.545044 2.83905 
0.00864167 29.837 -0.545654 2.86499 
0.00865 29.837 -0.546875 2.8894 
0.00865833 29.837 -0.547485 2.91199 
0.00866667 29.837 -0.548096 2.93243 
0.008675 29.837 -0.549316 2.95044 
0.00868333 29.837 -0.549927 2.966 
0.00869167 29.837 -0.550537 2.97852 
0.0087 29.837 -0.551147 2.98798 
0.00870833 29.8401 -0.551758 2.99469 
0.00871667 29.8401 -0.551758 2.99805 
0.008725 29.8401 -0.551758 2.99866 
0.00873333 29.8401 -0.551147 2.99652 
0.00874167 29.8401 -0.550537 2.99164 
0.00875 29.8401 -0.549927 2.98401 
0.00875833 29.8401 -0.549316 2.97394 
0.00876667 29.8401 -0.548706 2.96143 
0.008775 29.8401 -0.548096 2.94647 
0.00878333 29.8401 -0.547485 2.92969 
0.00879167 29.8431 -0.546875 2.91046 
0.0088 29.8431 -0.546265 2.8894 
0.00880833 29.8431 -0.545654 2.86652 
0.00881667 29.8431 -0.545654 2.8418 
0.008825 29.8431 -0.545044 2.81494 
0.00883333 29.8431 -0.545044 2.78656 
0.00884167 29.8431 -0.545654 2.75635 
0.00885 29.8431 -0.545654 2.7243 
0.00885833 29.8431 -0.545654 2.69073 
0.00886667 29.8462 -0.546265 2.65564 
0.008875 29.8462 -0.546875 2.61902 
0.00888333 29.8462 -0.546875 2.58087 
0.00889167 29.8462 -0.547485 2.5415 
0.0089 29.8462 -0.548096 2.50092 
0.00890833 29.8462 -0.548706 2.45911 
0.00891667 29.8462 -0.549316 2.41638 
0.008925 29.8462 -0.549927 2.37274 
0.00893333 29.8462 -0.550537 2.3288 
0.00894167 29.8462 -0.551147 2.28485 
0.00895 29.8492 -0.552368 2.2406 
0.00895833 29.8492 -0.552979 2.19696 
0.00896667 29.8492 -0.55481 2.15363 
0.008975 29.8492 -0.556641 2.1109 
0.00898333 29.8492 -0.558472 2.0694 
0.00899167 29.8492 -0.560303 2.02881 
0.009 29.8492 -0.563354 1.98975 
0.00900833 29.8492 -0.565796 1.9519 
0.00901667 29.8523 -0.569458 1.91559 
0.009025 29.8523 -0.57251 1.8811 
0.00903333 29.8523 -0.576782 1.84814 
0.00904167 29.8523 -0.580444 1.81702 
0.00905 29.8523 -0.584717 1.78741 
0.00905833 29.8523 -0.5896 1.75964 
0.00906667 29.8523 -0.593872 1.7337 
0.009075 29.8523 -0.598755 1.70959 
0.00908333 29.8553 -0.604248 1.68701 
0.00909167 29.8553 -0.609131 1.66656 
0.0091 29.8553 -0.614624 1.64795 
0.00910833 29.8553 -0.620117 1.63147 
0.00911667 29.8553 -0.626221 1.61713 
0.009125 29.8553 -0.631714 1.60461 
0.00913333 29.8553 -0.637207 1.59424 
0.00914167 29.8553 -0.643311 1.58539 
0.00915 29.8584 -0.648804 1.57867 
0.00915833 29.8584 -0.654297 1.57349 
0.00916667 29.8584 -0.65979 1.56982 
0.009175 29.8584 -0.665283 1.56738 
0.00918333 29.8584 -0.670166 1.56647 
0.00919167 29.8584 -0.675049 1.56677 
0.0092 29.8584 -0.679932 1.5683 
0.00920833 29.8615 -0.684814 1.57043 
0.00921667 29.8615 -0.689697 1.57379 
0.009225 29.8615 -0.69458 1.57806 
0.00923333 29.8615 -0.698853 1.58264 
0.00924167 29.8615 -0.703735 1.58813 
0.00925 29.8615 -0.708008 1.59424 
0.00925833 29.8615 -0.71228 1.60065 
0.00926667 29.8645 -0.716553 1.60736 
0.009275 29.8645 -0.720825 1.61407 
0.00928333 29.8645 -0.725098 1.6214 
0.00929167 29.8645 -0.72876 1.62842 
0.0093 29.8645 -0.732422 1.63574 
0.00930833 29.8645 -0.736084 1.64337 
0.00931667 29.8676 -0.739746 1.651 
0.009325 29.8676 -0.743408 1.65863 
0.00933333 29.8676 -0.74646 1.66656 
0.00934167 29.8676 -0.749512 1.6745 
0.00935 29.8676 -0.752563 1.68274 
0.00935833 29.8676 -0.755005 1.69098 
0.00936667 29.8676 -0.757446 1.69922 
0.009375 29.8706 -0.759888 1.70746 
0.00938333 29.8706 -0.762329 1.716 
0.00939167 29.8706 -0.764771 1.72455 
0.0094 29.8706 -0.766602 1.73279 
0.00940833 29.8706 -0.769043 1.74103 
0.00941667 29.8706 -0.771484 1.74927 
0.009425 29.8737 -0.773926 1.7572 
0.00943333 29.8737 -0.775757 1.76483 
0.00944167 29.8737 -0.778198 1.77216 
0.00945 29.8737 -0.78064 1.77856 
0.00945833 29.8737 -0.783081 1.78467 
0.00946667 29.8737 -0.784912 1.78986 
0.009475 29.8767 -0.786743 1.79474 
0.00948333 29.8767 -0.788574 1.79901 
0.00949167 29.8767 -0.789795 1.80298 
0.0095 29.8767 -0.791016 1.80634 
0.00950833 29.8767 -0.791626 1.80969 
0.00951667 29.8767 -0.791626 1.81274 
0.009525 29.8767 -0.791626 1.81519 
0.00953333 29.8798 -0.791016 1.81793 
0.00954167 29.8798 -0.790405 1.82007 
0.00955 29.8798 -0.789795 1.8222 
0.00955833 29.8798 -0.789185 1.82404 
0.00956667 29.8798 -0.787964 1.82556 
0.009575 29.8798 -0.786743 1.82709 
0.00958333 29.8828 -0.786133 1.82831 
0.00959167 29.8828 -0.784912 1.82953 
0.0096 29.8828 -0.783691 1.83044 
0.00960833 29.8828 -0.782471 1.83136 
0.00961667 29.8828 -0.78125 1.83228 
0.009625 29.8828 -0.779419 1.83289 
0.00963333 29.8828 -0.777588 1.8335 
0.00964167 29.8859 -0.776367 1.83411 
0.00965 29.8859 -0.773926 1.83472 
0.00965833 29.8859 -0.772095 1.83502 
0.00966667 29.8859 -0.769653 1.83533 
0.009675 29.8859 -0.767212 1.83533 
0.00968333 29.8859 -0.764771 1.83563 
0.00969167 29.8859 -0.761719 1.83563 
0.0097 29.8889 -0.758667 1.83533 
0.00970833 29.8889 -0.755005 1.83502 
0.00971667 29.8889 -0.751953 1.83472 
0.009725 29.8889 -0.747681 1.83441 
0.00973333 29.8889 -0.744019 1.8338 
0.00974167 29.8889 -0.739746 1.83319 
0.00975 29.8889 -0.735474 1.83228 
0.00975833 29.892 -0.730591 1.83167 
0.00976667 29.892 -0.725708 1.83075 
0.009775 29.892 -0.720825 1.82983 
0.00978333 29.892 -0.715942 1.82892 
0.00979167 29.892 -0.710449 1.828 
0.0098 29.892 -0.705566 1.82709 
0.00980833 29.892 -0.700073 1.82617 
0.00981667 29.892 -0.69519 1.82556 
0.009825 29.895 -0.689697 1.82465 
0.00983333 29.895 -0.684204 1.82373 
0.00984167 29.895 -0.678711 1.82281 
0.00985 29.895 -0.673218 1.8219 
0.00985833 29.895 -0.667114 1.82068 
0.00986667 29.895 -0.661621 1.81976 
0.009875 29.895 -0.656128 1.81854 
0.00988333 29.895 -0.650635 1.81732 
0.00989167 29.8981 -0.644531 1.8161 
0.0099 29.8981 -0.638428 1.81488 
0.00990833 29.8981 -0.631714 1.81366 
0.00991667 29.8981 -0.625 1.81274 
0.009925 29.8981 -0.618286 1.81152 
0.00993333 29.8981 -0.610962 1.8103 
0.00994167 29.8981 -0.603027 1.80939 
0.00995 29.8981 -0.595093 1.80878 
0.00995833 29.8981 -0.587158 1.80817 
0.00996667 29.9011 -0.578613 1.80756 
0.009975 29.9011 -0.569458 1.80695 
0.00998333 29.9011 -0.560913 1.80634 
0.00999167 29.9011 -0.551758 1.80573 
0.01 29.9011 -0.542603 1.80511 
0.0100083 29.9011 -0.533447 1.8045 
0.0100167 29.9011 -0.523682 1.80359 
0.010025 29.9011 -0.514526 1.80298 
0.0100333 29.9011 -0.504761 1.80206 
0.0100417 29.9011 -0.494995 1.80115 
0.01005 29.9042 -0.48584 1.80023 
0.0100583 29.9042 -0.476074 1.79932 
0.0100667 29.9042 -0.466309 1.79871 
0.010075 29.9042 -0.457153 1.7981 
0.0100833 29.9042 -0.447388 1.79749 
0.0100917 29.9042 -0.437622 1.79718 
0.0101 29.9042 -0.427856 1.79688 
0.0101083 29.9042 -0.418701 1.79657 
0.0101167 29.9042 -0.408936 1.79657 
0.010125 29.9042 -0.39917 1.79626 
0.0101333 29.9042 -0.389404 1.79626 
0.0101417 29.9042 -0.379639 1.79596 
0.01015 29.9072 -0.370483 1.79565 
0.0101583 29.9072 -0.360718 1.79565 
0.0101667 29.9072 -0.351562 1.79565 
0.010175 29.9072 -0.342407 1.79596 
0.0101833 29.9072 -0.333252 1.79626 
0.0101917 29.9072 -0.324707 1.79688 
0.0102 29.9072 -0.316162 1.79749 
0.0102083 29.9072 -0.308228 1.7984 
0.0102167 29.9072 -0.300903 1.79962 
0.010225 29.9072 -0.292969 1.80115 
0.0102333 29.9072 -0.286255 1.80267 
0.0102417 29.9072 -0.278931 1.8045 
0.01025 29.9072 -0.272217 1.80634 
0.0102583 29.9072 -0.265503 1.80878 
0.0102667 29.9072 -0.258179 1.81122 
0.010275 29.9072 -0.251465 1.81396 
0.0102833 29.9072 -0.244141 1.81671 
0.0102917 29.9072 -0.236816 1.81976 
0.0103 29.9072 -0.229492 1.82281 
0.0103083 29.9072 -0.221558 1.82617 
0.0103167 29.9072 -0.213623 1.82922 
0.010325 29.9072 -0.206299 1.83258 
0.0103333 29.9072 -0.198364 1.83594 
0.0103417 29.9072 -0.19043 1.83899 
0.01035 29.9103 -0.181885 1.84235 
0.0103583 29.9103 -0.17395 1.8457 
0.0103667 29.9103 -0.165405 1.84875 
0.010375 29.9103 -0.15686 1.8515 
0.0103833 29.9103 -0.147705 1.85425 
0.0103917 29.9103 -0.13855 1.85699 
0.0104 29.9103 -0.128784 1.85944 
0.0104083 29.9103 -0.119019 1.86188 
0.0104167 29.9103 -0.108032 1.86432 
0.010425 29.9103 -0.0976562 1.86707 
0.0104333 29.9103 -0.0860596 1.86981 
0.0104417 29.9103 -0.0744629 1.87286 
0.01045 29.9103 -0.0622559 1.87653 
0.0104583 29.9103 -0.0494385 1.88019 
0.0104667 29.9103 -0.0366211 1.88385 
0.010475 29.9103 -0.0231934 1.88812 
0.0104833 29.9103 -0.00915527 1.89209 
0.0104917 29.9103 0.00488281 1.89636 
0.0105 29.9103 0.0195312 1.90033 
0.0105083 29.9103 0.0354004 1.9043 
0.0105167 29.9103 0.0512695 1.90796 
0.010525 29.9103 0.0683594 1.91132 
0.0105333 29.9103 0.0860596 1.91437 
0.0105417 29.9103 0.10437 1.91711 
0.01055 29.9103 0.123291 1.91925 
0.0105583 29.9103 0.142822 1.92108 
0.0105667 29.9103 0.163574 1.92261 
0.010575 29.9103 0.184326 1.92383 
0.0105833 29.9103 0.205688 1.92444 
0.0105917 29.9103 0.228271 1.92505 
0.0106 29.9103 0.250854 1.92535 
0.0106083 29.9103 0.274048 1.92566 
0.0106167 29.9103 0.297241 1.92566 
0.010625 29.9103 0.321655 1.92566 
0.0106333 29.9103 0.346069 1.92535 
0.0106417 29.9103 0.371094 1.92474 
0.01065 29.9103 0.396118 1.92413 
0.0106583 29.9103 0.421753 1.92322 
0.0106667 29.9072 0.447388 1.9223 
0.010675 29.9072 0.474243 1.92108 
0.0106833 29.9072 0.501099 1.91956 
0.0106917 29.9072 0.527954 1.91772 
0.0107 29.9072 0.55542 1.91589 
0.0107083 29.9072 0.583496 1.91437 
0.0107167 29.9072 0.612183 1.91254 
0.010725 29.9072 0.640869 1.91101 
0.0107333 29.9072 0.670776 1.90948 
0.0107417 29.9042 0.700684 1.90826 
0.01075 29.9042 0.731201 1.90674 
0.0107583 29.9042 0.762329 1.90521 
0.0107667 29.9042 0.793457 1.90399 
0.010775 29.9042 0.825195 1.90277 
0.0107833 29.9042 0.856934 1.90155 
0.0107917 29.9042 0.889282 1.90063 
0.0108 29.9011 0.921631 1.89972 
0.0108083 29.9011 0.953979 1.89911 
0.0108167 29.9011 0.985718 1.8988 
0.010825 29.9011 1.01807 1.8985 
0.0108333 29.9011 1.0498 1.8985 
0.0108417 29.8981 1.08154 1.8985 
0.01085 29.8981 1.11328 1.8985 
0.0108583 29.8981 1.14441 1.8985 
0.0108667 29.8981 1.17554 1.8985 
0.010875 29.8981 1.20667 1.8988 
0.0108833 29.895 1.23718 1.89911 
0.0108917 29.895 1.2677 1.89941 
0.0109 29.895 1.29761 1.89972 
0.0109083 29.895 1.32751 1.89972 
0.0109167 29.892 1.35681 1.90002 
0.010925 29.892 1.38611 1.90033 
0.0109333 29.892 1.41541 1.90033 
0.0109417 29.892 1.44409 1.90063 
0.01095 29.8889 1.47278 1.90063 
0.0109583 29.8889 1.50085 1.90094 
0.0109667 29.8889 1.52893 1.90125 
0.010975 29.8889 1.55579 1.90186 
0.0109833 29.8859 1.58264 1.90216 
0.0109917 29.8859 1.60889 1.90247 
0.011 29.8859 1.63452 1.90277 
0.0110083 29.8828 1.65894 1.90308 
0.0110167 29.8828 1.68335 1.90338 
0.011025 29.8828 1.70654 1.90338 
0.0110333 29.8828 1.72913 1.90308 
0.0110417 29.8798 1.7511 1.90277 
0.01105 29.8798 1.77185 1.90216 
0.0110583 29.8798 1.79199 1.90125 
0.0110667 29.8767 1.81091 1.90002 
0.011075 29.8767 1.82922 1.8985 
0.0110833 29.8767 1.84631 1.89667 
0.0110917 29.8767 1.86279 1.89453 
0.0111 29.8737 1.87866 1.8924 
0.0111083 29.8737 1.89331 1.88995 
0.0111167 29.8737 1.90735 1.88721 
0.011125 29.8706 1.92078 1.88416 
0.0111333 29.8706 1.93359 1.8811 
0.0111417 29.8706 1.94519 1.87805 
0.01115 29.8676 1.95557 1.87469 
0.0111583 29.8676 1.96594 1.87195 
0.0111667 29.8676 1.9751 1.86951 
0.011175 29.8645 1.98303 1.86737 
0.0111833 29.8645 1.99097 1.86584 
0.0111917 29.8645 1.99768 1.86462 
0.0112 29.8615 2.00439 1.86401 
0.0112083 29.8615 2.00989 1.8634 
0.0112167 29.8615 2.01477 1.8634 
0.011225 29.8584 2.01965 1.86371 
0.0112333 29.8584 2.02393 1.86401 
0.0112417 29.8584 2.02759 1.86493 
0.01125 29.8553 2.03064 1.86584 
0.0112583 29.8553 2.03369 1.86737 
0.0112667 29.8553 2.03552 1.8689 
0.011275 29.8523 2.03735 1.87073 
0.0112833 29.8523 2.03796 1.87256 
0.0112917 29.8523 2.03796 1.87469 
0.0113 29.8492 2.03796 1.87683 
0.0113083 29.8492 2.03674 1.87927 
0.0113167 29.8492 2.03491 1.88171 
0.011325 29.8462 2.03308 1.88416 
0.0113333 29.8462 2.03003 1.8866 
0.0113417 29.8462 2.02698 1.88965 
0.01135 29.8431 2.02271 1.89301 
0.0113583 29.8431 2.01843 1.89667 
0.0113667 29.8431 2.01416 1.90094 
0.011375 29.8401 2.00867 1.90582 
0.0113833 29.8401 2.00317 1.91132 
0.0113917 29.8401 1.99768 1.91711 
0.0114 29.8401 1.99158 1.92322 
0.0114083 29.837 1.98547 1.92963 
0.0114167 29.837 1.97937 1.93604 
0.011425 29.837 1.97388 1.94275 
0.0114333 29.834 1.96777 1.94916 
0.0114417 29.834 1.96167 1.95587 
0.01145 29.834 1.95618 1.96228 
0.0114583 29.8309 1.95007 1.96899 
0.0114667 29.8309 1.94397 1.9751 
0.011475 29.8309 1.93787 1.9812 
0.0114833 29.8309 1.93176 1.987 
0.0114917 29.8279 1.92566 1.99249 
0.0115 29.8279 1.91956 1.99768 
0.0115083 29.8279 1.91284 2.00226 
0.0115167 29.8248 1.90674 2.00653 
0.011525 29.8248 1.90002 2.0108 
0.0115333 29.8248 1.89331 2.01447 
0.0115417 29.8248 1.8866 2.01782 
0.01155 29.8218 1.87988 2.02087 
0.0115583 29.8218 1.87317 2.02362 
0.0115667 29.8218 1.86646 2.02606 
0.011575 29.8187 1.85974 2.02759 
0.0115833 29.8187 1.85303 2.0285 
0.0115917 29.8187 1.84631 2.02911 
0.0116 29.8187 1.84021 2.02911 
0.0116083 29.8157 1.8335 2.0285 
0.0116167 29.8157 1.82739 2.02759 
0.011625 29.8157 1.82129 2.02606 
0.0116333 29.8157 1.81519 2.02423 
0.0116417 29.8126 1.80969 2.02179 
0.01165 29.8126 1.8042 2.01874 
0.0116583 29.8126 1.79871 2.01538 
0.0116667 29.8096 1.79382 2.01172 
0.011675 29.8096 1.78894 2.00775 
0.0116833 29.8096 1.78406 2.00348 
0.0116917 29.8096 1.77979 1.99921 
0.0117 29.8065 1.77551 1.99493 
0.0117083 29.8065 1.77063 1.99066 
0.0117167 29.8065 1.76636 1.98669 
0.011725 29.8065 1.76208 1.98334 
0.0117333 29.8035 1.75781 1.98029 
0.0117417 29.8035 1.75354 1.97754 
0.01175 29.8035 1.74927 1.9751 
0.0117583 29.8035 1.745 1.97327 
0.0117667 29.8004 1.74072 1.97174 
0.011775 29.8004 1.73706 1.97052 
0.0117833 29.8004 1.73279 1.96991 
0.0117917 29.7974 1.72913 1.96899 
0.0118 29.7974 1.72607 1.96838 
0.0118083 29.7974 1.72241 1.96777 
0.0118167 29.7974 1.71936 1.96747 
0.011825 29.7943 1.71631 1.96716 
0.0118333 29.7943 1.71326 1.96747 
0.0118417 29.7943 1.71021 1.96808 
0.01185 29.7943 1.70654 1.9696 
0.0118583 29.7913 1.70288 1.97113 
0.0118667 29.7913 1.69922 1.97327 
0.011875 29.7913 1.69495 1.97571 
0.0118833 29.7882 1.69006 1.97815 
0.0118917 29.7882 1.68518 1.9812 
0.0119 29.7882 1.6803 1.98425 
0.0119083 29.7882 1.6748 1.9873 
0.0119167 29.7852 1.66931 1.99066 
0.011925 29.7852 1.66382 1.99402 
0.0119333 29.7852 1.65833 1.99799 
0.0119417 29.7852 1.65283 2.00195 
0.01195 29.7821 1.64734 2.00623 
0.0119583 29.7821 1.64246 2.0108 
0.0119667 29.7821 1.63696 2.01569 
0.011975 29.7821 1.63208 2.02057 
0.0119833 29.7791 1.6272 2.02606 
0.0119917 29.7791 1.62231 2.03156 
0.012 29.7791 1.61682 2.03735 
0.0120083 29.7791 1.61194 2.04346 
0.0120167 29.776 1.60645 2.04926 
0.012025 29.776 1.60095 2.05536 
0.0120333 29.776 1.59485 2.06146 
0.0120417 29.776 1.58875 2.06726 
0.01205 29.7729 1.58264 2.07306 
0.0120583 29.7729 1.57593 2.07825 
0.0120667 29.7729 1.56921 2.08313 
0.012075 29.7729 1.5625 2.08771 
0.0120833 29.7699 1.55579 2.09167 
0.0120917 29.7699 1.54907 2.09534 
0.0121 29.7699 1.54236 2.09839 
0.0121083 29.7699 1.53503 2.10114 
0.0121167 29.7699 1.52832 2.10358 
0.012125 29.7668 1.52161 2.10541 
0.0121333 29.7668 1.51428 2.10693 
0.0121417 29.7668 1.50757 2.10815 
0.01215 29.7668 1.50024 2.10907 
0.0121583 29.7638 1.49292 2.10968 
0.0121667 29.7638 1.4856 2.10999 
0.012175 29.7638 1.47827 2.10999 
0.0121833 29.7638 1.47095 2.10999 
0.0121917 29.7638 1.46301 2.10968 
0.0122 29.7607 1.45569 2.10907 
0.0122083 29.7607 1.44836 2.10846 
0.0122167 29.7607 1.44104 2.10754 
0.012225 29.7607 1.43372 2.10663 
0.0122333 29.7607 1.42639 2.10571 
0.0122417 29.7577 1.41907 2.10449 
0.01225 29.7577 1.41174 2.10327 
0.0122583 29.7577 1.40503 2.10205 
0.0122667 29.7577 1.39771 2.10083 
0.012275 29.7546 1.39099 2.09991 
0.0122833 29.7546 1.38428 2.099 
0.0122917 29.7546 1.37695 2.09808 
0.0123 29.7546 1.37024 2.09747 
0.0123083 29.7546 1.36353 2.09656 
0.0123167 29.7516 1.35681 2.09564 
0.012325 29.7516 1.34949 2.09473 
0.0123333 29.7516 1.34277 2.09351 
0.0123417 29.7516 1.33545 2.09259 
0.01235 29.7516 1.32812 2.09137 
0.0123583 29.7516 1.3208 2.09015 
0.0123667 29.7485 1.31348 2.08923 
0.012375 29.7485 1.30554 2.08801 
0.0123833 29.7485 1.29822 2.0871 
0.0123917 29.7485 1.29028 2.08618 
0.0124 29.7485 1.28235 2.08557 
0.0124083 29.7455 1.27441 2.08496 
0.0124167 29.7455 1.26648 2.08466 
0.012425 29.7455 1.25854 2.08435 
0.0124333 29.7455 1.25061 2.08435 
0.0124417 29.7455 1.24207 2.08466 
0.01245 29.7455 1.23413 2.08496 
0.0124583 29.7424 1.22559 2.08496 
0.0124667 29.7424 1.21704 2.08527 
0.012475 29.7424 1.2085 2.08527 
0.0124833 29.7424 1.19934 2.08527 
0.0124917 29.7424 1.1908 2.08527 
0.0125 29.7424 1.18164 2.08496 
0.0125083 29.7394 1.1731 2.08435 
0.0125167 29.7394 1.16394 2.08374 
0.012525 29.7394 1.15479 2.08282 
0.0125333 29.7394 1.14563 2.08191 
0.0125417 29.7394 1.13586 2.08099 
0.01255 29.7394 1.1261 2.08008 
0.0125583 29.7363 1.11633 2.07947 
0.0125667 29.7363 1.10657 2.07855 
0.012575 29.7363 1.09619 2.07825 
0.0125833 29.7363 1.08582 2.07794 
0.0125917 29.7363 1.07605 2.07764 
0.0126 29.7363 1.06567 2.07764 
0.0126083 29.7363 1.0553 2.07794 
0.0126167 29.7333 1.04553 2.07825 
0.012625 29.7333 1.03577 2.07886 
0.0126333 29.7333 1.026 2.07977 
0.0126417 29.7333 1.01624 2.08069 
0.01265 29.7333 1.00708 2.0816 
0.0126583 29.7333 0.997314 2.08282 
0.0126667 29.7333 0.987549 2.08405 
0.012675 29.7302 0.977783 2.08557 
0.0126833 29.7302 0.968018 2.08679 
0.0126917 29.7302 0.957642 2.08801 
0.0127 29.7302 0.947876 2.08923 
0.0127083 29.7302 0.93811 2.09015 
0.0127167 29.7302 0.928345 2.09076 
0.012725 29.7302 0.918579 2.09137 
0.0127333 29.7302 0.909424 2.09167 
0.0127417 29.7302 0.900269 2.09167 
0.01275 29.7272 0.891113 2.09106 
0.0127583 29.7272 0.882568 2.09045 
0.0127667 29.7272 0.874023 2.08954 
0.012775 29.7272 0.866089 2.08832 
0.0127833 29.7272 0.858154 2.0871 
0.0127917 29.7272 0.85083 2.08557 
0.0128 29.7272 0.843506 2.08405 
0.0128083 29.7272 0.836182 2.08221 
0.0128167 29.7241 0.828857 2.08069 
0.012825 29.7241 0.822144 2.07886 
0.0128333 29.7241 0.81543 2.07733 
0.0128417 29.7241 0.808716 2.07581 
0.01285 29.7241 0.801392 2.07458 
0.0128583 29.7241 0.794678 2.07336 
0.0128667 29.7241 0.787964 2.07214 
0.012875 29.7241 0.78125 2.07092 
0.0128833 29.7241 0.774536 2.0694 
0.0128917 29.7211 0.767822 2.06818 
0.0129 29.7211 0.761108 2.06635 
0.0129083 29.7211 0.754395 2.06451 
0.0129167 29.7211 0.748291 2.06268 
0.012925 29.7211 0.741577 2.06024 
0.0129333 29.7211 0.734863 2.0578 
0.0129417 29.7211 0.728149 2.05505 
0.01295 29.7211 0.721436 2.05231 
0.0129583 29.7211 0.714722 2.04956 
0.0129667 29.7211 0.708008 2.04681 
0.012975 29.7211 0.701294 2.04376 
0.0129833 29.718 0.69458 2.04102 
0.0129917 29.718 0.687866 2.03827 
0.013 29.718 0.680542 2.03552 
0.0130083 29.718 0.673828 2.03278 
0.0130167 29.718 0.666504 2.03003 
0.013025 29.718 0.65918 2.02728 
0.0130333 29.718 0.652466 2.02454 
0.0130417 29.718 0.644531 2.02148 
0.01305 29.718 0.637207 2.01874 
0.0130583 29.718 0.629883 2.01599 
0.0130667 29.718 0.622559 2.01294 
0.013075 29.718 0.614624 2.01019 
0.0130833 29.715 0.6073 2.00714 
0.0130917 29.715 0.599365 2.00439 
0.0131 29.715 0.591431 2.00134 
0.0131083 29.715 0.584106 1.9986 
0.0131167 29.715 0.576172 1.99585 
0.013125 29.715 0.568237 1.9931 
0.0131333 29.715 0.560303 1.99066 
0.0131417 29.715 0.552368 1.98853 
0.01315 29.715 0.544434 1.98639 
0.0131583 29.715 0.535889 1.98456 
0.0131667 29.715 0.527344 1.98273 
0.013175 29.715 0.518799 1.9809 
0.0131833 29.715 0.509644 1.97937 
0.0131917 29.715 0.500488 1.97784 
0.0132 29.715 0.491333 1.97632 
0.0132083 29.715 0.482178 1.97479 
0.0132167 29.715 0.472412 1.97327 
0.013225 29.7119 0.462646 1.97174 
0.0132333 29.7119 0.452271 1.9696 
0.0132417 29.7119 0.442505 1.96777 
0.01325 29.7119 0.432129 1.96533 
0.0132583 29.7119 0.421753 1.96289 
0.0132667 29.7119 0.411377 1.96014 
0.013275 29.7119 0.401001 1.95709 
0.0132833 29.7119 0.390015 1.95374 
0.0132917 29.7119 0.379639 1.95038 
0.0133 29.7119 0.369263 1.94702 
0.0133083 29.7119 0.358276 1.94336 
0.0133167 29.7119 0.3479 1.94 
0.013325 29.7119 0.337524 1.93634 
0.0133333 29.7119 0.326538 1.93298 
0.0133417 29.7119 0.316162 1.92963 
0.01335 29.7119 0.305786 1.92657 
0.0133583 29.7119 0.29541 1.92383 
0.0133667 29.7119 0.285034 1.92108 
0.013375 29.7119 0.274658 1.91833 
0.0133833 29.7119 0.263672 1.91589 
0.0133917 29.7119 0.253296 1.91345 
0.0134 29.7119 0.24292 1.91101 
0.0134083 29.7119 0.232544 1.90887 
0.0134167 29.7119 0.221558 1.90674 
0.013425 29.7119 0.211182 1.9046 
0.0134333 29.7119 0.200195 1.90277 
0.0134417 29.7119 0.189819 1.90094 
0.01345 29.7119 0.178833 1.8988 
0.0134583 29.7119 0.168457 1.89697 
0.0134667 29.7119 0.158081 1.89484 
0.013475 29.7119 0.147705 1.8927 
0.0134833 29.7119 0.137329 1.89026 
0.0134917 29.7119 0.126953 1.88782 
0.0135 29.7119 0.117188 1.88538 
0.0135083 29.7119 0.107422 1.88293 
0.0135167 29.7119 0.0982666 1.88019 
0.013525 29.7119 0.0891113 1.87775 
0.0135333 29.7119 0.0799561 1.875 
0.0135417 29.7119 0.0714111 1.87256 
0.01355 29.7119 0.0634766 1.86981 
0.0135583 29.7119 0.055542 1.86737 
0.0135667 29.7119 0.0482178 1.86493 
0.013575 29.7119 0.0408936 1.86249 
0.0135833 29.7119 0.0335693 1.86005 
0.0135917 29.7119 0.0268555 1.8576 
0.0136 29.7119 0.020752 1.85547 
0.0136083 29.7119 0.0146484 1.85303 
0.0136167 29.7119 0.00854492 1.85089 
0.013625 29.7119 0.00305176 1.84875 
0.0136333 29.7119 -0.00183105 1.84631 
0.0136417 29.7119 -0.00671387 1.84448 
0.01365 29.7119 -0.0109863 1.84235 
0.0136583 29.7119 -0.0152588 1.84052 
0.0136667 29.7119 -0.0195312 1.83838 
0.013675 29.7119 -0.0231934 1.83655 
0.0136833 29.7119 -0.0268555 1.83472 
0.0136917 29.7119 -0.0299072 1.83258 
0.0137 29.7119 -0.032959 1.83044 
0.0137083 29.7119 -0.0360107 1.828 
0.0137167 29.7119 -0.0390625 1.82556 
0.013725 29.7119 -0.0421143 1.82281 
0.0137333 29.7119 -0.0445557 1.81976 
0.0137417 29.7119 -0.0469971 1.81671 
0.01375 29.7119 -0.0494385 1.81335 
0.0137583 29.7119 -0.0518799 1.81 
0.0137667 29.7119 -0.0537109 1.80664 
0.013775 29.715 -0.055542 1.80328 
0.0137833 29.715 -0.057373 1.79993 
0.0137917 29.715 -0.0579834 1.79688 
0.0138 29.715 -0.0592041 1.79413 
0.0138083 29.715 -0.0598145 1.79108 
0.0138167 29.715 -0.0598145 1.78833 
0.013825 29.715 -0.0598145 1.78558 
0.0138333 29.715 -0.0598145 1.78284 
0.0138417 29.715 -0.0592041 1.78009 
0.01385 29.715 -0.0592041 1.77765 
0.0138583 29.715 -0.0592041 1.77521 
0.0138667 29.715 -0.0592041 1.77277 
0.013875 29.715 -0.0592041 1.77032 
0.0138833 29.715 -0.0592041 1.76788 
0.0138917 29.715 -0.0598145 1.76575 
0.0139 29.715 -0.0604248 1.76392 
0.0139083 29.715 -0.0610352 1.76208 
0.0139167 29.715 -0.0616455 1.76056 
0.013925 29.715 -0.0628662 1.75964 
0.0139333 29.718 -0.0634766 1.75873 
0.0139417 29.718 -0.0646973 1.75812 
0.01395 29.718 -0.065918 1.75781 
0.0139583 29.718 -0.067749 1.75781 
0.0139667 29.718 -0.0695801 1.75781 
0.013975 29.718 -0.0714111 1.75812 
0.0139833 29.718 -0.0732422 1.75842 
0.0139917 29.718 -0.0756836 1.75873 
0.014 29.718 -0.0787354 1.75903 
0.0140083 29.718 -0.0811768 1.75934 
0.0140167 29.718 -0.0848389 1.75995 
0.014025 29.718 -0.088501 1.76025 
0.0140333 29.718 -0.0921631 1.76086 
0.0140417 29.718 -0.0964355 1.76147 
0.01405 29.718 -0.101318 1.76178 
0.0140583 29.718 -0.106201 1.76239 
0.0140667 29.718 -0.111694 1.763 
0.014075 29.718 -0.117188 1.76361 
0.0140833 29.718 -0.123291 1.76422 
0.0140917 29.718 -0.129395 1.76483 
0.0141 29.718 -0.136108 1.76575 
0.0141083 29.718 -0.142822 1.76636 
0.0141167 29.718 -0.149536 1.76727 
0.014125 29.718 -0.15686 1.76819 
0.0141333 29.718 -0.164185 1.7691 
0.0141417 29.718 -0.172119 1.77002 
0.01415 29.718 -0.180054 1.77094 
0.0141583 29.718 -0.187988 1.77185 
0.0141667 29.7211 -0.196533 1.77277 
0.014175 29.7211 -0.205688 1.77399 
0.0141833 29.7211 -0.214844 1.77521 
0.0141917 29.7211 -0.223999 1.77643 
0.0142 29.7211 -0.233765 1.77795 
0.0142083 29.7211 -0.244141 1.77948 
0.0142167 29.7211 -0.254517 1.78101 
0.014225 29.7211 -0.265503 1.78253 
0.0142333 29.7211 -0.2771 1.78406 
0.0142417 29.7211 -0.289307 1.78528 
0.01425 29.7211 -0.302124 1.78619 
0.0142583 29.7211 -0.314941 1.7868 
0.0142667 29.7211 -0.328979 1.78711 
0.014275 29.7241 -0.343018 1.78711 
0.0142833 29.7241 -0.357056 1.7868 
0.0142917 29.7241 -0.372314 1.7865 
0.0143 29.7241 -0.386963 1.78589 
0.0143083 29.7241 -0.402832 1.78497 
0.0143167 29.7241 -0.418091 1.78436 
0.014325 29.7241 -0.43457 1.78345 
0.0143333 29.7241 -0.450439 1.78223 
0.0143417 29.7241 -0.466919 1.78131 
0.01435 29.7272 -0.483398 1.78009 
0.0143583 29.7272 -0.499878 1.77887 
0.0143667 29.7272 -0.516968 1.77765 
0.014375 29.7272 -0.534058 1.77643 
0.0143833 29.7272 -0.551147 1.77521 
0.0143917 29.7272 -0.568848 1.77429 
0.0144 29.7272 -0.586548 1.77338 
0.0144083 29.7302 -0.604248 1.77277 
0.0144167 29.7302 -0.622559 1.77216 
0.014425 29.7302 -0.640869 1.77155 
0.0144333 29.7302 -0.65979 1.77094 
0.0144417 29.7302 -0.678711 1.77032 
0.01445 29.7302 -0.698242 1.76941 
0.0144583 29.7333 -0.717773 1.7688 
0.0144667 29.7333 -0.737305 1.76819 
0.014475 29.7333 -0.757446 1.76727 
0.0144833 29.7333 -0.777588 1.76666 
0.0144917 29.7333 -0.797729 1.76575 
0.0145 29.7333 -0.818481 1.76514 
0.0145083 29.7363 -0.838623 1.76453 
0.0145167 29.7363 -0.859375 1.76392 
0.014525 29.7363 -0.879517 1.76331 
0.0145333 29.7363 -0.900269 1.7627 
0.0145417 29.7363 -0.9198 1.76208 
0.01455 29.7394 -0.939941 1.76147 
0.0145583 29.7394 -0.959473 1.76056 
0.0145667 29.7394 -0.979004 1.75995 
0.014575 29.7394 -0.997925 1.75873 
0.0145833 29.7394 -1.01624 1.75781 
0.0145917 29.7424 -1.03516 1.75659 
0.0146 29.7424 -1.05286 1.75537 
0.0146083 29.7424 -1.07056 1.75385 
0.0146167 29.7424 -1.08826 1.75262 
0.014625 29.7424 -1.10535 1.7514 
0.0146333 29.7455 -1.12244 1.75018 
0.0146417 29.7455 -1.13892 1.74896 
0.01465 29.7455 -1.1554 1.74805 
0.0146583 29.7455 -1.17188 1.74713 
0.0146667 29.7485 -1.18774 1.74622 
0.014675 29.7485 -1.20361 1.74591 
0.0146833 29.7485 -1.21948 1.74561 
0.0146917 29.7485 -1.23413 1.7453 
0.0147 29.7516 -1.24939 1.745 
0.0147083 29.7516 -1.26343 1.745 
0.0147167 29.7516 -1.27747 1.74469 
0.014725 29.7516 -1.29089 1.74469 
0.0147333 29.7546 -1.30371 1.74469 
0.0147417 29.7546 -1.31653 1.74438 
0.01475 29.7546 -1.32812 1.74438 
0.0147583 29.7546 -1.33972 1.74438 
0.0147667 29.7577 -1.35132 1.74438 
0.014775 29.7577 -1.36169 1.74438 
0.0147833 29.7577 -1.37207 1.74469 
0.0147917 29.7577 -1.38184 1.74469 
0.0148 29.7607 -1.39038 1.745 
0.0148083 29.7607 -1.39893 1.745 
0.0148167 29.7607 -1.40747 1.745 
0.014825 29.7607 -1.41479 1.745 
0.0148333 29.7638 -1.42151 1.7453 
0.0148417 29.7638 -1.42761 1.7453 
0.01485 29.7638 -1.43372 1.74561 
0.0148583 29.7638 -1.4386 1.74591 
0.0148667 29.7668 -1.44348 1.74622 
0.014875 29.7668 -1.44775 1.74683 
0.0148833 29.7668 -1.45081 1.74744 
0.0148917 29.7668 -1.45386 1.74835 
0.0149 29.7699 -1.4563 1.74927 
0.0149083 29.7699 -1.45813 1.75049 
0.0149167 29.7699 -1.45935 1.75171 
0.014925 29.7729 -1.45996 1.75323 
0.0149333 29.7729 -1.45996 1.75476 
0.0149417 29.7729 -1.45996 1.75598 
0.01495 29.7729 -1.45874 1.75751 
0.0149583 29.776 -1.45752 1.75903 
0.0149667 29.776 -1.45508 1.76025 
0.014975 29.776 -1.45264 1.76117 
0.0149833 29.776 -1.44958 1.76239 
0.0149917 29.7791 -1.44592 1.763 
0.015 29.7791 -1.44165 1.76392 
0.0150083 29.7791 -1.43738 1.76453 
0.0150167 29.7791 -1.4325 1.76514 
0.015025 29.7821 -1.42761 1.76575 
0.0150333 29.7821 -1.42212 1.76666 
0.0150417 29.7821 -1.41602 1.76727 
0.01505 29.7821 -1.40991 1.76819 
0.0150583 29.7852 -1.4032 1.7691 
0.0150667 29.7852 -1.39587 1.77032 
0.015075 29.7852 -1.38916 1.77124 
0.0150833 29.7882 -1.38184 1.77185 
0.0150917 29.7882 -1.3739 1.77277 
0.0151 29.7882 -1.36658 1.77368 
0.0151083 29.7882 -1.35864 1.7746 
0.0151167 29.7882 -1.35071 1.77551 
0.015125 29.7913 -1.34216 1.77673 
0.0151333 29.7913 -1.33423 1.77765 
0.0151417 29.7913 -1.32568 1.77856 
0.01515 29.7913 -1.31714 1.77917 
0.0151583 29.7943 -1.30798 1.78009 
0.0151667 29.7943 -1.29944 1.7807 
0.015175 29.7943 -1.29028 1.78101 
0.0151833 29.7943 -1.28113 1.78101 
0.0151917 29.7974 -1.27258 1.78131 
0.0152 29.7974 -1.26343 1.78101 
0.0152083 29.7974 -1.25488 1.78101 
0.0152167 29.7974 -1.24573 1.7807 
0.015225 29.7974 -1.23718 1.7804 
0.0152333 29.8004 -1.22803 1.78009 
0.0152417 29.8004 -1.21948 1.77979 
0.01525 29.8004 -1.21094 1.77948 
0.0152583 29.8004 -1.20239 1.77917 
0.0152667 29.8035 -1.19385 1.77887 
0.015275 29.8035 -1.18591 1.77856 
0.0152833 29.8035 -1.17798 1.77826 
0.0152917 29.8035 -1.17004 1.77795 
0.0153 29.8035 -1.16272 1.77765 
0.0153083 29.8065 -1.15601 1.77734 
0.0153167 29.8065 -1.14868 1.77704 
0.015325 29.8065 -1.14197 1.77643 
0.0153333 29.8065 -1.13525 1.77582 
0.0153417 29.8065 -1.12854 1.7749 
0.01535 29.8096 -1.12183 1.77399 
0.0153583 29.8096 -1.11511 1.77307 
0.0153667 29.8096 -1.1084 1.77185 
0.015375 29.8096 -1.10168 1.77063 
0.0153833 29.8096 -1.09558 1.76941 
0.0153917 29.8126 -1.08887 1.76788 
0.0154 29.8126 -1.08215 1.76666 
0.0154083 29.8126 -1.07605 1.76544 
0.0154167 29.8126 -1.06934 1.76392 
0.015425 29.8126 -1.06323 1.7627 
0.0154333 29.8126 -1.05713 1.76147 
0.0154417 29.8157 -1.05103 1.75995 
0.01545 29.8157 -1.04553 1.75873 
0.0154583 29.8157 -1.03943 1.75751 
0.0154667 29.8157 -1.03333 1.75629 
0.015475 29.8157 -1.02783 1.75476 
0.0154833 29.8187 -1.02234 1.75354 
0.0154917 29.8187 -1.01685 1.75262 
0.0155 29.8187 -1.01074 1.7514 
0.0155083 29.8187 -1.00586 1.75049 
0.0155167 29.8187 -1.00037 1.74957 
0.015525 29.8218 -0.994873 1.74896 
0.0155333 29.8218 -0.98938 1.74835 
0.0155417 29.8218 -0.984497 1.74774 
0.01555 29.8218 -0.979004 1.74774 
0.0155583 29.8218 -0.973511 1.74744 
0.0155667 29.8218 -0.968628 1.74774 
0.015575 29.8248 -0.963135 1.74805 
0.0155833 29.8248 -0.957642 1.74835 
0.0155917 29.8248 -0.951538 1.74896 
0.0156 29.8248 -0.946045 1.74988 
0.0156083 29.8248 -0.939941 1.75049 
0.0156167 29.8248 -0.933838 1.7514 
0.015625 29.8279 -0.927124 1.75232 
0.0156333 29.8279 -0.921021 1.75323 
0.0156417 29.8279 -0.914307 1.75446 
0.01565 29.8279 -0.908203 1.75537 
0.0156583 29.8279 -0.9021 1.75659 
0.0156667 29.8279 -0.895386 1.75781 
0.015675 29.8309 -0.889282 1.75903 
0.0156833 29.8309 -0.882568 1.76056 
0.0156917 29.8309 -0.876465 1.76178 
0.0157 29.8309 -0.869751 1.763 
0.0157083 29.8309 -0.863037 1.76453 
0.0157167 29.8309 -0.856323 1.76575 
0.015725 29.834 -0.85022 1.76666 
0.0157333 29.834 -0.843506 1.76758 
0.0157417 29.834 -0.836792 1.76849 
0.01575 29.834 -0.830078 1.7688 
0.0157583 29.834 -0.823975 1.7691 
0.0157667 29.834 -0.817261 1.76941 
0.015775 29.834 -0.810547 1.76941 
0.0157833 29.837 -0.804443 1.76941 
0.0157917 29.837 -0.797729 1.76941 
0.0158 29.837 -0.791016 1.76941 
0.0158083 29.837 -0.784302 1.7691 
0.0158167 29.837 -0.777588 1.7691 
0.015825 29.837 -0.770874 1.7688 
0.0158333 29.837 -0.76416 1.76849 
0.0158417 29.8401 -0.756836 1.76819 
0.01585 29.8401 -0.750122 1.76758 
0.0158583 29.8401 -0.742188 1.76727 
0.0158667 29.8401 -0.734863 1.76697 
0.015875 29.8401 -0.727539 1.76666 
0.0158833 29.8401 -0.719604 1.76666 
0.0158917 29.8401 -0.71167 1.76636 
0.0159 29.8401 -0.704346 1.76636 
0.0159083 29.8431 -0.696411 1.76636 
0.0159167 29.8431 -0.688477 1.76605 
0.015925 29.8431 -0.679932 1.76544 
0.0159333 29.8431 -0.671997 1.76483 
0.0159417 29.8431 -0.664062 1.76422 
0.01595 29.8431 -0.655518 1.76331 
0.0159583 29.8431 -0.646973 1.76239 
0.0159667 29.8431 -0.638428 1.76117 
0.015975 29.8462 -0.629272 1.75995 
0.0159833 29.8462 -0.620728 1.75873 
0.0159917 29.8462 -0.611572 1.75751 
0.016 29.8462 -0.603027 1.75629 
0.0160083 29.8462 -0.593872 1.75507 
0.0160167 29.8462 -0.585327 1.75415 
0.016025 29.8462 -0.576172 1.75323 
0.0160333 29.8462 -0.567627 1.75232 
0.0160417 29.8462 -0.559082 1.75171 
0.01605 29.8462 -0.550537 1.7511 
0.0160583 29.8492 -0.541382 1.75049 
0.0160667 29.8492 -0.532837 1.74988 
0.016075 29.8492 -0.523682 1.74957 
0.0160833 29.8492 -0.514526 1.74927 
0.0160917 29.8492 -0.505371 1.74896 
0.0161 29.8492 -0.496216 1.74866 
0.0161083 29.8492 -0.487061 1.74835 
0.0161167 29.8492 -0.477905 1.74774 
0.016125 29.8492 -0.46875 1.74744 
0.0161333 29.8492 -0.459595 1.74713 
0.0161417 29.8523 -0.45105 1.74652 
0.01615 29.8523 -0.442505 1.74622 
0.0161583 29.8523 -0.43396 1.74561 
0.0161667 29.8523 -0.426025 1.745 
0.016175 29.8523 -0.41748 1.74438 
0.0161833 29.8523 -0.410156 1.74347 
0.0161917 29.8523 -0.402222 1.74286 
0.0162 29.8523 -0.394897 1.74194 
0.0162083 29.8523 -0.388184 1.74133 
0.0162167 29.8523 -0.380859 1.74042 
0.016225 29.8523 -0.374146 1.74011 
0.0162333 29.8553 -0.367432 1.73981 
0.0162417 29.8553 -0.360718 1.7395 
0.01625 29.8553 -0.354004 1.73981 
0.0162583 29.8553 -0.3479 1.74072 
0.0162667 29.8553 -0.341187 1.74164 
0.016275 29.8553 -0.335083 1.74316 
0.0162833 29.8553 -0.328979 1.7453 
0.0162917 29.8553 -0.322876 1.74744 
0.0163 29.8553 -0.316772 1.75018 
0.0163083 29.8553 -0.310669 1.75293 
0.0163167 29.8553 -0.305176 1.75629 
0.016325 29.8553 -0.299683 1.75934 
0.0163333 29.8553 -0.2948 1.7627 
0.0163417 29.8584 -0.289917 1.76605 
0.01635 29.8584 -0.285034 1.76941 
0.0163583 29.8584 -0.280151 1.77277 
0.0163667 29.8584 -0.275269 1.77612 
0.016375 29.8584 -0.270996 1.77948 
0.0163833 29.8584 -0.266113 1.78284 
0.0163917 29.8584 -0.261841 1.78619 
0.0164 29.8584 -0.257568 1.78925 
0.0164083 29.8584 -0.252686 1.7923 
0.0164167 29.8584 -0.248413 1.79504 
0.016425 29.8584 -0.244141 1.79779 
0.0164333 29.8584 -0.240479 1.80054 
0.0164417 29.8584 -0.236206 1.80328 
0.01645 29.8584 -0.232544 1.80603 
0.0164583 29.8584 -0.228882 1.80908 
0.0164667 29.8584 -0.22522 1.81213 
0.016475 29.8584 -0.222168 1.81519 
0.0164833 29.8615 -0.219116 1.81854 
0.0164917 29.8615 -0.216064 1.82159 
0.0165 29.8615 -0.213013 1.82495 
0.0165083 29.8615 -0.210571 1.8277 
0.0165167 29.8615 -0.20752 1.83044 
0.016525 29.8615 -0.205078 1.83258 
0.0165333 29.8615 -0.202637 1.83441 
0.0165417 29.8615 -0.200195 1.83594 
0.01655 29.8615 -0.197754 1.83655 
0.0165583 29.8615 -0.195923 1.83655 
0.0165667 29.8615 -0.193481 1.83624 
0.016575 29.8615 -0.19104 1.83533 
0.0165833 29.8615 -0.189209 1.8338 
0.0165917 29.8615 -0.186768 1.83197 
0.0166 29.8615 -0.184937 1.82983 
0.0166083 29.8615 -0.183105 1.82739 
0.0166167 29.8615 -0.181274 1.82495 
0.016625 29.8615 -0.179443 1.82251 
0.0166333 29.8615 -0.178223 1.82037 
0.0166417 29.8615 -0.177002 1.81824 
0.01665 29.8615 -0.175781 1.8161 
0.0166583 29.8615 -0.174561 1.81427 
0.0166667 29.8615 -0.17334 1.81274 
0.016675 29.8615 -0.172729 1.81091 
0.0166833 29.8645 -0.172119 1.80969 
0.0166917 29.8645 -0.171509 1.80817 
0.0167 29.8645 -0.170898 1.80695 
0.0167083 29.8645 -0.170288 1.80603 
0.0167167 29.8645 -0.169678 1.80511 
0.016725 29.8645 -0.169067 1.8045 
0.0167333 29.8645 -0.168457 1.80389 
0.0167417 29.8645 -0.167847 1.80359 
0.01675 29.8645 -0.167236 1.80298 
0.0167583 29.8645 -0.166016 1.80267 
0.0167667 29.8645 -0.165405 1.80267 
0.016775 29.8645 -0.164185 1.80267 
0.0167833 29.8645 -0.162964 1.80267 
0.0167917 29.8645 -0.161743 1.80267 
0.0168 29.8645 -0.161133 1.80298 
0.0168083 29.8645 -0.159912 1.80328 
0.0168167 29.8645 -0.158691 1.80359 
0.016825 29.8645 -0.158081 1.8045 
0.0168333 29.8645 -0.157471 1.80542 
0.0168417 29.8676 -0.15625 1.80664 
0.01685 29.8676 -0.15564 1.80817 
0.0168583 29.8676 -0.15564 1.81 
0.0168667 29.8676 -0.155029 1.81244 
0.016875 29.8676 -0.154419 1.81488 
0.0168833 29.8676 -0.153809 1.81793 
0.0168917 29.8676 -0.153198 1.82098 
0.0169 29.8676 -0.152588 1.82465 
0.0169083 29.8676 -0.151978 1.828 
0.0169167 29.8676 -0.151367 1.83197 
0.016925 29.8676 -0.150757 1.83563 
0.0169333 29.8676 -0.149536 1.8396 
0.0169417 29.8676 -0.148926 1.84357 
0.01695 29.8676 -0.147705 1.84723 
0.0169583 29.8676 -0.147095 1.8512 
0.0169667 29.8676 -0.145874 1.85455 
0.016975 29.8676 -0.144653 1.85791 
0.0169833 29.8676 -0.143433 1.86096 
0.0169917 29.8676 -0.141602 1.86401 
0.017 29.8676 -0.140381 1.86707 
0.0170083 29.8676 -0.13855 1.86981 
0.0170167 29.8676 -0.137329 1.87225 
0.017025 29.8706 -0.135498 1.875 
0.0170333 29.8706 -0.133667 1.87744 
0.0170417 29.8706 -0.132446 1.87958 
0.01705 29.8706 -0.130615 1.88202 
0.0170583 29.8706 -0.128784 1.88446 
0.0170667 29.8706 -0.127563 1.8866 
0.017075 29.8706 -0.125122 1.88904 
0.0170833 29.8706 -0.123291 1.89117 
0.0170917 29.8706 -0.12146 1.89331 
0.0171 29.8706 -0.119019 1.89514 
0.0171083 29.8706 -0.116577 1.89697 
0.0171167 29.8706 -0.114136 1.8985 
0.017125 29.8706 -0.111694 1.90002 
0.0171333 29.8706 -0.109253 1.90125 
0.0171417 29.8706 -0.106812 1.90216 
0.01715 29.8706 -0.10437 1.90247 
0.0171583 29.8706 -0.102539 1.90277 
0.0171667 29.8706 -0.100098 1.90277 
0.017175 29.8706 -0.0982666 1.90277 
0.0171833 29.8706 -0.0958252 1.90247 
0.0171917 29.8706 -0.0939941 1.90216 
0.0172 29.8706 -0.0915527 1.90155 
0.0172083 29.8706 -0.0897217 1.90125 
0.0172167 29.8706 -0.0878906 1.90063 
0.017225 29.8706 -0.0854492 1.90033 
0.0172333 29.8706 -0.0830078 1.90002 
0.0172417 29.8706 -0.0811768 1.89941 
0.01725 29.8706 -0.0787354 1.8988 
0.0172583 29.8706 -0.0762939 1.89789 
0.0172667 29.8706 -0.0732422 1.89667 
0.017275 29.8706 -0.0708008 1.89514 
0.0172833 29.8706 -0.0683594 1.89331 
0.0172917 29.8706 -0.065918 1.89117 
0.0173 29.8737 -0.0634766 1.88873 
0.0173083 29.8737 -0.0610352 1.88629 
0.0173167 29.8737 -0.0592041 1.88354 
0.017325 29.8737 -0.057373 1.88049 
0.0173333 29.8737 -0.0561523 1.87714 
0.0173417 29.8737 -0.0549316 1.87408 
0.01735 29.8737 -0.0543213 1.87042 
0.0173583 29.8737 -0.0537109 1.86676 
0.0173667 29.8737 -0.0531006 1.8631 
0.017375 29.8737 -0.0531006 1.85944 
0.0173833 29.8737 -0.0531006 1.85516 
0.0173917 29.8737 -0.0537109 1.8512 
0.0174 29.8737 -0.0543213 1.84692 
0.0174083 29.8737 -0.0549316 1.84235 
0.0174167 29.8737 -0.055542 1.83807 
0.017425 29.8737 -0.0567627 1.8338 
0.0174333 29.8737 -0.0585938 1.82953 
0.0174417 29.8737 -0.0598145 1.82526 
0.01745 29.8737 -0.0616455 1.82098 
0.0174583 29.8737 -0.0640869 1.81702 
0.0174667 29.8737 -0.065918 1.81274 
0.017475 29.8737 -0.0683594 1.80908 
0.0174833 29.8737 -0.0701904 1.80511 
0.0174917 29.8737 -0.0726318 1.80145 
0.0175 29.8737 -0.0744629 1.79749 
0.0175083 29.8737 -0.0769043 1.79413 
0.0175167 29.8737 -0.0793457 1.79047 
0.017525 29.8737 -0.0811768 1.78711 
0.0175333 29.8737 -0.0836182 1.78375 
0.0175417 29.8737 -0.0860596 1.7807 
0.01755 29.8737 -0.088501 1.77795 
0.0175583 29.8737 -0.0909424 1.77521 
0.0175667 29.8737 -0.0933838 1.77277 
0.017575 29.8737 -0.0958252 1.77032 
0.0175833 29.8737 -0.098877 1.76788 
0.0175917 29.8737 -0.101318 1.76575 
0.0176 29.8767 -0.10376 1.76361 
0.0176083 29.8767 -0.106201 1.76147 
0.0176167 29.8767 -0.108643 1.75934 
0.017625 29.8767 -0.110474 1.7569 
0.0176333 29.8767 -0.112915 1.75476 
0.0176417 29.8767 -0.114746 1.75262 
0.01765 29.8767 -0.116577 1.75018 
0.0176583 29.8767 -0.119019 1.74805 
0.0176667 29.8767 -0.12085 1.74561 
0.017675 29.8767 -0.122681 1.74347 
0.0176833 29.8767 -0.124512 1.74133 
0.0176917 29.8767 -0.126953 1.7392 
0.0177 29.8767 -0.128784 1.73706 
0.0177083 29.8767 -0.131226 1.73523 
0.0177167 29.8767 -0.133057 1.7337 
0.017725 29.8767 -0.135498 1.73218 
0.0177333 29.8767 -0.137329 1.73096 
0.0177417 29.8767 -0.13916 1.72974 
0.01775 29.8767 -0.141602 1.72852 
0.0177583 29.8798 -0.143433 1.7276 
0.0177667 29.8798 -0.145264 1.72668 
0.017775 29.8798 -0.147095 1.72577 
0.0177833 29.8798 -0.148315 1.72516 
0.0177917 29.8798 -0.150146 1.72455 
0.0178 29.8798 -0.151367 1.72394 
0.0178083 29.8798 -0.152588 1.72333 
0.0178167 29.8798 -0.153809 1.72302 
0.017825 29.8798 -0.155029 1.72272 
0.0178333 29.8798 -0.15625 1.72241 
0.0178417 29.8798 -0.15686 1.72211 
0.01785 29.8798 -0.158081 1.7218 
0.0178583 29.8798 -0.158691 1.7215 
0.0178667 29.8798 -0.158691 1.72089 
0.017875 29.8798 -0.159302 1.72028 
0.0178833 29.8798 -0.159912 1.71967 
0.0178917 29.8798 -0.160522 1.71906 
0.0179 29.8798 -0.161133 1.71783 
0.0179083 29.8798 -0.161743 1.71692 
0.0179167 29.8798 -0.162964 1.71539 
0.017925 29.8798 -0.164185 1.71387 
0.0179333 29.8798 -0.165405 1.71173 
0.0179417 29.8798 -0.167236 1.70959 
0.01795 29.8828 -0.169067 1.70746 
0.0179583 29.8828 -0.171509 1.70502 
0.0179667 29.8828 -0.17334 1.70258 
0.017975 29.8828 -0.175781 1.70044 
0.0179833 29.8828 -0.178223 1.698 
0.0179917 29.8828 -0.180054 1.69525 
0.018 29.8828 -0.182495 1.69281 
0.0180083 29.8828 -0.184937 1.68976 
0.0180167 29.8828 -0.186768 1.68671 
0.018025 29.8828 -0.189209 1.68365 
0.0180333 29.8828 -0.19104 1.6803 
0.0180417 29.8828 -0.193481 1.67725 
0.01805 29.8828 -0.195312 1.67419 
0.0180583 29.8828 -0.197144 1.67145 
0.0180667 29.8828 -0.198975 1.6687 
0.018075 29.8828 -0.200806 1.66687 
0.0180833 29.8828 -0.203247 1.66534 
0.0180917 29.8828 -0.205078 1.66382 
0.0181 29.8828 -0.20752 1.66321 
0.0181083 29.8859 -0.209961 1.6626 
0.0181167 29.8859 -0.213013 1.66199 
0.018125 29.8859 -0.216064 1.66168 
0.0181333 29.8859 -0.219116 1.66138 
0.0181417 29.8859 -0.222778 1.66107 
0.01815 29.8859 -0.22644 1.66077 
0.0181583 29.8859 -0.230713 1.66046 
0.0181667 29.8859 -0.234375 1.66016 
0.018175 29.8859 -0.239258 1.65955 
0.0181833 29.8859 -0.24353 1.65894 
0.0181917 29.8859 -0.247803 1.65833 
0.0182 29.8859 -0.253296 1.65771 
0.0182083 29.8859 -0.258179 1.6571 
0.0182167 29.8859 -0.263672 1.65649 
0.018225 29.8889 -0.269165 1.65619 
0.0182333 29.8889 -0.275269 1.65619 
0.0182417 29.8889 -0.280762 1.6568 
0.01825 29.8889 -0.287476 1.65771 
0.0182583 29.8889 -0.293579 1.65894 
0.0182667 29.8889 -0.300293 1.66046 
0.018275 29.8889 -0.306396 1.66229 
0.0182833 29.8889 -0.31311 1.66412 
0.0182917 29.8889 -0.319824 1.66626 
0.0183 29.8889 -0.326538 1.6687 
0.0183083 29.8889 -0.333252 1.67145 
0.0183167 29.8889 -0.339966 1.67419 
0.018325 29.892 -0.34729 1.67725 
0.0183333 29.892 -0.354614 1.6803 
0.0183417 29.892 -0.361938 1.68365 
0.01835 29.892 -0.369873 1.68671 
0.0183583 29.892 -0.377197 1.68976 
0.0183667 29.892 -0.385132 1.6925 
0.018375 29.892 -0.393066 1.69525 
0.0183833 29.892 -0.401001 1.69739 
0.0183917 29.892 -0.408936 1.69952 
0.0184 29.892 -0.41626 1.70105 
0.0184083 29.895 -0.424194 1.70258 
0.0184167 29.895 -0.432129 1.70349 
0.018425 29.895 -0.439453 1.7041 
0.0184333 29.895 -0.446777 1.70471 
0.0184417 29.895 -0.454102 1.70502 
0.01845 29.895 -0.461426 1.70502 
0.0184583 29.895 -0.46875 1.70471 
0.0184667 29.895 -0.475464 1.70441 
0.018475 29.895 -0.482178 1.70349 
0.0184833 29.895 -0.489502 1.70258 
0.0184917 29.8981 -0.496216 1.70135 
0.0185 29.8981 -0.50293 1.69983 
0.0185083 29.8981 -0.510254 1.6983 
0.0185167 29.8981 -0.516968 1.69647 
0.018525 29.8981 -0.523682 1.69495 
0.0185333 29.8981 -0.530396 1.69342 
0.0185417 29.8981 -0.537109 1.69189 
0.01855 29.8981 -0.544434 1.69037 
0.0185583 29.8981 -0.551147 1.68915 
0.0185667 29.9011 -0.557861 1.68793 
0.018575 29.9011 -0.564575 1.68671 
0.0185833 29.9011 -0.571289 1.68549 
0.0185917 29.9011 -0.578003 1.68457 
0.0186 29.9011 -0.585327 1.68365 
0.0186083 29.9011 -0.592041 1.68274 
0.0186167 29.9011 -0.598755 1.68213 
0.018625 29.9042 -0.605469 1.68152 
0.0186333 29.9042 -0.611572 1.68121 
0.0186417 29.9042 -0.618286 1.6806 
0.01865 29.9042 -0.62439 1.6803 
0.0186583 29.9042 -0.629883 1.67999 
0.0186667 29.9042 -0.635376 1.67999 
0.018675 29.9042 -0.640869 1.67969 
0.0186833 29.9042 -0.645752 1.67938 
0.0186917 29.9072 -0.651245 1.67938 
0.0187 29.9072 -0.656128 1.67908 
0.0187083 29.9072 -0.661011 1.67908 
0.0187167 29.9072 -0.665894 1.67908 
0.018725 29.9072 -0.670776 1.67908 
0.0187333 29.9072 -0.675659 1.67908 
0.0187417 29.9072 -0.680542 1.67908 
0.01875 29.9103 -0.686035 1.67938 
0.0187583 29.9103 -0.690918 1.67938 
0.0187667 29.9103 -0.695801 1.67969 
0.018775 29.9103 -0.700684 1.67969 
0.0187833 29.9103 -0.704956 1.67999 
0.0187917 29.9103 -0.709229 1.6803 
0.0188 29.9103 -0.713501 1.6803 
0.0188083 29.9133 -0.717163 1.6806 
0.0188167 29.9133 -0.720825 1.6806 
0.018825 29.9133 -0.723877 1.68091 
0.0188333 29.9133 -0.726929 1.68091 
0.0188417 29.9133 -0.72937 1.68121 
0.01885 29.9133 -0.731812 1.68121 
0.0188583 29.9133 -0.734253 1.68152 
0.0188667 29.9133 -0.736084 1.68182 
0.018875 29.9164 -0.737915 1.68182 
0.0188833 29.9164 -0.739746 1.68213 
0.0188917 29.9164 -0.741577 1.68243 
0.0189 29.9164 -0.742798 1.68274 
0.0189083 29.9164 -0.744629 1.68304 
0.0189167 29.9164 -0.74585 1.68304 
0.018925 29.9164 -0.74707 1.68335 
0.0189333 29.9194 -0.747681 1.68304 
0.0189417 29.9194 -0.748291 1.68274 
0.01895 29.9194 -0.748901 1.68243 
0.0189583 29.9194 -0.748901 1.68182 
0.0189667 29.9194 -0.748291 1.68091 
0.018975 29.9194 -0.747681 1.67999 
0.0189833 29.9194 -0.74707 1.67938 
0.0189917 29.9194 -0.74646 1.67847 
0.019 29.9225 -0.745239 1.67755 
0.0190083 29.9225 -0.744019 1.67694 
0.0190167 29.9225 -0.742798 1.67603 
0.019025 29.9225 -0.741577 1.67572 
0.0190333 29.9225 -0.739746 1.67542 
0.0190417 29.9225 -0.739136 1.67511 
0.01905 29.9225 -0.737915 1.67511 
0.0190583 29.9255 -0.736694 1.67542 
0.0190667 29.9255 -0.736084 1.67572 
0.019075 29.9255 -0.735474 1.67633 
0.0190833 29.9255 -0.734253 1.67694 
0.0190917 29.9255 -0.733643 1.67755 
0.0191 29.9255 -0.733032 1.67816 
0.0191083 29.9286 -0.731812 1.67877 
0.0191167 29.9286 -0.731201 1.67938 
0.019125 29.9286 -0.72998 1.6803 
0.0191333 29.9286 -0.728149 1.68091 
0.0191417 29.9286 -0.726929 1.68182 
0.01915 29.9286 -0.725098 1.68274 
0.0191583 29.9316 -0.723267 1.68365 
0.0191667 29.9316 -0.720825 1.68457 
0.019175 29.9316 -0.718384 1.68518 
0.0191833 29.9316 -0.716553 1.68579 
0.0191917 29.9316 -0.714111 1.6861 
0.0192 29.9316 -0.71167 1.6864 
0.0192083 29.9347 -0.709229 1.68671 
0.0192167 29.9347 -0.706787 1.68671 
0.019225 29.9347 -0.704346 1.6864 
0.0192333 29.9347 -0.701904 1.6861 
0.0192417 29.9347 -0.700073 1.68579 
0.01925 29.9347 -0.698242 1.68549 
0.0192583 29.9347 -0.695801 1.68518 
0.0192667 29.9377 -0.69397 1.68488 
0.019275 29.9377 -0.692139 1.68427 
0.0192833 29.9377 -0.690308 1.68365 
0.0192917 29.9377 -0.688477 1.68304 
0.0193 29.9377 -0.686035 1.68213 
0.0193083 29.9377 -0.684204 1.68121 
0.0193167 29.9377 -0.681763 1.67969 
0.019325 29.9408 -0.679321 1.67816 
0.0193333 29.9408 -0.67627 1.67633 
0.0193417 29.9408 -0.673218 1.67419 
0.01935 29.9408 -0.670166 1.67145 
0.0193583 29.9408 -0.666504 1.6687 
0.0193667 29.9408 -0.662842 1.66595 
0.019375 29.9408 -0.658569 1.6626 
0.0193833 29.9408 -0.654297 1.65924 
0.0193917 29.9438 -0.650024 1.65588 
0.0194 29.9438 -0.645752 1.65253 
0.0194083 29.9438 -0.640869 1.64886 
0.0194167 29.9438 -0.636597 1.6452 
0.019425 29.9438 -0.631714 1.64154 
0.0194333 29.9438 -0.626831 1.63818 
0.0194417 29.9438 -0.621948 1.63452 
0.01945 29.9438 -0.617065 1.63116 
0.0194583 29.9438 -0.612183 1.6275 
0.0194667 29.9469 -0.6073 1.62415 
0.019475 29.9469 -0.602417 1.62109 
0.0194833 29.9469 -0.597534 1.61835 
0.0194917 29.9469 -0.592651 1.6156 
0.0195 29.9469 -0.588379 1.61377 
0.0195083 29.9469 -0.583496 1.61224 
0.0195167 29.9469 -0.578613 1.61102 
0.019525 29.9469 -0.57373 1.61072 
0.0195333 29.9469 -0.569458 1.61102 
0.0195417 29.9469 -0.564575 1.61194 
0.01955 29.95 -0.560303 1.61346 
0.0195583 29.95 -0.55542 1.61591 
0.0195667 29.95 -0.551147 1.61896 
0.019575 29.95 -0.546875 1.62292 
0.0195833 29.95 -0.542603 1.6275 
0.0195917 29.95 -0.53772 1.63269 
0.0196 29.95 -0.533447 1.63879 
0.0196083 29.95 -0.529175 1.64551 
0.0196167 29.95 -0.524292 1.65283 
0.019625 29.95 -0.52002 1.66107 
0.0196333 29.953 -0.515137 1.67023 
0.0196417 29.953 -0.510864 1.6803 
0.01965 29.953 -0.505981 1.69128 
0.0196583 29.953 -0.501709 1.70349 
0.0196667 29.953 -0.496826 1.71661 
0.019675 29.953 -0.491943 1.73096 
0.0196833 29.953 -0.487061 1.74683 
0.0196917 29.953 -0.482178 1.76361 
0.0197 29.953 -0.476685 1.78192 
0.0197083 29.953 -0.471802 1.80176 
0.0197167 29.9561 -0.466309 1.82281 
0.019725 29.9561 -0.461426 1.8454 
0.0197333 29.9561 -0.455933 1.8692 
0.0197417 29.9561 -0.45105 1.89453 
0.01975 29.9561 -0.445557 1.92108 
0.0197583 29.9561 -0.440063 1.94885 
0.0197667 29.9561 -0.43457 1.97754 
0.019775 29.9561 -0.429688 2.00714 
0.0197833 29.9561 -0.423584 2.03735 
0.0197917 29.9561 -0.418091 2.06848 
0.0198 29.9561 -0.412598 2.10022 
0.0198083 29.9591 -0.406494 2.13226 
0.0198167 29.9591 -0.400391 2.16461 
0.019825 29.9591 -0.394287 2.19757 
0.0198333 29.9591 -0.388184 2.23053 
0.0198417 29.9591 -0.38208 2.26379 
0.01985 29.9591 -0.375366 2.29736 
0.0198583 29.9591 -0.369263 2.33124 
0.0198667 29.9591 -0.362549 2.36511 
0.019875 29.9591 -0.355835 2.39899 
0.0198833 29.9591 -0.349121 2.43347 
0.0198917 29.9591 -0.342407 2.46765 
0.0199 29.9591 -0.335083 2.50214 
0.0199083 29.9591 -0.327759 2.53632 
0.0199167 29.9591 -0.319824 2.5708 
0.019925 29.9591 -0.31189 2.60468 
0.0199333 29.9622 -0.303955 2.63855 
0.0199417 29.9622 -0.296021 2.67151 
0.01995 29.9622 -0.287476 2.70386 
0.0199583 29.9622 -0.279541 2.73499 
0.0199667 29.9622 -0.271606 2.76489 
0.019975 29.9622 -0.263062 2.79327 
0.0199833 29.9622 -0.255127 2.81982 
0.0199917 29.9622 -0.247803 2.84393 
0.02 29.9622 -0.239868 2.86591 
0.0200083 29.9622 -0.232544 2.88513 
0.0200167 29.9622 -0.22522 2.90161 
0.020025 29.9622 -0.218506 2.91504 
0.0200333 29.9622 -0.211182 2.92572 
0.0200417 29.9622 -0.204468 2.93304 
0.02005 29.9622 -0.197754 2.93732 
0.0200583 29.9622 -0.19165 2.93854 
0.0200667 29.9622 -0.184937 2.9364 
0.020075 29.9622 -0.178833 2.93152 
0.0200833 29.9622 -0.172729 2.92389 
0.0200917 29.9622 -0.166626 2.91321 
0.0201 29.9622 -0.161133 2.89978 
0.0201083 29.9652 -0.15564 2.88422 
0.0201167 29.9652 -0.150146 2.86591 
0.020125 29.9652 -0.144653 2.84546 
0.0201333 29.9652 -0.13916 2.82257 
0.0201417 29.9652 -0.134277 2.79785 
0.02015 29.9652 -0.129395 2.7713 
0.0201583 29.9652 -0.125122 2.74231 
0.0201667 29.9652 -0.120239 2.71179 
0.020175 29.9652 -0.116577 2.67944 
0.0201833 29.9652 -0.112305 2.64496 
0.0201917 29.9652 -0.108643 2.60895 
0.0202 29.9652 -0.105591 2.57141 
0.0202083 29.9652 -0.102539 2.53204 
0.0202167 29.9652 -0.0994873 2.49146 
0.020225 29.9652 -0.0970459 2.44934 
0.0202333 29.9652 -0.0939941 2.40601 
0.0202417 29.9652 -0.0915527 2.36145 
0.02025 29.9652 -0.0891113 2.31598 
0.0202583 29.9652 -0.0866699 2.2699 
0.0202667 29.9652 -0.0842285 2.22351 
0.020275 29.9652 -0.0817871 2.17651 
0.0202833 29.9652 -0.0793457 2.12982 
0.0202917 29.9652 -0.0769043 2.08313 
0.0203 29.9652 -0.0750732 2.03735 
0.0203083 29.9652 -0.0738525 1.99219 
0.0203167 29.9652 -0.0726318 1.94794 
0.020325 29.9652 -0.0714111 1.90521 
0.0203333 29.9652 -0.0708008 1.86432 
0.0203417 29.9683 -0.0708008 1.82526 
0.02035 29.9683 -0.0708008 1.78833 
0.0203583 29.9683 -0.0708008 1.75323 
0.0203667 29.9683 -0.0714111 1.72058 
0.020375 29.9683 -0.0720215 1.69037 
0.0203833 29.9683 -0.0726318 1.66199 
0.0203917 29.9683 -0.0738525 1.63635 
0.0204 29.9683 -0.0744629 1.61285 
0.0204083 29.9683 -0.0756836 1.5918 
0.0204167 29.9683 -0.0769043 1.57288 
0.020425 29.9683 -0.078125 1.55609 
0.0204333 29.9683 -0.0793457 1.54175 
0.0204417 29.9683 -0.0805664 1.52954 
0.02045 29.9683 -0.0817871 1.51917 
0.0204583 29.9683 -0.0830078 1.51093 
0.0204667 29.9683 -0.0842285 1.50452 
0.020475 29.9683 -0.0860596 1.49963 
0.0204833 29.9683 -0.0878906 1.49658 
0.0204917 29.9683 -0.0891113 1.49506 
0.0205 29.9683 -0.0909424 1.49475 
0.0205083 29.9683 -0.0927734 1.49628 
0.0205167 29.9683 -0.0946045 1.49872 
0.020525 29.9683 -0.0964355 1.50269 
0.0205333 29.9683 -0.0982666 1.50757 
0.0205417 29.9683 -0.100708 1.51337 
0.02055 29.9683 -0.102539 1.52039 
0.0205583 29.9683 -0.10498 1.52832 
0.0205667 29.9683 -0.107422 1.53687 
0.020575 29.9713 -0.109253 1.54602 
0.0205833 29.9713 -0.111694 1.55579 
0.0205917 29.9713 -0.114136 1.56616 
0.0206 29.9713 -0.115967 1.57654 
0.0206083 29.9713 -0.117798 1.58722 
0.0206167 29.9713 -0.119629 1.5976 
0.020625 29.9713 -0.12146 1.60828 
0.0206333 29.9713 -0.122681 1.61865 
0.0206417 29.9713 -0.123901 1.62903 
0.02065 29.9713 -0.125122 1.6391 
0.0206583 29.9713 -0.126343 1.64948 
0.0206667 29.9713 -0.127563 1.65924 
0.020675 29.9713 -0.128784 1.66901 
0.0206833 29.9713 -0.129395 1.67847 
0.0206917 29.9713 -0.130005 1.68762 
0.0207 29.9713 -0.130615 1.69617 
0.0207083 29.9713 -0.131226 1.70441 
0.0207167 29.9713 -0.131836 1.71204 
0.020725 29.9713 -0.131836 1.71906 
0.0207333 29.9713 -0.132446 1.72546 
0.0207417 29.9713 -0.132446 1.73126 
0.02075 29.9744 -0.131836 1.73645 
0.0207583 29.9744 -0.131836 1.74072 
0.0207667 29.9744 -0.131226 1.74469 
0.020775 29.9744 -0.130615 1.74774 
0.0207833 29.9744 -0.130005 1.75049 
0.0207917 29.9744 -0.128784 1.75262 
0.0208 29.9744 -0.128174 1.75446 
0.0208083 29.9744 -0.126953 1.75598 
0.0208167 29.9744 -0.125122 1.7569 
0.020825 29.9744 -0.123901 1.7572 
0.0208333 29.9744 -0.12207 1.75751 
0.0208417 29.9744 -0.120239 1.7572 
0.02085 29.9744 -0.118408 1.75659 
0.0208583 29.9744 -0.115967 1.75568 
0.0208667 29.9744 -0.113525 1.75446 
0.020875 29.9744 -0.111084 1.75293 
0.0208833 29.9744 -0.108643 1.7511 
0.0208917 29.9744 -0.106201 1.74927 
0.0209 29.9744 -0.103149 1.74744 
0.0209083 29.9744 -0.100098 1.7453 
0.0209167 29.9744 -0.0970459 1.74286 
0.020925 29.9744 -0.0946045 1.74072 
0.0209333 29.9744 -0.0915527 1.73828 
0.0209417 29.9744 -0.088501 1.73584 
0.02095 29.9744 -0.0854492 1.7334 
0.0209583 29.9744 -0.0830078 1.73126 
0.0209667 29.9744 -0.0799561 1.72882 
0.020975 29.9744 -0.0769043 1.72668 
0.0209833 29.9744 -0.0744629 1.72424 
0.0209917 29.9744 -0.0714111 1.72211 
0.021 29.9744 -0.0683594 1.72028 
0.0210083 29.9744 -0.0653076 1.71814 
0.0210167 29.9744 -0.0622559 1.71631 
0.021025 29.9744 -0.0592041 1.71478 
0.0210333 29.9744 -0.0561523 1.71326 
0.0210417 29.9744 -0.0537109 1.71204 
0.02105 29.9744 -0.0506592 1.71112 
0.0210583 29.9744 -0.0482178 1.71021 
0.0210667 29.9744 -0.0457764 1.70929 
0.021075 29.9744 -0.0439453 1.70868 
0.0210833 29.9774 -0.0415039 1.70837 
0.0210917 29.9774 -0.0396729 1.70807 
0.0211 29.9774 -0.0378418 1.70776 
0.0211083 29.9774 -0.0366211 1.70776 
0.0211167 29.9774 -0.03479 1.70776 
0.021125 29.9774 -0.0335693 1.70807 
0.0211333 29.9774 -0.0323486 1.70868 
0.0211417 29.9774 -0.0311279 1.70929 
0.02115 29.9774 -0.0299072 1.71021 
0.0211583 29.9774 -0.0286865 1.71143 
0.0211667 29.9774 -0.0280762 1.71265 
0.021175 29.9774 -0.0274658 1.71417 
0.0211833 29.9774 -0.0262451 1.716 
0.0211917 29.9774 -0.0262451 1.71783 
0.0212 29.9774 -0.0256348 1.71997 
0.0212083 29.9774 -0.0256348 1.72211 
0.0212167 29.9774 -0.0256348 1.72455 
0.021225 29.9774 -0.0262451 1.72699 
0.0212333 29.9774 -0.0268555 1.72974 
0.0212417 29.9774 -0.0274658 1.73248 
0.02125 29.9774 -0.0286865 1.73553 
0.0212583 29.9774 -0.0299072 1.73828 
0.0212667 29.9774 -0.0311279 1.74103 
0.021275 29.9774 -0.0323486 1.74347 
0.0212833 29.9774 -0.0341797 1.74591 
0.0212917 29.9774 -0.0354004 1.74835 
0.0213 29.9774 -0.0372314 1.75049 
0.0213083 29.9774 -0.0390625 1.75232 
0.0213167 29.9774 -0.0408936 1.75446 
0.021325 29.9774 -0.0427246 1.75598 
0.0213333 29.9774 -0.0445557 1.75751 
0.0213417 29.9774 -0.0463867 1.75903 
0.02135 29.9774 -0.0482178 1.76056 
0.0213583 29.9774 -0.0506592 1.76178 
0.0213667 29.9774 -0.0524902 1.763 
0.021375 29.9774 -0.0543213 1.76422 
0.0213833 29.9774 -0.0567627 1.76544 
0.0213917 29.9774 -0.0579834 1.76666 
0.0214 29.9774 -0.0598145 1.76788 
0.0214083 29.9805 -0.0616455 1.7691 
0.0214167 29.9805 -0.0628662 1.77032 
0.021425 29.9805 -0.0646973 1.77155 
0.0214333 29.9805 -0.065918 1.77307 
0.0214417 29.9805 -0.0671387 1.77429 
0.02145 29.9805 -0.0683594 1.77551 
0.0214583 29.9805 -0.0701904 1.77673 
0.0214667 29.9805 -0.0714111 1.77795 
0.021475 29.9805 -0.0726318 1.77887 
0.0214833 29.9805 -0.0738525 1.77979 
0.0214917 29.9805 -0.0750732 1.7807 
0.0215 29.9805 -0.0762939 1.78131 
0.0215083 29.9805 -0.0775146 1.78223 
0.0215167 29.9805 -0.078125 1.78284 
0.021525 29.9805 -0.0787354 1.78314 
0.0215333 29.9805 -0.0793457 1.78375 
0.0215417 29.9805 -0.0793457 1.78406 
0.02155 29.9805 -0.0793457 1.78467 
0.0215583 29.9805 -0.0793457 1.78497 
0.0215667 29.9805 -0.0787354 1.78558 
0.021575 29.9805 -0.0775146 1.78619 
0.0215833 29.9805 -0.0762939 1.7868 
0.0215917 29.9805 -0.0744629 1.78741 
0.0216 29.9805 -0.0726318 1.78833 
0.0216083 29.9805 -0.0701904 1.78925 
0.0216167 29.9805 -0.067749 1.79016 
0.021625 29.9805 -0.0646973 1.79108 
0.0216333 29.9805 -0.0610352 1.7923 
0.0216417 29.9805 -0.057373 1.79352 
0.02165 29.9835 -0.0531006 1.79474 
0.0216583 29.9835 -0.0488281 1.79626 
0.0216667 29.9835 -0.0445557 1.79749 
0.021675 29.9835 -0.0396729 1.79871 
0.0216833 29.9835 -0.0341797 1.80023 
0.0216917 29.9835 -0.0286865 1.80145 
0.0217 29.9835 -0.022583 1.80298 
0.0217083 29.9835 -0.0158691 1.8042 
0.0217167 29.9835 -0.00915527 1.80573 
0.021725 29.9835 -0.00183105 1.80695 
0.0217333 29.9835 0.00549316 1.80847 
0.0217417 29.9835 0.0140381 1.81 
0.02175 29.9835 0.022583 1.81152 
0.0217583 29.9835 0.0323486 1.81274 
0.0217667 29.9835 0.0421143 1.81396 
0.021775 29.9835 0.0524902 1.81458 
0.0217833 29.9835 0.0640869 1.81488 
0.0217917 29.9835 0.0756836 1.81519 
0.0218 29.9835 0.0878906 1.81488 
0.0218083 29.9835 0.100708 1.81427 
0.0218167 29.9835 0.114136 1.81335 
0.021825 29.9835 0.127563 1.81244 
0.0218333 29.9835 0.141602 1.81152 
0.0218417 29.9835 0.15625 1.8103 
0.02185 29.9835 0.170898 1.80939 
0.0218583 29.9835 0.185547 1.80817 
0.0218667 29.9835 0.201416 1.80695 
0.021875 29.9835 0.217285 1.80573 
0.0218833 29.9835 0.233154 1.80481 
0.0218917 29.9835 0.249634 1.8042 
0.0219 29.9835 0.266724 1.80359 
0.0219083 29.9835 0.283813 1.80298 
0.0219167 29.9835 0.300903 1.80267 
0.021925 29.9835 0.318604 1.80237 
0.0219333 29.9835 0.336304 1.80237 
0.0219417 29.9805 0.354004 1.80206 
0.02195 29.9805 0.371704 1.80206 
0.0219583 29.9805 0.389404 1.80176 
0.0219667 29.9805 0.407104 1.80145 
0.021975 29.9805 0.425415 1.80145 
0.0219833 29.9805 0.443115 1.80115 
0.0219917 29.9805 0.461426 1.80084 
0.022 29.9805 0.479736 1.80054 
0.0220083 29.9805 0.498047 1.80023 
0.0220167 29.9805 0.516968 1.79993 
0.022025 29.9805 0.536499 1.79993 
0.0220333 29.9774 0.55603 1.79962 
0.0220417 29.9774 0.575562 1.79932 
0.02205 29.9774 0.595703 1.79932 
0.0220583 29.9774 0.615845 1.79932 
0.0220667 29.9774 0.636597 1.79962 
0.022075 29.9774 0.657349 1.79993 
0.0220833 29.9774 0.678101 1.80023 
0.0220917 29.9774 0.698853 1.80084 
0.0221 29.9774 0.719604 1.80145 
0.0221083 29.9744 0.740967 1.80206 
0.0221167 29.9744 0.761719 1.80267 
0.022125 29.9744 0.782471 1.80359 
0.0221333 29.9744 0.803833 1.8045 
0.0221417 29.9744 0.824585 1.80542 
0.02215 29.9744 0.845337 1.80664 
0.0221583 29.9713 0.866699 1.80786 
0.0221667 29.9713 0.888062 1.80939 
0.022175 29.9713 0.909424 1.81061 
0.0221833 29.9713 0.930786 1.81213 
0.0221917 29.9713 0.952148 1.81366 
0.0222 29.9713 0.974121 1.81488 
0.0222083 29.9683 0.995483 1.8161 
0.0222167 29.9683 1.01746 1.81732 
0.022225 29.9683 1.03943 1.81824 
0.0222333 29.9683 1.0614 1.81885 
0.0222417 29.9683 1.08337 1.81976 
0.02225 29.9683 1.10474 1.82007 
0.0222583 29.9652 1.1261 1.82037 
0.0222667 29.9652 1.14807 1.82068 
0.022275 29.9652 1.16943 1.82068 
0.0222833 29.9652 1.1908 1.82068 
0.0222917 29.9652 1.21216 1.82037 
0.0223 29.9622 1.23352 1.82007 
0.0223083 29.9622 1.25488 1.81946 
0.0223167 29.9622 1.27563 1.81885 
0.022325 29.9622 1.297 1.81824 
0.0223333 29.9591 1.31775 1.81763 
0.0223417 29.9591 1.3385 1.81702 
0.02235 29.9591 1.35864 1.81671 
0.0223583 29.9591 1.37878 1.8161 
0.0223667 29.9591 1.39893 1.8161 
0.022375 29.9561 1.41846 1.8158 
0.0223833 29.9561 1.43738 1.8158 
0.0223917 29.9561 1.4563 1.8161 
0.0224 29.9561 1.47522 1.8161 
0.0224083 29.953 1.49353 1.81641 
0.0224167 29.953 1.51123 1.81671 
0.022425 29.953 1.52832 1.81671 
0.0224333 29.953 1.54541 1.81702 
0.0224417 29.95 1.5625 1.81702 
0.02245 29.95 1.57837 1.81702 
0.0224583 29.95 1.59363 1.81702 
0.0224667 29.95 1.60889 1.81702 
0.022475 29.9469 1.62354 1.81732 
0.0224833 29.9469 1.63757 1.81763 
0.0224917 29.9469 1.651 1.81793 
0.0225 29.9438 1.66443 1.81854 
0.0225083 29.9438 1.67664 1.81946 
0.0225167 29.9438 1.68884 1.82037 
0.022525 29.9438 1.70105 1.82159 
0.0225333 29.9408 1.71204 1.82281 
0.0225417 29.9408 1.72302 1.82434 
0.02255 29.9408 1.7334 1.82587 
0.0225583 29.9408 1.74377 1.8277 
0.0225667 29.9377 1.75354 1.82922 
0.022575 29.9377 1.7627 1.83075 
0.0225833 29.9377 1.77246 1.83228 
0.0225917 29.9347 1.78101 1.8335 
0.0226 29.9347 1.79016 1.83472 
0.0226083 29.9347 1.79871 1.83594 
0.0226167 29.9316 1.80664 1.83716 
0.022625 29.9316 1.81458 1.83807 
0.0226333 29.9316 1.82251 1.83899 
0.0226417 29.9316 1.82922 1.84021 
0.02265 29.9286 1.83655 1.84113 
0.0226583 29.9286 1.84326 1.84235 
0.0226667 29.9286 1.84937 1.84357 
0.022675 29.9255 1.85486 1.84479 
0.0226833 29.9255 1.86035 1.84601 
0.0226917 29.9255 1.86523 1.84723 
0.0227 29.9225 1.86951 1.84845 
0.0227083 29.9225 1.87378 1.84998 
0.0227167 29.9225 1.87744 1.8512 
0.022725 29.9225 1.8811 1.85272 
0.0227333 29.9194 1.88416 1.85394 
0.0227417 29.9194 1.8866 1.85516 
0.02275 29.9194 1.88843 1.85638 
0.0227583 29.9164 1.89087 1.8576 
0.0227667 29.9164 1.89209 1.85852 
0.022775 29.9164 1.89331 1.85974 
0.0227833 29.9133 1.89453 1.86096 
0.0227917 29.9133 1.89514 1.86188 
0.0228 29.9133 1.89575 1.86279 
0.0228083 29.9133 1.89575 1.86401 
0.0228167 29.9103 1.89575 1.86493 
0.022825 29.9103 1.89575 1.86584 
0.0228333 29.9103 1.89514 1.86676 
0.0228417 29.9072 1.89392 1.86768 
0.02285 29.9072 1.8927 1.8689 
0.0228583 29.9072 1.89087 1.87012 
0.0228667 29.9042 1.88904 1.87164 
0.022875 29.9042 1.8866 1.87317 
0.0228833 29.9042 1.88354 1.875 
0.0228917 29.9042 1.87988 1.87714 
0.0229 29.9011 1.87622 1.87958 
0.0229083 29.9011 1.87195 1.88232 
0.0229167 29.9011 1.86707 1.88538 
0.022925 29.8981 1.86279 1.88904 
0.0229333 29.8981 1.8573 1.8927 
0.0229417 29.8981 1.85242 1.89636 
0.02295 29.8981 1.84692 1.90063 
0.0229583 29.895 1.84204 1.9046 
0.0229667 29.895 1.83594 1.90887 
0.022975 29.895 1.83044 1.91315 
0.0229833 29.892 1.82434 1.91711 
0.0229917 29.892 1.81824 1.92108 
0.023 29.892 1.81152 1.92505 
0.0230083 29.892 1.80481 1.92902 
0.0230167 29.8889 1.7981 1.93268 
0.023025 29.8889 1.79077 1.93634 
0.0230333 29.8889 1.78345 1.9397 
0.0230417 29.8889 1.77551 1.94305 
0.02305 29.8859 1.76758 1.94611 
0.0230583 29.8859 1.75964 1.94916 
0.0230667 29.8859 1.7511 1.95221 
0.023075 29.8859 1.74194 1.95496 
0.0230833 29.8828 1.73279 1.9574 
0.0230917 29.8828 1.72363 1.95984 
0.0231 29.8828 1.71387 1.96198 
0.0231083 29.8828 1.7041 1.96381 
0.0231167 29.8798 1.69373 1.96564 
0.023125 29.8798 1.68396 1.96716 
0.0231333 29.8798 1.67358 1.96869 
0.0231417 29.8798 1.66382 1.97021 
0.02315 29.8767 1.65344 1.97144 
0.0231583 29.8767 1.64307 1.97296 
0.0231667 29.8767 1.63269 1.97388 
0.023175 29.8767 1.62231 1.9751 
0.0231833 29.8767 1.61194 1.97601 
0.0231917 29.8737 1.60095 1.97662 
0.0232 29.8737 1.59058 1.97723 
0.0232083 29.8737 1.57959 1.97784 
0.0232167 29.8737 1.56799 1.97784 
0.023225 29.8706 1.5564 1.97815 
0.0232333 29.8706 1.5448 1.97815 
0.0232417 29.8706 1.5332 1.97815 
0.02325 29.8706 1.521 1.97815 
0.0232583 29.8706 1.50879 1.97815 
0.0232667 29.8676 1.49597 1.97845 
0.023275 29.8676 1.48315 1.97845 
0.0232833 29.8676 1.47034 1.97906 
0.0232917 29.8676 1.45691 1.97968 
0.0233 29.8676 1.44348 1.98029 
0.0233083 29.8645 1.43005 1.9812 
0.0233167 29.8645 1.41602 1.98212 
0.023325 29.8645 1.40137 1.98334 
0.0233333 29.8645 1.38733 1.98456 
0.0233417 29.8645 1.37268 1.98578 
0.02335 29.8615 1.35803 1.9873 
0.0233583 29.8615 1.34277 1.98883 
0.0233667 29.8615 1.32751 1.99066 
0.023375 29.8615 1.31287 1.9928 
0.0233833 29.8615 1.29761 1.99493 
0.0233917 29.8584 1.28235 1.99768 
0.0234 29.8584 1.26709 2.00012 
0.0234083 29.8584 1.25183 2.00317 
0.0234167 29.8584 1.23657 2.00592 
0.023425 29.8584 1.22131 2.00897 
0.0234333 29.8584 1.20605 2.01172 
0.0234417 29.8553 1.1908 2.01477 
0.02345 29.8553 1.17554 2.01752 
0.0234583 29.8553 1.15967 2.02026 
0.0234667 29.8553 1.14441 2.02301 
0.023475 29.8553 1.12854 2.02545 
0.0234833 29.8553 1.11206 2.02759 
0.0234917 29.8523 1.09619 2.03003 
0.0235 29.8523 1.08032 2.03217 
0.0235083 29.8523 1.06384 2.03461 
0.0235167 29.8523 1.04736 2.03674 
0.023525 29.8523 1.03149 2.03888 
0.0235333 29.8523 1.01501 2.04102 
0.0235417 29.8523 0.999146 2.04315 
0.02355 29.8492 0.983276 2.04498 
0.0235583 29.8492 0.967407 2.04651 
0.0235667 29.8492 0.952148 2.04773 
0.023575 29.8492 0.93689 2.04895 
0.0235833 29.8492 0.921631 2.04987 
0.0235917 29.8492 0.906982 2.05078 
0.0236 29.8492 0.892334 2.0517 
0.0236083 29.8492 0.878296 2.05261 
0.0236167 29.8462 0.864258 2.05353 
0.023625 29.8462 0.85022 2.05414 
0.0236333 29.8462 0.836182 2.05475 
0.0236417 29.8462 0.822754 2.05536 
0.02365 29.8462 0.809326 2.05566 
0.0236583 29.8462 0.795898 2.05597 
0.0236667 29.8462 0.783081 2.05597 
0.023675 29.8462 0.770264 2.05566 
0.0236833 29.8462 0.757446 2.05536 
0.0236917 29.8462 0.744629 2.05505 
0.0237 29.8431 0.731812 2.05444 
0.0237083 29.8431 0.719604 2.05383 
0.0237167 29.8431 0.707397 2.05322 
0.023725 29.8431 0.69519 2.05292 
0.0237333 29.8431 0.683594 2.05261 
0.0237417 29.8431 0.671387 2.05231 
0.02375 29.8431 0.65979 2.052 
0.0237583 29.8431 0.648193 2.052 
0.0237667 29.8431 0.637207 2.05231 
0.023775 29.8431 0.62561 2.05261 
0.0237833 29.8431 0.614624 2.05292 
0.0237917 29.8431 0.603638 2.05322 
0.0238 29.8431 0.593262 2.05353 
0.0238083 29.8401 0.582886 2.05414 
0.0238167 29.8401 0.57312 2.05505 
0.023825 29.8401 0.562744 2.05597 
0.0238333 29.8401 0.552979 2.05688 
0.0238417 29.8401 0.543823 2.0578 
0.02385 29.8401 0.534668 2.05902 
0.0238583 29.8401 0.525513 2.05994 
0.0238667 29.8401 0.516357 2.06116 
0.023875 29.8401 0.507202 2.06177 
0.0238833 29.8401 0.498657 2.06268 
0.0238917 29.8401 0.489502 2.06329 
0.0239 29.8401 0.480957 2.0636 
0.0239083 29.8401 0.471802 2.06421 
0.0239167 29.8401 0.463257 2.06482 
0.023925 29.8401 0.454102 2.06543 
0.0239333 29.8401 0.445557 2.06604 
0.0239417 29.8401 0.436401 2.06665 
0.02395 29.8401 0.427856 2.06757 
0.0239583 29.8401 0.419312 2.06818 
0.0239667 29.837 0.410767 2.06879 
0.023975 29.837 0.402832 2.0694 
0.0239833 29.837 0.394897 2.07001 
0.0239917 29.837 0.387573 2.07062 
0.024 29.837 0.380249 2.07123 
0.0240083 29.837 0.372925 2.07184 
0.0240167 29.837 0.365601 2.07214 
0.024025 29.837 0.358276 2.07214 
0.0240333 29.837 0.351562 2.07214 
0.0240417 29.837 0.344849 2.07214 
0.02405 29.837 0.338135 2.07214 
0.0240583 29.837 0.331421 2.07184 
0.0240667 29.837 0.325317 2.07123 
0.024075 29.837 0.319824 2.07062 
0.0240833 29.837 0.313721 2.0697 
0.0240917 29.837 0.308838 2.06848 
0.0241 29.837 0.303955 2.06757 
0.0241083 29.837 0.299072 2.06604 
0.0241167 29.837 0.294189 2.06482 
0.024125 29.837 0.289917 2.06329 
0.0241333 29.837 0.286255 2.06177 
0.0241417 29.837 0.282593 2.06024 
0.02415 29.837 0.278931 2.05841 
0.0241583 29.837 0.275269 2.05658 
0.0241667 29.837 0.272217 2.05475 
0.024175 29.837 0.269165 2.05261 
0.0241833 29.837 0.266113 2.05048 
0.0241917 29.837 0.263062 2.04803 
0.0242 29.837 0.26001 2.04529 
0.0242083 29.837 0.257568 2.04254 
0.0242167 29.837 0.255127 2.03979 
0.024225 29.837 0.252075 2.03705 
0.0242333 29.837 0.249634 2.0343 
0.0242417 29.837 0.247192 2.03125 
0.02425 29.837 0.244141 2.0285 
0.0242583 29.837 0.241699 2.02545 
0.0242667 29.837 0.239258 2.0224 
0.024275 29.837 0.236816 2.01904 
0.0242833 29.837 0.234375 2.01599 
0.0242917 29.837 0.231934 2.01263 
0.0243 29.837 0.230103 2.00928 
0.0243083 29.837 0.228271 2.00592 
0.0243167 29.837 0.22644 2.00256 
0.024325 29.837 0.22522 1.9989 
0.0243333 29.837 0.223389 1.99554 
0.0243417 29.837 0.222168 1.99188 
0.02435 29.837 0.220947 1.98822 
0.0243583 29.837 0.219727 1.98456 
0.0243667 29.837 0.218506 1.9812 
0.024375 29.837 0.217285 1.97754 
0.0243833 29.834 0.215454 1.97418 
0.0243917 29.834 0.214233 1.97083 
0.0244 29.834 0.212402 1.96747 
0.0244083 29.834 0.209961 1.96411 
0.0244167 29.834 0.20752 1.96075 
0.024425 29.834 0.205078 1.95709 
0.0244333 29.834 0.202026 1.95343 
0.0244417 29.834 0.199585 1.94977 
0.02445 29.834 0.196533 1.9458 
0.0244583 29.834 0.194092 1.94153 
0.0244667 29.834 0.19104 1.93726 
0.024475 29.834 0.188599 1.93298 
0.0244833 29.834 0.186157 1.92871 
0.0244917 29.834 0.183105 1.92444 
0.0245 29.834 0.180664 1.92017 
0.0245083 29.834 0.178223 1.91589 
0.0245167 29.834 0.175781 1.91193 
0.024525 29.834 0.17334 1.90826 
0.0245333 29.834 0.170898 1.9046 
0.0245417 29.834 0.168457 1.90125 
0.02455 29.834 0.165405 1.89789 
0.0245583 29.834 0.162964 1.89514 
0.0245667 29.834 0.159912 1.8927 
0.024575 29.834 0.15686 1.89026 
0.0245833 29.834 0.154419 1.88782 
0.0245917 29.834 0.151978 1.88568 
0.0246 29.834 0.148926 1.88354 
0.0246083 29.834 0.147095 1.88141 
0.0246167 29.834 0.144653 1.87927 
0.024625 29.834 0.142822 1.87683 
0.0246333 29.834 0.140991 1.87439 
0.0246417 29.834 0.13916 1.87164 
0.02465 29.834 0.137939 1.8689 
0.0246583 29.834 0.136108 1.86584 
0.0246667 29.834 0.134277 1.86279 
0.024675 29.834 0.133057 1.85944 
0.0246833 29.834 0.131226 1.85638 
0.0246917 29.834 0.129395 1.85333 
0.0247 29.834 0.127563 1.85059 
0.0247083 29.834 0.126343 1.84784 
0.0247167 29.834 0.124512 1.84509 
0.024725 29.834 0.123291 1.84265 
0.0247333 29.834 0.12146 1.84052 
0.0247417 29.834 0.120239 1.83838 
0.02475 29.834 0.119019 1.83655 
0.0247583 29.834 0.117798 1.83472 
0.0247667 29.834 0.116577 1.83319 
0.024775 29.834 0.115967 1.83167 
0.0247833 29.834 0.114746 1.83044 
0.0247917 29.834 0.114136 1.82892 
0.0248 29.834 0.113525 1.82739 
0.0248083 29.834 0.112915 1.82556 
0.0248167 29.834 0.112305 1.82404 
0.024825 29.834 0.112305 1.82251 
0.0248333 29.834 0.111694 1.82068 
0.0248417 29.834 0.111084 1.81915 
0.02485 29.834 0.111084 1.81732 
0.0248583 29.834 0.111084 1.8158 
0.0248667 29.834 0.110474 1.81427 
0.024875 29.834 0.110474 1.81274 
0.0248833 29.834 0.110474 1.81091 
0.0248917 29.834 0.110474 1.80939 
0.0249 29.834 0.109863 1.80786 
0.0249083 29.834 0.109863 1.80603 
0.0249167 29.834 0.109863 1.8045 
0.024925 29.834 0.109863 1.80267 
0.0249333 29.834 0.109863 1.80084 
0.0249417 29.834 0.109863 1.79932 
0.02495 29.834 0.109253 1.79749 
0.0249583 29.834 0.109253 1.79565 
0.0249667 29.834 0.109253 1.79382 
0.024975 29.834 0.109253 1.7923 
0.0249833 29.834 0.109863 1.79047 
0.0249917 29.834 0.109863 1.78894 
0.025 29.834 0.109863 1.78711 
0.0250083 29.834 0.109863 1.78558 
0.0250167 29.834 0.109863 1.78406 
0.025025 29.834 0.110474 1.78253 
0.0250333 29.834 0.110474 1.78101 
0.0250417 29.834 0.110474 1.77948 
0.02505 29.834 0.110474 1.77826 
0.0250583 29.834 0.110474 1.77673 
0.0250667 29.834 0.110474 1.77582 
0.025075 29.834 0.110474 1.7746 
0.0250833 29.834 0.110474 1.77338 
0.0250917 29.834 0.110474 1.77246 
0.0251 29.834 0.110474 1.77124 
0.0251083 29.834 0.109863 1.77002 
0.0251167 29.834 0.109863 1.7691 
0.025125 29.834 0.109253 1.76788 
0.0251333 29.834 0.109253 1.76666 
0.0251417 29.834 0.108643 1.76575 
0.02515 29.834 0.108643 1.76453 
0.0251583 29.834 0.108032 1.76361 
0.0251667 29.834 0.108032 1.7627 
0.025175 29.834 0.107422 1.76178 
0.0251833 29.834 0.106812 1.76117 
0.0251917 29.834 0.106812 1.76025 
0.0252 29.834 0.106201 1.75934 
0.0252083 29.834 0.105591 1.75873 
0.0252167 29.834 0.10498 1.75781 
0.025225 29.834 0.10437 1.7572 
0.0252333 29.834 0.10376 1.75629 
0.0252417 29.834 0.103149 1.75568 
0.02525 29.834 0.103149 1.75476 
0.0252583 29.834 0.102539 1.75415 
0.0252667 29.834 0.101929 1.75323 
0.025275 29.834 0.101929 1.75232 
0.0252833 29.834 0.101318 1.7514 
0.0252917 29.834 0.100708 1.75049 
0.0253 29.834 0.100708 1.74927 
0.0253083 29.834 0.100098 1.74805 
0.0253167 29.834 0.100098 1.74713 
0.025325 29.834 0.0994873 1.74591 
0.0253333 29.834 0.098877 1.74469 
0.0253417 29.834 0.098877 1.74347 
0.02535 29.834 0.0982666 1.74225 
0.0253583 29.834 0.0982666 1.74072 
0.0253667 29.834 0.0976562 1.7395 
0.025375 29.834 0.0976562 1.73798 
0.0253833 29.834 0.0976562 1.73676 
0.0253917 29.834 0.0970459 1.73523 
0.0254 29.834 0.0976562 1.7337 
0.0254083 29.834 0.0976562 1.73218 
0.0254167 29.834 0.0976562 1.73065 
0.025425 29.834 0.0976562 1.72882 
0.0254333 29.834 0.0976562 1.72699 
0.0254417 29.834 0.0976562 1.72485 
0.02545 29.834 0.0976562 1.72302 
0.0254583 29.834 0.0976562 1.72089 
0.0254667 29.834 0.0982666 1.71875 
0.025475 29.834 0.0982666 1.71661 
0.0254833 29.834 0.0982666 1.71448 
0.0254917 29.834 0.0982666 1.71234 
0.0255 29.834 0.0982666 1.71051 
0.0255083 29.834 0.0982666 1.70868 
0.0255167 29.834 0.0982666 1.70715 
0.025525 29.834 0.0982666 1.70593 
0.0255333 29.834 0.0982666 1.70502 
0.0255417 29.834 0.0982666 1.7041 
0.02555 29.834 0.0982666 1.7038 
0.0255583 29.834 0.0976562 1.70349 
0.0255667 29.834 0.0970459 1.70319 
0.025575 29.834 0.0964355 1.70319 
0.0255833 29.834 0.0958252 1.70349 
0.0255917 29.834 0.0946045 1.7038 
0.0256 29.834 0.0939941 1.70441 
0.0256083 29.834 0.0921631 1.70532 
0.0256167 29.834 0.0909424 1.70624 
0.025625 29.834 0.0891113 1.70746 
0.0256333 29.834 0.0872803 1.70868 
0.0256417 29.834 0.0848389 1.7099 
0.02565 29.834 0.0830078 1.71143 
0.0256583 29.834 0.0805664 1.71265 
0.0256667 29.834 0.078125 1.71387 
0.025675 29.834 0.0750732 1.71509 
0.0256833 29.834 0.0726318 1.716 
0.0256917 29.834 0.0695801 1.71692 
0.0257 29.834 0.0665283 1.71783 
0.0257083 29.834 0.0634766 1.71906 
0.0257167 29.834 0.0604248 1.72028 
0.025725 29.834 0.057373 1.7218 
0.0257333 29.834 0.0537109 1.72333 
0.0257417 29.834 0.0500488 1.72546 
0.02575 29.834 0.0463867 1.72791 
0.0257583 29.834 0.0427246 1.73065 
0.0257667 29.834 0.0384521 1.7337 
0.025775 29.834 0.0341797 1.73706 
0.0257833 29.834 0.0305176 1.74042 
0.0257917 29.834 0.0262451 1.74377 
0.0258 29.834 0.0213623 1.74744 
0.0258083 29.834 0.0170898 1.75079 
0.0258167 29.834 0.0128174 1.75415 
0.025825 29.834 0.00854492 1.7572 
0.0258333 29.834 0.00366211 1.75964 
0.0258417 29.837 -0.000610352 1.76208 
0.02585 29.837 -0.00488281 1.76422 
0.0258583 29.837 -0.00976562 1.76605 
0.0258667 29.837 -0.0146484 1.76727 
0.025875 29.837 -0.0189209 1.76819 
0.0258833 29.837 -0.0244141 1.7688 
0.0258917 29.837 -0.0292969 1.7688 
0.0259 29.837 -0.0341797 1.76849 
0.0259083 29.837 -0.0396729 1.76788 
0.0259167 29.837 -0.045166 1.76666 
0.025925 29.837 -0.0512695 1.76544 
0.0259333 29.837 -0.0567627 1.76392 
0.0259417 29.837 -0.0622559 1.76208 
0.02595 29.837 -0.0683594 1.75995 
0.0259583 29.837 -0.0738525 1.75781 
0.0259667 29.837 -0.0793457 1.75568 
0.025975 29.837 -0.0842285 1.75354 
0.0259833 29.837 -0.0897217 1.7511 
0.0259917 29.837 -0.0952148 1.74896 
0.026 29.8401 -0.100098 1.74683 
0.0260083 29.8401 -0.10498 1.74469 
0.0260167 29.8401 -0.109863 1.74255 
0.026025 29.8401 -0.114746 1.74072 
0.0260333 29.8401 -0.119629 1.7392 
0.0260417 29.8401 -0.124512 1.73767 
0.02605 29.8401 -0.129395 1.73615 
0.0260583 29.8401 -0.134277 1.73492 
0.0260667 29.8401 -0.13916 1.7337 
0.026075 29.8401 -0.143433 1.73279 
0.0260833 29.8401 -0.148315 1.73187 
0.0260917 29.8401 -0.153198 1.73096 
0.0261 29.8401 -0.157471 1.73004 
0.0261083 29.8401 -0.161743 1.72943 
0.0261167 29.8401 -0.166016 1.72882 
0.026125 29.8401 -0.169678 1.72852 
0.0261333 29.8401 -0.17334 1.72791 
0.0261417 29.8401 -0.177002 1.72791 
0.02615 29.8401 -0.180664 1.7276 
0.0261583 29.8401 -0.183716 1.7276 
0.0261667 29.8431 -0.186768 1.72791 
0.026175 29.8431 -0.189819 1.72791 
0.0261833 29.8431 -0.192261 1.72852 
0.0261917 29.8431 -0.194702 1.72882 
0.0262 29.8431 -0.196533 1.72943 
0.0262083 29.8431 -0.197754 1.73004 
0.0262167 29.8431 -0.199585 1.73096 
0.026225 29.8431 -0.200195 1.73157 
0.0262333 29.8431 -0.200806 1.73248 
0.0262417 29.8431 -0.200806 1.7337 
0.02625 29.8431 -0.200806 1.73462 
0.0262583 29.8431 -0.200195 1.73584 
0.0262667 29.8431 -0.198975 1.73706 
0.026275 29.8431 -0.197754 1.73859 
0.0262833 29.8431 -0.195923 1.73981 
0.0262917 29.8431 -0.193481 1.74103 
0.0263 29.8431 -0.19165 1.74255 
0.0263083 29.8431 -0.188599 1.74377 
0.0263167 29.8431 -0.186157 1.74469 
0.026325 29.8431 -0.183716 1.74591 
0.0263333 29.8431 -0.180664 1.74652 
0.0263417 29.8431 -0.178223 1.74744 
0.02635 29.8431 -0.175171 1.74774 
0.0263583 29.8431 -0.172729 1.74835 
0.0263667 29.8431 -0.169678 1.74835 
0.026375 29.8431 -0.166626 1.74866 
0.0263833 29.8431 -0.164185 1.74866 
0.0263917 29.8431 -0.161133 1.74835 
0.0264 29.8462 -0.158081 1.74805 
0.0264083 29.8462 -0.15564 1.74774 
0.0264167 29.8462 -0.152588 1.74713 
0.026425 29.8462 -0.149536 1.74652 
0.0264333 29.8462 -0.146484 1.74561 
0.0264417 29.8462 -0.144043 1.74469 
0.02645 29.8462 -0.140991 1.74347 
0.0264583 29.8462 -0.137939 1.74194 
0.0264667 29.8462 -0.134888 1.74011 
0.026475 29.8462 -0.131836 1.73828 
0.0264833 29.8462 -0.128784 1.73615 
0.0264917 29.8462 -0.125732 1.73401 
0.0265 29.8462 -0.122681 1.73157 
0.0265083 29.8462 -0.119629 1.72913 
0.0265167 29.8462 -0.116577 1.72638 
0.026525 29.8462 -0.114136 1.72394 
0.0265333 29.8462 -0.111084 1.7218 
0.0265417 29.8462 -0.109253 1.71967 
0.02655 29.8462 -0.107422 1.71783 
0.0265583 29.8462 -0.105591 1.71631 
0.0265667 29.8492 -0.10437 1.71509 
0.026575 29.8492 -0.103149 1.71417 
0.0265833 29.8492 -0.101929 1.71356 
0.0265917 29.8492 -0.101318 1.71326 
0.0266 29.8492 -0.101318 1.71295 
0.0266083 29.8492 -0.101318 1.71265 
0.0266167 29.8492 -0.101318 1.71265 
0.026625 29.8492 -0.101318 1.71265 
0.0266333 29.8492 -0.101318 1.71265 
0.0266417 29.8492 -0.101318 1.71265 
0.02665 29.8492 -0.101929 1.71265 
0.0266583 29.8492 -0.101929 1.71265 
0.0266667 29.8492 -0.102539 1.71265 
0.026675 29.8492 -0.102539 1.71295 
0.0266833 29.8492 -0.103149 1.71326 
0.0266917 29.8492 -0.10376 1.71356 
0.0267 29.8492 -0.10437 1.71417 
0.0267083 29.8492 -0.10498 1.71448 
0.0267167 29.8492 -0.105591 1.71509 
0.026725 29.8492 -0.106812 1.7157 
0.0267333 29.8492 -0.107422 1.71661 
0.0267417 29.8492 -0.108643 1.71722 
0.02675 29.8492 -0.109863 1.71814 
0.0267583 29.8492 -0.111694 1.71875 
0.0267667 29.8492 -0.112915 1.71967 
0.026775 29.8492 -0.114746 1.72028 
0.0267833 29.8492 -0.116577 1.72089 
0.0267917 29.8492 -0.118408 1.7218 
0.0268 29.8492 -0.12085 1.72272 
0.0268083 29.8492 -0.123291 1.72333 
0.0268167 29.8492 -0.125732 1.72394 
0.026825 29.8523 -0.128174 1.72455 
0.0268333 29.8523 -0.131226 1.72516 
0.0268417 29.8523 -0.133667 1.72577 
0.02685 29.8523 -0.136719 1.72638 
0.0268583 29.8523 -0.139771 1.72699 
0.0268667 29.8523 -0.142822 1.72791 
0.026875 29.8523 -0.145874 1.72882 
0.0268833 29.8523 -0.149536 1.72974 
0.0268917 29.8523 -0.152588 1.73096 
0.0269 29.8523 -0.15625 1.73218 
0.0269083 29.8523 -0.159912 1.7337 
0.0269167 29.8523 -0.163574 1.73523 
0.026925 29.8523 -0.167847 1.73676 
0.0269333 29.8523 -0.172119 1.73828 
0.0269417 29.8523 -0.176392 1.7395 
0.02695 29.8523 -0.180664 1.74072 
0.0269583 29.8523 -0.184937 1.74164 
0.0269667 29.8553 -0.189209 1.74255 
0.026975 29.8553 -0.194092 1.74316 
0.0269833 29.8553 -0.197754 1.74377 
0.0269917 29.8553 -0.202026 1.74438 
0.027 29.8553 -0.206299 1.74469 
0.0270083 29.8553 -0.209961 1.74469 
0.0270167 29.8553 -0.213623 1.74469 
0.027025 29.8553 -0.217285 1.745 
0.0270333 29.8553 -0.220947 1.74469 
0.0270417 29.8553 -0.224609 1.74469 
0.02705 29.8553 -0.228271 1.74469 
0.0270583 29.8553 -0.231934 1.74469 
0.0270667 29.8553 -0.235596 1.74438 
0.027075 29.8553 -0.238647 1.74408 
0.0270833 29.8584 -0.24231 1.74377 
0.0270917 29.8584 -0.245972 1.74347 
0.0271 29.8584 -0.249023 1.74316 
0.0271083 29.8584 -0.252075 1.74286 
0.0271167 29.8584 -0.255127 1.74255 
0.027125 29.8584 -0.258179 1.74225 
0.0271333 29.8584 -0.26123 1.74194 
0.0271417 29.8584 -0.263672 1.74164 
0.02715 29.8584 -0.266113 1.74133 
0.0271583 29.8584 -0.268555 1.74103 
0.0271667 29.8584 -0.270386 1.74072 
0.027175 29.8584 -0.272217 1.74042 
0.0271833 29.8584 -0.274048 1.74011 
0.0271917 29.8584 -0.275269 1.73981 
0.0272 29.8615 -0.275879 1.7395 
0.0272083 29.8615 -0.2771 1.7392 
0.0272167 29.8615 -0.27771 1.73889 
0.027225 29.8615 -0.27832 1.73889 
0.0272333 29.8615 -0.27832 1.73859 
0.0272417 29.8615 -0.27832 1.73859 
0.02725 29.8615 -0.278931 1.73828 
0.0272583 29.8615 -0.278931 1.73828 
0.0272667 29.8615 -0.27832 1.73859 
0.027275 29.8615 -0.27832 1.73859 
0.0272833 29.8615 -0.27832 1.73889 
0.0272917 29.8615 -0.27832 1.7392 
0.0273 29.8615 -0.27771 1.7395 
0.0273083 29.8615 -0.2771 1.74011 
0.0273167 29.8645 -0.276489 1.74072 
0.027325 29.8645 -0.275879 1.74133 
0.0273333 29.8645 -0.275269 1.74194 
0.0273417 29.8645 -0.274048 1.74286 
0.02735 29.8645 -0.272827 1.74347 
0.0273583 29.8645 -0.271606 1.74438 
0.0273667 29.8645 -0.269775 1.745 
0.027375 29.8645 -0.268555 1.74591 
0.0273833 29.8645 -0.266724 1.74652 
0.0273917 29.8645 -0.264893 1.74744 
0.0274 29.8645 -0.263062 1.74805 
0.0274083 29.8645 -0.26062 1.74866 
0.0274167 29.8645 -0.258789 1.74896 
0.027425 29.8645 -0.256958 1.74957 
0.0274333 29.8645 -0.254517 1.74988 
0.0274417 29.8676 -0.252075 1.75049 
0.02745 29.8676 -0.250244 1.75079 
0.0274583 29.8676 -0.247803 1.7511 
0.0274667 29.8676 -0.245972 1.7514 
0.027475 29.8676 -0.244141 1.75171 
0.0274833 29.8676 -0.24231 1.75201 
0.0274917 29.8676 -0.240479 1.75232 
0.0275 29.8676 -0.238647 1.75232 
0.0275083 29.8676 -0.236816 1.75201 
0.0275167 29.8676 -0.235596 1.75171 
0.027525 29.8676 -0.233765 1.7514 
0.0275333 29.8676 -0.231934 1.75079 
0.0275417 29.8676 -0.230103 1.74988 
0.02755 29.8676 -0.228271 1.74896 
0.0275583 29.8676 -0.22583 1.74774 
0.0275667 29.8676 -0.223999 1.74622 
0.027575 29.8676 -0.221558 1.74469 
0.0275833 29.8676 -0.219116 1.74286 
0.0275917 29.8706 -0.216675 1.74103 
0.0276 29.8706 -0.214233 1.7392 
0.0276083 29.8706 -0.212402 1.73737 
0.0276167 29.8706 -0.209961 1.73553 
0.027625 29.8706 -0.20752 1.7337 
0.0276333 29.8706 -0.205078 1.73187 
0.0276417 29.8706 -0.202637 1.73035 
0.02765 29.8706 -0.200195 1.72852 
0.0276583 29.8706 -0.197754 1.72699 
0.0276667 29.8706 -0.195312 1.72577 
0.027675 29.8706 -0.192871 1.72455 
0.0276833 29.8706 -0.189819 1.72363 
0.0276917 29.8706 -0.186768 1.72272 
0.0277 29.8706 -0.183716 1.72211 
0.0277083 29.8706 -0.180664 1.7218 
0.0277167 29.8706 -0.177612 1.7215 
0.027725 29.8706 -0.174561 1.7215 
0.0277333 29.8706 -0.171509 1.7215 
0.0277417 29.8706 -0.168457 1.7215 
0.02775 29.8737 -0.165405 1.7218 
0.0277583 29.8737 -0.162354 1.72211 
0.0277667 29.8737 -0.159302 1.72272 
0.027775 29.8737 -0.15625 1.72333 
0.0277833 29.8737 -0.153198 1.72424 
0.0277917 29.8737 -0.150757 1.72546 
0.0278 29.8737 -0.147705 1.72699 
0.0278083 29.8737 -0.144653 1.72852 
0.0278167 29.8737 -0.141602 1.73065 
0.027825 29.8737 -0.13855 1.73279 
0.0278333 29.8737 -0.134888 1.73523 
0.0278417 29.8737 -0.131836 1.73767 
0.02785 29.8737 -0.128784 1.74011 
0.0278583 29.8737 -0.125122 1.74255 
0.0278667 29.8737 -0.12207 1.7453 
0.027875 29.8737 -0.119019 1.74774 
0.0278833 29.8737 -0.115967 1.75049 
0.0278917 29.8737 -0.112915 1.75323 
0.0279 29.8737 -0.109863 1.75598 
0.0279083 29.8737 -0.106812 1.75873 
0.0279167 29.8737 -0.10376 1.76178 
0.027925 29.8737 -0.100708 1.76422 
0.0279333 29.8737 -0.0982666 1.76697 
0.0279417 29.8737 -0.0958252 1.76941 
0.02795 29.8737 -0.0933838 1.77185 
0.0279583 29.8737 -0.0909424 1.77429 
0.0279667 29.8737 -0.088501 1.77612 
0.027975 29.8737 -0.0866699 1.77795 
0.0279833 29.8767 -0.0842285 1.77948 
0.0279917 29.8767 -0.0823975 1.7807 
0.028 29.8767 -0.0811768 1.78192 
0.0280083 29.8767 -0.0793457 1.78253 
0.0280167 29.8767 -0.078125 1.78314 
0.028025 29.8767 -0.0762939 1.78345 
0.0280333 29.8767 -0.0750732 1.78375 
0.0280417 29.8767 -0.0738525 1.78375 
0.02805 29.8767 -0.0720215 1.78345 
0.0280583 29.8767 -0.0708008 1.78314 
0.0280667 29.8767 -0.0689697 1.78223 
0.028075 29.8767 -0.067749 1.78162 
0.0280833 29.8767 -0.065918 1.7807 
0.0280917 29.8767 -0.0646973 1.77948 
0.0281 29.8767 -0.0634766 1.77826 
0.0281083 29.8767 -0.0622559 1.77673 
0.0281167 29.8767 -0.0610352 1.77551 
0.028125 29.8767 -0.0598145 1.77399 
0.0281333 29.8767 -0.0592041 1.77246 
0.0281417 29.8767 -0.0585938 1.77094 
0.02815 29.8767 -0.0579834 1.76941 
0.0281583 29.8767 -0.0579834 1.76788 
0.0281667 29.8767 -0.057373 1.76666 
0.028175 29.8767 -0.057373 1.76544 
0.0281833 29.8767 -0.057373 1.76422 
0.0281917 29.8767 -0.057373 1.76331 
0.0282 29.8767 -0.057373 1.7627 
0.0282083 29.8767 -0.057373 1.76208 
0.0282167 29.8767 -0.057373 1.76178 
0.028225 29.8767 -0.0567627 1.76178 
0.0282333 29.8767 -0.0567627 1.76178 
0.0282417 29.8767 -0.0561523 1.76239 
0.02825 29.8767 -0.055542 1.76331 
0.0282583 29.8767 -0.055542 1.76453 
0.0282667 29.8767 -0.0549316 1.76605 
0.028275 29.8767 -0.0543213 1.76788 
0.0282833 29.8798 -0.0543213 1.77002 
0.0282917 29.8798 -0.0543213 1.77246 
0.0283 29.8798 -0.0543213 1.7749 
0.0283083 29.8798 -0.0543213 1.77765 
0.0283167 29.8798 -0.0543213 1.78101 
0.028325 29.8798 -0.0549316 1.78436 
0.0283333 29.8798 -0.0549316 1.78772 
0.0283417 29.8798 -0.0549316 1.79169 
0.02835 29.8798 -0.0549316 1.79565 
0.0283583 29.8798 -0.0549316 1.79962 
0.0283667 29.8798 -0.0549316 1.80359 
0.028375 29.8798 -0.0543213 1.80786 
0.0283833 29.8798 -0.0543213 1.81213 
0.0283917 29.8798 -0.0543213 1.81671 
0.0284 29.8798 -0.0543213 1.82129 
0.0284083 29.8798 -0.0543213 1.82587 
0.0284167 29.8798 -0.0549316 1.83044 
0.028425 29.8798 -0.0549316 1.83533 
0.0284333 29.8798 -0.055542 1.8399 
0.0284417 29.8798 -0.0561523 1.84418 
0.02845 29.8798 -0.0567627 1.84845 
0.0284583 29.8798 -0.0579834 1.85242 
0.0284667 29.8798 -0.0585938 1.85638 
0.028475 29.8798 -0.0598145 1.85974 
0.0284833 29.8798 -0.0610352 1.8631 
0.0284917 29.8798 -0.0628662 1.86615 
0.0285 29.8798 -0.0646973 1.86859 
0.0285083 29.8798 -0.0665283 1.87103 
0.0285167 29.8798 -0.0689697 1.87317 
0.028525 29.8798 -0.0708008 1.87469 
0.0285333 29.8798 -0.0732422 1.87622 
0.0285417 29.8798 -0.0756836 1.87714 
0.02855 29.8798 -0.078125 1.87775 
0.0285583 29.8828 -0.0805664 1.87805 
0.0285667 29.8828 -0.0830078 1.87775 
0.028575 29.8828 -0.0854492 1.87744 
0.0285833 29.8828 -0.088501 1.87653 
0.0285917 29.8828 -0.0909424 1.87561 
0.0286 29.8828 -0.0933838 1.87469 
0.0286083 29.8828 -0.0964355 1.87317 
0.0286167 29.8828 -0.098877 1.87195 
0.028625 29.8828 -0.101929 1.87042 
0.0286333 29.8828 -0.10437 1.8689 
0.0286417 29.8828 -0.107422 1.86737 
0.02865 29.8828 -0.110474 1.86554 
0.0286583 29.8828 -0.113525 1.86401 
0.0286667 29.8828 -0.116577 1.86218 
0.028675 29.8828 -0.119629 1.86035 
0.0286833 29.8828 -0.122681 1.85822 
0.0286917 29.8828 -0.125732 1.85638 
0.0287 29.8828 -0.128784 1.85425 
0.0287083 29.8828 -0.131836 1.85211 
0.0287167 29.8828 -0.134277 1.84967 
0.028725 29.8859 -0.137329 1.84723 
0.0287333 29.8859 -0.140381 1.84509 
0.0287417 29.8859 -0.143433 1.84265 
0.02875 29.8859 -0.146484 1.84052 
0.0287583 29.8859 -0.149536 1.83838 
0.0287667 29.8859 -0.152588 1.83624 
0.028775 29.8859 -0.15564 1.83411 
0.0287833 29.8859 -0.158081 1.83228 
0.0287917 29.8859 -0.160522 1.83044 
0.0288 29.8859 -0.162964 1.82861 
0.0288083 29.8859 -0.165405 1.82678 
0.0288167 29.8859 -0.167236 1.82495 
0.028825 29.8859 -0.169067 1.82343 
0.0288333 29.8859 -0.170898 1.82159 
0.0288417 29.8859 -0.17334 1.81976 
0.02885 29.8859 -0.175171 1.81824 
0.0288583 29.8859 -0.177002 1.81671 
0.0288667 29.8859 -0.178833 1.81519 
0.028875 29.8859 -0.180664 1.81366 
0.0288833 29.8889 -0.182495 1.81244 
0.0288917 29.8889 -0.184326 1.81122 
0.0289 29.8889 -0.186157 1.81 
0.0289083 29.8889 -0.188599 1.80908 
0.0289167 29.8889 -0.19043 1.80817 
0.028925 29.8889 -0.192261 1.80725 
0.0289333 29.8889 -0.194702 1.80634 
0.0289417 29.8889 -0.196533 1.80542 
0.02895 29.8889 -0.198975 1.8042 
0.0289583 29.8889 -0.201416 1.80328 
0.0289667 29.8889 -0.203857 1.80206 
0.028975 29.8889 -0.206909 1.80084 
0.0289833 29.8889 -0.209351 1.79932 
0.0289917 29.8889 -0.212402 1.79749 
0.029 29.8889 -0.215454 1.79535 
0.0290083 29.8889 -0.219116 1.79321 
0.0290167 29.8889 -0.222168 1.79077 
0.029025 29.8889 -0.22583 1.78802 
0.0290333 29.892 -0.229492 1.78528 
0.0290417 29.892 -0.233154 1.78253 
0.02905 29.892 -0.236816 1.77979 
0.0290583 29.892 -0.241089 1.77673 
0.0290667 29.892 -0.244751 1.77368 
0.029075 29.892 -0.249023 1.77094 
0.0290833 29.892 -0.253296 1.76788 
0.0290917 29.892 -0.257568 1.76483 
0.0291 29.892 -0.261841 1.76147 
0.0291083 29.892 -0.266113 1.75842 
0.0291167 29.892 -0.270386 1.75537 
0.029125 29.892 -0.274658 1.75232 
0.0291333 29.892 -0.278931 1.74896 
0.0291417 29.892 -0.283203 1.74591 
0.02915 29.892 -0.287476 1.74255 
0.0291583 29.895 -0.291138 1.7392 
0.0291667 29.895 -0.29541 1.73553 
0.029175 29.895 -0.299072 1.73218 
0.0291833 29.895 -0.303345 1.72852 
0.0291917 29.895 -0.307007 1.72485 
0.0292 29.895 -0.310669 1.72119 
0.0292083 29.895 -0.314331 1.71753 
0.0292167 29.895 -0.317383 1.71387 
0.029225 29.895 -0.321045 1.71021 
0.0292333 29.895 -0.324097 1.70654 
0.0292417 29.895 -0.326538 1.70258 
0.02925 29.895 -0.32959 1.69891 
0.0292583 29.8981 -0.332031 1.69495 
0.0292667 29.8981 -0.334473 1.69128 
0.029275 29.8981 -0.336304 1.68762 
0.0292833 29.8981 -0.338135 1.68365 
0.0292917 29.8981 -0.340576 1.6803 
0.0293 29.8981 -0.341797 1.67664 
0.0293083 29.8981 -0.343628 1.67328 
0.0293167 29.8981 -0.345459 1.66992 
0.029325 29.8981 -0.34729 1.66687 
0.0293333 29.8981 -0.349121 1.66382 
0.0293417 29.8981 -0.350342 1.66107 
0.02935 29.8981 -0.352173 1.65833 
0.0293583 29.9011 -0.353394 1.65588 
0.0293667 29.9011 -0.355225 1.65344 
0.029375 29.9011 -0.356445 1.65131 
0.0293833 29.9011 -0.357056 1.64917 
0.0293917 29.9011 -0.358276 1.64703 
0.0294 29.9011 -0.358887 1.6452 
0.0294083 29.9011 -0.359497 1.64368 
0.0294167 29.9011 -0.360107 1.64246 
0.029425 29.9011 -0.360718 1.64154 
0.0294333 29.9011 -0.361328 1.64062 
0.0294417 29.9011 -0.361328 1.63971 
0.02945 29.9042 -0.361938 1.6391 
0.0294583 29.9042 -0.361938 1.63849 
0.0294667 29.9042 -0.361938 1.63818 
0.029475 29.9042 -0.362549 1.63788 
0.0294833 29.9042 -0.362549 1.63727 
0.0294917 29.9042 -0.361938 1.63696 
0.0295 29.9042 -0.361938 1.63666 
0.0295083 29.9042 -0.361938 1.63666 
0.0295167 29.9042 -0.361328 1.63666 
0.029525 29.9042 -0.361328 1.63666 
0.0295333 29.9042 -0.360718 1.63696 
0.0295417 29.9042 -0.360107 1.63757 
0.02955 29.9072 -0.359497 1.63818 
0.0295583 29.9072 -0.358276 1.63879 
0.0295667 29.9072 -0.357666 1.63971 
0.029575 29.9072 -0.355835 1.64032 
0.0295833 29.9072 -0.354614 1.64124 
0.0295917 29.9072 -0.353394 1.64185 
0.0296 29.9072 -0.351562 1.64276 
0.0296083 29.9072 -0.349731 1.64368 
0.0296167 29.9072 -0.3479 1.64429 
0.029625 29.9072 -0.346069 1.6452 
0.0296333 29.9072 -0.344849 1.64612 
0.0296417 29.9072 -0.343018 1.64703 
0.02965 29.9072 -0.341187 1.64825 
0.0296583 29.9072 -0.339966 1.64948 
0.0296667 29.9103 -0.338135 1.6507 
0.029675 29.9103 -0.336914 1.65222 
0.0296833 29.9103 -0.335693 1.65375 
0.0296917 29.9103 -0.333862 1.65527 
0.0297 29.9103 -0.332642 1.6568 
0.0297083 29.9103 -0.331421 1.65833 
0.0297167 29.9103 -0.32959 1.65985 
0.029725 29.9103 -0.328369 1.66138 
0.0297333 29.9103 -0.327148 1.6629 
0.0297417 29.9103 -0.325928 1.66412 
0.02975 29.9103 -0.324707 1.66534 
0.0297583 29.9103 -0.323486 1.66656 
0.0297667 29.9103 -0.322876 1.66748 
0.029775 29.9103 -0.322266 1.6687 
0.0297833 29.9103 -0.322266 1.66962 
0.0297917 29.9133 -0.321655 1.67053 
0.0298 29.9133 -0.322266 1.67175 
0.0298083 29.9133 -0.322876 1.67267 
0.0298167 29.9133 -0.323486 1.67358 
0.029825 29.9133 -0.324097 1.6745 
0.0298333 29.9133 -0.325317 1.67511 
0.0298417 29.9133 -0.326538 1.67572 
0.02985 29.9133 -0.327759 1.67603 
0.0298583 29.9133 -0.32959 1.67664 
0.0298667 29.9133 -0.330811 1.67694 
0.029875 29.9133 -0.332642 1.67725 
0.0298833 29.9133 -0.334473 1.67725 
0.0298917 29.9133 -0.336304 1.67725 
0.0299 29.9164 -0.338745 1.67725 
0.0299083 29.9164 -0.340576 1.67694 
0.0299167 29.9164 -0.343628 1.67664 
0.029925 29.9164 -0.346069 1.67633 
0.0299333 29.9164 -0.349121 1.67603 
0.0299417 29.9164 -0.352783 1.67572 
0.02995 29.9164 -0.356445 1.67542 
0.0299583 29.9164 -0.360718 1.67542 
0.0299667 29.9164 -0.36438 1.67511 
0.029975 29.9164 -0.369263 1.67511 
0.0299833 29.9164 -0.373535 1.6748 
0.0299917 29.9164 -0.377808 1.67419 
0.03 29.9194 -0.38269 1.67328 
0.0300083 29.9194 -0.386963 1.67236 
0.0300167 29.9194 -0.391235 1.67114 
0.030025 29.9194 -0.396118 1.66992 
0.0300333 29.9194 -0.400391 1.6684 
0.0300417 29.9194 -0.404663 1.66656 
0.03005 29.9194 -0.408936 1.66473 
0.0300583 29.9194 -0.413818 1.6629 
0.0300667 29.9194 -0.418091 1.66077 
0.030075 29.9194 -0.422363 1.65863 
0.0300833 29.9194 -0.426636 1.65649 
0.0300917 29.9225 -0.430298 1.65466 
0.0301 29.9225 -0.43457 1.65283 
0.0301083 29.9225 -0.438232 1.65131 
0.0301167 29.9225 -0.441895 1.65039 
0.030125 29.9225 -0.445557 1.64978 
0.0301333 29.9225 -0.449219 1.64978 
0.0301417 29.9225 -0.452271 1.65009 
0.03015 29.9225 -0.455322 1.6507 
0.0301583 29.9225 -0.458374 1.65161 
0.0301667 29.9225 -0.460815 1.65283 
0.030175 29.9225 -0.463867 1.65466 
0.0301833 29.9255 -0.466309 1.65649 
0.0301917 29.9255 -0.46875 1.65833 
0.0302 29.9255 -0.471802 1.66046 
0.0302083 29.9255 -0.474243 1.66199 
0.0302167 29.9255 -0.476685 1.66351 
0.030225 29.9255 -0.478516 1.66443 
0.0302333 29.9255 -0.480347 1.66534 
0.0302417 29.9255 -0.482178 1.66565 
0.03025 29.9255 -0.484009 1.66595 
0.0302583 29.9255 -0.48584 1.66595 
0.0302667 29.9286 -0.487061 1.66626 
0.030275 29.9286 -0.488281 1.66656 
0.0302833 29.9286 -0.489502 1.66718 
0.0302917 29.9286 -0.490723 1.66779 
0.0303 29.9286 -0.491333 1.6687 
0.0303083 29.9286 -0.492554 1.67023 
0.0303167 29.9286 -0.493774 1.67175 
0.030325 29.9286 -0.494995 1.67358 
0.0303333 29.9286 -0.496216 1.67542 
0.0303417 29.9286 -0.497437 1.67755 
0.03035 29.9316 -0.498657 1.67969 
0.0303583 29.9316 -0.500488 1.68152 
0.0303667 29.9316 -0.501709 1.68304 
0.030375 29.9316 -0.50293 1.68457 
0.0303833 29.9316 -0.504761 1.68579 
0.0303917 29.9316 -0.505981 1.68701 
0.0304 29.9316 -0.507202 1.68762 
0.0304083 29.9316 -0.508423 1.68823 
0.0304167 29.9316 -0.509644 1.68823 
0.030425 29.9316 -0.511475 1.68823 
0.0304333 29.9347 -0.512695 1.68793 
0.0304417 29.9347 -0.513916 1.68732 
0.03045 29.9347 -0.515747 1.68671 
0.0304583 29.9347 -0.516968 1.68579 
0.0304667 29.9347 -0.518799 1.68488 
0.030475 29.9347 -0.52002 1.68396 
0.0304833 29.9347 -0.521851 1.68304 
0.0304917 29.9347 -0.523071 1.68243 
0.0305 29.9377 -0.524902 1.68152 
0.0305083 29.9377 -0.526123 1.6803 
0.0305167 29.9377 -0.527344 1.67938 
0.030525 29.9377 -0.528564 1.67786 
0.0305333 29.9377 -0.530396 1.67664 
0.0305417 29.9377 -0.531006 1.6748 
0.03055 29.9377 -0.532227 1.67328 
0.0305583 29.9377 -0.533447 1.67145 
0.0305667 29.9377 -0.534668 1.66992 
0.030575 29.9377 -0.535889 1.6684 
0.0305833 29.9408 -0.536499 1.66656 
0.0305917 29.9408 -0.53772 1.66504 
0.0306 29.9408 -0.53833 1.66351 
0.0306083 29.9408 -0.53894 1.66199 
0.0306167 29.9408 -0.539551 1.66046 
0.030625 29.9408 -0.540161 1.65924 
0.0306333 29.9408 -0.540161 1.65802 
0.0306417 29.9408 -0.540161 1.6571 
0.03065 29.9408 -0.539551 1.65649 
0.0306583 29.9438 -0.539551 1.65649 
0.0306667 29.9438 -0.53894 1.65649 
0.030675 29.9438 -0.53833 1.6571 
0.0306833 29.9438 -0.537109 1.65771 
0.0306917 29.9438 -0.536499 1.65863 
0.0307 29.9438 -0.535889 1.65985 
0.0307083 29.9438 -0.534668 1.66107 
0.0307167 29.9438 -0.533447 1.66199 
0.030725 29.9438 -0.532837 1.66321 
0.0307333 29.9469 -0.531616 1.66412 
0.0307417 29.9469 -0.530396 1.66473 
0.03075 29.9469 -0.529175 1.66504 
0.0307583 29.9469 -0.527344 1.66534 
0.0307667 29.9469 -0.526123 1.66504 
0.030775 29.9469 -0.524292 1.66443 
0.0307833 29.9469 -0.522461 1.66382 
0.0307917 29.9469 -0.52063 1.6629 
0.0308 29.9469 -0.518799 1.66168 
0.0308083 29.95 -0.516357 1.66046 
0.0308167 29.95 -0.514526 1.65894 
0.030825 29.95 -0.512695 1.65741 
0.0308333 29.95 -0.510864 1.65558 
0.0308417 29.95 -0.509033 1.65375 
0.03085 29.95 -0.507812 1.65192 
0.0308583 29.95 -0.506592 1.64978 
0.0308667 29.95 -0.505371 1.64734 
0.030875 29.95 -0.50415 1.6449 
0.0308833 29.95 -0.50293 1.64246 
0.0308917 29.953 -0.501709 1.63971 
0.0309 29.953 -0.500488 1.63727 
0.0309083 29.953 -0.499268 1.63452 
0.0309167 29.953 -0.497437 1.63147 
0.030925 29.953 -0.495605 1.62872 
0.0309333 29.953 -0.493774 1.62567 
0.0309417 29.953 -0.491943 1.62262 
0.03095 29.953 -0.490112 1.61957 
0.0309583 29.953 -0.487671 1.61652 
0.0309667 29.9561 -0.48584 1.61377 
0.030975 29.9561 -0.484009 1.61072 
0.0309833 29.9561 -0.482178 1.60797 
0.0309917 29.9561 -0.480347 1.60583 
0.031 29.9561 -0.478516 1.6037 
0.0310083 29.9561 -0.476685 1.60217 
0.0310167 29.9561 -0.474243 1.60095 
0.031025 29.9561 -0.472412 1.60065 
0.0310333 29.9561 -0.469971 1.60065 
0.0310417 29.9561 -0.46814 1.60126 
0.03105 29.9561 -0.465698 1.60278 
0.0310583 29.9591 -0.462646 1.60461 
0.0310667 29.9591 -0.459595 1.60706 
0.031075 29.9591 -0.456543 1.61041 
0.0310833 29.9591 -0.453491 1.61438 
0.0310917 29.9591 -0.449829 1.61896 
0.0311 29.9591 -0.446167 1.62476 
0.0311083 29.9591 -0.441895 1.63116 
0.0311167 29.9591 -0.437622 1.63879 
0.031125 29.9591 -0.43335 1.64734 
0.0311333 29.9591 -0.429077 1.65741 
0.0311417 29.9591 -0.424194 1.6684 
0.03115 29.9622 -0.419312 1.68091 
0.0311583 29.9622 -0.413818 1.69464 
0.0311667 29.9622 -0.408325 1.71021 
0.031175 29.9622 -0.402832 1.72699 
0.0311833 29.9622 -0.396729 1.7453 
0.0311917 29.9622 -0.390625 1.76514 
0.0312 29.9622 -0.384521 1.7868 
0.0312083 29.9622 -0.378418 1.81 
0.0312167 29.9622 -0.371704 1.83441 
0.031225 29.9622 -0.365601 1.86066 
0.0312333 29.9622 -0.359497 1.88812 
0.0312417 29.9622 -0.353394 1.91711 
0.03125 29.9622 -0.34729 1.94702 
0.0312583 29.9622 -0.341187 1.97784 
0.0312667 29.9652 -0.335083 2.00958 
0.031275 29.9652 -0.328979 2.04193 
0.0312833 29.9652 -0.322876 2.07489 
0.0312917 29.9652 -0.316772 2.10876 
0.0313 29.9652 -0.310669 2.14264 
0.0313083 29.9652 -0.303955 2.17712 
0.0313167 29.9652 -0.297852 2.21191 
0.031325 29.9652 -0.291138 2.24701 
0.0313333 29.9652 -0.284424 2.2821 
0.0313417 29.9652 -0.27771 2.3175 
0.03135 29.9652 -0.270996 2.35321 
0.0313583 29.9652 -0.264282 2.38861 
0.0313667 29.9652 -0.256958 2.42401 
0.031375 29.9652 -0.249634 2.45972 
0.0313833 29.9652 -0.24292 2.49542 
0.0313917 29.9652 -0.235596 2.53113 
0.0314 29.9652 -0.228271 2.56653 
0.0314083 29.9652 -0.220947 2.60162 
0.0314167 29.9652 -0.214233 2.63641 
0.031425 29.9683 -0.206909 2.67029 
0.0314333 29.9683 -0.200195 2.70294 
0.0314417 29.9683 -0.193481 2.73407 
0.03145 29.9683 -0.186768 2.76337 
0.0314583 29.9683 -0.180054 2.79053 
0.0314667 29.9683 -0.17334 2.81555 
0.031475 29.9683 -0.167236 2.83752 
0.0314833 29.9683 -0.160522 2.85675 
0.0314917 29.9683 -0.154419 2.87292 
0.0315 29.9683 -0.148315 2.88605 
0.0315083 29.9683 -0.142212 2.89612 
0.0315167 29.9683 -0.136108 2.90314 
0.031525 29.9683 -0.130615 2.9068 
0.0315333 29.9683 -0.124512 2.90741 
0.0315417 29.9683 -0.118408 2.90466 
0.03155 29.9683 -0.112305 2.89917 
0.0315583 29.9683 -0.106812 2.89062 
0.0315667 29.9683 -0.100708 2.87933 
0.031575 29.9683 -0.0946045 2.86499 
0.0315833 29.9683 -0.088501 2.84821 
0.0315917 29.9683 -0.0823975 2.82867 
0.0316 29.9683 -0.0762939 2.8067 
0.0316083 29.9683 -0.0708008 2.78259 
0.0316167 29.9683 -0.0646973 2.75604 
0.031625 29.9683 -0.0592041 2.72736 
0.0316333 29.9683 -0.0537109 2.69684 
0.0316417 29.9683 -0.0488281 2.66418 
0.03165 29.9683 -0.0439453 2.63 
0.0316583 29.9683 -0.0390625 2.5943 
0.0316667 29.9683 -0.0341797 2.55676 
0.031675 29.9683 -0.0292969 2.51801 
0.0316833 29.9683 -0.0250244 2.47772 
0.0316917 29.9683 -0.020752 2.43622 
0.0317 29.9683 -0.0170898 2.39349 
0.0317083 29.9683 -0.0128174 2.34955 
0.0317167 29.9683 -0.00976562 2.30469 
0.031725 29.9683 -0.00610352 2.25922 
0.0317333 29.9683 -0.00305176 2.21344 
0.0317417 29.9683 -0.000610352 2.16705 
0.03175 29.9683 0.00183105 2.12097 
0.0317583 29.9683 0.00427246 2.0752 
0.0317667 29.9713 0.00610352 2.03003 
0.031775 29.9713 0.00793457 1.98547 
0.0317833 29.9713 0.00976562 1.94183 
0.0317917 29.9713 0.0109863 1.89941 
0.0318 29.9713 0.012207 1.85852 
0.0318083 29.9713 0.0128174 1.81885 
0.0318167 29.9713 0.0134277 1.78131 
0.031825 29.9713 0.0140381 1.7453 
0.0318333 29.9713 0.0146484 1.71173 
0.0318417 29.9713 0.0146484 1.67999 
0.03185 29.9713 0.0146484 1.6507 
0.0318583 29.9713 0.0140381 1.62384 
0.0318667 29.9713 0.0140381 1.59912 
0.031875 29.9713 0.0134277 1.57684 
0.0318833 29.9713 0.0128174 1.55701 
0.0318917 29.9713 0.0115967 1.53931 
0.0319 29.9713 0.0109863 1.52405 
0.0319083 29.9713 0.00976562 1.51093 
0.0319167 29.9713 0.00915527 1.49994 
0.031925 29.9713 0.00793457 1.49048 
0.0319333 29.9713 0.00671387 1.48315 
0.0319417 29.9713 0.00610352 1.47736 
0.03195 29.9713 0.00488281 1.47339 
0.0319583 29.9713 0.00366211 1.47064 
0.0319667 29.9713 0.00244141 1.46942 
0.031975 29.9713 0.0012207 1.46942 
0.0319833 29.9713 0.000610352 1.47064 
0.0319917 29.9713 -0.000610352 1.47278 
0.032 29.9713 -0.00183105 1.47583 
0.0320083 29.9713 -0.00305176 1.4801 
0.0320167 29.9713 -0.00427246 1.48499 
0.032025 29.9713 -0.00549316 1.49048 
0.0320333 29.9713 -0.00671387 1.49689 
0.0320417 29.9744 -0.00732422 1.50391 
0.03205 29.9744 -0.00854492 1.51123 
0.0320583 29.9744 -0.00976562 1.51917 
0.0320667 29.9744 -0.010376 1.52771 
0.032075 29.9744 -0.0115967 1.53656 
0.0320833 29.9744 -0.012207 1.54572 
0.0320917 29.9744 -0.0128174 1.55487 
0.0321 29.9744 -0.0128174 1.56464 
0.0321083 29.9744 -0.0134277 1.5744 
0.0321167 29.9744 -0.0134277 1.58386 
0.032125 29.9744 -0.0134277 1.59363 
0.0321333 29.9744 -0.0134277 1.60309 
0.0321417 29.9744 -0.0128174 1.61224 
0.03215 29.9744 -0.012207 1.6214 
0.0321583 29.9744 -0.0115967 1.62994 
0.0321667 29.9744 -0.0109863 1.63818 
0.032175 29.9744 -0.00976562 1.64612 
0.0321833 29.9744 -0.00854492 1.65375 
0.0321917 29.9744 -0.00732422 1.66077 
0.0322 29.9744 -0.00610352 1.66748 
0.0322083 29.9744 -0.00488281 1.67358 
0.0322167 29.9744 -0.00305176 1.67969 
0.032225 29.9744 -0.00183105 1.68488 
0.0322333 29.9744 -0.000610352 1.68976 
0.0322417 29.9744 0.000610352 1.69434 
0.03225 29.9744 0.0012207 1.6983 
0.0322583 29.9744 0.00244141 1.70197 
0.0322667 29.9744 0.00366211 1.70502 
0.032275 29.9744 0.00488281 1.70807 
0.0322833 29.9744 0.00610352 1.71051 
0.0322917 29.9744 0.00793457 1.71295 
0.0323 29.9744 0.00976562 1.71539 
0.0323083 29.9744 0.0115967 1.71753 
0.0323167 29.9744 0.0134277 1.71936 
0.032325 29.9744 0.0158691 1.7215 
0.0323333 29.9744 0.0183105 1.72302 
0.0323417 29.9744 0.0213623 1.72424 
0.03235 29.9744 0.0238037 1.72516 
0.0323583 29.9744 0.0262451 1.72577 
0.0323667 29.9744 0.0286865 1.72607 
0.032375 29.9744 0.0311279 1.72607 
0.0323833 29.9744 0.0335693 1.72577 
0.0323917 29.9744 0.0354004 1.72546 
0.0324 29.9744 0.0372314 1.72485 
0.0324083 29.9744 0.0390625 1.72394 
0.0324167 29.9744 0.0408936 1.72333 
0.032425 29.9744 0.0427246 1.72272 
0.0324333 29.9744 0.0439453 1.72211 
0.0324417 29.9744 0.045166 1.7215 
0.03245 29.9744 0.0463867 1.72119 
0.0324583 29.9744 0.0476074 1.72058 
0.0324667 29.9744 0.0482178 1.71997 
0.032475 29.9744 0.0494385 1.71967 
0.0324833 29.9744 0.0500488 1.71906 
0.0324917 29.9744 0.0512695 1.71844 
0.0325 29.9744 0.0518799 1.71783 
0.0325083 29.9744 0.0531006 1.71661 
0.0325167 29.9744 0.0543213 1.7157 
0.032525 29.9744 0.0549316 1.71448 
0.0325333 29.9744 0.0561523 1.71295 
0.0325417 29.9744 0.0567627 1.71173 
0.03255 29.9744 0.057373 1.7099 
0.0325583 29.9744 0.0579834 1.70837 
0.0325667 29.9744 0.0585938 1.70685 
0.032575 29.9774 0.0592041 1.70502 
0.0325833 29.9774 0.0592041 1.70349 
0.0325917 29.9774 0.0592041 1.70197 
0.0326 29.9774 0.0592041 1.70044 
0.0326083 29.9774 0.0585938 1.69922 
0.0326167 29.9774 0.0579834 1.698 
0.032625 29.9774 0.057373 1.69678 
0.0326333 29.9774 0.0567627 1.69617 
0.0326417 29.9774 0.0561523 1.69525 
0.03265 29.9774 0.0549316 1.69495 
0.0326583 29.9774 0.0537109 1.69464 
0.0326667 29.9774 0.0518799 1.69434 
0.032675 29.9774 0.0506592 1.69434 
0.0326833 29.9774 0.0488281 1.69434 
0.0326917 29.9774 0.0469971 1.69434 
0.0327 29.9774 0.045166 1.69434 
0.0327083 29.9774 0.043335 1.69434 
0.0327167 29.9774 0.0415039 1.69434 
0.032725 29.9774 0.0396729 1.69403 
0.0327333 29.9774 0.0384521 1.69373 
0.0327417 29.9774 0.0366211 1.69373 
0.03275 29.9774 0.03479 1.69373 
0.0327583 29.9774 0.032959 1.69403 
0.0327667 29.9774 0.0317383 1.69434 
0.032775 29.9774 0.0305176 1.69464 
0.0327833 29.9774 0.0286865 1.69525 
0.0327917 29.9774 0.0274658 1.69586 
0.0328 29.9774 0.0262451 1.69678 
0.0328083 29.9774 0.0250244 1.69769 
0.0328167 29.9774 0.0244141 1.6983 
0.032825 29.9774 0.0231934 1.69922 
0.0328333 29.9774 0.0219727 1.70013 
0.0328417 29.9774 0.020752 1.70105 
0.03285 29.9774 0.0189209 1.70197 
0.0328583 29.9774 0.0170898 1.70288 
0.0328667 29.9774 0.0152588 1.7038 
0.032875 29.9774 0.0134277 1.70471 
0.0328833 29.9774 0.0109863 1.70593 
0.0328917 29.9774 0.00854492 1.70715 
0.0329 29.9774 0.00549316 1.70837 
0.0329083 29.9774 0.00305176 1.70959 
0.0329167 29.9774 0.000610352 1.71082 
0.032925 29.9774 -0.00183105 1.71204 
0.0329333 29.9774 -0.00366211 1.71295 
0.0329417 29.9774 -0.00549316 1.71387 
0.03295 29.9774 -0.00732422 1.71478 
0.0329583 29.9774 -0.00854492 1.71539 
0.0329667 29.9774 -0.00976562 1.716 
0.032975 29.9774 -0.010376 1.71661 
0.0329833 29.9774 -0.010376 1.71722 
0.0329917 29.9774 -0.0109863 1.71783 
0.033 29.9774 -0.0109863 1.71844 
0.0330083 29.9774 -0.010376 1.71906 
0.0330167 29.9774 -0.010376 1.71936 
0.033025 29.9774 -0.00976562 1.71997 
0.0330333 29.9774 -0.00976562 1.72089 
0.0330417 29.9774 -0.00854492 1.7215 
0.03305 29.9774 -0.00793457 1.72241 
0.0330583 29.9774 -0.00732422 1.72333 
0.0330667 29.9774 -0.00610352 1.72424 
0.033075 29.9774 -0.00488281 1.72516 
0.0330833 29.9774 -0.00305176 1.72638 
0.0330917 29.9774 -0.0012207 1.72729 
0.0331 29.9774 0.0012207 1.72852 
0.0331083 29.9774 0.00427246 1.72974 
0.0331167 29.9774 0.00732422 1.73096 
0.033125 29.9774 0.0115967 1.73218 
0.0331333 29.9774 0.0158691 1.73309 
0.0331417 29.9774 0.020752 1.73431 
0.03315 29.9774 0.0262451 1.73553 
0.0331583 29.9774 0.0323486 1.73676 
0.0331667 29.9774 0.0390625 1.73798 
0.033175 29.9774 0.0463867 1.7392 
0.0331833 29.9774 0.0537109 1.74072 
0.0331917 29.9774 0.0622559 1.74194 
0.0332 29.9774 0.0708008 1.74316 
0.0332083 29.9774 0.0799561 1.74438 
0.0332167 29.9774 0.0897217 1.74561 
0.033225 29.9774 0.100098 1.74652 
0.0332333 29.9774 0.110474 1.74774 
0.0332417 29.9774 0.12146 1.74866 
0.03325 29.9774 0.132446 1.74957 
0.0332583 29.9774 0.144653 1.75049 
0.0332667 29.9774 0.15625 1.7514 
0.033275 29.9774 0.169067 1.75232 
0.0332833 29.9774 0.181885 1.75293 
0.0332917 29.9774 0.195312 1.75354 
0.0333 29.9774 0.209351 1.75446 
0.0333083 29.9774 0.223389 1.75507 
0.0333167 29.9774 0.238037 1.75568 
0.033325 29.9774 0.253296 1.75629 
0.0333333 29.9774 0.269165 1.7569 
0.0333417 29.9774 0.285645 1.75751 
0.03335 29.9774 0.302124 1.75751 
0.0333583 29.9774 0.319214 1.75751 
0.0333667 29.9774 0.336304 1.75751 
0.033375 29.9774 0.354004 1.7572 
0.0333833 29.9774 0.371704 1.75659 
0.0333917 29.9774 0.389404 1.75598 
0.0334 29.9774 0.407715 1.75537 
0.0334083 29.9774 0.426025 1.75446 
0.0334167 29.9774 0.444336 1.75323 
0.033425 29.9744 0.463257 1.75232 
0.0334333 29.9744 0.482178 1.7511 
0.0334417 29.9744 0.501709 1.75018 
0.03345 29.9744 0.52124 1.74896 
0.0334583 29.9744 0.540771 1.74774 
0.0334667 29.9744 0.560913 1.74683 
0.033475 29.9744 0.581055 1.74561 
0.0334833 29.9744 0.601807 1.74469 
0.0334917 29.9744 0.623169 1.74377 
0.0335 29.9744 0.644531 1.74286 
0.0335083 29.9744 0.665894 1.74194 
0.0335167 29.9713 0.687866 1.74133 
0.033525 29.9713 0.709839 1.74072 
0.0335333 29.9713 0.731812 1.74042 
0.0335417 29.9713 0.753784 1.74042 
0.03355 29.9713 0.776367 1.74042 
0.0335583 29.9713 0.79834 1.74072 
0.0335667 29.9713 0.820923 1.74133 
0.033575 29.9683 0.843506 1.74225 
0.0335833 29.9683 0.866699 1.74316 
0.0335917 29.9683 0.889282 1.74469 
0.0336 29.9683 0.912476 1.74591 
0.0336083 29.9683 0.935669 1.74744 
0.0336167 29.9683 0.958862 1.74927 
0.033625 29.9683 0.982666 1.75079 
0.0336333 29.9652 1.00586 1.75262 
0.0336417 29.9652 1.02905 1.75446 
0.03365 29.9652 1.05225 1.75659 
0.0336583 29.9652 1.07605 1.75842 
0.0336667 29.9652 1.09863 1.76056 
0.033675 29.9622 1.12183 1.76239 
0.0336833 29.9622 1.14441 1.76453 
0.0336917 29.9622 1.16699 1.76666 
0.0337 29.9622 1.18958 1.7688 
0.0337083 29.9622 1.21155 1.77094 
0.0337167 29.9591 1.23352 1.77338 
0.033725 29.9591 1.25549 1.77582 
0.0337333 29.9591 1.27747 1.77826 
0.0337417 29.9591 1.29944 1.7807 
0.03375 29.9561 1.3208 1.78345 
0.0337583 29.9561 1.34277 1.78589 
0.0337667 29.9561 1.36414 1.78833 
0.033775 29.9561 1.3855 1.79077 
0.0337833 29.9561 1.40686 1.79291 
0.0337917 29.953 1.42761 1.79504 
0.0338 29.953 1.44836 1.79688 
0.0338083 29.953 1.46851 1.7984 
0.0338167 29.953 1.48865 1.79962 
0.033825 29.95 1.50818 1.80084 
0.0338333 29.95 1.5271 1.80145 
0.0338417 29.95 1.54541 1.80206 
0.03385 29.9469 1.56372 1.80237 
0.0338583 29.9469 1.58142 1.80237 
0.0338667 29.9469 1.5979 1.80206 
0.033875 29.9469 1.61438 1.80176 
0.0338833 29.9438 1.63086 1.80115 
0.0338917 29.9438 1.64612 1.80023 
0.0339 29.9438 1.66077 1.79962 
0.0339083 29.9438 1.67542 1.79871 
0.0339167 29.9408 1.68945 1.7981 
0.033925 29.9408 1.70288 1.79749 
0.0339333 29.9408 1.71631 1.79688 
0.0339417 29.9377 1.72913 1.79626 
0.03395 29.9377 1.74133 1.79596 
0.0339583 29.9377 1.75354 1.79565 
0.0339667 29.9377 1.76575 1.79565 
0.033975 29.9347 1.77673 1.79565 
0.0339833 29.9347 1.78833 1.79565 
0.0339917 29.9347 1.79932 1.79565 
0.034 29.9316 1.80969 1.79626 
0.0340083 29.9316 1.82007 1.79657 
0.0340167 29.9316 1.82983 1.79718 
0.034025 29.9286 1.83899 1.7981 
0.0340333 29.9286 1.84814 1.79901 
0.0340417 29.9286 1.85669 1.79993 
0.03405 29.9286 1.86462 1.80084 
0.0340583 29.9255 1.87195 1.80206 
0.0340667 29.9255 1.87866 1.80328 
0.034075 29.9255 1.88538 1.80481 
0.0340833 29.9225 1.89148 1.80634 
0.0340917 29.9225 1.89758 1.80817 
0.0341 29.9225 1.90308 1.81 
0.0341083 29.9194 1.90796 1.81213 
0.0341167 29.9194 1.91284 1.81458 
0.034125 29.9194 1.91772 1.81702 
0.0341333 29.9164 1.922 1.81976 
0.0341417 29.9164 1.92566 1.82251 
0.03415 29.9164 1.92993 1.82556 
0.0341583 29.9133 1.93359 1.82861 
0.0341667 29.9133 1.93665 1.83197 
0.034175 29.9133 1.9397 1.83563 
0.0341833 29.9133 1.94275 1.83929 
0.0341917 29.9103 1.94519 1.84296 
0.0342 29.9103 1.94763 1.84662 
0.0342083 29.9103 1.95007 1.85028 
0.0342167 29.9072 1.9519 1.85394 
0.034225 29.9072 1.95312 1.8576 
0.0342333 29.9072 1.95435 1.86127 
0.0342417 29.9042 1.95496 1.86462 
0.03425 29.9042 1.95557 1.86829 
0.0342583 29.9042 1.95618 1.87134 
0.0342667 29.9011 1.95618 1.87469 
0.034275 29.9011 1.95557 1.87744 
0.0342833 29.9011 1.95496 1.88019 
0.0342917 29.9011 1.95435 1.88263 
0.0343 29.8981 1.95312 1.88507 
0.0343083 29.8981 1.9519 1.88721 
0.0343167 29.8981 1.95068 1.88934 
0.034325 29.895 1.94885 1.89117 
0.0343333 29.895 1.94702 1.8927 
0.0343417 29.895 1.94458 1.89453 
0.03435 29.895 1.94214 1.89606 
0.0343583 29.892 1.9397 1.89728 
0.0343667 29.892 1.93726 1.8985 
0.034375 29.892 1.9342 1.89972 
0.0343833 29.8889 1.93054 1.90094 
0.0343917 29.8889 1.92688 1.90186 
0.0344 29.8889 1.92322 1.90277 
0.0344083 29.8889 1.91956 1.90338 
0.0344167 29.8859 1.91528 1.90399 
0.034425 29.8859 1.9104 1.90491 
0.0344333 29.8859 1.90552 1.90521 
0.0344417 29.8828 1.90063 1.90582 
0.03445 29.8828 1.89514 1.90613 
0.0344583 29.8828 1.88965 1.90643 
0.0344667 29.8828 1.88354 1.90643 
0.034475 29.8798 1.87744 1.90643 
0.0344833 29.8798 1.87134 1.90643 
0.0344917 29.8798 1.86462 1.90643 
0.0345 29.8767 1.8573 1.90674 
0.0345083 29.8767 1.85059 1.90674 
0.0345167 29.8767 1.84326 1.90704 
0.034525 29.8767 1.83594 1.90735 
0.0345333 29.8737 1.82861 1.90765 
0.0345417 29.8737 1.82068 1.90796 
0.03455 29.8737 1.81335 1.90857 
0.0345583 29.8737 1.80542 1.90887 
0.0345667 29.8706 1.79749 1.90918 
0.034575 29.8706 1.78955 1.90918 
0.0345833 29.8706 1.78162 1.90948 
0.0345917 29.8706 1.77368 1.90979 
0.0346 29.8676 1.76575 1.90979 
0.0346083 29.8676 1.7572 1.9101 
0.0346167 29.8676 1.74927 1.9104 
0.034625 29.8645 1.74072 1.91071 
0.0346333 29.8645 1.73157 1.91132 
0.0346417 29.8645 1.72302 1.91193 
0.03465 29.8645 1.71387 1.91254 
0.0346583 29.8615 1.70471 1.91345 
0.0346667 29.8615 1.69556 1.91437 
0.034675 29.8615 1.6864 1.91559 
0.0346833 29.8615 1.67725 1.91711 
0.0346917 29.8584 1.6687 1.91864 
0.0347 29.8584 1.65955 1.92047 
0.0347083 29.8584 1.65039 1.9223 
0.0347167 29.8584 1.64124 1.92444 
0.034725 29.8553 1.63208 1.92657 
0.0347333 29.8553 1.62354 1.92902 
0.0347417 29.8553 1.61438 1.93176 
0.03475 29.8553 1.60461 1.93451 
0.0347583 29.8523 1.59546 1.93726 
0.0347667 29.8523 1.5863 1.94 
0.034775 29.8523 1.57654 1.94275 
0.0347833 29.8523 1.56677 1.9455 
0.0347917 29.8492 1.55701 1.94794 
0.0348 29.8492 1.54724 1.95068 
0.0348083 29.8492 1.53748 1.95312 
0.0348167 29.8492 1.52771 1.95557 
0.034825 29.8462 1.51794 1.95801 
0.0348333 29.8462 1.50818 1.96045 
0.0348417 29.8462 1.49841 1.96289 
0.03485 29.8462 1.48865 1.96533 
0.0348583 29.8462 1.47888 1.96808 
0.0348667 29.8431 1.46912 1.97052 
0.034875 29.8431 1.45935 1.97327 
0.0348833 29.8431 1.4502 1.97601 
0.0348917 29.8431 1.44043 1.97845 
0.0349 29.8401 1.43127 1.9812 
0.0349083 29.8401 1.42212 1.98364 
0.0349167 29.8401 1.41296 1.98578 
0.034925 29.8401 1.4032 1.98822 
0.0349333 29.8401 1.39404 1.99005 
0.0349417 29.837 1.38428 1.99219 
0.03495 29.837 1.37512 1.99432 
0.0349583 29.837 1.36597 1.99615 
0.0349667 29.837 1.3562 1.99829 
0.034975 29.837 1.34705 2.00043 
0.0349833 29.834 1.33789 2.00226 
0.0349917 29.834 1.32812 2.00409 
0.035 29.834 1.31897 2.00623 
0.0350083 29.834 1.30981 2.00775 
0.0350167 29.834 1.30066 2.00958 
0.035025 29.834 1.2915 2.01141 
0.0350333 29.8309 1.28235 2.01294 
0.0350417 29.8309 1.27319 2.01447 
0.03505 29.8309 1.26404 2.01599 
0.0350583 29.8309 1.25549 2.01752 
0.0350667 29.8309 1.24634 2.01904 
0.035075 29.8309 1.23718 2.02057 
0.0350833 29.8279 1.22803 2.02209 
0.0350917 29.8279 1.21826 2.02362 
0.0351 29.8279 1.20911 2.02515 
0.0351083 29.8279 1.19995 2.02637 
0.0351167 29.8279 1.19019 2.02789 
0.035125 29.8279 1.18103 2.02911 
0.0351333 29.8248 1.17126 2.03033 
0.0351417 29.8248 1.16211 2.03125 
0.03515 29.8248 1.15234 2.03247 
0.0351583 29.8248 1.14258 2.03339 
0.0351667 29.8248 1.13281 2.034 
0.035175 29.8248 1.12305 2.03491 
0.0351833 29.8248 1.11328 2.03552 
0.0351917 29.8218 1.10291 2.03644 
0.0352 29.8218 1.09253 2.03705 
0.0352083 29.8218 1.08215 2.03735 
0.0352167 29.8218 1.07178 2.03796 
0.035225 29.8218 1.06079 2.03827 
0.0352333 29.8218 1.05042 2.03827 
0.0352417 29.8218 1.03943 2.03857 
0.03525 29.8187 1.02844 2.03888 
0.0352583 29.8187 1.01746 2.03949 
0.0352667 29.8187 1.00647 2.03979 
0.035275 29.8187 0.994873 2.04041 
0.0352833 29.8187 0.983887 2.04132 
0.0352917 29.8187 0.9729 2.04193 
0.0353 29.8187 0.961304 2.04285 
0.0353083 29.8187 0.950317 2.04376 
0.0353167 29.8157 0.938721 2.04498 
0.035325 29.8157 0.927124 2.0459 
0.0353333 29.8157 0.916138 2.04681 
0.0353417 29.8157 0.904541 2.04742 
0.03535 29.8157 0.893555 2.04834 
0.0353583 29.8157 0.881958 2.04895 
0.0353667 29.8157 0.870972 2.04926 
0.035375 29.8157 0.859985 2.04956 
0.0353833 29.8126 0.849609 2.04987 
0.0353917 29.8126 0.838623 2.04987 
0.0354 29.8126 0.828247 2.04956 
0.0354083 29.8126 0.817871 2.04926 
0.0354167 29.8126 0.807495 2.04895 
0.035425 29.8126 0.797729 2.04834 
0.0354333 29.8126 0.787964 2.04803 
0.0354417 29.8126 0.778809 2.04773 
0.03545 29.8126 0.769653 2.04742 
0.0354583 29.8126 0.761108 2.04742 
0.0354667 29.8096 0.752563 2.04773 
0.035475 29.8096 0.744019 2.04803 
0.0354833 29.8096 0.736084 2.04865 
0.0354917 29.8096 0.728149 2.04895 
0.0355 29.8096 0.720215 2.04956 
0.0355083 29.8096 0.712891 2.05048 
0.0355167 29.8096 0.704956 2.05109 
0.035525 29.8096 0.697632 2.0517 
0.0355333 29.8096 0.690308 2.05261 
0.0355417 29.8096 0.682983 2.05322 
0.03555 29.8065 0.675659 2.05383 
0.0355583 29.8065 0.668335 2.05444 
0.0355667 29.8065 0.661621 2.05475 
0.035575 29.8065 0.654907 2.05536 
0.0355833 29.8065 0.648193 2.05566 
0.0355917 29.8065 0.641479 2.05566 
0.0356 29.8065 0.635376 2.05597 
0.0356083 29.8065 0.629272 2.05597 
0.0356167 29.8065 0.623169 2.05597 
0.035625 29.8065 0.617065 2.05597 
0.0356333 29.8065 0.611572 2.05597 
0.0356417 29.8065 0.606079 2.05597 
0.03565 29.8065 0.600586 2.05597 
0.0356583 29.8035 0.595093 2.05566 
0.0356667 29.8035 0.59021 2.05566 
0.035675 29.8035 0.584717 2.05566 
0.0356833 29.8035 0.579834 2.05536 
0.0356917 29.8035 0.574951 2.05505 
0.0357 29.8035 0.570068 2.05444 
0.0357083 29.8035 0.565186 2.05383 
0.0357167 29.8035 0.560303 2.05292 
0.035725 29.8035 0.55542 2.0517 
0.0357333 29.8035 0.550537 2.05017 
0.0357417 29.8035 0.545654 2.04865 
0.03575 29.8035 0.540771 2.04681 
0.0357583 29.8035 0.535889 2.04468 
0.0357667 29.8035 0.530396 2.04254 
0.035775 29.8004 0.525513 2.0401 
0.0357833 29.8004 0.52002 2.03766 
0.0357917 29.8004 0.514526 2.03522 
0.0358 29.8004 0.509644 2.03247 
0.0358083 29.8004 0.50415 2.03003 
0.0358167 29.8004 0.498657 2.02728 
0.035825 29.8004 0.493774 2.02454 
0.0358333 29.8004 0.488892 2.02148 
0.0358417 29.8004 0.484009 2.01874 
0.03585 29.8004 0.479126 2.01569 
0.0358583 29.8004 0.474243 2.01263 
0.0358667 29.8004 0.469971 2.00958 
0.035875 29.8004 0.465088 2.00623 
0.0358833 29.8004 0.460815 2.00287 
0.0358917 29.8004 0.456543 1.99982 
0.0359 29.8004 0.452271 1.99646 
0.0359083 29.8004 0.447998 1.9931 
0.0359167 29.8004 0.443726 1.98944 
0.035925 29.8004 0.439453 1.98578 
0.0359333 29.7974 0.435181 1.98181 
0.0359417 29.7974 0.430908 1.97784 
0.03595 29.7974 0.426636 1.97388 
0.0359583 29.7974 0.422363 1.9696 
0.0359667 29.7974 0.41748 1.96503 
0.035975 29.7974 0.412598 1.96075 
0.0359833 29.7974 0.407715 1.95618 
0.0359917 29.7974 0.402832 1.9516 
0.036 29.7974 0.397339 1.94702 
0.0360083 29.7974 0.392456 1.94244 
0.0360167 29.7974 0.386963 1.93817 
0.036025 29.7974 0.38147 1.93359 
0.0360333 29.7974 0.375977 1.92932 
0.0360417 29.7974 0.370483 1.92535 
0.03605 29.7974 0.36438 1.92108 
0.0360583 29.7974 0.358887 1.91742 
0.0360667 29.7974 0.352783 1.91345 
0.036075 29.7974 0.34729 1.90979 
0.0360833 29.7974 0.341187 1.90613 
0.0360917 29.7974 0.335693 1.90216 
0.0361 29.7974 0.3302 1.8985 
0.0361083 29.7974 0.324707 1.89453 
0.0361167 29.7974 0.319214 1.89087 
0.036125 29.7974 0.313721 1.8869 
0.0361333 29.7974 0.307617 1.88293 
0.0361417 29.7974 0.302124 1.87927 
0.03615 29.7974 0.296631 1.87531 
0.0361583 29.7974 0.291138 1.87134 
0.0361667 29.7974 0.285034 1.86768 
0.036175 29.7974 0.278931 1.86371 
0.0361833 29.7974 0.273438 1.85974 
0.0361917 29.7974 0.266724 1.85608 
0.0362 29.7974 0.26062 1.85211 
0.0362083 29.7974 0.254517 1.84845 
0.0362167 29.7974 0.248413 1.84479 
0.036225 29.7974 0.24231 1.84143 
0.0362333 29.7974 0.236206 1.83777 
0.0362417 29.7974 0.230103 1.83441 
0.03625 29.7974 0.224609 1.83105 
0.0362583 29.7974 0.219116 1.8277 
0.0362667 29.7974 0.213623 1.82434 
0.036275 29.7974 0.20874 1.82129 
0.0362833 29.7974 0.204468 1.81824 
0.0362917 29.7974 0.199585 1.81549 
0.0363 29.7974 0.195312 1.81274 
0.0363083 29.7974 0.19104 1.81 
0.0363167 29.7974 0.187378 1.80756 
0.036325 29.7974 0.183716 1.80542 
0.0363333 29.7974 0.180054 1.80328 
0.0363417 29.7974 0.176392 1.80145 
0.03635 29.7974 0.17334 1.79962 
0.0363583 29.7974 0.170288 1.7981 
0.0363667 29.7974 0.167236 1.79688 
0.036375 29.7974 0.164185 1.79565 
0.0363833 29.7974 0.161133 1.79474 
0.0363917 29.7974 0.158081 1.79382 
0.0364 29.7974 0.15564 1.79291 
0.0364083 29.7974 0.152588 1.79199 
0.0364167 29.7974 0.150146 1.79138 
0.036425 29.7974 0.147095 1.79047 
0.0364333 29.7974 0.144653 1.78986 
0.0364417 29.7974 0.142212 1.78925 
0.03645 29.7974 0.139771 1.78864 
0.0364583 29.7974 0.137329 1.78802 
0.0364667 29.7974 0.134888 1.78741 
0.036475 29.7974 0.131836 1.78711 
0.0364833 29.7974 0.129395 1.78711 
0.0364917 29.7974 0.126953 1.7868 
0.0365 29.7974 0.124512 1.7868 
0.0365083 29.7974 0.12146 1.78711 
0.0365167 29.7974 0.119019 1.78741 
0.036525 29.7974 0.115967 1.78741 
0.0365333 29.7974 0.112915 1.78772 
0.0365417 29.7974 0.109863 1.78772 
0.03655 29.7974 0.106812 1.78772 
0.0365583 29.7974 0.10376 1.78741 
0.0365667 29.7974 0.100708 1.78711 
0.036575 29.7974 0.0982666 1.7865 
0.0365833 29.7974 0.0952148 1.78589 
0.0365917 29.7974 0.0927734 1.78497 
0.0366 29.7974 0.090332 1.78406 
0.0366083 29.7974 0.0878906 1.78284 
0.0366167 29.7974 0.0860596 1.78131 
0.036625 29.7974 0.0842285 1.77979 
0.0366333 29.7974 0.0823975 1.77826 
0.0366417 29.7974 0.0811768 1.77643 
0.03665 29.7974 0.0793457 1.77429 
0.0366583 29.7974 0.078125 1.77246 
0.0366667 29.7974 0.0762939 1.77002 
0.036675 29.7974 0.0750732 1.76758 
0.0366833 29.7974 0.0738525 1.76514 
0.0366917 29.7974 0.0720215 1.7627 
0.0367 29.7974 0.0701904 1.75995 
0.0367083 29.7974 0.0689697 1.7572 
0.0367167 29.7974 0.0671387 1.75476 
0.036725 29.7974 0.0653076 1.75201 
0.0367333 29.7974 0.0634766 1.74957 
0.0367417 29.7974 0.0616455 1.74713 
0.03675 29.7974 0.0598145 1.745 
0.0367583 29.7974 0.0579834 1.74316 
0.0367667 29.7974 0.0567627 1.74103 
0.036775 29.7974 0.0549316 1.7395 
0.0367833 29.7974 0.0537109 1.73798 
0.0367917 29.7974 0.0524902 1.73645 
0.0368 29.7974 0.0512695 1.73523 
0.0368083 29.7974 0.0506592 1.73401 
0.0368167 29.7974 0.0500488 1.73309 
0.036825 29.7974 0.0494385 1.73248 
0.0368333 29.7974 0.0494385 1.73187 
0.0368417 29.7974 0.0494385 1.73126 
0.03685 29.7974 0.0494385 1.73096 
0.0368583 29.7974 0.0494385 1.73096 
0.0368667 29.7974 0.0494385 1.73126 
0.036875 29.7974 0.0494385 1.73187 
0.0368833 29.7974 0.0494385 1.73248 
0.0368917 29.7974 0.0494385 1.7334 
0.0369 29.7974 0.0488281 1.73431 
0.0369083 29.7974 0.0488281 1.73553 
0.0369167 29.7974 0.0482178 1.73676 
0.036925 29.7974 0.0476074 1.73828 
0.0369333 29.7974 0.0469971 1.73981 
0.0369417 29.7974 0.0457764 1.74133 
0.03695 29.7974 0.045166 1.74316 
0.0369583 29.7974 0.0439453 1.745 
0.0369667 29.7974 0.0427246 1.74713 
0.036975 29.7974 0.0415039 1.74896 
0.0369833 29.7974 0.0402832 1.7511 
0.0369917 29.7974 0.0384521 1.75323 
0.037 29.7974 0.0372314 1.75507 
0.0370083 29.7974 0.0354004 1.7572 
0.0370167 29.7974 0.0335693 1.75903 
0.037025 29.7974 0.0317383 1.76086 
0.0370333 29.7974 0.0299072 1.7627 
0.0370417 29.7974 0.0280762 1.76453 
0.03705 29.7974 0.0256348 1.76605 
0.0370583 29.7974 0.0238037 1.76727 
0.0370667 29.7974 0.0213623 1.76849 
0.037075 29.7974 0.0189209 1.76971 
0.0370833 29.7974 0.0170898 1.77063 
0.0370917 29.7974 0.0146484 1.77124 
0.0371 29.7974 0.012207 1.77155 
0.0371083 29.7974 0.00915527 1.77185 
0.0371167 29.7974 0.00671387 1.77185 
0.037125 29.7974 0.00366211 1.77155 
0.0371333 29.7974 0.000610352 1.77094 
0.0371417 29.7974 -0.00244141 1.77032 
0.03715 29.7974 -0.00610352 1.76971 
0.0371583 29.7974 -0.00976562 1.7688 
0.0371667 29.7974 -0.0134277 1.76758 
0.037175 29.7974 -0.0177002 1.76666 
0.0371833 29.7974 -0.0213623 1.76575 
0.0371917 29.7974 -0.0256348 1.76453 
0.0372 29.7974 -0.0299072 1.76331 
0.0372083 29.7974 -0.0341797 1.76208 
0.0372167 29.7974 -0.0390625 1.76086 
0.037225 29.7974 -0.043335 1.75964 
0.0372333 29.7974 -0.0482178 1.75842 
0.0372417 29.7974 -0.0531006 1.7572 
0.03725 29.7974 -0.0585938 1.75598 
0.0372583 29.7974 -0.0634766 1.75507 
0.0372667 29.7974 -0.0689697 1.75385 
0.037275 29.8004 -0.0750732 1.75323 
0.0372833 29.8004 -0.0805664 1.75232 
0.0372917 29.8004 -0.0866699 1.75171 
0.0373 29.8004 -0.0927734 1.7514 
0.0373083 29.8004 -0.098877 1.75079 
0.0373167 29.8004 -0.10498 1.75049 
0.037325 29.8004 -0.111694 1.75018 
0.0373333 29.8004 -0.117798 1.75018 
0.0373417 29.8004 -0.123901 1.74988 
0.03735 29.8004 -0.130005 1.74957 
0.0373583 29.8004 -0.136719 1.74957 
0.0373667 29.8004 -0.142822 1.74927 
0.037375 29.8004 -0.149536 1.74927 
0.0373833 29.8004 -0.15564 1.74927 
0.0373917 29.8004 -0.161743 1.74896 
0.0374 29.8035 -0.168457 1.74896 
0.0374083 29.8035 -0.175171 1.74896 
0.0374167 29.8035 -0.181274 1.74896 
0.037425 29.8035 -0.187988 1.74896 
0.0374333 29.8035 -0.194702 1.74866 
0.0374417 29.8035 -0.200806 1.74866 
0.03745 29.8035 -0.20752 1.74866 
0.0374583 29.8035 -0.214233 1.74866 
0.0374667 29.8035 -0.220337 1.74866 
0.037475 29.8035 -0.227051 1.74866 
0.0374833 29.8035 -0.233765 1.74896 
0.0374917 29.8035 -0.239868 1.74896 
0.0375 29.8035 -0.245972 1.74927 
0.0375083 29.8035 -0.252075 1.74957 
0.0375167 29.8065 -0.258179 1.75018 
0.037525 29.8065 -0.263672 1.75079 
0.0375333 29.8065 -0.269775 1.7514 
0.0375417 29.8065 -0.274658 1.75201 
0.03755 29.8065 -0.280151 1.75262 
0.0375583 29.8065 -0.285034 1.75323 
0.0375667 29.8065 -0.289917 1.75385 
0.037575 29.8065 -0.2948 1.75476 
0.0375833 29.8065 -0.299683 1.75507 
0.0375917 29.8065 -0.304565 1.75568 
0.0376 29.8065 -0.308838 1.75629 
0.0376083 29.8065 -0.31311 1.75659 
0.0376167 29.8065 -0.317993 1.75659 
0.037625 29.8065 -0.322266 1.75659 
0.0376333 29.8096 -0.326538 1.75659 
0.0376417 29.8096 -0.3302 1.75659 
0.03765 29.8096 -0.334473 1.75629 
0.0376583 29.8096 -0.338745 1.75568 
0.0376667 29.8096 -0.342407 1.75507 
0.037675 29.8096 -0.346069 1.75446 
0.0376833 29.8096 -0.349731 1.75385 
0.0376917 29.8096 -0.352783 1.75323 
0.0377 29.8096 -0.355225 1.75232 
0.0377083 29.8096 -0.358276 1.75171 
0.0377167 29.8096 -0.360107 1.7514 
0.037725 29.8096 -0.361938 1.7511 
0.0377333 29.8126 -0.36377 1.75079 
0.0377417 29.8126 -0.36438 1.7511 
0.03775 29.8126 -0.36499 1.7514 
0.0377583 29.8126 -0.365601 1.75201 
0.0377667 29.8126 -0.365601 1.75262 
0.037775 29.8126 -0.365601 1.75354 
0.0377833 29.8126 -0.36499 1.75415 
0.0377917 29.8126 -0.36438 1.75507 
0.0378 29.8126 -0.363159 1.75598 
0.0378083 29.8126 -0.361938 1.75659 
0.0378167 29.8126 -0.360718 1.7569 
0.037825 29.8126 -0.358887 1.7572 
0.0378333 29.8157 -0.357666 1.75751 
0.0378417 29.8157 -0.355835 1.75751 
0.03785 29.8157 -0.354004 1.7572 
0.0378583 29.8157 -0.352783 1.7569 
0.0378667 29.8157 -0.350952 1.75629 
0.037875 29.8157 -0.348511 1.75568 
0.0378833 29.8157 -0.34668 1.75476 
0.0378917 29.8157 -0.343628 1.75415 
0.0379 29.8157 -0.341187 1.75323 
0.0379083 29.8157 -0.338135 1.75201 
0.0379167 29.8157 -0.335083 1.7511 
0.037925 29.8157 -0.331421 1.75018 
0.0379333 29.8157 -0.327759 1.74957 
0.0379417 29.8157 -0.324097 1.74896 
0.03795 29.8187 -0.319824 1.74835 
0.0379583 29.8187 -0.316162 1.74805 
0.0379667 29.8187 -0.3125 1.74805 
0.037975 29.8187 -0.308838 1.74805 
0.0379833 29.8187 -0.305786 1.74805 
0.0379917 29.8187 -0.302734 1.74835 
0.038 29.8187 -0.299683 1.74896 
0.0380083 29.8187 -0.297241 1.74927 
0.0380167 29.8187 -0.2948 1.74988 
0.038025 29.8187 -0.292969 1.75018 
0.0380333 29.8187 -0.291138 1.75079 
0.0380417 29.8187 -0.289307 1.7511 
0.03805 29.8187 -0.287476 1.7514 
0.0380583 29.8187 -0.286255 1.75201 
0.0380667 29.8187 -0.285034 1.75232 
0.038075 29.8187 -0.283813 1.75293 
0.0380833 29.8187 -0.282593 1.75354 
0.0380917 29.8218 -0.281982 1.75446 
0.0381 29.8218 -0.281372 1.75507 
0.0381083 29.8218 -0.280151 1.75598 
0.0381167 29.8218 -0.279541 1.7572 
0.038125 29.8218 -0.278931 1.75812 
0.0381333 29.8218 -0.27832 1.75903 
0.0381417 29.8218 -0.27832 1.75995 
0.03815 29.8218 -0.27771 1.76086 
0.0381583 29.8218 -0.2771 1.76178 
0.0381667 29.8218 -0.276489 1.76239 
0.038175 29.8218 -0.276489 1.763 
0.0381833 29.8218 -0.276489 1.76361 
0.0381917 29.8218 -0.276489 1.76422 
0.0382 29.8218 -0.276489 1.76483 
0.0382083 29.8218 -0.276489 1.76544 
0.0382167 29.8248 -0.2771 1.76636 
0.038225 29.8248 -0.2771 1.76727 
0.0382333 29.8248 -0.27771 1.76849 
0.0382417 29.8248 -0.27832 1.76941 
0.03825 29.8248 -0.27832 1.77063 
0.0382583 29.8248 -0.278931 1.77185 
0.0382667 29.8248 -0.278931 1.77307 
0.038275 29.8248 -0.279541 1.77429 
0.0382833 29.8248 -0.278931 1.77521 
0.0382917 29.8248 -0.278931 1.77643 
0.0383 29.8248 -0.27832 1.77734 
0.0383083 29.8248 -0.27832 1.77826 
0.0383167 29.8248 -0.2771 1.77887 
0.038325 29.8248 -0.276489 1.77948 
0.0383333 29.8279 -0.275269 1.78009 
0.0383417 29.8279 -0.274048 1.7804 
0.03835 29.8279 -0.272827 1.7804 
0.0383583 29.8279 -0.271606 1.7804 
0.0383667 29.8279 -0.270386 1.78009 
0.038375 29.8279 -0.268555 1.77979 
0.0383833 29.8279 -0.266724 1.77917 
0.0383917 29.8279 -0.265503 1.77856 
0.0384 29.8279 -0.263672 1.77795 
0.0384083 29.8279 -0.261841 1.77704 
0.0384167 29.8279 -0.26062 1.77582 
0.038425 29.8279 -0.259399 1.7746 
0.0384333 29.8279 -0.257568 1.77338 
0.0384417 29.8279 -0.256348 1.77216 
0.03845 29.8279 -0.255127 1.77063 
0.0384583 29.8309 -0.253906 1.76941 
0.0384667 29.8309 -0.252686 1.76819 
0.038475 29.8309 -0.250854 1.76697 
0.0384833 29.8309 -0.249634 1.76605 
0.0384917 29.8309 -0.248413 1.76514 
0.0385 29.8309 -0.246582 1.76422 
0.0385083 29.8309 -0.245361 1.76361 
0.0385167 29.8309 -0.244141 1.7627 
0.038525 29.8309 -0.24231 1.76208 
0.0385333 29.8309 -0.241089 1.76147 
0.0385417 29.8309 -0.239258 1.76086 
0.03855 29.8309 -0.237427 1.76056 
0.0385583 29.8309 -0.236206 1.75995 
0.0385667 29.8309 -0.234985 1.75964 
0.038575 29.8309 -0.233154 1.75903 
0.0385833 29.8309 -0.231934 1.75873 
0.0385917 29.8309 -0.230713 1.75812 
0.0386 29.8309 -0.230103 1.75781 
0.0386083 29.834 -0.228882 1.75751 
0.0386167 29.834 -0.228271 1.7572 
0.038625 29.834 -0.227051 1.7572 
0.0386333 29.834 -0.22644 1.7569 
0.0386417 29.834 -0.22522 1.7569 
0.03865 29.834 -0.223999 1.7569 
0.0386583 29.834 -0.222778 1.7569 
0.0386667 29.834 -0.221558 1.7569 
0.038675 29.834 -0.220337 1.7569 
0.0386833 29.834 -0.218506 1.7569 
0.0386917 29.834 -0.217285 1.7569 
0.0387 29.834 -0.215454 1.7569 
0.0387083 29.834 -0.213623 1.7569 
0.0387167 29.834 -0.212402 1.7569 
0.038725 29.834 -0.210571 1.7572 
0.0387333 29.834 -0.20874 1.7572 
0.0387417 29.834 -0.20752 1.7572 
0.03875 29.834 -0.206299 1.7572 
0.0387583 29.834 -0.204468 1.7569 
0.0387667 29.837 -0.203247 1.7569 
0.038775 29.837 -0.202026 1.75659 
0.0387833 29.837 -0.200806 1.75629 
0.0387917 29.837 -0.199585 1.75568 
0.0388 29.837 -0.198364 1.75507 
0.0388083 29.837 -0.197144 1.75476 
0.0388167 29.837 -0.195923 1.75415 
0.038825 29.837 -0.194702 1.75354 
0.0388333 29.837 -0.193481 1.75293 
0.0388417 29.837 -0.192261 1.75262 
0.03885 29.837 -0.19104 1.75232 
0.0388583 29.837 -0.189819 1.75171 
0.0388667 29.837 -0.188599 1.7511 
0.038875 29.837 -0.187378 1.75018 
0.0388833 29.837 -0.186157 1.74927 
0.0388917 29.837 -0.185547 1.74805 
0.0389 29.837 -0.184326 1.74652 
0.0389083 29.8401 -0.183716 1.7453 
0.0389167 29.8401 -0.183105 1.74408 
0.038925 29.8401 -0.182495 1.74286 
0.0389333 29.8401 -0.181885 1.74164 
0.0389417 29.8401 -0.181885 1.74042 
0.03895 29.8401 -0.181274 1.7395 
0.0389583 29.8401 -0.181274 1.73828 
0.0389667 29.8401 -0.180664 1.73706 
0.038975 29.8401 -0.180664 1.73615 
0.0389833 29.8401 -0.180664 1.73492 
0.0389917 29.8401 -0.180664 1.73401 
0.039 29.8401 -0.180054 1.73279 
0.0390083 29.8401 -0.180054 1.73187 
0.0390167 29.8401 -0.180054 1.73065 
0.039025 29.8401 -0.180054 1.72974 
0.0390333 29.8401 -0.180054 1.72882 
0.0390417 29.8401 -0.179443 1.72791 
0.03905 29.8401 -0.179443 1.72729 
0.0390583 29.8401 -0.178833 1.72668 
0.0390667 29.8401 -0.178223 1.72638 
0.039075 29.8431 -0.177612 1.72607 
0.0390833 29.8431 -0.177002 1.72607 
0.0390917 29.8431 -0.176392 1.72607 
0.0391 29.8431 -0.175171 1.72638 
0.0391083 29.8431 -0.174561 1.72638 
0.0391167 29.8431 -0.17395 1.72638 
0.039125 29.8431 -0.17395 1.72668 
0.0391333 29.8431 -0.17334 1.72668 
0.0391417 29.8431 -0.17334 1.72668 
0.03915 29.8431 -0.17334 1.72668 
0.0391583 29.8431 -0.17395 1.72699 
0.0391667 29.8431 -0.17395 1.72699 
0.039175 29.8431 -0.174561 1.72699 
0.0391833 29.8431 -0.174561 1.72699 
0.0391917 29.8431 -0.175171 1.72729 
0.0392 29.8431 -0.175171 1.72729 
0.0392083 29.8431 -0.175171 1.7276 
0.0392167 29.8431 -0.175781 1.7276 
0.039225 29.8431 -0.175171 1.72791 
0.0392333 29.8431 -0.175171 1.72852 
0.0392417 29.8431 -0.174561 1.72882 
0.03925 29.8431 -0.17395 1.72943 
0.0392583 29.8431 -0.17334 1.73035 
0.0392667 29.8462 -0.172729 1.73096 
0.039275 29.8462 -0.171509 1.73187 
0.0392833 29.8462 -0.170288 1.73248 
0.0392917 29.8462 -0.169067 1.73309 
0.0393 29.8462 -0.167847 1.7337 
0.0393083 29.8462 -0.166016 1.73431 
0.0393167 29.8462 -0.164795 1.73492 
0.039325 29.8462 -0.162964 1.73523 
0.0393333 29.8462 -0.161743 1.73553 
0.0393417 29.8462 -0.159912 1.73584 
0.03935 29.8462 -0.158691 1.73615 
0.0393583 29.8462 -0.15686 1.73645 
0.0393667 29.8462 -0.155029 1.73706 
0.039375 29.8462 -0.153809 1.73737 
0.0393833 29.8462 -0.151978 1.73767 
0.0393917 29.8462 -0.150757 1.73798 
0.0394 29.8462 -0.148926 1.73859 
0.0394083 29.8462 -0.147095 1.73889 
0.0394167 29.8462 -0.145264 1.7392 
0.039425 29.8462 -0.143433 1.7395 
0.0394333 29.8462 -0.141602 1.73981 
0.0394417 29.8462 -0.13916 1.74042 
0.03945 29.8462 -0.137329 1.74072 
0.0394583 29.8492 -0.134888 1.74133 
0.0394667 29.8492 -0.133057 1.74164 
0.039475 29.8492 -0.130615 1.74225 
0.0394833 29.8492 -0.128174 1.74286 
0.0394917 29.8492 -0.125732 1.74347 
0.0395 29.8492 -0.123291 1.74408 
0.0395083 29.8492 -0.120239 1.74469 
0.0395167 29.8492 -0.117798 1.74561 
0.039525 29.8492 -0.115356 1.74622 
0.0395333 29.8492 -0.112915 1.74713 
0.0395417 29.8492 -0.111084 1.74805 
0.03955 29.8492 -0.108643 1.74896 
0.0395583 29.8492 -0.106812 1.74988 
0.0395667 29.8492 -0.10498 1.75079 
0.039575 29.8492 -0.103149 1.7514 
0.0395833 29.8492 -0.101929 1.75232 
0.0395917 29.8492 -0.100708 1.75323 
0.0396 29.8492 -0.0994873 1.75415 
0.0396083 29.8492 -0.098877 1.75476 
0.0396167 29.8492 -0.0982666 1.75568 
0.039625 29.8492 -0.0976562 1.75629 
0.0396333 29.8492 -0.0976562 1.7569 
0.0396417 29.8492 -0.0976562 1.7572 
0.03965 29.8492 -0.0976562 1.7572 
0.0396583 29.8492 -0.0982666 1.75751 
0.0396667 29.8492 -0.098877 1.7572 
0.039675 29.8492 -0.0994873 1.7572 
0.0396833 29.8492 -0.100708 1.7569 
0.0396917 29.8492 -0.101929 1.75629 
0.0397 29.8492 -0.103149 1.75568 
0.0397083 29.8492 -0.10437 1.75507 
0.0397167 29.8523 -0.105591 1.75446 
0.039725 29.8523 -0.107422 1.75354 
0.0397333 29.8523 -0.109253 1.75232 
0.0397417 29.8523 -0.111084 1.7514 
0.03975 29.8523 -0.112915 1.75049 
0.0397583 29.8523 -0.114746 1.74927 
0.0397667 29.8523 -0.116577 1.74835 
0.039775 29.8523 -0.119019 1.74744 
0.0397833 29.8523 -0.12085 1.74683 
0.0397917 29.8523 -0.123291 1.74622 
0.0398 29.8523 -0.125122 1.74591 
0.0398083 29.8523 -0.126953 1.7453 
0.0398167 29.8523 -0.128784 1.745 
0.039825 29.8523 -0.130615 1.74469 
0.0398333 29.8523 -0.131836 1.74438 
0.0398417 29.8523 -0.133667 1.74408 
0.03985 29.8523 -0.134888 1.74377 
0.0398583 29.8523 -0.136719 1.74347 
0.0398667 29.8523 -0.137939 1.74286 
0.039875 29.8523 -0.13916 1.74255 
0.0398833 29.8523 -0.140991 1.74194 
0.0398917 29.8553 -0.141602 1.74103 
0.0399 29.8553 -0.142822 1.74042 
0.0399083 29.8553 -0.143433 1.7395 
0.0399167 29.8553 -0.144043 1.73889 
0.039925 29.8553 -0.144043 1.73798 
0.0399333 29.8553 -0.144043 1.73737 
0.0399417 29.8553 -0.143433 1.73676 
0.03995 29.8553 -0.142822 1.73615 
0.0399583 29.8553 -0.141602 1.73584 
0.0399667 29.8553 -0.140991 1.73584 
0.039975 29.8553 -0.139771 1.73553 
0.0399833 29.8553 -0.13916 1.73584 
0.0399917 29.8553 -0.137939 1.73615 
0.04 29.8553 -0.137329 1.73645 
0.0400083 29.8553 -0.136719 1.73676 
0.0400167 29.8553 -0.136108 1.73767 
0.040025 29.8553 -0.136108 1.73828 
0.0400333 29.8553 -0.135498 1.73889 
0.0400417 29.8553 -0.135498 1.73981 
0.04005 29.8584 -0.135498 1.74103 
0.0400583 29.8584 -0.134888 1.74194 
0.0400667 29.8584 -0.134888 1.74316 
0.040075 29.8584 -0.134277 1.74438 
0.0400833 29.8584 -0.133667 1.74561 
0.0400917 29.8584 -0.133667 1.74713 
0.0401 29.8584 -0.133057 1.74835 
0.0401083 29.8584 -0.132446 1.74988 
0.0401167 29.8584 -0.132446 1.7511 
0.040125 29.8584 -0.131836 1.75262 
0.0401333 29.8584 -0.131836 1.75415 
0.0401417 29.8584 -0.132446 1.75568 
0.04015 29.8584 -0.132446 1.7572 
0.0401583 29.8584 -0.133057 1.75903 
0.0401667 29.8584 -0.134277 1.76056 
0.040175 29.8584 -0.135498 1.76239 
0.0401833 29.8584 -0.137329 1.76392 
0.0401917 29.8584 -0.13916 1.76575 
0.0402 29.8584 -0.140991 1.76697 
0.0402083 29.8584 -0.143433 1.76819 
0.0402167 29.8584 -0.145874 1.7691 
0.040225 29.8584 -0.148315 1.77002 
0.0402333 29.8584 -0.150757 1.77063 
0.0402417 29.8584 -0.153198 1.77124 
0.04025 29.8584 -0.15564 1.77185 
0.0402583 29.8615 -0.158691 1.77216 
0.0402667 29.8615 -0.161133 1.77246 
0.040275 29.8615 -0.164185 1.77307 
0.0402833 29.8615 -0.167236 1.77338 
0.0402917 29.8615 -0.169678 1.77368 
0.0403 29.8615 -0.172729 1.77429 
0.0403083 29.8615 -0.175781 1.7746 
0.0403167 29.8615 -0.178833 1.77521 
0.040325 29.8615 -0.181885 1.77582 
0.0403333 29.8615 -0.184326 1.77643 
0.0403417 29.8615 -0.187378 1.77704 
0.04035 29.8615 -0.189819 1.77734 
0.0403583 29.8615 -0.192261 1.77795 
0.0403667 29.8615 -0.194702 1.77856 
0.040375 29.8615 -0.197144 1.77917 
0.0403833 29.8615 -0.199585 1.77979 
0.0403917 29.8615 -0.201416 1.78009 
0.0404 29.8615 -0.203247 1.7807 
0.0404083 29.8615 -0.205688 1.78131 
0.0404167 29.8645 -0.20752 1.78162 
0.040425 29.8645 -0.209351 1.78223 
0.0404333 29.8645 -0.210571 1.78284 
0.0404417 29.8645 -0.212402 1.78314 
0.04045 29.8645 -0.213623 1.78375 
0.0404583 29.8645 -0.214844 1.78406 
0.0404667 29.8645 -0.216064 1.78436 
0.040475 29.8645 -0.216675 1.78467 
0.0404833 29.8645 -0.217896 1.78497 
0.0404917 29.8645 -0.218506 1.78528 
0.0405 29.8645 -0.219116 1.78589 
0.0405083 29.8645 -0.219727 1.78619 
0.0405167 29.8645 -0.220337 1.7868 
0.040525 29.8645 -0.220947 1.78741 
0.0405333 29.8645 -0.221558 1.78802 
0.0405417 29.8676 -0.222778 1.78864 
0.04055 29.8676 -0.223999 1.78955 
0.0405583 29.8676 -0.22522 1.79047 
0.0405667 29.8676 -0.22644 1.79138 
0.040575 29.8676 -0.227661 1.7926 
0.0405833 29.8676 -0.228882 1.79382 
0.0405917 29.8676 -0.229492 1.79504 
0.0406 29.8676 -0.230713 1.79626 
0.0406083 29.8676 -0.231934 1.79749 
0.0406167 29.8676 -0.232544 1.79871 
0.040625 29.8676 -0.233765 1.79993 
0.0406333 29.8676 -0.234375 1.80115 
0.0406417 29.8676 -0.235596 1.80237 
0.04065 29.8676 -0.236206 1.80359 
0.0406583 29.8676 -0.237427 1.8045 
0.0406667 29.8676 -0.238647 1.80573 
0.040675 29.8676 -0.240479 1.80664 
0.0406833 29.8706 -0.241699 1.80756 
0.0406917 29.8706 -0.24353 1.80817 
0.0407 29.8706 -0.244751 1.80908 
0.0407083 29.8706 -0.246582 1.80969 
0.0407167 29.8706 -0.248413 1.8103 
0.040725 29.8706 -0.250244 1.81091 
0.0407333 29.8706 -0.252075 1.81152 
0.0407417 29.8706 -0.254517 1.81244 
0.04075 29.8706 -0.256348 1.81335 
0.0407583 29.8706 -0.258179 1.81458 
0.0407667 29.8706 -0.26001 1.8158 
0.040775 29.8706 -0.261841 1.81732 
0.0407833 29.8706 -0.263672 1.81915 
0.0407917 29.8706 -0.265503 1.82098 
0.0408 29.8706 -0.267334 1.82312 
0.0408083 29.8706 -0.268555 1.82495 
0.0408167 29.8737 -0.270386 1.82709 
0.040825 29.8737 -0.271606 1.82922 
0.0408333 29.8737 -0.272827 1.83105 
0.0408417 29.8737 -0.274048 1.83319 
0.04085 29.8737 -0.274658 1.83533 
0.0408583 29.8737 -0.275269 1.83746 
0.0408667 29.8737 -0.275879 1.8396 
0.040875 29.8737 -0.276489 1.84174 
0.0408833 29.8737 -0.276489 1.84387 
0.0408917 29.8737 -0.2771 1.84601 
0.0409 29.8737 -0.2771 1.84814 
0.0409083 29.8737 -0.2771 1.85028 
0.0409167 29.8737 -0.27771 1.85242 
0.040925 29.8737 -0.27771 1.85425 
0.0409333 29.8737 -0.27771 1.85638 
0.0409417 29.8767 -0.2771 1.85852 
0.04095 29.8767 -0.2771 1.86066 
0.0409583 29.8767 -0.276489 1.86279 
0.0409667 29.8767 -0.275879 1.86493 
0.040975 29.8767 -0.275269 1.86707 
0.0409833 29.8767 -0.274658 1.8692 
0.0409917 29.8767 -0.273438 1.87134 
0.041 29.8767 -0.272217 1.87317 
0.0410083 29.8767 -0.270996 1.875 
0.0410167 29.8767 -0.269165 1.87683 
0.041025 29.8767 -0.267944 1.87836 
0.0410333 29.8767 -0.266724 1.87988 
0.0410417 29.8767 -0.265503 1.8811 
0.04105 29.8767 -0.263672 1.88232 
0.0410583 29.8767 -0.262451 1.88354 
0.0410667 29.8767 -0.261841 1.88446 
0.041075 29.8798 -0.26062 1.88507 
0.0410833 29.8798 -0.26001 1.88599 
0.0410917 29.8798 -0.259399 1.88629 
0.0411 29.8798 -0.258789 1.8866 
0.0411083 29.8798 -0.258789 1.8866 
0.0411167 29.8798 -0.258789 1.88629 
0.041125 29.8798 -0.258789 1.88568 
0.0411333 29.8798 -0.258789 1.88416 
0.0411417 29.8798 -0.258789 1.88232 
0.04115 29.8798 -0.258789 1.87988 
0.0411583 29.8798 -0.258789 1.87683 
0.0411667 29.8798 -0.258789 1.87347 
0.041175 29.8798 -0.259399 1.86951 
0.0411833 29.8798 -0.259399 1.86554 
0.0411917 29.8798 -0.259399 1.86127 
0.0412 29.8798 -0.259399 1.85699 
0.0412083 29.8798 -0.259399 1.85272 
0.0412167 29.8828 -0.258789 1.84845 
0.041225 29.8828 -0.258789 1.84387 
0.0412333 29.8828 -0.258789 1.83929 
0.0412417 29.8828 -0.258179 1.83472 
0.04125 29.8828 -0.258179 1.82983 
0.0412583 29.8828 -0.258179 1.82495 
0.0412667 29.8828 -0.257568 1.82037 
0.041275 29.8828 -0.257568 1.81549 
0.0412833 29.8828 -0.256958 1.81061 
0.0412917 29.8828 -0.256958 1.80573 
0.0413 29.8828 -0.256958 1.80084 
0.0413083 29.8828 -0.256348 1.79626 
0.0413167 29.8828 -0.256348 1.79169 
0.041325 29.8828 -0.256348 1.78711 
0.0413333 29.8859 -0.255737 1.78253 
0.0413417 29.8859 -0.255737 1.77826 
0.04135 29.8859 -0.255737 1.77399 
0.0413583 29.8859 -0.255737 1.76971 
0.0413667 29.8859 -0.255127 1.76575 
0.041375 29.8859 -0.255127 1.76178 
0.0413833 29.8859 -0.254517 1.75781 
0.0413917 29.8859 -0.253906 1.75385 
0.0414 29.8859 -0.252686 1.75018 
0.0414083 29.8859 -0.252075 1.74652 
0.0414167 29.8859 -0.250244 1.74286 
0.041425 29.8859 -0.249023 1.73981 
0.0414333 29.8859 -0.247192 1.73645 
0.0414417 29.8859 -0.245972 1.7334 
0.04145 29.8859 -0.244141 1.73065 
0.0414583 29.8859 -0.24231 1.72791 
0.0414667 29.8859 -0.240479 1.72546 
0.041475 29.8859 -0.238647 1.72302 
0.0414833 29.8889 -0.236816 1.72058 
0.0414917 29.8889 -0.234985 1.71844 
0.0415 29.8889 -0.233154 1.71661 
0.0415083 29.8889 -0.231323 1.71478 
0.0415167 29.8889 -0.230103 1.71295 
0.041525 29.8889 -0.228882 1.71173 
0.0415333 29.8889 -0.227661 1.71021 
0.0415417 29.8889 -0.22644 1.70898 
0.04155 29.8889 -0.22583 1.70807 
0.0415583 29.8889 -0.22522 1.70715 
0.0415667 29.8889 -0.224609 1.70624 
0.041575 29.8889 -0.223999 1.70563 
0.0415833 29.8889 -0.223999 1.70502 
0.0415917 29.8889 -0.223389 1.70441 
0.0416 29.8889 -0.223389 1.7041 
0.0416083 29.8889 -0.222778 1.70349 
0.0416167 29.8889 -0.222778 1.70319 
0.041625 29.892 -0.222778 1.70258 
0.0416333 29.892 -0.222778 1.70197 
0.0416417 29.892 -0.222778 1.70135 
0.04165 29.892 -0.223389 1.70074 
0.0416583 29.892 -0.223389 1.70013 
0.0416667 29.892 -0.223999 1.69952 
0.041675 29.892 -0.223999 1.69891 
0.0416833 29.892 -0.224609 1.6983 
0.0416917 29.892 -0.22522 1.698 
0.0417 29.892 -0.22583 1.69739 
0.0417083 29.892 -0.22644 1.69678 
0.0417167 29.892 -0.227661 1.69647 
0.041725 29.892 -0.228271 1.69586 
0.0417333 29.892 -0.229492 1.69556 
0.0417417 29.892 -0.230713 1.69525 
0.04175 29.895 -0.232544 1.69495 
0.0417583 29.895 -0.233765 1.69464 
0.0417667 29.895 -0.235596 1.69434 
0.041775 29.895 -0.236816 1.69403 
0.0417833 29.895 -0.238647 1.69373 
0.0417917 29.895 -0.239868 1.69312 
0.0418 29.895 -0.241699 1.69281 
0.0418083 29.895 -0.24292 1.6925 
0.0418167 29.895 -0.244751 1.69189 
0.041825 29.895 -0.245972 1.69128 
0.0418333 29.895 -0.247192 1.69067 
0.0418417 29.895 -0.249023 1.69006 
0.04185 29.895 -0.250244 1.68945 
0.0418583 29.895 -0.252075 1.68854 
0.0418667 29.895 -0.253296 1.68793 
0.041875 29.895 -0.255127 1.68701 
0.0418833 29.895 -0.256958 1.6864 
0.0418917 29.895 -0.259399 1.68549 
0.0419 29.8981 -0.26123 1.68457 
0.0419083 29.8981 -0.263062 1.68365 
0.0419167 29.8981 -0.264893 1.68304 
0.041925 29.8981 -0.266724 1.68213 
0.0419333 29.8981 -0.267944 1.68121 
0.0419417 29.8981 -0.269775 1.6803 
0.04195 29.8981 -0.270996 1.67908 
0.0419583 29.8981 -0.272827 1.67816 
0.0419667 29.8981 -0.274048 1.67725 
0.041975 29.8981 -0.275879 1.67603 
0.0419833 29.8981 -0.2771 1.6748 
0.0419917 29.8981 -0.278931 1.67358 
0.042 29.8981 -0.280151 1.67206 
0.0420083 29.8981 -0.281982 1.67053 
0.0420167 29.8981 -0.283203 1.66901 
0.042025 29.8981 -0.285034 1.66748 
0.0420333 29.9011 -0.286865 1.66595 
0.0420417 29.9011 -0.288086 1.66412 
0.04205 29.9011 -0.289917 1.6626 
0.0420583 29.9011 -0.291748 1.66077 
0.0420667 29.9011 -0.292969 1.65924 
0.042075 29.9011 -0.2948 1.65771 
0.0420833 29.9011 -0.296631 1.65619 
0.0420917 29.9011 -0.297852 1.65527 
0.0421 29.9011 -0.299683 1.65405 
0.0421083 29.9011 -0.300903 1.65344 
0.0421167 29.9011 -0.302734 1.65283 
0.042125 29.9011 -0.303955 1.65253 
0.0421333 29.9011 -0.305176 1.65253 
0.0421417 29.9011 -0.306396 1.65283 
0.04215 29.9011 -0.307617 1.65344 
0.0421583 29.9042 -0.308228 1.65405 
0.0421667 29.9042 -0.309448 1.65527 
0.042175 29.9042 -0.310059 1.65619 
0.0421833 29.9042 -0.311279 1.65741 
0.0421917 29.9042 -0.3125 1.65863 
0.0422 29.9042 -0.31311 1.65985 
0.0422083 29.9042 -0.314331 1.66107 
0.0422167 29.9042 -0.315552 1.66229 
0.042225 29.9042 -0.316162 1.66382 
0.0422333 29.9042 -0.317383 1.66504 
0.0422417 29.9042 -0.317993 1.66626 
0.04225 29.9042 -0.319214 1.66779 
0.0422583 29.9042 -0.319824 1.66901 
0.0422667 29.9042 -0.321045 1.67023 
0.042275 29.9072 -0.322266 1.67114 
0.0422833 29.9072 -0.322876 1.67206 
0.0422917 29.9072 -0.324097 1.67297 
0.0423 29.9072 -0.325317 1.67389 
0.0423083 29.9072 -0.327148 1.6745 
0.0423167 29.9072 -0.328369 1.67511 
0.042325 29.9072 -0.3302 1.67572 
0.0423333 29.9072 -0.332031 1.67603 
0.0423417 29.9072 -0.333862 1.67633 
0.04235 29.9072 -0.335693 1.67664 
0.0423583 29.9072 -0.337524 1.67694 
0.0423667 29.9072 -0.339355 1.67694 
0.042375 29.9072 -0.341187 1.67725 
0.0423833 29.9103 -0.343018 1.67694 
0.0423917 29.9103 -0.344849 1.67633 
0.0424 29.9103 -0.34668 1.67572 
0.0424083 29.9103 -0.348511 1.67419 
0.0424167 29.9103 -0.350342 1.67267 
0.042425 29.9103 -0.352173 1.67053 
0.0424333 29.9103 -0.353394 1.66809 
0.0424417 29.9103 -0.355225 1.66534 
0.04245 29.9103 -0.356445 1.6626 
0.0424583 29.9103 -0.357666 1.65955 
0.0424667 29.9103 -0.358887 1.65649 
0.042475 29.9103 -0.360107 1.65314 
0.0424833 29.9103 -0.360718 1.65009 
0.0424917 29.9133 -0.361938 1.64703 
0.0425 29.9133 -0.363159 1.64429 
0.0425083 29.9133 -0.36438 1.64124 
0.0425167 29.9133 -0.365601 1.63849 
0.042525 29.9133 -0.366821 1.63574 
0.0425333 29.9133 -0.368042 1.6333 
0.0425417 29.9133 -0.369263 1.63055 
0.04255 29.9133 -0.370483 1.62842 
0.0425583 29.9133 -0.372314 1.62598 
0.0425667 29.9133 -0.373535 1.62415 
0.042575 29.9133 -0.374756 1.62231 
0.0425833 29.9164 -0.375366 1.62109 
0.0425917 29.9164 -0.376587 1.61987 
0.0426 29.9164 -0.377197 1.61926 
0.0426083 29.9164 -0.377808 1.61896 
0.0426167 29.9164 -0.377808 1.61896 
0.042625 29.9164 -0.378418 1.61926 
0.0426333 29.9164 -0.378418 1.61957 
0.0426417 29.9164 -0.378418 1.62048 
0.04265 29.9164 -0.378418 1.6214 
0.0426583 29.9164 -0.378418 1.62262 
0.0426667 29.9194 -0.378418 1.62384 
0.042675 29.9194 -0.378418 1.62537 
0.0426833 29.9194 -0.379028 1.6272 
0.0426917 29.9194 -0.379028 1.62933 
0.0427 29.9194 -0.379639 1.63177 
0.0427083 29.9194 -0.380249 1.63422 
0.0427167 29.9194 -0.380859 1.63696 
0.042725 29.9194 -0.38208 1.63971 
0.0427333 29.9194 -0.38269 1.64246 
0.0427417 29.9194 -0.383301 1.64581 
0.04275 29.9194 -0.383911 1.64886 
0.0427583 29.9225 -0.383911 1.65192 
0.0427667 29.9225 -0.384521 1.65527 
0.042775 29.9225 -0.384521 1.65863 
0.0427833 29.9225 -0.384521 1.66168 
0.0427917 29.9225 -0.383911 1.66504 
0.0428 29.9225 -0.383911 1.6684 
0.0428083 29.9225 -0.383301 1.67145 
0.0428167 29.9225 -0.38208 1.6745 
0.042825 29.9225 -0.38147 1.67755 
0.0428333 29.9225 -0.380859 1.6803 
0.0428417 29.9225 -0.380249 1.68304 
0.04285 29.9255 -0.379028 1.68579 
0.0428583 29.9255 -0.377808 1.68823 
0.0428667 29.9255 -0.377197 1.69037 
0.042875 29.9255 -0.375977 1.6922 
0.0428833 29.9255 -0.374756 1.69373 
0.0428917 29.9255 -0.373535 1.69525 
0.0429 29.9255 -0.372314 1.69647 
0.0429083 29.9255 -0.371094 1.69739 
0.0429167 29.9255 -0.369873 1.698 
0.042925 29.9255 -0.368042 1.69861 
0.0429333 29.9255 -0.366821 1.69891 
0.0429417 29.9286 -0.36499 1.69891 
0.04295 29.9286 -0.36377 1.69861 
0.0429583 29.9286 -0.361938 1.6983 
0.0429667 29.9286 -0.360718 1.69769 
0.042975 29.9286 -0.358887 1.69708 
0.0429833 29.9286 -0.357056 1.69617 
0.0429917 29.9286 -0.355225 1.69525 
0.043 29.9286 -0.353394 1.69434 
0.0430083 29.9286 -0.350952 1.69312 
0.0430167 29.9286 -0.348511 1.69159 
0.043025 29.9286 -0.346069 1.69006 
0.0430333 29.9286 -0.343628 1.68854 
0.0430417 29.9286 -0.340576 1.68671 
0.04305 29.9316 -0.338135 1.68457 
0.0430583 29.9316 -0.335083 1.68274 
0.0430667 29.9316 -0.332031 1.6806 
0.043075 29.9316 -0.328979 1.67816 
0.0430833 29.9316 -0.325928 1.67603 
0.0430917 29.9316 -0.322876 1.67358 
0.0431 29.9316 -0.319824 1.67114 
0.0431083 29.9316 -0.317383 1.6687 
0.0431167 29.9316 -0.314331 1.66595 
0.043125 29.9316 -0.31189 1.66321 
0.0431333 29.9316 -0.308838 1.66016 
0.0431417 29.9316 -0.306396 1.6571 
0.04315 29.9316 -0.303955 1.65375 
0.0431583 29.9316 -0.301514 1.65039 
0.0431667 29.9316 -0.299072 1.64703 
0.043175 29.9347 -0.296631 1.64368 
0.0431833 29.9347 -0.294189 1.64001 
0.0431917 29.9347 -0.291748 1.63666 
0.0432 29.9347 -0.289917 1.6333 
0.0432083 29.9347 -0.288086 1.62994 
0.0432167 29.9347 -0.286255 1.62689 
0.043225 29.9347 -0.284424 1.62384 
0.0432333 29.9347 -0.282593 1.62079 
0.0432417 29.9347 -0.280762 1.61804 
0.04325 29.9347 -0.278931 1.6153 
0.0432583 29.9347 -0.2771 1.61285 
0.0432667 29.9347 -0.275269 1.61041 
0.043275 29.9347 -0.272827 1.60828 
0.0432833 29.9347 -0.270386 1.60614 
0.0432917 29.9347 -0.267334 1.60431 
0.0433 29.9347 -0.264893 1.60248 
0.0433083 29.9377 -0.261841 1.60126 
0.0433167 29.9377 -0.258179 1.60065 
0.043325 29.9377 -0.255127 1.60004 
0.0433333 29.9377 -0.251465 1.60034 
0.0433417 29.9377 -0.248413 1.60126 
0.04335 29.9377 -0.244751 1.60278 
0.0433583 29.9377 -0.241699 1.60522 
0.0433667 29.9377 -0.238647 1.60828 
0.043375 29.9377 -0.235596 1.61224 
0.0433833 29.9377 -0.232544 1.61713 
0.0433917 29.9377 -0.229492 1.62262 
0.0434 29.9377 -0.227051 1.62903 
0.0434083 29.9377 -0.224609 1.63635 
0.0434167 29.9377 -0.221558 1.64429 
0.043425 29.9377 -0.219116 1.65314 
0.0434333 29.9377 -0.216675 1.6626 
0.0434417 29.9377 -0.214233 1.67328 
0.04345 29.9408 -0.211182 1.68457 
0.0434583 29.9408 -0.20813 1.69678 
0.0434667 29.9408 -0.205688 1.71021 
0.043475 29.9408 -0.202026 1.72455 
0.0434833 29.9408 -0.198975 1.74011 
0.0434917 29.9408 -0.195312 1.75659 
0.0435 29.9408 -0.19165 1.7746 
0.0435083 29.9408 -0.187988 1.79413 
0.0435167 29.9408 -0.184326 1.81458 
0.043525 29.9408 -0.180664 1.83685 
0.0435333 29.9408 -0.176392 1.86005 
0.0435417 29.9408 -0.172119 1.88477 
0.04355 29.9408 -0.167236 1.91071 
0.0435583 29.9408 -0.162354 1.93787 
0.0435667 29.9408 -0.157471 1.96594 
0.043575 29.9408 -0.152588 1.99524 
0.0435833 29.9408 -0.147095 2.02515 
0.0435917 29.9408 -0.141602 2.05597 
0.0436 29.9408 -0.136108 2.08771 
0.0436083 29.9408 -0.130615 2.11975 
0.0436167 29.9408 -0.125122 2.15271 
0.043625 29.9408 -0.119019 2.18597 
0.0436333 29.9408 -0.113525 2.22015 
0.0436417 29.9408 -0.108032 2.25433 
0.04365 29.9408 -0.102539 2.28882 
0.0436583 29.9408 -0.0970459 2.32391 
0.0436667 29.9408 -0.0915527 2.3587 
0.043675 29.9438 -0.0860596 2.3938 
0.0436833 29.9438 -0.0805664 2.42889 
0.0436917 29.9438 -0.0756836 2.46399 
0.0437 29.9438 -0.0701904 2.49908 
0.0437083 29.9438 -0.0646973 2.53387 
0.0437167 29.9438 -0.0585938 2.56836 
0.043725 29.9438 -0.0531006 2.60254 
0.0437333 29.9438 -0.0469971 2.63641 
0.0437417 29.9438 -0.0408936 2.66968 
0.04375 29.9438 -0.03479 2.70203 
0.0437583 29.9438 -0.0280762 2.73346 
0.0437667 29.9438 -0.0213623 2.76306 
0.043775 29.9438 -0.0146484 2.79114 
0.0437833 29.9438 -0.00732422 2.81708 
0.0437917 29.9438 -0.000610352 2.84088 
0.0438 29.9438 0.00671387 2.86194 
0.0438083 29.9438 0.0140381 2.88025 
0.0438167 29.9438 0.0213623 2.89581 
0.043825 29.9438 0.0286865 2.90833 
0.0438333 29.9438 0.0360107 2.91748 
0.0438417 29.9438 0.043335 2.92389 
0.04385 29.9438 0.0500488 2.92725 
0.0438583 29.9438 0.057373 2.92725 
0.0438667 29.9438 0.0646973 2.9245 
0.043875 29.9438 0.0714111 2.9187 
0.0438833 29.9438 0.078125 2.91016 
0.0438917 29.9438 0.0848389 2.89856 
0.0439 29.9438 0.0915527 2.88452 
0.0439083 29.9438 0.0976562 2.86804 
0.0439167 29.9438 0.10376 2.84943 
0.043925 29.9438 0.109863 2.82837 
0.0439333 29.9438 0.115356 2.80518 
0.0439417 29.9438 0.12085 2.78015 
0.04395 29.9438 0.125732 2.75299 
0.0439583 29.9438 0.130615 2.724 
0.0439667 29.9438 0.135498 2.69287 
0.043975 29.9438 0.139771 2.65991 
0.0439833 29.9438 0.144043 2.62512 
0.0439917 29.9438 0.148315 2.5885 
0.044 29.9438 0.152588 2.55035 
0.0440083 29.9438 0.15686 2.51038 
0.0440167 29.9438 0.160522 2.46948 
0.044025 29.9438 0.164185 2.42706 
0.0440333 29.9438 0.167236 2.38403 
0.0440417 29.9438 0.170288 2.34009 
0.04405 29.9438 0.17334 2.29553 
0.0440583 29.9438 0.175781 2.25067 
0.0440667 29.9438 0.177612 2.20551 
0.044075 29.9438 0.179443 2.16064 
0.0440833 29.9438 0.180664 2.11609 
0.0440917 29.9438 0.181885 2.07184 
0.0441 29.9438 0.182495 2.0285 
0.0441083 29.9438 0.183105 1.98608 
0.0441167 29.9438 0.183105 1.94489 
0.044125 29.9438 0.183716 1.90491 
0.0441333 29.9438 0.183716 1.86676 
0.0441417 29.9438 0.183716 1.83014 
0.04415 29.9438 0.184326 1.79535 
0.0441583 29.9438 0.184326 1.7627 
0.0441667 29.9438 0.184326 1.73187 
0.044175 29.9438 0.184326 1.70319 
0.0441833 29.9438 0.184326 1.67633 
0.0441917 29.9438 0.184326 1.65161 
0.0442 29.9438 0.184326 1.62903 
0.0442083 29.9438 0.183716 1.60828 
0.0442167 29.9438 0.183105 1.58966 
0.044225 29.9438 0.182495 1.57288 
0.0442333 29.9438 0.181885 1.55792 
0.0442417 29.9438 0.181274 1.5448 
0.04425 29.9438 0.180054 1.53351 
0.0442583 29.9438 0.179443 1.52374 
0.0442667 29.9438 0.178223 1.5155 
0.044275 29.9438 0.177612 1.50879 
0.0442833 29.9438 0.177612 1.5036 
0.0442917 29.9438 0.177612 1.49963 
0.0443 29.9438 0.177612 1.49689 
0.0443083 29.9438 0.178223 1.49567 
0.0443167 29.9438 0.178833 1.49567 
0.044325 29.9438 0.180054 1.49689 
0.0443333 29.9438 0.181274 1.49933 
0.0443417 29.9438 0.182495 1.50299 
0.04435 29.9438 0.183716 1.50787 
0.0443583 29.9438 0.185547 1.51367 
0.0443667 29.9438 0.186768 1.52039 
0.044375 29.9438 0.188599 1.52802 
0.0443833 29.9438 0.189819 1.53595 
0.0443917 29.9438 0.19165 1.54449 
0.0444 29.9438 0.192871 1.55334 
0.0444083 29.9438 0.194702 1.5625 
0.0444167 29.9438 0.195923 1.57166 
0.044425 29.9438 0.197754 1.58081 
0.0444333 29.9438 0.199585 1.58966 
0.0444417 29.9438 0.200806 1.59851 
0.04445 29.9438 0.202637 1.60736 
0.0444583 29.9408 0.203857 1.6156 
0.0444667 29.9408 0.205688 1.62384 
0.044475 29.9408 0.206909 1.63208 
0.0444833 29.9408 0.20813 1.63971 
0.0444917 29.9408 0.20874 1.64734 
0.0445 29.9408 0.209961 1.65466 
0.0445083 29.9408 0.210571 1.66199 
0.0445167 29.9408 0.211182 1.66901 
0.044525 29.9408 0.211182 1.67603 
0.0445333 29.9408 0.211792 1.68274 
0.0445417 29.9408 0.211792 1.68945 
0.04455 29.9408 0.211792 1.69556 
0.0445583 29.9408 0.211792 1.70166 
0.0445667 29.9408 0.211182 1.70746 
0.044575 29.9408 0.211182 1.71295 
0.0445833 29.9408 0.210571 1.71783 
0.0445917 29.9408 0.209961 1.72241 
0.0446 29.9408 0.209351 1.72638 
0.0446083 29.9408 0.20813 1.73004 
0.0446167 29.9408 0.20752 1.73309 
0.044625 29.9408 0.206299 1.73584 
0.0446333 29.9408 0.205078 1.73798 
0.0446417 29.9408 0.203857 1.73981 
0.04465 29.9408 0.202637 1.74072 
0.0446583 29.9408 0.201416 1.74133 
0.0446667 29.9408 0.200195 1.74164 
0.044675 29.9408 0.198364 1.74164 
0.0446833 29.9408 0.196533 1.74133 
0.0446917 29.9408 0.194702 1.74072 
0.0447 29.9408 0.192871 1.74011 
0.0447083 29.9408 0.19104 1.7395 
0.0447167 29.9408 0.188599 1.73889 
0.044725 29.9408 0.185547 1.73798 
0.0447333 29.9408 0.183105 1.73706 
0.0447417 29.9408 0.180054 1.73584 
0.04475 29.9408 0.177002 1.73492 
0.0447583 29.9408 0.17334 1.7337 
0.0447667 29.9408 0.170288 1.73218 
0.044775 29.9408 0.166626 1.73096 
0.0447833 29.9408 0.162964 1.72943 
0.0447917 29.9408 0.159302 1.72791 
0.0448 29.9408 0.15564 1.72607 
0.0448083 29.9408 0.151978 1.72455 
0.0448167 29.9408 0.148315 1.72302 
0.044825 29.9408 0.145264 1.7215 
0.0448333 29.9408 0.141602 1.72058 
0.0448417 29.9408 0.13855 1.71967 
0.04485 29.9408 0.135498 1.71906 
0.0448583 29.9408 0.132446 1.71875 
0.0448667 29.9408 0.129395 1.71875 
0.044875 29.9408 0.126343 1.71906 
0.0448833 29.9408 0.123291 1.71997 
0.0448917 29.9408 0.120239 1.72119 
0.0449 29.9408 0.116577 1.72241 
0.0449083 29.9408 0.113525 1.72394 
0.0449167 29.9408 0.109863 1.72577 
0.044925 29.9408 0.106201 1.72729 
0.0449333 29.9408 0.102539 1.72913 
0.0449417 29.9408 0.098877 1.73096 
0.04495 29.9408 0.0952148 1.73248 
0.0449583 29.9408 0.0915527 1.73431 
0.0449667 29.9408 0.0872803 1.73615 
0.044975 29.9408 0.0836182 1.73767 
0.0449833 29.9408 0.0799561 1.7395 
0.0449917 29.9408 0.0762939 1.74103 
0.045 29.9408 0.0732422 1.74255 
0.0450083 29.9408 0.0701904 1.74438 
0.0450167 29.9408 0.0671387 1.74591 
0.045025 29.9408 0.0646973 1.74744 
0.0450333 29.9408 0.0622559 1.74896 
0.0450417 29.9408 0.0598145 1.75018 
0.04505 29.9408 0.0579834 1.7514 
0.0450583 29.9408 0.0561523 1.75262 
0.0450667 29.9408 0.0543213 1.75385 
0.045075 29.9408 0.0531006 1.75507 
0.0450833 29.9408 0.0518799 1.75629 
0.0450917 29.9408 0.0512695 1.75751 
0.0451 29.9408 0.0500488 1.75842 
0.0451083 29.9408 0.0494385 1.75903 
0.0451167 29.9408 0.0494385 1.75995 
0.045125 29.9408 0.0488281 1.76025 
0.0451333 29.9408 0.0482178 1.76056 
0.0451417 29.9408 0.0482178 1.76025 
0.04515 29.9408 0.0482178 1.75995 
0.0451583 29.9408 0.0482178 1.75934 
0.0451667 29.9408 0.0482178 1.75812 
0.045175 29.9408 0.0482178 1.7569 
0.0451833 29.9408 0.0488281 1.75537 
0.0451917 29.9408 0.0488281 1.75385 
0.0452 29.9408 0.0494385 1.75171 
0.0452083 29.9408 0.0494385 1.74988 
0.0452167 29.9408 0.0500488 1.74744 
0.045225 29.9408 0.0506592 1.7453 
0.0452333 29.9408 0.0512695 1.74286 
0.0452417 29.9408 0.0518799 1.74072 
0.04525 29.9408 0.0531006 1.73828 
0.0452583 29.9408 0.0537109 1.73615 
0.0452667 29.9408 0.0549316 1.73401 
0.045275 29.9408 0.0567627 1.73187 
0.0452833 29.9408 0.0579834 1.73004 
0.0452917 29.9408 0.0604248 1.72821 
0.0453 29.9408 0.0628662 1.72668 
0.0453083 29.9408 0.0653076 1.72516 
0.0453167 29.9408 0.0683594 1.72394 
0.045325 29.9408 0.0714111 1.72272 
0.0453333 29.9408 0.0744629 1.7218 
0.0453417 29.9408 0.078125 1.72119 
0.04535 29.9408 0.0817871 1.72058 
0.0453583 29.9408 0.0854492 1.72028 
0.0453667 29.9408 0.0891113 1.71997 
0.045375 29.9408 0.0933838 1.71997 
0.0453833 29.9408 0.0970459 1.71997 
0.0453917 29.9408 0.101929 1.72028 
0.0454 29.9408 0.106201 1.72058 
0.0454083 29.9408 0.111084 1.72119 
0.0454167 29.9408 0.116577 1.7218 
0.045425 29.9408 0.12207 1.72272 
0.0454333 29.9408 0.128174 1.72394 
0.0454417 29.9408 0.134277 1.72516 
0.04545 29.9408 0.141602 1.72699 
0.0454583 29.9408 0.148926 1.72882 
0.0454667 29.9408 0.15686 1.73096 
0.045475 29.9408 0.164795 1.73309 
0.0454833 29.9408 0.17395 1.73553 
0.0454917 29.9408 0.183105 1.73798 
0.0455 29.9408 0.192871 1.74011 
0.0455083 29.9408 0.203247 1.74255 
0.0455167 29.9408 0.214233 1.745 
0.045525 29.9408 0.22522 1.74713 
0.0455333 29.9408 0.236816 1.74957 
0.0455417 29.9408 0.249023 1.7514 
0.04555 29.9408 0.261841 1.75354 
0.0455583 29.9408 0.274658 1.75537 
0.0455667 29.9408 0.288086 1.7569 
0.045575 29.9408 0.302124 1.75812 
0.0455833 29.9408 0.316162 1.75934 
0.0455917 29.9408 0.330811 1.76025 
0.0456 29.9408 0.34668 1.76086 
0.0456083 29.9408 0.362549 1.76178 
0.0456167 29.9408 0.379028 1.76239 
0.045625 29.9408 0.396118 1.76331 
0.0456333 29.9408 0.413818 1.76392 
0.0456417 29.9377 0.432129 1.76483 
0.04565 29.9377 0.45105 1.76575 
0.0456583 29.9377 0.471191 1.76666 
0.0456667 29.9377 0.491333 1.76727 
0.045675 29.9377 0.511475 1.76819 
0.0456833 29.9377 0.532837 1.7688 
0.0456917 29.9377 0.554199 1.76941 
0.0457 29.9377 0.575562 1.77002 
0.0457083 29.9377 0.597534 1.77032 
0.0457167 29.9377 0.620117 1.77032 
0.045725 29.9347 0.64209 1.77032 
0.0457333 29.9347 0.664673 1.77032 
0.0457417 29.9347 0.687256 1.77002 
0.04575 29.9347 0.709839 1.76971 
0.0457583 29.9347 0.733032 1.76941 
0.0457667 29.9347 0.755615 1.7691 
0.045775 29.9347 0.778809 1.7688 
0.0457833 29.9316 0.802002 1.7688 
0.0457917 29.9316 0.824585 1.7688 
0.0458 29.9316 0.847778 1.7688 
0.0458083 29.9316 0.870972 1.7688 
0.0458167 29.9316 0.894165 1.7688 
0.045825 29.9316 0.916748 1.7691 
0.0458333 29.9316 0.939941 1.76941 
0.0458417 29.9286 0.962524 1.76971 
0.04585 29.9286 0.985718 1.77002 
0.0458583 29.9286 1.0083 1.77032 
0.0458667 29.9286 1.03149 1.77063 
0.045875 29.9286 1.05408 1.77124 
0.0458833 29.9255 1.07666 1.77185 
0.0458917 29.9255 1.09924 1.77246 
0.0459 29.9255 1.12183 1.77307 
0.0459083 29.9255 1.1438 1.77368 
0.0459167 29.9255 1.16516 1.77429 
0.045925 29.9225 1.18713 1.7749 
0.0459333 29.9225 1.20789 1.77551 
0.0459417 29.9225 1.22925 1.77612 
0.04595 29.9225 1.25 1.77673 
0.0459583 29.9225 1.27075 1.77704 
0.0459667 29.9194 1.29089 1.77734 
0.045975 29.9194 1.31104 1.77795 
0.0459833 29.9194 1.33118 1.77826 
0.0459917 29.9194 1.35071 1.77887 
0.046 29.9164 1.37024 1.77917 
0.0460083 29.9164 1.38916 1.77979 
0.0460167 29.9164 1.40808 1.7804 
0.046025 29.9164 1.42639 1.78101 
0.0460333 29.9133 1.4447 1.78162 
0.0460417 29.9133 1.4624 1.78253 
0.04605 29.9133 1.47949 1.78314 
0.0460583 29.9133 1.49658 1.78406 
0.0460667 29.9103 1.51306 1.78467 
0.046075 29.9103 1.52954 1.78558 
0.0460833 29.9103 1.54602 1.78619 
0.0460917 29.9103 1.56189 1.7865 
0.0461 29.9072 1.57715 1.78711 
0.0461083 29.9072 1.59302 1.78741 
0.0461167 29.9072 1.60828 1.78802 
0.046125 29.9072 1.62354 1.78864 
0.0461333 29.9042 1.6394 1.78955 
0.0461417 29.9042 1.65466 1.79047 
0.04615 29.9042 1.66992 1.79169 
0.0461583 29.9011 1.68518 1.79321 
0.0461667 29.9011 1.70044 1.79474 
0.046175 29.9011 1.71509 1.79626 
0.0461833 29.9011 1.72974 1.7981 
0.0461917 29.8981 1.74377 1.79993 
0.0462 29.8981 1.75781 1.80206 
0.0462083 29.8981 1.77124 1.8042 
0.0462167 29.8981 1.78467 1.80664 
0.046225 29.895 1.79688 1.80878 
0.0462333 29.895 1.80908 1.81122 
0.0462417 29.895 1.82068 1.81366 
0.04625 29.892 1.83167 1.8161 
0.0462583 29.892 1.84204 1.81854 
0.0462667 29.892 1.85181 1.82068 
0.046275 29.8889 1.86157 1.82281 
0.0462833 29.8889 1.87012 1.82495 
0.0462917 29.8889 1.87927 1.82678 
0.0463 29.8889 1.88782 1.82861 
0.0463083 29.8859 1.89575 1.83014 
0.0463167 29.8859 1.90369 1.83167 
0.046325 29.8859 1.91162 1.83289 
0.0463333 29.8828 1.91895 1.83441 
0.0463417 29.8828 1.92627 1.83563 
0.04635 29.8828 1.93298 1.83685 
0.0463583 29.8798 1.9397 1.83777 
0.0463667 29.8798 1.9458 1.83868 
0.046375 29.8798 1.9519 1.8396 
0.0463833 29.8767 1.9574 1.84052 
0.0463917 29.8767 1.96289 1.84113 
0.0464 29.8767 1.96716 1.84174 
0.0464083 29.8767 1.97144 1.84235 
0.0464167 29.8737 1.9751 1.84296 
0.046425 29.8737 1.97815 1.84387 
0.0464333 29.8737 1.9812 1.84448 
0.0464417 29.8706 1.98364 1.84509 
0.04645 29.8706 1.98547 1.8454 
0.0464583 29.8706 1.9873 1.84601 
0.0464667 29.8676 1.98853 1.84631 
0.046475 29.8676 1.98914 1.84662 
0.0464833 29.8676 1.98975 1.84662 
0.0464917 29.8645 1.98914 1.84692 
0.0465 29.8645 1.98914 1.84692 
0.0465083 29.8645 1.98853 1.84692 
0.0465167 29.8615 1.9873 1.84723 
0.046525 29.8615 1.98608 1.84723 
0.0465333 29.8615 1.98486 1.84753 
0.0465417 29.8584 1.98303 1.84753 
0.04655 29.8584 1.9812 1.84784 
0.0465583 29.8584 1.97998 1.84845 
0.0465667 29.8553 1.97815 1.84906 
0.046575 29.8553 1.97632 1.84967 
0.0465833 29.8553 1.97449 1.85059 
0.0465917 29.8553 1.97327 1.8515 
0.0466 29.8523 1.97144 1.85242 
0.0466083 29.8523 1.9696 1.85364 
0.0466167 29.8523 1.96777 1.85486 
0.046625 29.8492 1.96594 1.85608 
0.0466333 29.8492 1.9635 1.8576 
0.0466417 29.8492 1.96167 1.85913 
0.04665 29.8462 1.95923 1.86096 
0.0466583 29.8462 1.95618 1.86279 
0.0466667 29.8462 1.95374 1.86462 
0.046675 29.8431 1.95068 1.86676 
0.0466833 29.8431 1.94763 1.8692 
0.0466917 29.8431 1.94397 1.87164 
0.0467 29.8401 1.94092 1.87408 
0.0467083 29.8401 1.93726 1.87683 
0.0467167 29.8401 1.93359 1.87988 
0.046725 29.8401 1.92993 1.88263 
0.0467333 29.837 1.92627 1.88568 
0.0467417 29.837 1.922 1.88873 
0.04675 29.837 1.91833 1.89178 
0.0467583 29.834 1.91467 1.89453 
0.0467667 29.834 1.91101 1.89728 
0.046775 29.834 1.90674 1.90002 
0.0467833 29.8309 1.90247 1.90247 
0.0467917 29.8309 1.89819 1.9046 
0.0468 29.8309 1.89331 1.90674 
0.0468083 29.8309 1.88843 1.90857 
0.0468167 29.8279 1.88293 1.9104 
0.046825 29.8279 1.87744 1.91223 
0.0468333 29.8279 1.87134 1.91376 
0.0468417 29.8248 1.86523 1.91528 
0.04685 29.8248 1.85913 1.91681 
0.0468583 29.8248 1.85242 1.91803 
0.0468667 29.8248 1.8457 1.91925 
0.046875 29.8218 1.83838 1.92017 
0.0468833 29.8218 1.83105 1.92108 
0.0468917 29.8218 1.82373 1.92169 
0.0469 29.8218 1.8158 1.9223 
0.0469083 29.8187 1.80786 1.92261 
0.0469167 29.8187 1.79993 1.92291 
0.046925 29.8187 1.79138 1.92352 
0.0469333 29.8187 1.78345 1.92383 
0.0469417 29.8157 1.7749 1.92413 
0.04695 29.8157 1.76636 1.92444 
0.0469583 29.8157 1.7572 1.92474 
0.0469667 29.8126 1.74866 1.92535 
0.046975 29.8126 1.74011 1.92566 
0.0469833 29.8126 1.73096 1.92596 
0.0469917 29.8126 1.72241 1.92627 
0.047 29.8096 1.71326 1.92627 
0.0470083 29.8096 1.70471 1.92657 
0.0470167 29.8096 1.69556 1.92657 
0.047025 29.8096 1.68701 1.92688 
0.0470333 29.8065 1.67786 1.92688 
0.0470417 29.8065 1.6687 1.92719 
0.04705 29.8065 1.66016 1.92749 
0.0470583 29.8065 1.651 1.92749 
0.0470667 29.8065 1.64185 1.9278 
0.047075 29.8035 1.63269 1.9281 
0.0470833 29.8035 1.62354 1.92871 
0.0470917 29.8035 1.61438 1.92932 
0.0471 29.8035 1.60583 1.92993 
0.0471083 29.8004 1.59668 1.93085 
0.0471167 29.8004 1.58752 1.93207 
0.047125 29.8004 1.57898 1.93298 
0.0471333 29.8004 1.57043 1.9342 
0.0471417 29.7974 1.56189 1.93542 
0.04715 29.7974 1.55396 1.93665 
0.0471583 29.7974 1.54602 1.93817 
0.0471667 29.7974 1.53809 1.9397 
0.047175 29.7974 1.53015 1.94122 
0.0471833 29.7943 1.52222 1.94244 
0.0471917 29.7943 1.51489 1.94397 
0.0472 29.7943 1.50757 1.9455 
0.0472083 29.7943 1.50024 1.94702 
0.0472167 29.7913 1.49292 1.94885 
0.047225 29.7913 1.4856 1.95038 
0.0472333 29.7913 1.47766 1.95221 
0.0472417 29.7913 1.47034 1.95374 
0.04725 29.7913 1.4624 1.95557 
0.0472583 29.7882 1.45447 1.95709 
0.0472667 29.7882 1.44592 1.95862 
0.047275 29.7882 1.43738 1.96045 
0.0472833 29.7882 1.42883 1.96198 
0.0472917 29.7882 1.42029 1.96381 
0.0473 29.7852 1.41174 1.96564 
0.0473083 29.7852 1.40259 1.96747 
0.0473167 29.7852 1.39343 1.9693 
0.047325 29.7852 1.38428 1.97083 
0.0473333 29.7852 1.37512 1.97266 
0.0473417 29.7821 1.36536 1.97449 
0.04735 29.7821 1.3562 1.97601 
0.0473583 29.7821 1.34583 1.97784 
0.0473667 29.7821 1.33606 1.97968 
0.047375 29.7821 1.32629 1.98151 
0.0473833 29.7791 1.31592 1.98334 
0.0473917 29.7791 1.30554 1.98517 
0.0474 29.7791 1.29517 1.9873 
0.0474083 29.7791 1.28479 1.98914 
0.0474167 29.7791 1.27441 1.99097 
0.047425 29.776 1.26404 1.9931 
0.0474333 29.776 1.25366 1.99493 
0.0474417 29.776 1.24329 1.99677 
0.04745 29.776 1.2323 1.99829 
0.0474583 29.776 1.22192 2.00012 
0.0474667 29.7729 1.21155 2.00165 
0.047475 29.7729 1.20056 2.00317 
0.0474833 29.7729 1.19019 2.005 
0.0474917 29.7729 1.1792 2.00653 
0.0475 29.7729 1.16882 2.00806 
0.0475083 29.7729 1.15784 2.00989 
0.0475167 29.7699 1.14746 2.01172 
0.047525 29.7699 1.13647 2.01355 
0.0475333 29.7699 1.12549 2.01538 
0.0475417 29.7699 1.11389 2.01721 
0.04755 29.7699 1.10291 2.01874 
0.0475583 29.7699 1.09192 2.02057 
0.0475667 29.7668 1.08093 2.02209 
0.047575 29.7668 1.06995 2.02332 
0.0475833 29.7668 1.05896 2.02454 
0.0475917 29.7668 1.04797 2.02545 
0.0476 29.7668 1.0376 2.02637 
0.0476083 29.7668 1.02783 2.02728 
0.0476167 29.7668 1.01746 2.0285 
0.047625 29.7638 1.00708 2.02942 
0.0476333 29.7638 0.997314 2.03033 
0.0476417 29.7638 0.987549 2.03125 
0.04765 29.7638 0.977783 2.03217 
0.0476583 29.7638 0.968018 2.03308 
0.0476667 29.7638 0.958252 2.034 
0.047675 29.7638 0.949097 2.03491 
0.0476833 29.7638 0.939941 2.03613 
0.0476917 29.7607 0.930786 2.03735 
0.0477 29.7607 0.921631 2.03857 
0.0477083 29.7607 0.912476 2.03979 
0.0477167 29.7607 0.903931 2.04071 
0.047725 29.7607 0.894775 2.04132 
0.0477333 29.7607 0.88562 2.04224 
0.0477417 29.7607 0.876465 2.04254 
0.04775 29.7607 0.86731 2.04315 
0.0477583 29.7577 0.858154 2.04346 
0.0477667 29.7577 0.848999 2.04346 
0.047775 29.7577 0.839844 2.04376 
0.0477833 29.7577 0.830688 2.04376 
0.0477917 29.7577 0.822144 2.04376 
0.0478 29.7577 0.812988 2.04376 
0.0478083 29.7577 0.804443 2.04376 
0.0478167 29.7577 0.796509 2.04376 
0.047825 29.7577 0.787964 2.04346 
0.0478333 29.7577 0.780029 2.04346 
0.0478417 29.7546 0.772095 2.04346 
0.04785 29.7546 0.76355 2.04346 
0.0478583 29.7546 0.755615 2.04346 
0.0478667 29.7546 0.747681 2.04376 
0.047875 29.7546 0.739746 2.04407 
0.0478833 29.7546 0.731812 2.04468 
0.0478917 29.7546 0.723877 2.04498 
0.0479 29.7546 0.715942 2.04529 
0.0479083 29.7546 0.708618 2.0459 
0.0479167 29.7546 0.700684 2.0462 
0.047925 29.7546 0.693359 2.04651 
0.0479333 29.7546 0.686035 2.04712 
0.0479417 29.7516 0.678711 2.04742 
0.04795 29.7516 0.671387 2.04773 
0.0479583 29.7516 0.664062 2.04773 
0.0479667 29.7516 0.656738 2.04803 
0.047975 29.7516 0.649414 2.04803 
0.0479833 29.7516 0.64209 2.04773 
0.0479917 29.7516 0.635376 2.04742 
0.048 29.7516 0.628052 2.04681 
0.0480083 29.7516 0.620728 2.0459 
0.0480167 29.7516 0.613403 2.04498 
0.048025 29.7516 0.606689 2.04407 
0.0480333 29.7516 0.599365 2.04285 
0.0480417 29.7516 0.592041 2.04163 
0.04805 29.7485 0.584717 2.04041 
0.0480583 29.7485 0.577393 2.03857 
0.0480667 29.7485 0.570679 2.03705 
0.048075 29.7485 0.563354 2.03522 
0.0480833 29.7485 0.556641 2.03308 
0.0480917 29.7485 0.549927 2.03094 
0.0481 29.7485 0.543213 2.02881 
0.0481083 29.7485 0.536499 2.02637 
0.0481167 29.7485 0.530396 2.02423 
0.048125 29.7485 0.523682 2.02148 
0.0481333 29.7485 0.517578 2.01904 
0.0481417 29.7485 0.511475 2.0163 
0.04815 29.7485 0.505371 2.01355 
0.0481583 29.7485 0.499268 2.0108 
0.0481667 29.7455 0.493164 2.00775 
0.048175 29.7455 0.487671 2.0047 
0.0481833 29.7455 0.481567 2.00134 
0.0481917 29.7455 0.476074 1.99799 
0.0482 29.7455 0.470581 1.99463 
0.0482083 29.7455 0.465088 1.99097 
0.0482167 29.7455 0.459595 1.987 
0.048225 29.7455 0.454712 1.98303 
0.0482333 29.7455 0.449219 1.97876 
0.0482417 29.7455 0.444946 1.97449 
0.04825 29.7455 0.440063 1.97021 
0.0482583 29.7455 0.435181 1.96564 
0.0482667 29.7455 0.430908 1.96136 
0.048275 29.7455 0.426636 1.95679 
0.0482833 29.7455 0.422363 1.95221 
0.0482917 29.7455 0.418091 1.94763 
0.0483 29.7455 0.413818 1.94275 
0.0483083 29.7455 0.409546 1.93787 
0.0483167 29.7455 0.405273 1.93298 
0.048325 29.7455 0.400391 1.9281 
0.0483333 29.7455 0.396118 1.92291 
0.0483417 29.7455 0.391235 1.91803 
0.04835 29.7455 0.386353 1.91284 
0.0483583 29.7455 0.38147 1.90796 
0.0483667 29.7424 0.376587 1.90308 
0.048375 29.7424 0.372314 1.89819 
0.0483833 29.7424 0.367432 1.89392 
0.0483917 29.7424 0.362549 1.88934 
0.0484 29.7424 0.358276 1.88507 
0.0484083 29.7424 0.353394 1.8811 
0.0484167 29.7424 0.349121 1.87714 
0.048425 29.7424 0.344238 1.87317 
0.0484333 29.7424 0.339355 1.86951 
0.0484417 29.7424 0.334473 1.86584 
0.04845 29.7424 0.32959 1.86218 
0.0484583 29.7424 0.324097 1.85852 
0.0484667 29.7424 0.319214 1.85486 
0.048475 29.7424 0.313721 1.8515 
0.0484833 29.7424 0.308838 1.84784 
0.0484917 29.7424 0.303955 1.84418 
0.0485 29.7424 0.299072 1.84082 
0.0485083 29.7424 0.293579 1.83716 
0.0485167 29.7424 0.288696 1.8335 
0.048525 29.7424 0.283813 1.83014 
0.0485333 29.7424 0.278931 1.82678 
0.0485417 29.7424 0.274048 1.82343 
0.04855 29.7424 0.269165 1.82007 
0.0485583 29.7424 0.264282 1.81702 
0.0485667 29.7424 0.259399 1.81427 
0.048575 29.7424 0.254517 1.81122 
0.0485833 29.7424 0.249023 1.80847 
0.0485917 29.7424 0.24353 1.80542 
0.0486 29.7424 0.238647 1.80267 
0.0486083 29.7424 0.233154 1.79962 
0.0486167 29.7424 0.227661 1.79657 
0.048625 29.7424 0.222168 1.79382 
0.0486333 29.7424 0.216675 1.79077 
0.0486417 29.7424 0.211182 1.78802 
0.04865 29.7424 0.205688 1.78558 
0.0486583 29.7424 0.200806 1.78314 
0.0486667 29.7424 0.195312 1.78101 
0.048675 29.7424 0.19043 1.77887 
0.0486833 29.7424 0.186157 1.77673 
0.0486917 29.7424 0.181274 1.7746 
0.0487 29.7424 0.177002 1.77246 
0.0487083 29.7424 0.172729 1.77002 
0.0487167 29.7424 0.168457 1.76758 
0.048725 29.7424 0.164185 1.76483 
0.0487333 29.7424 0.159912 1.76208 
0.0487417 29.7424 0.15625 1.75903 
0.04875 29.7424 0.152588 1.75598 
0.0487583 29.7424 0.148926 1.75262 
0.0487667 29.7424 0.145264 1.74927 
0.048775 29.7424 0.141602 1.74591 
0.0487833 29.7424 0.137939 1.74255 
0.0487917 29.7424 0.134888 1.7395 
0.0488 29.7424 0.131226 1.73615 
0.0488083 29.7424 0.128174 1.7334 
0.0488167 29.7424 0.124512 1.73065 
0.048825 29.7424 0.12085 1.72821 
0.0488333 29.7424 0.117188 1.72638 
0.0488417 29.7424 0.113525 1.72455 
0.04885 29.7424 0.109863 1.72333 
0.0488583 29.7424 0.106201 1.72241 
0.0488667 29.7424 0.101929 1.7215 
0.048875 29.7424 0.0982666 1.72058 
0.0488833 29.7424 0.0939941 1.71997 
0.0488917 29.7424 0.0897217 1.71936 
0.0489 29.7424 0.0860596 1.71906 
0.0489083 29.7424 0.0817871 1.71844 
0.0489167 29.7424 0.078125 1.71814 
0.048925 29.7424 0.0738525 1.71814 
0.0489333 29.7424 0.0695801 1.71783 
0.0489417 29.7424 0.0646973 1.71783 
0.04895 29.7424 0.0604248 1.71783 
0.0489583 29.7424 0.055542 1.71753 
0.0489667 29.7424 0.0506592 1.71722 
0.048975 29.7424 0.0457764 1.71692 
0.0489833 29.7424 0.0402832 1.71661 
0.0489917 29.7424 0.03479 1.716 
0.049 29.7424 0.0299072 1.7157 
0.0490083 29.7424 0.0244141 1.7157 
0.0490167 29.7424 0.0189209 1.71539 
0.049025 29.7424 0.0140381 1.71539 
0.0490333 29.7424 0.00915527 1.7157 
0.0490417 29.7424 0.00366211 1.7157 
0.04905 29.7424 -0.0012207 1.71631 
0.0490583 29.7424 -0.00610352 1.71692 
0.0490667 29.7424 -0.010376 1.71783 
0.049075 29.7424 -0.0152588 1.71906 
0.0490833 29.7424 -0.0201416 1.72028 
0.0490917 29.7424 -0.0244141 1.7218 
0.0491 29.7424 -0.0292969 1.72302 
0.0491083 29.7424 -0.0335693 1.72424 
0.0491167 29.7424 -0.0378418 1.72485 
0.049125 29.7424 -0.0427246 1.72516 
0.0491333 29.7424 -0.0469971 1.72516 
0.0491417 29.7424 -0.0518799 1.72455 
0.04915 29.7424 -0.0561523 1.72363 
0.0491583 29.7424 -0.0604248 1.72241 
0.0491667 29.7424 -0.0653076 1.72089 
0.049175 29.7424 -0.0695801 1.71936 
0.0491833 29.7424 -0.0738525 1.71753 
0.0491917 29.7424 -0.078125 1.71631 
0.0492 29.7424 -0.0823975 1.71509 
0.0492083 29.7424 -0.0866699 1.71387 
0.0492167 29.7424 -0.0909424 1.71326 
0.049225 29.7424 -0.0946045 1.71265 
0.0492333 29.7424 -0.098877 1.71204 
0.0492417 29.7455 -0.102539 1.71173 
0.04925 29.7455 -0.106201 1.71143 
0.0492583 29.7455 -0.109253 1.71143 
0.0492667 29.7455 -0.112915 1.71112 
0.049275 29.7455 -0.115967 1.71082 
0.0492833 29.7455 -0.119019 1.71082 
0.0492917 29.7455 -0.12207 1.71051 
0.0493 29.7455 -0.124512 1.71021 
0.0493083 29.7455 -0.126953 1.7099 
0.0493167 29.7455 -0.129395 1.7099 
0.049325 29.7455 -0.131836 1.70959 
0.0493333 29.7455 -0.133667 1.70929 
0.0493417 29.7455 -0.136108 1.70898 
0.04935 29.7455 -0.137939 1.70837 
0.0493583 29.7455 -0.140381 1.70807 
0.0493667 29.7455 -0.142212 1.70746 
0.049375 29.7455 -0.144653 1.70654 
0.0493833 29.7455 -0.147095 1.70624 
0.0493917 29.7455 -0.149536 1.70563 
0.0494 29.7485 -0.151978 1.70563 
0.0494083 29.7485 -0.154419 1.70563 
0.0494167 29.7485 -0.15686 1.70563 
0.049425 29.7485 -0.159302 1.70593 
0.0494333 29.7485 -0.161743 1.70654 
0.0494417 29.7485 -0.164185 1.70715 
0.04945 29.7485 -0.167236 1.70746 
0.0494583 29.7485 -0.169678 1.70807 
0.0494667 29.7485 -0.172729 1.70837 
0.049475 29.7485 -0.175171 1.70868 
0.0494833 29.7485 -0.178223 1.70898 
0.0494917 29.7485 -0.181274 1.70898 
0.0495 29.7485 -0.184326 1.70868 
0.0495083 29.7485 -0.187988 1.70837 
0.0495167 29.7485 -0.19104 1.70807 
0.049525 29.7485 -0.194092 1.70746 
0.0495333 29.7516 -0.197754 1.70685 
0.0495417 29.7516 -0.200806 1.70593 
0.04955 29.7516 -0.203857 1.70502 
0.0495583 29.7516 -0.20752 1.7041 
0.0495667 29.7516 -0.210571 1.70319 
0.049575 29.7516 -0.214233 1.70258 
0.0495833 29.7516 -0.217896 1.70135 
0.0495917 29.7516 -0.221558 1.70044 
0.0496 29.7516 -0.224609 1.69952 
0.0496083 29.7516 -0.228882 1.6983 
0.0496167 29.7516 -0.232544 1.69708 
0.049625 29.7516 -0.236206 1.69556 
0.0496333 29.7516 -0.240479 1.69403 
0.0496417 29.7546 -0.244751 1.6922 
0.04965 29.7546 -0.249023 1.69006 
0.0496583 29.7546 -0.253296 1.68793 
0.0496667 29.7546 -0.257568 1.68549 
0.049675 29.7546 -0.262451 1.68304 
0.0496833 29.7546 -0.266724 1.6806 
0.0496917 29.7546 -0.271606 1.67816 
0.0497 29.7546 -0.2771 1.67603 
0.0497083 29.7546 -0.281982 1.67389 
0.0497167 29.7546 -0.287476 1.67206 
0.049725 29.7546 -0.292969 1.67023 
0.0497333 29.7546 -0.298462 1.66901 
0.0497417 29.7546 -0.304565 1.66779 
0.04975 29.7546 -0.310059 1.66656 
0.0497583 29.7546 -0.316162 1.66565 
0.0497667 29.7577 -0.321655 1.66504 
0.049775 29.7577 -0.327759 1.66443 
0.0497833 29.7577 -0.333252 1.66382 
0.0497917 29.7577 -0.338745 1.66321 
0.0498 29.7577 -0.343628 1.6626 
0.0498083 29.7577 -0.349121 1.66199 
0.0498167 29.7577 -0.354004 1.66138 
0.049825 29.7577 -0.358887 1.66107 
0.0498333 29.7577 -0.36377 1.66077 
0.0498417 29.7577 -0.368652 1.66046 
0.04985 29.7577 -0.372925 1.66046 
0.0498583 29.7577 -0.377808 1.66077 
0.0498667 29.7577 -0.38208 1.66138 
0.049875 29.7577 -0.386353 1.66229 
0.0498833 29.7607 -0.391235 1.66351 
0.0498917 29.7607 -0.395508 1.66504 
0.0499 29.7607 -0.39917 1.66687 
0.0499083 29.7607 -0.402832 1.6687 
0.0499167 29.7607 -0.406494 1.67114 
0.049925 29.7607 -0.410156 1.67358 
0.0499333 29.7607 -0.412598 1.67603 
0.0499417 29.7607 -0.415649 1.67847 
0.04995 29.7607 -0.418091 1.68091 
0.0499583 29.7607 -0.419922 1.68335 
0.0499667 29.7607 -0.422363 1.68549 
0.049975 29.7638 -0.424194 1.68762 
0.0499833 29.7638 -0.426025 1.68945 
0.0499917 29.7638 -0.427856 1.69098 
0.05 29.7638 -0.429688 1.6925 
0.0500083 29.7638 -0.431519 1.69373 
0.0500167 29.7638 -0.432739 1.69495 
0.050025 29.7638 -0.43457 1.69586 
0.0500333 29.7638 -0.435791 1.69678 
0.0500417 29.7638 -0.436401 1.69769 
0.05005 29.7638 -0.437622 1.69861 
0.0500583 29.7668 -0.437622 1.69922 
0.0500667 29.7668 -0.438232 1.69983 
0.050075 29.7668 -0.438232 1.70013 
0.0500833 29.7668 -0.437622 1.70013 
0.0500917 29.7668 -0.437622 1.70013 
0.0501 29.7668 -0.437012 1.70013 
0.0501083 29.7668 -0.435791 1.69983 
0.0501167 29.7668 -0.435181 1.69983 
0.050125 29.7668 -0.43457 1.69952 
0.0501333 29.7668 -0.43396 1.69922 
0.0501417 29.7699 -0.43335 1.69891 
0.05015 29.7699 -0.432129 1.69861 
0.0501583 29.7699 -0.431519 1.698 
0.0501667 29.7699 -0.430908 1.69739 
0.050175 29.7699 -0.430298 1.69647 
0.0501833 29.7699 -0.429688 1.69556 
0.0501917 29.7699 -0.429077 1.69434 
0.0502 29.7699 -0.428467 1.69312 
0.0502083 29.7699 -0.427246 1.69189 
0.0502167 29.7699 -0.426636 1.69067 
0.050225 29.7699 -0.425415 1.68915 
0.0502333 29.7729 -0.424194 1.68793 
0.0502417 29.7729 -0.422974 1.6864 
0.05025 29.7729 -0.421753 1.68518 
0.0502583 29.7729 -0.419922 1.68396 
0.0502667 29.7729 -0.418091 1.68304 
0.050275 29.7729 -0.41626 1.68213 
0.0502833 29.7729 -0.414429 1.68152 
0.0502917 29.7729 -0.411987 1.68121 
0.0503 29.7729 -0.410156 1.68121 
0.0503083 29.7729 -0.408325 1.68152 
0.0503167 29.7729 -0.406494 1.68213 
0.050325 29.776 -0.405273 1.68304 
0.0503333 29.776 -0.403442 1.68427 
0.0503417 29.776 -0.402222 1.68549 
0.05035 29.776 -0.401001 1.68701 
0.0503583 29.776 -0.39978 1.68884 
0.0503667 29.776 -0.39856 1.69098 
0.050375 29.776 -0.397339 1.69312 
0.0503833 29.776 -0.396118 1.69525 
0.0503917 29.776 -0.395508 1.69739 
0.0504 29.776 -0.394287 1.69952 
0.0504083 29.776 -0.393677 1.70135 
0.0504167 29.776 -0.393066 1.70319 
0.050425 29.7791 -0.392456 1.70502 
0.0504333 29.7791 -0.391846 1.70624 
0.0504417 29.7791 -0.391235 1.70776 
0.05045 29.7791 -0.390625 1.70868 
0.0504583 29.7791 -0.390625 1.70959 
0.0504667 29.7791 -0.390015 1.71051 
0.050475 29.7791 -0.389404 1.71112 
0.0504833 29.7791 -0.388794 1.71143 
0.0504917 29.7791 -0.388794 1.71173 
0.0505 29.7791 -0.388184 1.71204 
0.0505083 29.7791 -0.388184 1.71173 
0.0505167 29.7821 -0.388184 1.71143 
0.050525 29.7821 -0.388184 1.71112 
0.0505333 29.7821 -0.388184 1.71021 
0.0505417 29.7821 -0.388184 1.70929 
0.05055 29.7821 -0.388794 1.70807 
0.0505583 29.7821 -0.389404 1.70715 
0.0505667 29.7821 -0.390015 1.70593 
0.050575 29.7821 -0.390625 1.70502 
0.0505833 29.7821 -0.391235 1.7038 
0.0505917 29.7821 -0.392456 1.70288 
0.0506 29.7821 -0.393677 1.70197 
0.0506083 29.7852 -0.394897 1.70105 
0.0506167 29.7852 -0.396118 1.70013 
0.050625 29.7852 -0.397949 1.69922 
0.0506333 29.7852 -0.39917 1.698 
0.0506417 29.7852 -0.401001 1.69678 
0.05065 29.7852 -0.402832 1.69556 
0.0506583 29.7852 -0.404663 1.69434 
0.0506667 29.7852 -0.406494 1.69312 
0.050675 29.7852 -0.408325 1.69159 
0.0506833 29.7852 -0.410156 1.69037 
0.0506917 29.7882 -0.411987 1.68915 
0.0507 29.7882 -0.413818 1.68793 
0.0507083 29.7882 -0.415039 1.68671 
0.0507167 29.7882 -0.41626 1.68579 
0.050725 29.7882 -0.41748 1.68488 
0.0507333 29.7882 -0.418091 1.68427 
0.0507417 29.7882 -0.418091 1.68365 
0.05075 29.7882 -0.418091 1.68335 
0.0507583 29.7882 -0.418091 1.68304 
0.0507667 29.7882 -0.41748 1.68274 
0.050775 29.7882 -0.41687 1.68274 
0.0507833 29.7882 -0.41626 1.68274 
0.0507917 29.7913 -0.415039 1.68304 
0.0508 29.7913 -0.414429 1.68335 
0.0508083 29.7913 -0.413208 1.68365 
0.0508167 29.7913 -0.411987 1.68427 
0.050825 29.7913 -0.410767 1.68488 
0.0508333 29.7913 -0.409546 1.68579 
0.0508417 29.7913 -0.408325 1.68671 
0.05085 29.7913 -0.407104 1.68793 
0.0508583 29.7913 -0.405273 1.68945 
0.0508667 29.7913 -0.404053 1.69098 
0.050875 29.7913 -0.402832 1.69281 
0.0508833 29.7943 -0.401001 1.69464 
0.0508917 29.7943 -0.39917 1.69617 
0.0509 29.7943 -0.397339 1.698 
0.0509083 29.7943 -0.395508 1.69952 
0.0509167 29.7943 -0.393677 1.70074 
0.050925 29.7943 -0.391235 1.70166 
0.0509333 29.7943 -0.388794 1.70227 
0.0509417 29.7943 -0.386353 1.70258 
0.05095 29.7943 -0.383911 1.70227 
0.0509583 29.7943 -0.380859 1.70166 
0.0509667 29.7943 -0.377808 1.70044 
0.050975 29.7943 -0.375366 1.69891 
0.0509833 29.7974 -0.372314 1.69708 
0.0509917 29.7974 -0.369263 1.69495 
0.051 29.7974 -0.366211 1.69281 
0.0510083 29.7974 -0.363159 1.69037 
0.0510167 29.7974 -0.360107 1.68823 
0.051025 29.7974 -0.357666 1.6861 
0.0510333 29.7974 -0.354614 1.68396 
0.0510417 29.7974 -0.352173 1.68243 
0.05105 29.7974 -0.349121 1.6806 
0.0510583 29.7974 -0.34668 1.67908 
0.0510667 29.7974 -0.344238 1.67786 
0.051075 29.7974 -0.341797 1.67694 
0.0510833 29.8004 -0.338745 1.67572 
0.0510917 29.8004 -0.336304 1.67511 
0.0511 29.8004 -0.333862 1.6745 
0.0511083 29.8004 -0.330811 1.67389 
0.0511167 29.8004 -0.328369 1.67358 
0.051125 29.8004 -0.325928 1.67328 
0.0511333 29.8004 -0.322876 1.67328 
0.0511417 29.8004 -0.320435 1.67297 
0.05115 29.8004 -0.317993 1.67267 
0.0511583 29.8004 -0.314941 1.67236 
0.0511667 29.8004 -0.3125 1.67206 
0.051175 29.8004 -0.310059 1.67145 
0.0511833 29.8004 -0.307007 1.67084 
0.0511917 29.8004 -0.303955 1.67023 
0.0512 29.8004 -0.300903 1.66962 
0.0512083 29.8035 -0.297852 1.6687 
0.0512167 29.8035 -0.2948 1.66779 
0.051225 29.8035 -0.291138 1.66687 
0.0512333 29.8035 -0.288086 1.66626 
0.0512417 29.8035 -0.284424 1.66565 
0.05125 29.8035 -0.280151 1.66504 
0.0512583 29.8035 -0.276489 1.66473 
0.0512667 29.8035 -0.272827 1.66473 
0.051275 29.8035 -0.268555 1.66504 
0.0512833 29.8035 -0.264282 1.66534 
0.0512917 29.8035 -0.26062 1.66595 
0.0513 29.8035 -0.256348 1.66687 
0.0513083 29.8035 -0.252075 1.66809 
0.0513167 29.8035 -0.247803 1.66901 
0.051325 29.8035 -0.24353 1.67023 
0.0513333 29.8065 -0.239258 1.67145 
0.0513417 29.8065 -0.234985 1.67236 
0.05135 29.8065 -0.231323 1.67328 
0.0513583 29.8065 -0.227051 1.67389 
0.0513667 29.8065 -0.223389 1.67419 
0.051375 29.8065 -0.219116 1.6745 
0.0513833 29.8065 -0.215454 1.6748 
0.0513917 29.8065 -0.211792 1.6745 
0.0514 29.8065 -0.20813 1.67419 
0.0514083 29.8065 -0.204468 1.67389 
0.0514167 29.8065 -0.200806 1.67328 
0.051425 29.8065 -0.197144 1.67267 
0.0514333 29.8065 -0.193481 1.67206 
0.0514417 29.8065 -0.189819 1.67145 
0.05145 29.8065 -0.185547 1.67084 
0.0514583 29.8065 -0.181885 1.67023 
0.0514667 29.8065 -0.178833 1.66992 
0.051475 29.8065 -0.175171 1.66962 
0.0514833 29.8065 -0.172119 1.66962 
0.0514917 29.8065 -0.169678 1.66992 
0.0515 29.8065 -0.167236 1.67023 
0.0515083 29.8096 -0.164795 1.67084 
0.0515167 29.8096 -0.162354 1.67206 
0.051525 29.8096 -0.160522 1.67297 
0.0515333 29.8096 -0.159302 1.6745 
0.0515417 29.8096 -0.157471 1.67603 
0.05155 29.8096 -0.15564 1.67786 
0.0515583 29.8096 -0.154419 1.67938 
0.0515667 29.8096 -0.152588 1.68121 
0.051575 29.8096 -0.151367 1.68304 
0.0515833 29.8096 -0.149536 1.68457 
0.0515917 29.8096 -0.147705 1.68579 
0.0516 29.8096 -0.146484 1.68701 
0.0516083 29.8096 -0.144653 1.68793 
0.0516167 29.8096 -0.142822 1.68854 
0.051625 29.8096 -0.140991 1.68915 
0.0516333 29.8096 -0.139771 1.68976 
0.0516417 29.8096 -0.137939 1.69037 
0.05165 29.8096 -0.136719 1.69067 
0.0516583 29.8096 -0.135498 1.69128 
0.0516667 29.8096 -0.134277 1.69189 
0.051675 29.8096 -0.133057 1.69281 
0.0516833 29.8096 -0.132446 1.69342 
0.0516917 29.8096 -0.131226 1.69434 
0.0517 29.8096 -0.130615 1.69525 
0.0517083 29.8096 -0.130005 1.69617 
0.0517167 29.8096 -0.129395 1.69739 
0.051725 29.8096 -0.128784 1.698 
0.0517333 29.8096 -0.128174 1.69891 
0.0517417 29.8096 -0.127563 1.69952 
0.05175 29.8096 -0.126953 1.70013 
0.0517583 29.8126 -0.125732 1.70044 
0.0517667 29.8126 -0.124512 1.70044 
0.051775 29.8126 -0.123901 1.69983 
0.0517833 29.8126 -0.122681 1.69922 
0.0517917 29.8126 -0.12085 1.69861 
0.0518 29.8126 -0.119629 1.69739 
0.0518083 29.8126 -0.118408 1.69617 
0.0518167 29.8126 -0.116577 1.69464 
0.051825 29.8126 -0.114746 1.69312 
0.0518333 29.8126 -0.113525 1.69159 
0.0518417 29.8126 -0.111694 1.68976 
0.05185 29.8126 -0.109253 1.68854 
0.0518583 29.8126 -0.107422 1.68701 
0.0518667 29.8126 -0.105591 1.68579 
0.051875 29.8126 -0.10376 1.68488 
0.0518833 29.8126 -0.102539 1.68396 
0.0518917 29.8126 -0.100708 1.68335 
0.0519 29.8126 -0.0994873 1.68304 
0.0519083 29.8126 -0.098877 1.68274 
0.0519167 29.8126 -0.0976562 1.68274 
0.051925 29.8126 -0.0970459 1.68243 
0.0519333 29.8126 -0.0964355 1.68243 
0.0519417 29.8126 -0.0958252 1.68213 
0.05195 29.8126 -0.0946045 1.68152 
0.0519583 29.8126 -0.0939941 1.68091 
0.0519667 29.8126 -0.0927734 1.67969 
0.051975 29.8157 -0.0915527 1.67877 
0.0519833 29.8157 -0.0897217 1.67725 
0.0519917 29.8157 -0.0878906 1.67603 
0.052 29.8157 -0.0860596 1.6745 
0.0520083 29.8157 -0.0842285 1.67297 
0.0520167 29.8157 -0.0817871 1.67145 
0.052025 29.8157 -0.0799561 1.67023 
0.0520333 29.8157 -0.0775146 1.66901 
0.0520417 29.8157 -0.0756836 1.6684 
0.05205 29.8157 -0.0738525 1.66779 
0.0520583 29.8157 -0.0714111 1.66718 
0.0520667 29.8157 -0.0695801 1.66687 
0.052075 29.8157 -0.0683594 1.66626 
0.0520833 29.8157 -0.0665283 1.66595 
0.0520917 29.8157 -0.0646973 1.66534 
0.0521 29.8157 -0.0634766 1.66473 
0.0521083 29.8157 -0.0616455 1.66382 
0.0521167 29.8157 -0.0604248 1.66321 
0.052125 29.8157 -0.0598145 1.66229 
0.0521333 29.8157 -0.0585938 1.66138 
0.0521417 29.8157 -0.057373 1.66077 
0.05215 29.8157 -0.0567627 1.66016 
0.0521583 29.8157 -0.0561523 1.65955 
0.0521667 29.8157 -0.055542 1.65894 
0.052175 29.8157 -0.0549316 1.65863 
0.0521833 29.8157 -0.0537109 1.65833 
0.0521917 29.8157 -0.0531006 1.65771 
0.0522 29.8157 -0.0524902 1.65741 
0.0522083 29.8157 -0.0512695 1.6568 
0.0522167 29.8157 -0.0506592 1.65619 
0.052225 29.8157 -0.0494385 1.65527 
0.0522333 29.8157 -0.0488281 1.65436 
0.0522417 29.8157 -0.0476074 1.65344 
0.05225 29.8157 -0.0469971 1.65222 
0.0522583 29.8157 -0.0457764 1.65131 
0.0522667 29.8157 -0.0445557 1.65009 
0.052275 29.8187 -0.0439453 1.64917 
0.0522833 29.8187 -0.0427246 1.64856 
0.0522917 29.8187 -0.0415039 1.64764 
0.0523 29.8187 -0.0402832 1.64734 
0.0523083 29.8187 -0.0390625 1.64673 
0.0523167 29.8187 -0.0378418 1.64642 
0.052325 29.8187 -0.0360107 1.64612 
0.0523333 29.8187 -0.0341797 1.64581 
0.0523417 29.8187 -0.0323486 1.64581 
0.05235 29.8187 -0.0305176 1.64581 
0.0523583 29.8187 -0.0286865 1.64581 
0.0523667 29.8187 -0.0268555 1.64612 
0.052375 29.8187 -0.0250244 1.64642 
0.0523833 29.8187 -0.0238037 1.64703 
0.0523917 29.8187 -0.0219727 1.64764 
0.0524 29.8187 -0.0201416 1.64825 
0.0524083 29.8187 -0.0189209 1.64917 
0.0524167 29.8187 -0.0177002 1.64978 
0.052425 29.8187 -0.0164795 1.6507 
0.0524333 29.8187 -0.0152588 1.65161 
0.0524417 29.8187 -0.0140381 1.65253 
0.05245 29.8187 -0.0128174 1.65314 
0.0524583 29.8187 -0.012207 1.65375 
0.0524667 29.8187 -0.0109863 1.65436 
0.052475 29.8187 -0.00976562 1.65497 
0.0524833 29.8187 -0.00854492 1.65527 
0.0524917 29.8187 -0.00732422 1.65558 
0.0525 29.8187 -0.00671387 1.65588 
0.0525083 29.8187 -0.00549316 1.65588 
0.0525167 29.8187 -0.00488281 1.65558 
0.052525 29.8187 -0.00427246 1.65558 
0.0525333 29.8187 -0.00305176 1.65527 
0.0525417 29.8187 -0.00305176 1.65466 
0.05255 29.8187 -0.00244141 1.65436 
0.0525583 29.8187 -0.00244141 1.65375 
0.0525667 29.8187 -0.00244141 1.65314 
0.052575 29.8187 -0.00305176 1.65222 
0.0525833 29.8187 -0.00366211 1.65161 
0.0525917 29.8187 -0.00488281 1.651 
0.0526 29.8187 -0.00610352 1.65039 
0.0526083 29.8187 -0.00793457 1.64948 
0.0526167 29.8187 -0.00976562 1.64886 
0.052625 29.8187 -0.0115967 1.64856 
0.0526333 29.8187 -0.0134277 1.64795 
0.0526417 29.8187 -0.0158691 1.64734 
0.05265 29.8187 -0.0177002 1.64673 
0.0526583 29.8187 -0.0201416 1.64612 
0.0526667 29.8187 -0.0219727 1.64551 
0.052675 29.8187 -0.0238037 1.64459 
0.0526833 29.8218 -0.0262451 1.64368 
0.0526917 29.8218 -0.0280762 1.64276 
0.0527 29.8218 -0.0299072 1.64154 
0.0527083 29.8218 -0.0317383 1.64062 
0.0527167 29.8218 -0.0335693 1.6394 
0.052725 29.8218 -0.0354004 1.63788 
0.0527333 29.8218 -0.0378418 1.63666 
0.0527417 29.8218 -0.0396729 1.63544 
0.05275 29.8218 -0.0421143 1.63452 
0.0527583 29.8218 -0.0439453 1.63361 
0.0527667 29.8218 -0.0463867 1.63269 
0.052775 29.8218 -0.0488281 1.63177 
0.0527833 29.8218 -0.0506592 1.63086 
0.0527917 29.8218 -0.0531006 1.62994 
0.0528 29.8218 -0.055542 1.62903 
0.0528083 29.8218 -0.0579834 1.62781 
0.0528167 29.8218 -0.0598145 1.62659 
0.052825 29.8218 -0.0622559 1.62506 
0.0528333 29.8218 -0.0646973 1.62354 
0.0528417 29.8218 -0.0665283 1.6217 
0.05285 29.8218 -0.0683594 1.61987 
0.0528583 29.8218 -0.0701904 1.61804 
0.0528667 29.8218 -0.0720215 1.61591 
0.052875 29.8218 -0.0732422 1.61407 
0.0528833 29.8248 -0.0738525 1.61224 
0.0528917 29.8248 -0.0744629 1.61041 
0.0529 29.8248 -0.0750732 1.60858 
0.0529083 29.8248 -0.0750732 1.60706 
0.0529167 29.8248 -0.0750732 1.60583 
0.052925 29.8248 -0.0750732 1.60461 
0.0529333 29.8248 -0.0750732 1.60339 
0.0529417 29.8248 -0.0744629 1.60278 
0.05295 29.8248 -0.0738525 1.60217 
0.0529583 29.8248 -0.0732422 1.60187 
0.0529667 29.8248 -0.0726318 1.60187 
0.052975 29.8248 -0.0720215 1.60187 
0.0529833 29.8248 -0.0714111 1.60217 
0.0529917 29.8248 -0.0708008 1.60248 
0.053 29.8248 -0.0701904 1.60309 
0.0530083 29.8248 -0.0695801 1.6037 
0.0530167 29.8248 -0.0695801 1.60461 
0.053025 29.8248 -0.0695801 1.60553 
0.0530333 29.8248 -0.0695801 1.60675 
0.0530417 29.8248 -0.0701904 1.60797 
0.05305 29.8248 -0.0708008 1.6095 
0.0530583 29.8248 -0.0714111 1.61133 
0.0530667 29.8248 -0.0726318 1.61316 
0.053075 29.8248 -0.0732422 1.6153 
0.0530833 29.8248 -0.0744629 1.61774 
0.0530917 29.8248 -0.0750732 1.62018 
0.0531 29.8248 -0.0756836 1.62262 
0.0531083 29.8248 -0.0762939 1.62537 
0.0531167 29.8248 -0.0769043 1.62811 
0.053125 29.8248 -0.0775146 1.63086 
0.0531333 29.8248 -0.0775146 1.63391 
0.0531417 29.8248 -0.0775146 1.63696 
0.05315 29.8248 -0.0775146 1.64001 
0.0531583 29.8279 -0.0775146 1.64307 
0.0531667 29.8279 -0.0775146 1.64642 
0.053175 29.8279 -0.0769043 1.64948 
0.0531833 29.8279 -0.0762939 1.65283 
0.0531917 29.8279 -0.0762939 1.65588 
0.0532 29.8279 -0.0756836 1.65894 
0.0532083 29.8279 -0.0750732 1.66199 
0.0532167 29.8279 -0.0744629 1.66473 
0.053225 29.8279 -0.0738525 1.66748 
0.0532333 29.8279 -0.0738525 1.67023 
0.0532417 29.8279 -0.0732422 1.67297 
0.05325 29.8279 -0.0732422 1.67511 
0.0532583 29.8279 -0.0732422 1.67725 
0.0532667 29.8279 -0.0732422 1.67938 
0.053275 29.8279 -0.0738525 1.68091 
0.0532833 29.8279 -0.0744629 1.68213 
0.0532917 29.8279 -0.0744629 1.68304 
0.0533 29.8279 -0.0750732 1.68365 
0.0533083 29.8279 -0.0756836 1.68427 
0.0533167 29.8279 -0.0762939 1.68427 
0.053325 29.8279 -0.0769043 1.68396 
0.0533333 29.8279 -0.0769043 1.68335 
0.0533417 29.8279 -0.0769043 1.68274 
0.05335 29.8279 -0.0769043 1.68152 
0.0533583 29.8279 -0.0762939 1.6803 
0.0533667 29.8279 -0.0750732 1.67877 
0.053375 29.8279 -0.0738525 1.67725 
0.0533833 29.8279 -0.0720215 1.67542 
0.0533917 29.8279 -0.0701904 1.67328 
0.0534 29.8309 -0.067749 1.67145 
0.0534083 29.8309 -0.0653076 1.66931 
0.0534167 29.8309 -0.0628662 1.66718 
0.053425 29.8309 -0.0610352 1.66504 
0.0534333 29.8309 -0.0585938 1.6629 
0.0534417 29.8309 -0.0561523 1.66077 
0.05345 29.8309 -0.0543213 1.65833 
0.0534583 29.8309 -0.0518799 1.65619 
0.0534667 29.8309 -0.0500488 1.65375 
0.053475 29.8309 -0.0482178 1.65131 
0.0534833 29.8309 -0.0463867 1.64917 
0.0534917 29.8309 -0.045166 1.64673 
0.0535 29.8309 -0.043335 1.64459 
0.0535083 29.8309 -0.0421143 1.64246 
0.0535167 29.8309 -0.0408936 1.64062 
0.053525 29.8309 -0.0396729 1.63879 
0.0535333 29.8309 -0.0384521 1.63757 
0.0535417 29.8309 -0.0372314 1.63635 
0.05355 29.8309 -0.0360107 1.63544 
0.0535583 29.8309 -0.0341797 1.63483 
0.0535667 29.8309 -0.032959 1.63452 
0.053575 29.8309 -0.0317383 1.63452 
0.0535833 29.8309 -0.0305176 1.63483 
0.0535917 29.8309 -0.0292969 1.63544 
0.0536 29.8309 -0.0280762 1.63605 
0.0536083 29.8309 -0.0268555 1.63666 
0.0536167 29.8309 -0.0256348 1.63757 
0.053625 29.8309 -0.0250244 1.63849 
0.0536333 29.8309 -0.0250244 1.63971 
0.0536417 29.8309 -0.0250244 1.64093 
0.05365 29.8309 -0.0250244 1.64246 
0.0536583 29.8309 -0.0256348 1.64368 
0.0536667 29.8309 -0.0268555 1.6452 
0.053675 29.8309 -0.0280762 1.64673 
0.0536833 29.8309 -0.0299072 1.64825 
0.0536917 29.8309 -0.0317383 1.64978 
0.0537 29.8309 -0.0341797 1.65131 
0.0537083 29.8309 -0.0360107 1.65283 
0.0537167 29.8309 -0.0384521 1.65436 
0.053725 29.8309 -0.0408936 1.65619 
0.0537333 29.8309 -0.0439453 1.65802 
0.0537417 29.8309 -0.0463867 1.65985 
0.05375 29.8309 -0.0488281 1.66168 
0.0537583 29.8309 -0.0512695 1.66382 
0.0537667 29.8309 -0.0537109 1.66565 
0.053775 29.8309 -0.0561523 1.66748 
0.0537833 29.8309 -0.0585938 1.66931 
0.0537917 29.8309 -0.0616455 1.67114 
0.0538 29.8309 -0.0640869 1.67267 
0.0538083 29.8309 -0.0665283 1.67419 
0.0538167 29.834 -0.0695801 1.67542 
0.053825 29.834 -0.0720215 1.67664 
0.0538333 29.834 -0.0750732 1.67755 
0.0538417 29.834 -0.078125 1.67847 
0.05385 29.834 -0.0817871 1.67908 
0.0538583 29.834 -0.0848389 1.67969 
0.0538667 29.834 -0.088501 1.6803 
0.053875 29.834 -0.0921631 1.6806 
0.0538833 29.834 -0.0958252 1.68091 
0.0538917 29.834 -0.0994873 1.68121 
0.0539 29.834 -0.103149 1.68121 
0.0539083 29.834 -0.106812 1.68121 
0.0539167 29.834 -0.110474 1.68121 
0.053925 29.834 -0.114136 1.68091 
0.0539333 29.834 -0.117798 1.68091 
0.0539417 29.834 -0.12085 1.6806 
0.05395 29.834 -0.124512 1.6806 
0.0539583 29.834 -0.127563 1.6806 
0.0539667 29.834 -0.131226 1.6803 
0.053975 29.837 -0.134277 1.6806 
0.0539833 29.837 -0.137939 1.6806 
0.0539917 29.837 -0.140991 1.68091 
0.054 29.837 -0.144653 1.68121 
0.0540083 29.837 -0.147705 1.68152 
0.0540167 29.837 -0.151367 1.68213 
0.054025 29.837 -0.154419 1.68274 
0.0540333 29.837 -0.158081 1.68335 
0.0540417 29.837 -0.161743 1.68427 
0.05405 29.837 -0.164795 1.68518 
0.0540583 29.837 -0.168457 1.6864 
0.0540667 29.837 -0.172119 1.68732 
0.054075 29.837 -0.176392 1.68884 
0.0540833 29.837 -0.180054 1.69006 
0.0540917 29.837 -0.184326 1.69159 
0.0541 29.837 -0.187988 1.69312 
0.0541083 29.8401 -0.192261 1.69464 
0.0541167 29.8401 -0.196533 1.69647 
0.054125 29.8401 -0.200195 1.698 
0.0541333 29.8401 -0.203857 1.69983 
0.0541417 29.8401 -0.20752 1.70166 
0.05415 29.8401 -0.211182 1.70319 
0.0541583 29.8401 -0.214233 1.70532 
0.0541667 29.8401 -0.217285 1.70715 
0.054175 29.8401 -0.220337 1.70929 
0.0541833 29.8401 -0.222778 1.71143 
0.0541917 29.8401 -0.224609 1.71356 
0.0542 29.8401 -0.227051 1.7157 
0.0542083 29.8401 -0.228882 1.71783 
0.0542167 29.8401 -0.231323 1.72028 
0.054225 29.8401 -0.233154 1.72241 
0.0542333 29.8431 -0.234985 1.72485 
0.0542417 29.8431 -0.236206 1.72699 
0.05425 29.8431 -0.238037 1.72913 
0.0542583 29.8431 -0.239868 1.73126 
0.0542667 29.8431 -0.241089 1.7334 
0.054275 29.8431 -0.24231 1.73553 
0.0542833 29.8431 -0.24353 1.73737 
0.0542917 29.8431 -0.244751 1.7392 
0.0543 29.8431 -0.245972 1.74103 
0.0543083 29.8431 -0.246582 1.74255 
0.0543167 29.8431 -0.247192 1.74377 
0.054325 29.8431 -0.247803 1.7453 
0.0543333 29.8431 -0.248413 1.74622 
0.0543417 29.8431 -0.248413 1.74744 
0.05435 29.8431 -0.249023 1.74805 
0.0543583 29.8431 -0.249023 1.74896 
0.0543667 29.8431 -0.249023 1.74957 
0.054375 29.8431 -0.249023 1.74988 
0.0543833 29.8462 -0.249023 1.75049 
0.0543917 29.8462 -0.249023 1.75079 
0.0544 29.8462 -0.249023 1.75079 
0.0544083 29.8462 -0.249023 1.7511 
0.0544167 29.8462 -0.248413 1.7511 
0.054425 29.8462 -0.247803 1.7514 
0.0544333 29.8462 -0.247803 1.7514 
0.0544417 29.8462 -0.247192 1.75171 
0.05445 29.8462 -0.246582 1.75171 
0.0544583 29.8462 -0.246582 1.75201 
0.0544667 29.8462 -0.245972 1.75232 
0.054475 29.8462 -0.245361 1.75232 
0.0544833 29.8462 -0.245361 1.75262 
0.0544917 29.8462 -0.245361 1.75293 
0.0545 29.8462 -0.245972 1.75323 
0.0545083 29.8462 -0.245972 1.75354 
0.0545167 29.8462 -0.246582 1.75385 
0.054525 29.8462 -0.247803 1.75446 
0.0545333 29.8492 -0.248413 1.75507 
0.0545417 29.8492 -0.249634 1.75598 
0.05455 29.8492 -0.250854 1.7572 
0.0545583 29.8492 -0.252075 1.75842 
0.0545667 29.8492 -0.253296 1.75964 
0.054575 29.8492 -0.254517 1.76117 
0.0545833 29.8492 -0.256348 1.763 
0.0545917 29.8492 -0.257568 1.76483 
0.0546 29.8492 -0.258789 1.76697 
0.0546083 29.8492 -0.26001 1.7691 
0.0546167 29.8492 -0.26123 1.77094 
0.054625 29.8492 -0.261841 1.77307 
0.0546333 29.8492 -0.262451 1.77521 
0.0546417 29.8492 -0.263672 1.77704 
0.05465 29.8492 -0.264282 1.77887 
0.0546583 29.8492 -0.264282 1.7804 
0.0546667 29.8523 -0.264893 1.78192 
0.054675 29.8523 -0.265503 1.78314 
0.0546833 29.8523 -0.265503 1.78436 
0.0546917 29.8523 -0.266113 1.78558 
0.0547 29.8523 -0.266724 1.7865 
0.0547083 29.8523 -0.266724 1.78741 
0.0547167 29.8523 -0.267334 1.78802 
0.054725 29.8523 -0.267944 1.78833 
0.0547333 29.8523 -0.268555 1.78864 
0.0547417 29.8523 -0.269165 1.78894 
0.05475 29.8523 -0.269775 1.78925 
0.0547583 29.8523 -0.270386 1.78925 
0.0547667 29.8523 -0.270996 1.78925 
0.054775 29.8523 -0.271606 1.78925 
0.0547833 29.8553 -0.272217 1.78894 
0.0547917 29.8553 -0.273438 1.78833 
0.0548 29.8553 -0.274048 1.78772 
0.0548083 29.8553 -0.274658 1.7868 
0.0548167 29.8553 -0.275269 1.78558 
0.054825 29.8553 -0.275879 1.78406 
0.0548333 29.8553 -0.275879 1.78223 
0.0548417 29.8553 -0.276489 1.78009 
0.05485 29.8553 -0.276489 1.77765 
0.0548583 29.8553 -0.276489 1.7749 
0.0548667 29.8553 -0.276489 1.77185 
0.054875 29.8553 -0.276489 1.76849 
0.0548833 29.8553 -0.276489 1.76483 
0.0548917 29.8584 -0.276489 1.76117 
0.0549 29.8584 -0.276489 1.75751 
0.0549083 29.8584 -0.2771 1.75385 
0.0549167 29.8584 -0.2771 1.74988 
0.054925 29.8584 -0.27771 1.74591 
0.0549333 29.8584 -0.27832 1.74194 
0.0549417 29.8584 -0.278931 1.73767 
0.05495 29.8584 -0.279541 1.7337 
0.0549583 29.8584 -0.279541 1.72974 
0.0549667 29.8584 -0.280151 1.72546 
0.054975 29.8584 -0.280762 1.72119 
0.0549833 29.8584 -0.281372 1.71692 
0.0549917 29.8584 -0.281372 1.71265 
0.055 29.8584 -0.281372 1.70837 
0.0550083 29.8615 -0.281372 1.7041 
0.0550167 29.8615 -0.281372 1.70013 
0.055025 29.8615 -0.281372 1.69617 
0.0550333 29.8615 -0.280762 1.6925 
0.0550417 29.8615 -0.280762 1.68884 
0.05505 29.8615 -0.280151 1.68518 
0.0550583 29.8615 -0.279541 1.68182 
0.0550667 29.8615 -0.278931 1.67847 
0.055075 29.8615 -0.27832 1.67572 
0.0550833 29.8615 -0.27771 1.67297 
0.0550917 29.8615 -0.2771 1.67053 
0.0551 29.8615 -0.276489 1.6684 
0.0551083 29.8615 -0.276489 1.66626 
0.0551167 29.8615 -0.276489 1.66443 
0.055125 29.8615 -0.275879 1.6626 
0.0551333 29.8645 -0.275879 1.66077 
0.0551417 29.8645 -0.276489 1.65924 
0.05515 29.8645 -0.276489 1.65771 
0.0551583 29.8645 -0.276489 1.65649 
0.0551667 29.8645 -0.276489 1.65497 
0.055175 29.8645 -0.276489 1.65344 
0.0551833 29.8645 -0.2771 1.65192 
0.0551917 29.8645 -0.2771 1.65039 
0.0552 29.8645 -0.27771 1.64886 
0.0552083 29.8645 -0.27771 1.64703 
0.0552167 29.8645 -0.27832 1.6452 
0.055225 29.8645 -0.278931 1.64368 
0.0552333 29.8645 -0.279541 1.64185 
0.0552417 29.8645 -0.280151 1.63971 
0.05525 29.8645 -0.281372 1.63788 
0.0552583 29.8645 -0.282593 1.63605 
0.0552667 29.8676 -0.283203 1.63391 
0.055275 29.8676 -0.284424 1.63208 
0.0552833 29.8676 -0.285645 1.63025 
0.0552917 29.8676 -0.286865 1.62811 
0.0553 29.8676 -0.288086 1.62628 
0.0553083 29.8676 -0.289307 1.62476 
0.0553167 29.8676 -0.290527 1.62292 
0.055325 29.8676 -0.291748 1.62109 
0.0553333 29.8676 -0.292969 1.61926 
0.0553417 29.8676 -0.293579 1.61774 
0.05535 29.8676 -0.294189 1.61591 
0.0553583 29.8676 -0.2948 1.61407 
0.0553667 29.8676 -0.29541 1.61255 
0.055375 29.8706 -0.296021 1.61102 
0.0553833 29.8706 -0.296631 1.6095 
0.0553917 29.8706 -0.297241 1.60797 
0.0554 29.8706 -0.297241 1.60675 
0.0554083 29.8706 -0.297852 1.60522 
0.0554167 29.8706 -0.297852 1.604 
0.055425 29.8706 -0.298462 1.60248 
0.0554333 29.8706 -0.298462 1.60095 
0.0554417 29.8706 -0.298462 1.59973 
0.05545 29.8706 -0.298462 1.59821 
0.0554583 29.8706 -0.298462 1.59668 
0.0554667 29.8706 -0.297852 1.59546 
0.055475 29.8706 -0.297852 1.59393 
0.0554833 29.8706 -0.297852 1.59241 
0.0554917 29.8737 -0.297241 1.59119 
0.0555 29.8737 -0.297241 1.58997 
0.0555083 29.8737 -0.296631 1.58875 
0.0555167 29.8737 -0.296631 1.58783 
0.055525 29.8737 -0.296021 1.58661 
0.0555333 29.8737 -0.296021 1.58569 
0.0555417 29.8737 -0.29541 1.58508 
0.05555 29.8737 -0.29541 1.58417 
0.0555583 29.8737 -0.29541 1.58356 
0.0555667 29.8737 -0.2948 1.58325 
0.055575 29.8737 -0.2948 1.58295 
0.0555833 29.8737 -0.2948 1.58295 
0.0555917 29.8737 -0.2948 1.58295 
0.0556 29.8737 -0.29541 1.58295 
0.0556083 29.8737 -0.29541 1.58325 
0.0556167 29.8767 -0.296021 1.58325 
0.055625 29.8767 -0.296631 1.58325 
0.0556333 29.8767 -0.297241 1.58325 
0.0556417 29.8767 -0.297852 1.58325 
0.05565 29.8767 -0.299072 1.58325 
0.0556583 29.8767 -0.299683 1.58325 
0.0556667 29.8767 -0.300293 1.58325 
0.055675 29.8767 -0.301514 1.58356 
0.0556833 29.8767 -0.302124 1.58356 
0.0556917 29.8767 -0.302734 1.58356 
0.0557 29.8767 -0.303955 1.58356 
0.0557083 29.8767 -0.304565 1.58325 
0.0557167 29.8767 -0.305176 1.58295 
0.055725 29.8798 -0.305786 1.58264 
0.0557333 29.8798 -0.306396 1.58203 
0.0557417 29.8798 -0.307007 1.58142 
0.05575 29.8798 -0.308228 1.58112 
0.0557583 29.8798 -0.308838 1.58081 
0.0557667 29.8798 -0.310059 1.58081 
0.055775 29.8798 -0.310669 1.58112 
0.0557833 29.8798 -0.31189 1.58142 
0.0557917 29.8798 -0.31311 1.58203 
0.0558 29.8798 -0.314331 1.58264 
0.0558083 29.8798 -0.315552 1.58356 
0.0558167 29.8798 -0.316772 1.58417 
0.055825 29.8798 -0.317993 1.58539 
0.0558333 29.8828 -0.319214 1.5863 
0.0558417 29.8828 -0.320435 1.58722 
0.05585 29.8828 -0.321655 1.58844 
0.0558583 29.8828 -0.322876 1.58936 
0.0558667 29.8828 -0.323486 1.59027 
0.055875 29.8828 -0.324707 1.59088 
0.0558833 29.8828 -0.325317 1.59149 
0.0558917 29.8828 -0.326538 1.5918 
0.0559 29.8828 -0.327759 1.5918 
0.0559083 29.8828 -0.328369 1.5918 
0.0559167 29.8828 -0.32959 1.59149 
0.055925 29.8828 -0.330811 1.59088 
0.0559333 29.8828 -0.332031 1.59058 
0.0559417 29.8859 -0.333252 1.58997 
0.05595 29.8859 -0.334473 1.58966 
0.0559583 29.8859 -0.336304 1.58905 
0.0559667 29.8859 -0.337524 1.58875 
0.055975 29.8859 -0.339355 1.58813 
0.0559833 29.8859 -0.341797 1.58752 
0.0559917 29.8859 -0.343628 1.58661 
0.056 29.8859 -0.346069 1.586 
0.0560083 29.8859 -0.349121 1.58508 
0.0560167 29.8859 -0.352173 1.58417 
0.056025 29.8859 -0.355225 1.58325 
0.0560333 29.8889 -0.358887 1.58234 
0.0560417 29.8889 -0.362549 1.58173 
0.05605 29.8889 -0.366211 1.58081 
0.0560583 29.8889 -0.370483 1.5799 
0.0560667 29.8889 -0.374146 1.57898 
0.056075 29.8889 -0.377808 1.57776 
0.0560833 29.8889 -0.38147 1.57623 
0.0560917 29.8889 -0.385742 1.57471 
0.0561 29.8889 -0.389404 1.57288 
0.0561083 29.8889 -0.393066 1.57104 
0.0561167 29.8889 -0.396118 1.56891 
0.056125 29.8889 -0.39978 1.56708 
0.0561333 29.892 -0.402832 1.56525 
0.0561417 29.892 -0.405273 1.56342 
0.05615 29.892 -0.408325 1.56158 
0.0561583 29.892 -0.410767 1.56006 
0.0561667 29.892 -0.413208 1.55853 
0.056175 29.892 -0.415649 1.55731 
0.0561833 29.892 -0.418091 1.55609 
0.0561917 29.892 -0.419922 1.55518 
0.0562 29.892 -0.421753 1.55487 
0.0562083 29.892 -0.422974 1.55457 
0.0562167 29.892 -0.424805 1.55426 
0.056225 29.895 -0.426025 1.55457 
0.0562333 29.895 -0.427246 1.55487 
0.0562417 29.895 -0.428467 1.55548 
0.05625 29.895 -0.429688 1.5564 
0.0562583 29.895 -0.430908 1.55731 
0.0562667 29.895 -0.431519 1.55853 
0.056275 29.895 -0.432739 1.55945 
0.0562833 29.895 -0.43396 1.56067 
0.0562917 29.895 -0.43457 1.56158 
0.0563 29.895 -0.435791 1.56219 
0.0563083 29.895 -0.437012 1.56311 
0.0563167 29.8981 -0.438232 1.56372 
0.056325 29.8981 -0.439453 1.56433 
0.0563333 29.8981 -0.440063 1.56464 
0.0563417 29.8981 -0.441284 1.56494 
0.05635 29.8981 -0.442505 1.56555 
0.0563583 29.8981 -0.443115 1.56586 
0.0563667 29.8981 -0.443726 1.56616 
0.056375 29.8981 -0.444336 1.56647 
0.0563833 29.8981 -0.444946 1.56708 
0.0563917 29.8981 -0.445557 1.56769 
0.0564 29.8981 -0.446167 1.5683 
0.0564083 29.9011 -0.446777 1.56921 
0.0564167 29.9011 -0.447388 1.57013 
0.056425 29.9011 -0.447998 1.57104 
0.0564333 29.9011 -0.449219 1.57227 
0.0564417 29.9011 -0.450439 1.57318 
0.05645 29.9011 -0.45166 1.5744 
0.0564583 29.9011 -0.453491 1.57562 
0.0564667 29.9011 -0.455322 1.57654 
0.056475 29.9011 -0.457153 1.57776 
0.0564833 29.9011 -0.459595 1.57867 
0.0564917 29.9042 -0.462036 1.57959 
0.0565 29.9042 -0.464478 1.58081 
0.0565083 29.9042 -0.466919 1.58173 
0.0565167 29.9042 -0.46936 1.58295 
0.056525 29.9042 -0.471802 1.58386 
0.0565333 29.9042 -0.473633 1.58508 
0.0565417 29.9042 -0.476074 1.5863 
0.05655 29.9042 -0.477905 1.58752 
0.0565583 29.9042 -0.479736 1.58905 
0.0565667 29.9042 -0.481567 1.59027 
0.056575 29.9072 -0.482788 1.5918 
0.0565833 29.9072 -0.484619 1.59302 
0.0565917 29.9072 -0.48584 1.59424 
0.0566 29.9072 -0.487061 1.59546 
0.0566083 29.9072 -0.488281 1.59637 
0.0566167 29.9072 -0.488892 1.59729 
0.056625 29.9072 -0.489502 1.5979 
0.0566333 29.9072 -0.490112 1.59851 
0.0566417 29.9072 -0.490723 1.59912 
0.05665 29.9072 -0.490723 1.59943 
0.0566583 29.9072 -0.491333 1.60004 
0.0566667 29.9103 -0.491333 1.60034 
0.056675 29.9103 -0.491333 1.60065 
0.0566833 29.9103 -0.491333 1.60065 
0.0566917 29.9103 -0.490723 1.60034 
0.0567 29.9103 -0.490723 1.60004 
0.0567083 29.9103 -0.490112 1.59912 
0.0567167 29.9103 -0.489502 1.59821 
0.056725 29.9103 -0.488892 1.59668 
0.0567333 29.9103 -0.487671 1.59515 
0.0567417 29.9103 -0.487061 1.59302 
0.05675 29.9103 -0.48584 1.59088 
0.0567583 29.9133 -0.484619 1.58844 
0.0567667 29.9133 -0.483398 1.58539 
0.056775 29.9133 -0.481567 1.58234 
0.0567833 29.9133 -0.480347 1.57928 
0.0567917 29.9133 -0.479126 1.57562 
0.0568 29.9133 -0.477905 1.57196 
0.0568083 29.9133 -0.476685 1.5683 
0.0568167 29.9133 -0.476074 1.56464 
0.056825 29.9133 -0.475464 1.56097 
0.0568333 29.9133 -0.474854 1.55731 
0.0568417 29.9164 -0.474243 1.55365 
0.05685 29.9164 -0.473633 1.55029 
0.0568583 29.9164 -0.473633 1.54724 
0.0568667 29.9164 -0.473633 1.5448 
0.056875 29.9164 -0.473633 1.54236 
0.0568833 29.9164 -0.473633 1.54053 
0.0568917 29.9164 -0.473022 1.539 
0.0569 29.9164 -0.473022 1.53778 
0.0569083 29.9164 -0.472412 1.53748 
0.0569167 29.9164 -0.471802 1.53748 
0.056925 29.9194 -0.470581 1.53809 
0.0569333 29.9194 -0.46936 1.53931 
0.0569417 29.9194 -0.46814 1.54144 
0.05695 29.9194 -0.466309 1.54449 
0.0569583 29.9194 -0.464478 1.54846 
0.0569667 29.9194 -0.462646 1.55304 
0.056975 29.9194 -0.460205 1.55884 
0.0569833 29.9194 -0.457764 1.56555 
0.0569917 29.9194 -0.455322 1.57318 
0.057 29.9194 -0.452881 1.58173 
0.0570083 29.9225 -0.449829 1.59149 
0.0570167 29.9225 -0.447388 1.60217 
0.057025 29.9225 -0.444336 1.61407 
0.0570333 29.9225 -0.441284 1.6272 
0.0570417 29.9225 -0.438232 1.64154 
0.05705 29.9225 -0.43457 1.65741 
0.0570583 29.9225 -0.430908 1.6748 
0.0570667 29.9225 -0.427246 1.69342 
0.057075 29.9225 -0.422974 1.71356 
0.0570833 29.9225 -0.418701 1.73523 
0.0570917 29.9255 -0.414429 1.75873 
0.0571 29.9255 -0.409546 1.78345 
0.0571083 29.9255 -0.404053 1.80969 
0.0571167 29.9255 -0.39856 1.83716 
0.057125 29.9255 -0.393066 1.86584 
0.0571333 29.9255 -0.386963 1.89606 
0.0571417 29.9255 -0.380859 1.92688 
0.05715 29.9255 -0.374146 1.95892 
0.0571583 29.9255 -0.367432 1.99188 
0.0571667 29.9255 -0.360718 2.02545 
0.057175 29.9255 -0.353394 2.05963 
0.0571833 29.9255 -0.345459 2.09412 
0.0571917 29.9286 -0.337524 2.12921 
0.0572 29.9286 -0.32959 2.16461 
0.0572083 29.9286 -0.321655 2.20032 
0.0572167 29.9286 -0.313721 2.23602 
0.057225 29.9286 -0.305176 2.27173 
0.0572333 29.9286 -0.297241 2.30774 
0.0572417 29.9286 -0.288696 2.34344 
0.05725 29.9286 -0.280151 2.37946 
0.0572583 29.9286 -0.272217 2.41516 
0.0572667 29.9286 -0.263672 2.45087 
0.057275 29.9286 -0.255737 2.48657 
0.0572833 29.9286 -0.247803 2.52197 
0.0572917 29.9286 -0.239868 2.55707 
0.0573 29.9286 -0.231934 2.59155 
0.0573083 29.9286 -0.223999 2.62573 
0.0573167 29.9286 -0.216675 2.65869 
0.057325 29.9316 -0.20874 2.69104 
0.0573333 29.9316 -0.200806 2.72156 
0.0573417 29.9316 -0.193481 2.75055 
0.05735 29.9316 -0.185547 2.7774 
0.0573583 29.9316 -0.177612 2.80182 
0.0573667 29.9316 -0.170288 2.82379 
0.057375 29.9316 -0.162354 2.84271 
0.0573833 29.9316 -0.154419 2.85858 
0.0573917 29.9316 -0.147095 2.8717 
0.0574 29.9316 -0.13916 2.88116 
0.0574083 29.9316 -0.131836 2.88757 
0.0574167 29.9316 -0.124512 2.89032 
0.057425 29.9316 -0.116577 2.89001 
0.0574333 29.9316 -0.108643 2.88605 
0.0574417 29.9316 -0.101318 2.87903 
0.05745 29.9316 -0.0933838 2.86865 
0.0574583 29.9316 -0.0854492 2.85553 
0.0574667 29.9316 -0.0775146 2.83966 
0.057475 29.9316 -0.0695801 2.82104 
0.0574833 29.9316 -0.0616455 2.80029 
0.0574917 29.9316 -0.0537109 2.7774 
0.0575 29.9316 -0.0457764 2.75238 
0.0575083 29.9316 -0.0384521 2.72522 
0.0575167 29.9316 -0.0305176 2.69623 
0.057525 29.9316 -0.0231934 2.66541 
0.0575333 29.9316 -0.0158691 2.63245 
0.0575417 29.9316 -0.00854492 2.59796 
0.05755 29.9316 -0.00183105 2.56134 
0.0575583 29.9316 0.00549316 2.52319 
0.0575667 29.9316 0.012207 2.48322 
0.057575 29.9316 0.0189209 2.44141 
0.0575833 29.9316 0.0256348 2.39838 
0.0575917 29.9316 0.0317383 2.35352 
0.0576 29.9316 0.0378418 2.30743 
0.0576083 29.9316 0.0439453 2.26074 
0.0576167 29.9316 0.0494385 2.21283 
0.057625 29.9316 0.0549316 2.16461 
0.0576333 29.9316 0.0604248 2.11639 
0.0576417 29.9316 0.0653076 2.06818 
0.05765 29.9316 0.0701904 2.02057 
0.0576583 29.9316 0.0744629 1.97388 
0.0576667 29.9316 0.0793457 1.9281 
0.057675 29.9316 0.0836182 1.88385 
0.0576833 29.9316 0.0878906 1.84082 
0.0576917 29.9316 0.0921631 1.79962 
0.0577 29.9316 0.0958252 1.76025 
0.0577083 29.9316 0.100098 1.72272 
0.0577167 29.9316 0.10376 1.68732 
0.057725 29.9316 0.107422 1.65375 
0.0577333 29.9316 0.111694 1.62231 
0.0577417 29.9316 0.114746 1.59332 
0.05775 29.9316 0.118408 1.56616 
0.0577583 29.9316 0.12146 1.54114 
0.0577667 29.9316 0.124512 1.51825 
0.057775 29.9316 0.126953 1.49719 
0.0577833 29.9316 0.129395 1.47827 
0.0577917 29.9316 0.131836 1.46149 
0.0578 29.9316 0.133667 1.44653 
0.0578083 29.9316 0.135498 1.43372 
0.0578167 29.9316 0.137329 1.42303 
0.057825 29.9316 0.13855 1.41418 
0.0578333 29.9316 0.139771 1.40717 
0.0578417 29.9316 0.140991 1.40228 
0.05785 29.9316 0.142822 1.39893 
0.0578583 29.9316 0.144043 1.39709 
0.0578667 29.9316 0.145264 1.39709 
0.057875 29.9316 0.146484 1.39832 
0.0578833 29.9316 0.147705 1.40106 
0.0578917 29.9316 0.148926 1.40503 
0.0579 29.9316 0.150757 1.40991 
0.0579083 29.9316 0.151978 1.41602 
0.0579167 29.9316 0.153809 1.42303 
0.057925 29.9316 0.155029 1.43066 
0.0579333 29.9316 0.15625 1.4389 
0.0579417 29.9316 0.158081 1.44745 
0.05795 29.9316 0.159302 1.4563 
0.0579583 29.9316 0.161133 1.46545 
0.0579667 29.9316 0.162354 1.47461 
0.057975 29.9316 0.164185 1.48407 
0.0579833 29.9316 0.166016 1.49323 
0.0579917 29.9316 0.167847 1.50208 
0.058 29.9316 0.169678 1.51093 
0.0580083 29.9316 0.172119 1.51947 
0.0580167 29.9316 0.17395 1.52771 
0.058025 29.9316 0.176392 1.53595 
0.0580333 29.9316 0.178833 1.54388 
0.0580417 29.9316 0.180664 1.55151 
0.05805 29.9316 0.183105 1.55914 
0.0580583 29.9316 0.185547 1.56647 
0.0580667 29.9316 0.187988 1.57349 
0.058075 29.9316 0.19043 1.5802 
0.0580833 29.9316 0.192261 1.58691 
0.0580917 29.9316 0.194702 1.59302 
0.0581 29.9316 0.196533 1.59912 
0.0581083 29.9316 0.198364 1.60461 
0.0581167 29.9316 0.200195 1.6095 
0.058125 29.9316 0.202026 1.61438 
0.0581333 29.9316 0.203857 1.61835 
0.0581417 29.9316 0.205688 1.62231 
0.05815 29.9316 0.20752 1.62537 
0.0581583 29.9316 0.209351 1.62842 
0.0581667 29.9316 0.210571 1.63086 
0.058175 29.9316 0.211792 1.633 
0.0581833 29.9316 0.213623 1.63452 
0.0581917 29.9316 0.214844 1.63574 
0.0582 29.9316 0.216064 1.63666 
0.0582083 29.9316 0.217285 1.63727 
0.0582167 29.9316 0.217896 1.63757 
0.058225 29.9316 0.219116 1.63757 
0.0582333 29.9316 0.219727 1.63757 
0.0582417 29.9316 0.219727 1.63727 
0.05825 29.9316 0.220337 1.63696 
0.0582583 29.9316 0.220337 1.63635 
0.0582667 29.9316 0.219727 1.63605 
0.058275 29.9316 0.219727 1.63544 
0.0582833 29.9316 0.219116 1.63513 
0.0582917 29.9316 0.218506 1.63452 
0.0583 29.9316 0.217896 1.63422 
0.0583083 29.9316 0.217285 1.63391 
0.0583167 29.9316 0.217285 1.63361 
0.058325 29.9316 0.216675 1.6333 
0.0583333 29.9316 0.216064 1.633 
0.0583417 29.9316 0.215454 1.63269 
0.05835 29.9316 0.214844 1.63239 
0.0583583 29.9316 0.214233 1.63177 
0.0583667 29.9316 0.213623 1.63116 
0.058375 29.9316 0.212402 1.63025 
0.0583833 29.9316 0.211182 1.62964 
0.0583917 29.9316 0.209961 1.62872 
0.0584 29.9316 0.20813 1.62781 
0.0584083 29.9316 0.205688 1.62689 
0.0584167 29.9316 0.203857 1.62598 
0.058425 29.9316 0.201416 1.62506 
0.0584333 29.9316 0.198975 1.62445 
0.0584417 29.9316 0.196533 1.62384 
0.05845 29.9316 0.194092 1.62323 
0.0584583 29.9316 0.19104 1.62323 
0.0584667 29.9316 0.188599 1.62323 
0.058475 29.9316 0.186768 1.62354 
0.0584833 29.9316 0.184326 1.62415 
0.0584917 29.9316 0.181885 1.62476 
0.0585 29.9316 0.179443 1.62567 
0.0585083 29.9316 0.177002 1.62689 
0.0585167 29.9316 0.175171 1.62811 
0.058525 29.9316 0.172729 1.62964 
0.0585333 29.9316 0.170288 1.63147 
0.0585417 29.9316 0.168457 1.63361 
0.05855 29.9316 0.166016 1.63574 
0.0585583 29.9316 0.163574 1.63788 
0.0585667 29.9316 0.161743 1.64001 
0.058575 29.9316 0.159302 1.64215 
0.0585833 29.9316 0.157471 1.64429 
0.0585917 29.9316 0.155029 1.64642 
0.0586 29.9316 0.153198 1.64795 
0.0586083 29.9316 0.150757 1.64948 
0.0586167 29.9316 0.148926 1.651 
0.058625 29.9316 0.146484 1.65222 
0.0586333 29.9316 0.144043 1.65314 
0.0586417 29.9316 0.141602 1.65405 
0.05865 29.9316 0.13855 1.65497 
0.0586583 29.9316 0.136108 1.65588 
0.0586667 29.9316 0.133057 1.6571 
0.058675 29.9316 0.130005 1.65802 
0.0586833 29.9316 0.127563 1.65894 
0.0586917 29.9316 0.124512 1.66016 
0.0587 29.9316 0.12207 1.66138 
0.0587083 29.9316 0.119629 1.6626 
0.0587167 29.9316 0.117188 1.66412 
0.058725 29.9316 0.114746 1.66565 
0.0587333 29.9316 0.112305 1.66748 
0.0587417 29.9316 0.110474 1.66931 
0.05875 29.9316 0.108643 1.67145 
0.0587583 29.9316 0.106812 1.67328 
0.0587667 29.9316 0.10498 1.67542 
0.058775 29.9316 0.10376 1.67725 
0.0587833 29.9316 0.102539 1.67908 
0.0587917 29.9316 0.101318 1.68091 
0.0588 29.9316 0.100708 1.68213 
0.0588083 29.9316 0.100708 1.68365 
0.0588167 29.9316 0.100098 1.68457 
0.058825 29.9316 0.100708 1.68549 
0.0588333 29.9316 0.101318 1.6864 
0.0588417 29.9316 0.101929 1.68701 
0.05885 29.9316 0.10376 1.68732 
0.0588583 29.9316 0.10498 1.68762 
0.0588667 29.9316 0.107422 1.68793 
0.058875 29.9316 0.109863 1.68793 
0.0588833 29.9316 0.113525 1.68793 
0.0588917 29.9316 0.117188 1.68793 
0.0589 29.9316 0.12085 1.68762 
0.0589083 29.9316 0.125732 1.68762 
0.0589167 29.9316 0.130615 1.68732 
0.058925 29.9316 0.136108 1.68701 
0.0589333 29.9316 0.141602 1.68671 
0.0589417 29.9316 0.148315 1.68671 
0.05895 29.9316 0.155029 1.6864 
0.0589583 29.9316 0.162354 1.6864 
0.0589667 29.9316 0.169678 1.6864 
0.058975 29.9316 0.177612 1.6864 
0.0589833 29.9316 0.186157 1.68671 
0.0589917 29.9316 0.195312 1.68671 
0.059 29.9316 0.204468 1.68701 
0.0590083 29.9316 0.214233 1.68701 
0.0590167 29.9286 0.224609 1.68701 
0.059025 29.9286 0.234985 1.68701 
0.0590333 29.9286 0.246582 1.68701 
0.0590417 29.9286 0.258179 1.68701 
0.05905 29.9286 0.270386 1.68732 
0.0590583 29.9286 0.283203 1.68732 
0.0590667 29.9286 0.297241 1.68762 
0.059075 29.9286 0.311279 1.68793 
0.0590833 29.9286 0.325317 1.68823 
0.0590917 29.9286 0.340576 1.68854 
0.0591 29.9286 0.356445 1.68884 
0.0591083 29.9286 0.372314 1.68945 
0.0591167 29.9286 0.388794 1.69006 
0.059125 29.9255 0.405884 1.69067 
0.0591333 29.9255 0.423584 1.69159 
0.0591417 29.9255 0.441284 1.6922 
0.05915 29.9255 0.458984 1.69281 
0.0591583 29.9255 0.477295 1.69373 
0.0591667 29.9255 0.496216 1.69434 
0.059175 29.9255 0.514526 1.69495 
0.0591833 29.9255 0.534058 1.69525 
0.0591917 29.9255 0.552979 1.69556 
0.0592 29.9255 0.57251 1.69586 
0.0592083 29.9225 0.592651 1.69617 
0.0592167 29.9225 0.612793 1.69617 
0.059225 29.9225 0.632935 1.69647 
0.0592333 29.9225 0.653076 1.69678 
0.0592417 29.9225 0.673828 1.69708 
0.05925 29.9225 0.69458 1.69739 
0.0592583 29.9225 0.715942 1.698 
0.0592667 29.9194 0.737305 1.69861 
0.059275 29.9194 0.758667 1.69922 
0.0592833 29.9194 0.78064 1.69983 
0.0592917 29.9194 0.802612 1.70044 
0.0593 29.9194 0.824585 1.70105 
0.0593083 29.9194 0.847168 1.70135 
0.0593167 29.9194 0.870361 1.70197 
0.059325 29.9164 0.893555 1.70258 
0.0593333 29.9164 0.917358 1.70349 
0.0593417 29.9164 0.941162 1.70441 
0.05935 29.9164 0.964966 1.70532 
0.0593583 29.9164 0.98877 1.70624 
0.0593667 29.9133 1.01318 1.70715 
0.059375 29.9133 1.0376 1.70837 
0.0593833 29.9133 1.06201 1.70929 
0.0593917 29.9133 1.08582 1.71021 
0.0594 29.9133 1.11023 1.71082 
0.0594083 29.9103 1.13403 1.71143 
0.0594167 29.9103 1.15784 1.71204 
0.059425 29.9103 1.18164 1.71234 
0.0594333 29.9103 1.20483 1.71265 
0.0594417 29.9103 1.22803 1.71265 
0.05945 29.9072 1.25122 1.71295 
0.0594583 29.9072 1.27319 1.71295 
0.0594667 29.9072 1.29578 1.71326 
0.059475 29.9072 1.31714 1.71356 
0.0594833 29.9072 1.33911 1.71387 
0.0594917 29.9042 1.35986 1.71417 
0.0595 29.9042 1.38062 1.71448 
0.0595083 29.9042 1.40137 1.71478 
0.0595167 29.9042 1.42151 1.71539 
0.059525 29.9011 1.44165 1.7157 
0.0595333 29.9011 1.46179 1.71631 
0.0595417 29.9011 1.48132 1.71661 
0.05955 29.9011 1.50024 1.71692 
0.0595583 29.9011 1.51917 1.71722 
0.0595667 29.8981 1.53809 1.71722 
0.059575 29.8981 1.55579 1.71722 
0.0595833 29.8981 1.57349 1.71722 
0.0595917 29.8981 1.59058 1.71692 
0.0596 29.895 1.60706 1.71661 
0.0596083 29.895 1.62292 1.71631 
0.0596167 29.895 1.63879 1.716 
0.059625 29.892 1.65344 1.7157 
0.0596333 29.892 1.66809 1.71509 
0.0596417 29.892 1.68213 1.71478 
0.05965 29.892 1.69617 1.71478 
0.0596583 29.8889 1.70898 1.71448 
0.0596667 29.8889 1.7218 1.71448 
0.059675 29.8889 1.73462 1.71448 
0.0596833 29.8889 1.74683 1.71478 
0.0596917 29.8859 1.75903 1.71478 
0.0597 29.8859 1.77063 1.71509 
0.0597083 29.8859 1.78162 1.71539 
0.0597167 29.8828 1.7926 1.716 
0.059725 29.8828 1.80359 1.71661 
0.0597333 29.8828 1.81396 1.71753 
0.0597417 29.8798 1.82373 1.71844 
0.05975 29.8798 1.8335 1.71936 
0.0597583 29.8798 1.84265 1.72028 
0.0597667 29.8767 1.85181 1.72119 
0.059775 29.8767 1.86035 1.72211 
0.0597833 29.8767 1.86829 1.72302 
0.0597917 29.8767 1.87622 1.72394 
0.0598 29.8737 1.88354 1.72455 
0.0598083 29.8737 1.89087 1.72546 
0.0598167 29.8737 1.89819 1.72607 
0.059825 29.8706 1.90491 1.72668 
0.0598333 29.8706 1.91162 1.7276 
0.0598417 29.8706 1.91833 1.72852 
0.05985 29.8676 1.92444 1.72943 
0.0598583 29.8676 1.93054 1.73035 
0.0598667 29.8676 1.93604 1.73157 
0.059875 29.8645 1.94153 1.73309 
0.0598833 29.8645 1.94641 1.73462 
0.0598917 29.8645 1.95068 1.73615 
0.0599 29.8615 1.95496 1.73798 
0.0599083 29.8615 1.95923 1.73981 
0.0599167 29.8615 1.96289 1.74194 
0.059925 29.8615 1.96655 1.74377 
0.0599333 29.8584 1.9696 1.74591 
0.0599417 29.8584 1.97266 1.74805 
0.05995 29.8584 1.97632 1.75018 
0.0599583 29.8553 1.97876 1.75232 
0.0599667 29.8553 1.98181 1.75446 
0.059975 29.8553 1.98425 1.7569 
0.0599833 29.8523 1.98669 1.75903 
0.0599917 29.8523 1.98914 1.76117 
0.06 29.8523 1.99097 1.76331 
0.0600083 29.8492 1.9928 1.76544 
0.0600167 29.8492 1.99402 1.76727 
0.060025 29.8492 1.99463 1.7691 
0.0600333 29.8462 1.99524 1.77063 
0.0600417 29.8462 1.99524 1.77185 
0.06005 29.8462 1.99524 1.77307 
0.0600583 29.8431 1.99402 1.7746 
0.0600667 29.8431 1.9928 1.77582 
0.060075 29.8431 1.99097 1.77734 
0.0600833 29.8431 1.98914 1.77856 
0.0600917 29.8401 1.98669 1.78009 
0.0601 29.8401 1.98364 1.78162 
0.0601083 29.8401 1.97998 1.78314 
0.0601167 29.837 1.97693 1.78467 
0.060125 29.837 1.97327 1.78589 
0.0601333 29.837 1.96899 1.78711 
0.0601417 29.834 1.96472 1.78802 
0.06015 29.834 1.96045 1.78894 
0.0601583 29.834 1.95557 1.78986 
0.0601667 29.834 1.95068 1.79077 
0.060175 29.8309 1.9458 1.79138 
0.0601833 29.8309 1.94092 1.7923 
0.0601917 29.8309 1.93542 1.79291 
0.0602 29.8279 1.92993 1.79382 
0.0602083 29.8279 1.92444 1.79474 
0.0602167 29.8279 1.91833 1.79565 
0.060225 29.8248 1.91223 1.79626 
0.0602333 29.8248 1.90674 1.79718 
0.0602417 29.8248 1.90002 1.79779 
0.06025 29.8248 1.89392 1.7981 
0.0602583 29.8218 1.88721 1.79871 
0.0602667 29.8218 1.8811 1.79901 
0.060275 29.8218 1.87439 1.79932 
0.0602833 29.8218 1.86707 1.79962 
0.0602917 29.8187 1.86035 1.79993 
0.0603 29.8187 1.85364 1.80054 
0.0603083 29.8187 1.84631 1.80115 
0.0603167 29.8157 1.83899 1.80206 
0.060325 29.8157 1.83167 1.80328 
0.0603333 29.8157 1.82434 1.8045 
0.0603417 29.8157 1.81641 1.80603 
0.06035 29.8126 1.80908 1.80786 
0.0603583 29.8126 1.80115 1.80969 
0.0603667 29.8126 1.79382 1.81183 
0.060375 29.8126 1.7865 1.81396 
0.0603833 29.8096 1.77917 1.81641 
0.0603917 29.8096 1.77185 1.81854 
0.0604 29.8096 1.76453 1.82098 
0.0604083 29.8065 1.75781 1.82343 
0.0604167 29.8065 1.75049 1.82587 
0.060425 29.8065 1.74377 1.82831 
0.0604333 29.8065 1.73645 1.83075 
0.0604417 29.8035 1.72913 1.83319 
0.06045 29.8035 1.7218 1.83563 
0.0604583 29.8035 1.71387 1.83777 
0.0604667 29.8035 1.70654 1.84021 
0.060475 29.8004 1.69861 1.84235 
0.0604833 29.8004 1.69006 1.84479 
0.0604917 29.8004 1.68213 1.84692 
0.0605 29.8004 1.67358 1.84906 
0.0605083 29.7974 1.66504 1.85089 
0.0605167 29.7974 1.65649 1.85303 
0.060525 29.7974 1.64795 1.85516 
0.0605333 29.7974 1.6394 1.8573 
0.0605417 29.7943 1.63086 1.85944 
0.06055 29.7943 1.62231 1.86127 
0.0605583 29.7943 1.61377 1.8631 
0.0605667 29.7943 1.60522 1.86462 
0.060575 29.7913 1.59607 1.86615 
0.0605833 29.7913 1.58752 1.86737 
0.0605917 29.7913 1.57837 1.86859 
0.0606 29.7913 1.56921 1.86981 
0.0606083 29.7882 1.56067 1.87073 
0.0606167 29.7882 1.55151 1.87164 
0.060625 29.7882 1.54236 1.87225 
0.0606333 29.7882 1.53259 1.87317 
0.0606417 29.7852 1.52344 1.87347 
0.06065 29.7852 1.51367 1.87408 
0.0606583 29.7852 1.50452 1.87439 
0.0606667 29.7852 1.49414 1.87469 
0.060675 29.7821 1.48438 1.875 
0.0606833 29.7821 1.47461 1.875 
0.0606917 29.7821 1.46423 1.87561 
0.0607 29.7821 1.45447 1.87622 
0.0607083 29.7821 1.44409 1.87683 
0.0607167 29.7791 1.43372 1.87775 
0.060725 29.7791 1.42334 1.87897 
0.0607333 29.7791 1.41296 1.88049 
0.0607417 29.7791 1.40259 1.88202 
0.06075 29.7791 1.39221 1.88385 
0.0607583 29.776 1.38184 1.88568 
0.0607667 29.776 1.37146 1.88782 
0.060775 29.776 1.36169 1.88965 
0.0607833 29.776 1.35132 1.89178 
0.0607917 29.7729 1.34155 1.89423 
0.0608 29.7729 1.33179 1.89667 
0.0608083 29.7729 1.32263 1.89911 
0.0608167 29.7729 1.31287 1.90186 
0.060825 29.7729 1.3031 1.90491 
0.0608333 29.7729 1.29395 1.90796 
0.0608417 29.7699 1.28418 1.91101 
0.06085 29.7699 1.27502 1.91406 
0.0608583 29.7699 1.26526 1.91742 
0.0608667 29.7699 1.2561 1.92047 
0.060875 29.7699 1.24634 1.92383 
0.0608833 29.7699 1.23657 1.92688 
0.0608917 29.7668 1.22681 1.92993 
0.0609 29.7668 1.21704 1.93298 
0.0609083 29.7668 1.20728 1.93604 
0.0609167 29.7668 1.19751 1.93909 
0.060925 29.7668 1.18774 1.94183 
0.0609333 29.7668 1.17798 1.94458 
0.0609417 29.7638 1.16882 1.94702 
0.06095 29.7638 1.15906 1.94946 
0.0609583 29.7638 1.1499 1.9516 
0.0609667 29.7638 1.14014 1.95374 
0.060975 29.7638 1.13098 1.95526 
0.0609833 29.7638 1.12122 1.95679 
0.0609917 29.7607 1.11206 1.95831 
0.061 29.7607 1.10229 1.95953 
0.0610083 29.7607 1.09253 1.96075 
0.0610167 29.7607 1.08276 1.96198 
0.061025 29.7607 1.07239 1.96289 
0.0610333 29.7607 1.06262 1.96381 
0.0610417 29.7607 1.05225 1.96442 
0.06105 29.7577 1.04248 1.96503 
0.0610583 29.7577 1.0321 1.96564 
0.0610667 29.7577 1.02173 1.96594 
0.061075 29.7577 1.01135 1.96594 
0.0610833 29.7577 1.00098 1.96594 
0.0610917 29.7577 0.990601 1.96564 
0.0611 29.7577 0.980835 1.96503 
0.0611083 29.7577 0.970459 1.96442 
0.0611167 29.7546 0.960693 1.9635 
0.061125 29.7546 0.950928 1.96228 
0.0611333 29.7546 0.941162 1.96106 
0.0611417 29.7546 0.932007 1.95953 
0.06115 29.7546 0.922852 1.95801 
0.0611583 29.7546 0.913696 1.95648 
0.0611667 29.7546 0.904541 1.95496 
0.061175 29.7546 0.895996 1.95374 
0.0611833 29.7516 0.886841 1.95251 
0.0611917 29.7516 0.877686 1.95129 
0.0612 29.7516 0.869141 1.95007 
0.0612083 29.7516 0.859985 1.94916 
0.0612167 29.7516 0.85083 1.94855 
0.061225 29.7516 0.842285 1.94794 
0.0612333 29.7516 0.83313 1.94763 
0.0612417 29.7516 0.824585 1.94794 
0.06125 29.7516 0.81543 1.94855 
0.0612583 29.7485 0.806885 1.94916 
0.0612667 29.7485 0.79895 1.95038 
0.061275 29.7485 0.790405 1.9519 
0.0612833 29.7485 0.782471 1.95343 
0.0612917 29.7485 0.774536 1.95526 
0.0613 29.7485 0.766602 1.95709 
0.0613083 29.7485 0.758667 1.95923 
0.0613167 29.7485 0.751343 1.96136 
0.061325 29.7485 0.743408 1.9632 
0.0613333 29.7485 0.735474 1.96533 
0.0613417 29.7485 0.728149 1.96747 
0.06135 29.7455 0.720215 1.9693 
0.0613583 29.7455 0.71228 1.97144 
0.0613667 29.7455 0.704956 1.97327 
0.061375 29.7455 0.697021 1.9751 
0.0613833 29.7455 0.689087 1.97693 
0.0613917 29.7455 0.681152 1.97876 
0.0614 29.7455 0.673218 1.98029 
0.0614083 29.7455 0.665283 1.98151 
0.0614167 29.7455 0.657959 1.98273 
0.061425 29.7455 0.650024 1.98364 
0.0614333 29.7455 0.64209 1.98425 
0.0614417 29.7455 0.634766 1.98486 
0.06145 29.7455 0.626831 1.98517 
0.0614583 29.7424 0.619507 1.98517 
0.0614667 29.7424 0.612183 1.98517 
0.061475 29.7424 0.604248 1.98486 
0.0614833 29.7424 0.596924 1.98486 
0.0614917 29.7424 0.5896 1.98456 
0.0615 29.7424 0.582886 1.98425 
0.0615083 29.7424 0.575562 1.98395 
0.0615167 29.7424 0.568237 1.98364 
0.061525 29.7424 0.561523 1.98364 
0.0615333 29.7424 0.55481 1.98334 
0.0615417 29.7424 0.548096 1.98303 
0.06155 29.7424 0.541992 1.98273 
0.0615583 29.7424 0.535278 1.98273 
0.0615667 29.7424 0.529175 1.98242 
0.061575 29.7424 0.523071 1.98242 
0.0615833 29.7424 0.517578 1.98212 
0.0615917 29.7424 0.511475 1.98212 
0.0616 29.7424 0.505371 1.98151 
0.0616083 29.7394 0.499268 1.9812 
0.0616167 29.7394 0.493164 1.98029 
0.061625 29.7394 0.487061 1.97937 
0.0616333 29.7394 0.480957 1.97784 
0.0616417 29.7394 0.474854 1.97632 
0.06165 29.7394 0.46875 1.97449 
0.0616583 29.7394 0.462646 1.97235 
0.0616667 29.7394 0.456543 1.97021 
0.061675 29.7394 0.45105 1.96777 
0.0616833 29.7394 0.446167 1.96533 
0.0616917 29.7394 0.441284 1.96289 
0.0617 29.7394 0.436401 1.96014 
0.0617083 29.7394 0.432129 1.9577 
0.0617167 29.7394 0.427856 1.95526 
0.061725 29.7394 0.423584 1.95312 
0.0617333 29.7394 0.419312 1.95099 
0.0617417 29.7394 0.415039 1.94885 
0.06175 29.7394 0.410767 1.94672 
0.0617583 29.7394 0.406494 1.94458 
0.0617667 29.7394 0.402222 1.94244 
0.061775 29.7394 0.397949 1.94061 
0.0617833 29.7394 0.393677 1.93848 
0.0617917 29.7363 0.389404 1.93665 
0.0618 29.7363 0.384521 1.93451 
0.0618083 29.7363 0.380249 1.93268 
0.0618167 29.7363 0.375366 1.93054 
0.061825 29.7363 0.370483 1.92841 
0.0618333 29.7363 0.365601 1.92596 
0.0618417 29.7363 0.360718 1.92322 
0.06185 29.7363 0.355835 1.92047 
0.0618583 29.7363 0.350952 1.91742 
0.0618667 29.7363 0.346069 1.91406 
0.061875 29.7363 0.341187 1.91071 
0.0618833 29.7363 0.336304 1.90704 
0.0618917 29.7363 0.331421 1.90338 
0.0619 29.7363 0.326538 1.89941 
0.0619083 29.7363 0.321655 1.89545 
0.0619167 29.7363 0.316772 1.89117 
0.061925 29.7363 0.31189 1.8869 
0.0619333 29.7363 0.306396 1.88232 
0.0619417 29.7363 0.301514 1.87775 
0.06195 29.7363 0.296021 1.87317 
0.0619583 29.7363 0.291138 1.86859 
0.0619667 29.7363 0.286255 1.86401 
0.061975 29.7363 0.280762 1.85913 
0.0619833 29.7363 0.275879 1.85455 
0.0619917 29.7363 0.270996 1.84998 
0.062 29.7363 0.266724 1.84509 
0.0620083 29.7363 0.261841 1.84052 
0.0620167 29.7363 0.257568 1.83563 
0.062025 29.7363 0.252686 1.83075 
0.0620333 29.7363 0.247803 1.82617 
0.0620417 29.7363 0.24292 1.82129 
0.06205 29.7363 0.238037 1.81641 
0.0620583 29.7363 0.233154 1.81183 
0.0620667 29.7363 0.227661 1.80695 
0.062075 29.7363 0.222168 1.80206 
0.0620833 29.7363 0.216675 1.79718 
0.0620917 29.7363 0.211182 1.7923 
0.0621 29.7363 0.205078 1.78772 
0.0621083 29.7363 0.198975 1.78314 
0.0621167 29.7363 0.192871 1.77887 
0.062125 29.7363 0.186768 1.7749 
0.0621333 29.7363 0.181274 1.77094 
0.0621417 29.7363 0.175781 1.76727 
0.06215 29.7363 0.169678 1.76361 
0.0621583 29.7363 0.164795 1.76025 
0.0621667 29.7363 0.159302 1.7569 
0.062175 29.7363 0.153809 1.75385 
0.0621833 29.7363 0.148926 1.75079 
0.0621917 29.7363 0.144043 1.74774 
0.0622 29.7363 0.13916 1.745 
0.0622083 29.7363 0.134277 1.74225 
0.0622167 29.7363 0.129395 1.73981 
0.062225 29.7363 0.124512 1.73737 
0.0622333 29.7363 0.119629 1.73462 
0.0622417 29.7363 0.114136 1.73218 
0.06225 29.7363 0.109253 1.72974 
0.0622583 29.7363 0.10376 1.7276 
0.0622667 29.7363 0.0976562 1.72516 
0.062275 29.7363 0.0921631 1.72302 
0.0622833 29.7363 0.0860596 1.72119 
0.0622917 29.7363 0.0799561 1.71906 
0.0623 29.7363 0.0744629 1.71722 
0.0623083 29.7363 0.0689697 1.7157 
0.0623167 29.7363 0.0634766 1.71417 
0.062325 29.7363 0.0579834 1.71265 
0.0623333 29.7363 0.0531006 1.71143 
0.0623417 29.7363 0.0488281 1.71021 
0.06235 29.7363 0.0439453 1.70898 
0.0623583 29.7363 0.0396729 1.70807 
0.0623667 29.7363 0.0354004 1.70715 
0.062375 29.7363 0.0317383 1.70624 
0.0623833 29.7363 0.0274658 1.70502 
0.0623917 29.7363 0.0231934 1.7041 
0.0624 29.7363 0.0195312 1.70319 
0.0624083 29.7363 0.0152588 1.70197 
0.0624167 29.7363 0.0115967 1.70074 
0.062425 29.7363 0.00732422 1.69922 
0.0624333 29.7363 0.00366211 1.69769 
0.0624417 29.7363 0 1.69617 
0.06245 29.7363 -0.00305176 1.69464 
0.0624583 29.7363 -0.00610352 1.69281 
0.0624667 29.7363 -0.00915527 1.69098 
0.062475 29.7363 -0.012207 1.68884 
0.0624833 29.7363 -0.0146484 1.68701 
0.0624917 29.7363 -0.0170898 1.68518 
0.0625 29.7363 -0.0195312 1.68365 
0.0625083 29.7363 -0.0219727 1.68213 
0.0625167 29.7363 -0.0238037 1.68091 
0.062525 29.7363 -0.0262451 1.67969 
0.0625333 29.7363 -0.0280762 1.67847 
0.0625417 29.7363 -0.0305176 1.67755 
0.06255 29.7363 -0.0323486 1.67664 
0.0625583 29.7363 -0.0341797 1.67572 
0.0625667 29.7363 -0.0360107 1.67511 
0.062575 29.7363 -0.0378418 1.67419 
0.0625833 29.7363 -0.0390625 1.67358 
0.0625917 29.7363 -0.0402832 1.67267 
0.0626 29.7363 -0.0415039 1.67175 
0.0626083 29.7363 -0.0421143 1.67084 
0.0626167 29.7363 -0.043335 1.66962 
0.062625 29.7363 -0.0439453 1.66809 
0.0626333 29.7363 -0.0445557 1.66656 
0.0626417 29.7363 -0.0457764 1.66504 
0.06265 29.7363 -0.0469971 1.66351 
0.0626583 29.7363 -0.0482178 1.66168 
0.0626667 29.7363 -0.0500488 1.66016 
0.062675 29.7363 -0.0512695 1.65863 
0.0626833 29.7394 -0.0531006 1.65741 
0.0626917 29.7394 -0.0543213 1.65619 
0.0627 29.7394 -0.0561523 1.65497 
0.0627083 29.7394 -0.057373 1.65375 
0.0627167 29.7394 -0.0585938 1.65283 
0.062725 29.7394 -0.0598145 1.65192 
0.0627333 29.7394 -0.0610352 1.6507 
0.0627417 29.7394 -0.0622559 1.64978 
0.06275 29.7394 -0.0634766 1.64886 
0.0627583 29.7394 -0.0646973 1.64795 
0.0627667 29.7394 -0.0653076 1.64703 
0.062775 29.7394 -0.0665283 1.64612 
0.0627833 29.7394 -0.0671387 1.6452 
0.0627917 29.7394 -0.0683594 1.64429 
0.0628 29.7394 -0.0689697 1.64337 
0.0628083 29.7394 -0.0701904 1.64246 
0.0628167 29.7394 -0.0708008 1.64185 
0.062825 29.7394 -0.0720215 1.64124 
0.0628333 29.7394 -0.0732422 1.64062 
0.0628417 29.7394 -0.0744629 1.64001 
0.06285 29.7394 -0.0762939 1.6391 
0.0628583 29.7394 -0.0775146 1.63818 
0.0628667 29.7394 -0.0793457 1.63727 
0.062875 29.7394 -0.0811768 1.63635 
0.0628833 29.7394 -0.0830078 1.63544 
0.0628917 29.7424 -0.0848389 1.63422 
0.0629 29.7424 -0.0866699 1.6333 
0.0629083 29.7424 -0.0891113 1.63208 
0.0629167 29.7424 -0.0915527 1.63116 
0.062925 29.7424 -0.0939941 1.63055 
0.0629333 29.7424 -0.0964355 1.62994 
0.0629417 29.7424 -0.098877 1.62964 
0.06295 29.7424 -0.101318 1.62933 
0.0629583 29.7424 -0.10376 1.62933 
0.0629667 29.7424 -0.106201 1.62933 
0.062975 29.7424 -0.108643 1.62964 
0.0629833 29.7424 -0.111084 1.63025 
0.0629917 29.7424 -0.112915 1.63116 
0.063 29.7424 -0.115356 1.63239 
0.0630083 29.7424 -0.117188 1.63361 
0.0630167 29.7424 -0.119019 1.63483 
0.063025 29.7424 -0.12146 1.63605 
0.0630333 29.7424 -0.123291 1.63757 
0.0630417 29.7424 -0.125732 1.63879 
0.06305 29.7424 -0.127563 1.64001 
0.0630583 29.7424 -0.130005 1.64093 
0.0630667 29.7424 -0.132446 1.64185 
0.063075 29.7424 -0.135498 1.64246 
0.0630833 29.7424 -0.137939 1.64307 
0.0630917 29.7424 -0.140991 1.64368 
0.0631 29.7424 -0.144043 1.64398 
0.0631083 29.7455 -0.147095 1.64429 
0.0631167 29.7455 -0.150146 1.64459 
0.063125 29.7455 -0.153198 1.64459 
0.0631333 29.7455 -0.15625 1.64459 
0.0631417 29.7455 -0.159302 1.64459 
0.06315 29.7455 -0.161743 1.6449 
0.0631583 29.7455 -0.164795 1.6449 
0.0631667 29.7455 -0.167847 1.6452 
0.063175 29.7455 -0.170898 1.64551 
0.0631833 29.7455 -0.17334 1.64612 
0.0631917 29.7455 -0.176392 1.64673 
0.0632 29.7455 -0.179443 1.64703 
0.0632083 29.7455 -0.182495 1.64764 
0.0632167 29.7455 -0.185547 1.64795 
0.063225 29.7455 -0.189209 1.64856 
0.0632333 29.7455 -0.192261 1.64886 
0.0632417 29.7455 -0.195923 1.64917 
0.06325 29.7455 -0.200195 1.64917 
0.0632583 29.7455 -0.203857 1.64948 
0.0632667 29.7485 -0.20813 1.64978 
0.063275 29.7485 -0.212402 1.64978 
0.0632833 29.7485 -0.216675 1.65009 
0.0632917 29.7485 -0.220947 1.65039 
0.0633 29.7485 -0.22644 1.6507 
0.0633083 29.7485 -0.231323 1.651 
0.0633167 29.7485 -0.236816 1.65161 
0.063325 29.7485 -0.24231 1.65222 
0.0633333 29.7485 -0.248413 1.65253 
0.0633417 29.7485 -0.254517 1.65314 
0.06335 29.7485 -0.26062 1.65344 
0.0633583 29.7485 -0.267334 1.65405 
0.0633667 29.7485 -0.274048 1.65436 
0.063375 29.7485 -0.280151 1.65497 
0.0633833 29.7516 -0.286865 1.65527 
0.0633917 29.7516 -0.293579 1.65588 
0.0634 29.7516 -0.299683 1.65649 
0.0634083 29.7516 -0.306396 1.65741 
0.0634167 29.7516 -0.31311 1.65802 
0.063425 29.7516 -0.319214 1.65924 
0.0634333 29.7516 -0.325928 1.66016 
0.0634417 29.7516 -0.332642 1.66107 
0.06345 29.7516 -0.339355 1.66229 
0.0634583 29.7516 -0.345459 1.66321 
0.0634667 29.7516 -0.352173 1.66412 
0.063475 29.7516 -0.358276 1.66473 
0.0634833 29.7546 -0.36438 1.66534 
0.0634917 29.7546 -0.370483 1.66595 
0.0635 29.7546 -0.376587 1.66626 
0.0635083 29.7546 -0.38208 1.66656 
0.0635167 29.7546 -0.388184 1.66687 
0.063525 29.7546 -0.393677 1.66656 
0.0635333 29.7546 -0.39978 1.66626 
0.0635417 29.7546 -0.405273 1.66595 
0.06355 29.7546 -0.411377 1.66534 
0.0635583 29.7546 -0.41687 1.66473 
0.0635667 29.7577 -0.422363 1.66412 
0.063575 29.7577 -0.428467 1.66321 
0.0635833 29.7577 -0.43335 1.66229 
0.0635917 29.7577 -0.438843 1.66168 
0.0636 29.7577 -0.443726 1.66046 
0.0636083 29.7577 -0.448608 1.65955 
0.0636167 29.7577 -0.452881 1.65863 
0.063625 29.7577 -0.456543 1.65741 
0.0636333 29.7577 -0.460205 1.65619 
0.0636417 29.7577 -0.462646 1.65527 
0.06365 29.7577 -0.465698 1.65405 
0.0636583 29.7607 -0.467529 1.65283 
0.0636667 29.7607 -0.469971 1.65192 
0.063675 29.7607 -0.471191 1.6507 
0.0636833 29.7607 -0.472412 1.64948 
0.0636917 29.7607 -0.473633 1.64825 
0.0637 29.7607 -0.474243 1.64703 
0.0637083 29.7607 -0.474854 1.64551 
0.0637167 29.7607 -0.475464 1.64398 
0.063725 29.7607 -0.476074 1.64246 
0.0637333 29.7607 -0.476074 1.64093 
0.0637417 29.7638 -0.476685 1.6394 
0.06375 29.7638 -0.476685 1.63788 
0.0637583 29.7638 -0.476685 1.63635 
0.0637667 29.7638 -0.476685 1.63513 
0.063775 29.7638 -0.476685 1.63391 
0.0637833 29.7638 -0.476685 1.63269 
0.0637917 29.7638 -0.476685 1.63208 
0.0638 29.7638 -0.476685 1.63116 
0.0638083 29.7638 -0.476685 1.63086 
0.0638167 29.7638 -0.476685 1.63055 
0.063825 29.7638 -0.476685 1.63055 
0.0638333 29.7668 -0.476685 1.63086 
0.0638417 29.7668 -0.476074 1.63116 
0.06385 29.7668 -0.476074 1.63177 
0.0638583 29.7668 -0.476074 1.63269 
0.0638667 29.7668 -0.475464 1.63361 
0.063875 29.7668 -0.475464 1.63483 
0.0638833 29.7668 -0.474854 1.63574 
0.0638917 29.7668 -0.474854 1.63696 
0.0639 29.7668 -0.474243 1.63788 
0.0639083 29.7668 -0.474243 1.63879 
0.0639167 29.7668 -0.474243 1.6394 
0.063925 29.7699 -0.473633 1.64001 
0.0639333 29.7699 -0.473633 1.64032 
0.0639417 29.7699 -0.473022 1.64093 
0.06395 29.7699 -0.473022 1.64124 
0.0639583 29.7699 -0.472412 1.64154 
0.0639667 29.7699 -0.472412 1.64215 
0.063975 29.7699 -0.471802 1.64246 
0.0639833 29.7699 -0.471802 1.64276 
0.0639917 29.7699 -0.471802 1.64337 
0.064 29.7699 -0.471191 1.64398 
0.0640083 29.7729 -0.471802 1.6449 
0.0640167 29.7729 -0.471802 1.64551 
0.064025 29.7729 -0.472412 1.64642 
0.0640333 29.7729 -0.473022 1.64764 
0.0640417 29.7729 -0.473633 1.64856 
0.06405 29.7729 -0.474243 1.64978 
0.0640583 29.7729 -0.475464 1.6507 
0.0640667 29.7729 -0.476685 1.65192 
0.064075 29.7729 -0.477905 1.65283 
0.0640833 29.776 -0.479126 1.65375 
0.0640917 29.776 -0.480347 1.65466 
0.0641 29.776 -0.481567 1.65527 
0.0641083 29.776 -0.482788 1.65588 
0.0641167 29.776 -0.484009 1.65649 
0.064125 29.776 -0.48584 1.6568 
0.0641333 29.776 -0.487671 1.6568 
0.0641417 29.776 -0.488892 1.6568 
0.06415 29.776 -0.490723 1.6568 
0.0641583 29.7791 -0.492554 1.6571 
0.0641667 29.7791 -0.493774 1.6571 
0.064175 29.7791 -0.495605 1.65741 
0.0641833 29.7791 -0.496826 1.65771 
0.0641917 29.7791 -0.498047 1.65802 
0.0642 29.7791 -0.498657 1.65863 
0.0642083 29.7791 -0.499878 1.65924 
0.0642167 29.7791 -0.500488 1.65985 
0.064225 29.7821 -0.501099 1.66046 
0.0642333 29.7821 -0.501709 1.66107 
0.0642417 29.7821 -0.502319 1.66168 
0.06425 29.7821 -0.50293 1.66199 
0.0642583 29.7821 -0.50293 1.6626 
0.0642667 29.7821 -0.50354 1.6629 
0.064275 29.7821 -0.50354 1.66321 
0.0642833 29.7821 -0.50354 1.66351 
0.0642917 29.7821 -0.50354 1.66382 
0.0643 29.7852 -0.50354 1.66412 
0.0643083 29.7852 -0.50293 1.66412 
0.0643167 29.7852 -0.502319 1.66412 
0.064325 29.7852 -0.501709 1.66412 
0.0643333 29.7852 -0.500488 1.66412 
0.0643417 29.7852 -0.499268 1.66412 
0.06435 29.7852 -0.498047 1.66382 
0.0643583 29.7852 -0.496216 1.66382 
0.0643667 29.7852 -0.494995 1.66351 
0.064375 29.7852 -0.492554 1.66321 
0.0643833 29.7882 -0.490723 1.66321 
0.0643917 29.7882 -0.488281 1.6629 
0.0644 29.7882 -0.48645 1.6629 
0.0644083 29.7882 -0.484009 1.6626 
0.0644167 29.7882 -0.481567 1.66229 
0.064425 29.7882 -0.479126 1.66199 
0.0644333 29.7882 -0.476074 1.66168 
0.0644417 29.7882 -0.473633 1.66138 
0.06445 29.7882 -0.470581 1.66077 
0.0644583 29.7882 -0.467529 1.66046 
0.0644667 29.7882 -0.464478 1.66046 
0.064475 29.7913 -0.460815 1.66016 
0.0644833 29.7913 -0.457764 1.66016 
0.0644917 29.7913 -0.454102 1.66016 
0.0645 29.7913 -0.449829 1.66016 
0.0645083 29.7913 -0.446167 1.66046 
0.0645167 29.7913 -0.442505 1.66046 
0.064525 29.7913 -0.438232 1.66077 
0.0645333 29.7913 -0.43457 1.66107 
0.0645417 29.7913 -0.430908 1.66138 
0.06455 29.7913 -0.427246 1.66168 
0.0645583 29.7913 -0.423584 1.66229 
0.0645667 29.7913 -0.419922 1.6626 
0.064575 29.7943 -0.41626 1.6629 
0.0645833 29.7943 -0.412598 1.66321 
0.0645917 29.7943 -0.409546 1.66382 
0.0646 29.7943 -0.405884 1.66443 
0.0646083 29.7943 -0.402222 1.66473 
0.0646167 29.7943 -0.39917 1.66504 
0.064625 29.7943 -0.395508 1.66534 
0.0646333 29.7943 -0.392456 1.66534 
0.0646417 29.7943 -0.389404 1.66534 
0.06465 29.7943 -0.385742 1.66534 
0.0646583 29.7943 -0.38269 1.66534 
0.0646667 29.7943 -0.379028 1.66534 
0.064675 29.7943 -0.375977 1.66565 
0.0646833 29.7974 -0.372925 1.66565 
0.0646917 29.7974 -0.369873 1.66565 
0.0647 29.7974 -0.366821 1.66565 
0.0647083 29.7974 -0.36377 1.66534 
0.0647167 29.7974 -0.361328 1.66473 
0.064725 29.7974 -0.358887 1.66412 
0.0647333 29.7974 -0.356445 1.66351 
0.0647417 29.7974 -0.354004 1.66321 
0.06475 29.7974 -0.352173 1.6626 
0.0647583 29.7974 -0.350342 1.66229 
0.0647667 29.7974 -0.348511 1.66199 
0.064775 29.7974 -0.34668 1.66138 
0.0647833 29.8004 -0.345459 1.66077 
0.0647917 29.8004 -0.343628 1.66016 
0.0648 29.8004 -0.342407 1.65894 
0.0648083 29.8004 -0.341187 1.65802 
0.0648167 29.8004 -0.339355 1.6568 
0.064825 29.8004 -0.337524 1.65527 
0.0648333 29.8004 -0.336304 1.65405 
0.0648417 29.8004 -0.334473 1.65253 
0.06485 29.8004 -0.332642 1.651 
0.0648583 29.8004 -0.330811 1.64948 
0.0648667 29.8004 -0.328979 1.64764 
0.064875 29.8004 -0.327148 1.64612 
0.0648833 29.8004 -0.324707 1.64459 
0.0648917 29.8035 -0.322876 1.64307 
0.0649 29.8035 -0.320435 1.64185 
0.0649083 29.8035 -0.318604 1.64032 
0.0649167 29.8035 -0.316162 1.63879 
0.064925 29.8035 -0.313721 1.63727 
0.0649333 29.8035 -0.311279 1.63605 
0.0649417 29.8035 -0.308838 1.63483 
0.06495 29.8035 -0.307007 1.63391 
0.0649583 29.8035 -0.304565 1.63361 
0.0649667 29.8035 -0.302124 1.63361 
0.064975 29.8035 -0.299683 1.63391 
0.0649833 29.8035 -0.297852 1.63483 
0.0649917 29.8035 -0.29541 1.63574 
0.065 29.8065 -0.292969 1.63696 
0.0650083 29.8065 -0.290527 1.63818 
0.0650167 29.8065 -0.288086 1.63971 
0.065025 29.8065 -0.285645 1.64093 
0.0650333 29.8065 -0.282593 1.64215 
0.0650417 29.8065 -0.279541 1.64337 
0.06505 29.8065 -0.275879 1.64459 
0.0650583 29.8065 -0.272217 1.64551 
0.0650667 29.8065 -0.268555 1.64642 
0.065075 29.8065 -0.264893 1.64703 
0.0650833 29.8065 -0.26123 1.64795 
0.0650917 29.8065 -0.256958 1.64917 
0.0651 29.8065 -0.253296 1.65039 
0.0651083 29.8065 -0.249023 1.65161 
0.0651167 29.8065 -0.245361 1.65314 
0.065125 29.8065 -0.241699 1.65497 
0.0651333 29.8065 -0.238037 1.6568 
0.0651417 29.8065 -0.234375 1.65894 
0.06515 29.8096 -0.231323 1.66077 
0.0651583 29.8096 -0.228271 1.6626 
0.0651667 29.8096 -0.224609 1.66473 
0.065175 29.8096 -0.221558 1.66656 
0.0651833 29.8096 -0.218506 1.66809 
0.0651917 29.8096 -0.215454 1.66992 
0.0652 29.8096 -0.212402 1.67114 
0.0652083 29.8096 -0.209961 1.67236 
0.0652167 29.8096 -0.206909 1.67358 
0.065225 29.8096 -0.203857 1.67419 
0.0652333 29.8096 -0.201416 1.6745 
0.0652417 29.8096 -0.198975 1.6745 
0.06525 29.8096 -0.195923 1.67419 
0.0652583 29.8096 -0.193481 1.67389 
0.0652667 29.8096 -0.19165 1.67328 
0.065275 29.8096 -0.189209 1.67236 
0.0652833 29.8096 -0.187378 1.67145 
0.0652917 29.8096 -0.184937 1.67053 
0.0653 29.8126 -0.183105 1.66962 
0.0653083 29.8126 -0.181274 1.6687 
0.0653167 29.8126 -0.179443 1.66809 
0.065325 29.8126 -0.177612 1.66718 
0.0653333 29.8126 -0.175781 1.66626 
0.0653417 29.8126 -0.174561 1.66534 
0.06535 29.8126 -0.172729 1.66443 
0.0653583 29.8126 -0.170898 1.66321 
0.0653667 29.8126 -0.169067 1.66168 
0.065375 29.8126 -0.167236 1.66016 
0.0653833 29.8126 -0.165405 1.65833 
0.0653917 29.8126 -0.163574 1.65619 
0.0654 29.8126 -0.161743 1.65405 
0.0654083 29.8126 -0.160522 1.65192 
0.0654167 29.8126 -0.158691 1.64948 
0.065425 29.8126 -0.15686 1.64703 
0.0654333 29.8126 -0.15564 1.64429 
0.0654417 29.8126 -0.153809 1.64185 
0.06545 29.8126 -0.151978 1.6391 
0.0654583 29.8126 -0.149536 1.63696 
0.0654667 29.8126 -0.147705 1.63483 
0.065475 29.8126 -0.145264 1.633 
0.0654833 29.8157 -0.142212 1.63147 
0.0654917 29.8157 -0.13916 1.63025 
0.0655 29.8157 -0.135498 1.62903 
0.0655083 29.8157 -0.132446 1.62781 
0.0655167 29.8157 -0.128784 1.62689 
0.065525 29.8157 -0.124512 1.62628 
0.0655333 29.8157 -0.12085 1.62567 
0.0655417 29.8157 -0.117188 1.62506 
0.06555 29.8157 -0.113525 1.62445 
0.0655583 29.8157 -0.109863 1.62384 
0.0655667 29.8157 -0.106812 1.62323 
0.065575 29.8157 -0.10376 1.62262 
0.0655833 29.8157 -0.100708 1.62201 
0.0655917 29.8157 -0.0976562 1.6214 
0.0656 29.8157 -0.0952148 1.62079 
0.0656083 29.8157 -0.0921631 1.62048 
0.0656167 29.8157 -0.0897217 1.62018 
0.065625 29.8157 -0.0878906 1.62018 
0.0656333 29.8157 -0.0854492 1.62018 
0.0656417 29.8157 -0.0830078 1.62048 
0.06565 29.8157 -0.0811768 1.62109 
0.0656583 29.8157 -0.0787354 1.6217 
0.0656667 29.8157 -0.0762939 1.62262 
0.065675 29.8157 -0.0744629 1.62354 
0.0656833 29.8157 -0.0720215 1.62476 
0.0656917 29.8157 -0.0695801 1.62598 
0.0657 29.8187 -0.0671387 1.6272 
0.0657083 29.8187 -0.0646973 1.62842 
0.0657167 29.8187 -0.0622559 1.62964 
0.065725 29.8187 -0.0598145 1.63086 
0.0657333 29.8187 -0.057373 1.63177 
0.0657417 29.8187 -0.055542 1.633 
0.06575 29.8187 -0.0537109 1.63391 
0.0657583 29.8187 -0.0518799 1.63483 
0.0657667 29.8187 -0.0500488 1.63544 
0.065775 29.8187 -0.0488281 1.63635 
0.0657833 29.8187 -0.0476074 1.63696 
0.0657917 29.8187 -0.0463867 1.63757 
0.0658 29.8187 -0.0457764 1.63788 
0.0658083 29.8187 -0.0445557 1.63818 
0.0658167 29.8187 -0.0445557 1.63818 
0.065825 29.8187 -0.0439453 1.63818 
0.0658333 29.8187 -0.0439453 1.63818 
0.0658417 29.8187 -0.043335 1.63757 
0.06585 29.8187 -0.0439453 1.63696 
0.0658583 29.8187 -0.0439453 1.63635 
0.0658667 29.8187 -0.0439453 1.63544 
0.065875 29.8187 -0.0445557 1.63422 
0.0658833 29.8187 -0.045166 1.633 
0.0658917 29.8187 -0.045166 1.63147 
0.0659 29.8187 -0.0457764 1.62964 
0.0659083 29.8187 -0.0463867 1.62781 
0.0659167 29.8187 -0.0476074 1.62567 
0.065925 29.8187 -0.0482178 1.62323 
0.0659333 29.8187 -0.0488281 1.62079 
0.0659417 29.8187 -0.0494385 1.61835 
0.06595 29.8187 -0.0500488 1.61591 
0.0659583 29.8187 -0.0512695 1.61377 
0.0659667 29.8187 -0.0518799 1.61133 
0.065975 29.8187 -0.0524902 1.60889 
0.0659833 29.8187 -0.0537109 1.60675 
0.0659917 29.8187 -0.0549316 1.60492 
0.066 29.8187 -0.0561523 1.60278 
0.0660083 29.8218 -0.057373 1.60095 
0.0660167 29.8218 -0.0585938 1.59912 
0.066025 29.8218 -0.0604248 1.59729 
0.0660333 29.8218 -0.0622559 1.59515 
0.0660417 29.8218 -0.0646973 1.59332 
0.06605 29.8218 -0.0665283 1.59149 
0.0660583 29.8218 -0.0689697 1.58966 
0.0660667 29.8218 -0.0714111 1.58752 
0.066075 29.8218 -0.0738525 1.58569 
0.0660833 29.8218 -0.0762939 1.58417 
0.0660917 29.8218 -0.0787354 1.58264 
0.0661 29.8218 -0.0805664 1.58142 
0.0661083 29.8218 -0.0830078 1.5802 
0.0661167 29.8218 -0.0854492 1.57959 
0.066125 29.8218 -0.0872803 1.57898 
0.0661333 29.8218 -0.0897217 1.57867 
0.0661417 29.8218 -0.0921631 1.57837 
0.06615 29.8218 -0.0946045 1.57806 
0.0661583 29.8218 -0.0970459 1.57806 
0.0661667 29.8218 -0.0994873 1.57806 
0.066175 29.8218 -0.102539 1.57806 
0.0661833 29.8218 -0.10498 1.57806 
0.0661917 29.8218 -0.107422 1.57806 
0.0662 29.8218 -0.109863 1.57806 
0.0662083 29.8218 -0.112305 1.57806 
0.0662167 29.8218 -0.114746 1.57837 
0.066225 29.8218 -0.117188 1.57867 
0.0662333 29.8218 -0.119629 1.57928 
0.0662417 29.8218 -0.12146 1.5799 
0.06625 29.8248 -0.123291 1.58081 
0.0662583 29.8248 -0.125122 1.58203 
0.0662667 29.8248 -0.126343 1.58325 
0.066275 29.8248 -0.128174 1.58478 
0.0662833 29.8248 -0.129395 1.5863 
0.0662917 29.8248 -0.130615 1.58813 
0.0663 29.8248 -0.131836 1.58966 
0.0663083 29.8248 -0.133057 1.59149 
0.0663167 29.8248 -0.134277 1.59332 
0.066325 29.8248 -0.135498 1.59485 
0.0663333 29.8248 -0.136719 1.59668 
0.0663417 29.8248 -0.13855 1.5979 
0.06635 29.8248 -0.139771 1.59943 
0.0663583 29.8248 -0.141602 1.60065 
0.0663667 29.8248 -0.143433 1.60187 
0.066375 29.8248 -0.145264 1.60309 
0.0663833 29.8248 -0.147095 1.60431 
0.0663917 29.8248 -0.148315 1.60553 
0.0664 29.8248 -0.150146 1.60675 
0.0664083 29.8248 -0.151978 1.60797 
0.0664167 29.8248 -0.153198 1.6095 
0.066425 29.8279 -0.154419 1.61102 
0.0664333 29.8279 -0.155029 1.61255 
0.0664417 29.8279 -0.15625 1.61438 
0.06645 29.8279 -0.15625 1.61591 
0.0664583 29.8279 -0.15686 1.61743 
0.0664667 29.8279 -0.157471 1.61865 
0.066475 29.8279 -0.157471 1.61987 
0.0664833 29.8279 -0.158081 1.62079 
0.0664917 29.8279 -0.158081 1.6217 
0.0665 29.8279 -0.158691 1.62262 
0.0665083 29.8279 -0.159302 1.62323 
0.0665167 29.8279 -0.160522 1.62415 
0.066525 29.8279 -0.161743 1.62476 
0.0665333 29.8279 -0.162354 1.62537 
0.0665417 29.8279 -0.163574 1.62567 
0.06655 29.8279 -0.164795 1.62567 
0.0665583 29.8279 -0.166016 1.62598 
0.0665667 29.8279 -0.167236 1.62567 
0.066575 29.8279 -0.167847 1.62537 
0.0665833 29.8279 -0.169067 1.62476 
0.0665917 29.8309 -0.169067 1.62445 
0.0666 29.8309 -0.169678 1.62384 
0.0666083 29.8309 -0.169678 1.62323 
0.0666167 29.8309 -0.169678 1.62262 
0.066625 29.8309 -0.169678 1.62201 
0.0666333 29.8309 -0.169067 1.62109 
0.0666417 29.8309 -0.169067 1.62018 
0.06665 29.8309 -0.168457 1.61926 
0.0666583 29.8309 -0.168457 1.61804 
0.0666667 29.8309 -0.167847 1.61682 
0.066675 29.8309 -0.167847 1.6153 
0.0666833 29.8309 -0.167847 1.61377 
0.0666917 29.8309 -0.167847 1.61194 
0.0667 29.8309 -0.167236 1.61011 
0.0667083 29.8309 -0.167236 1.60828 
0.0667167 29.8309 -0.167847 1.60645 
0.066725 29.8309 -0.167847 1.60492 
0.0667333 29.8309 -0.167847 1.60339 
0.0667417 29.8309 -0.167847 1.60187 
0.06675 29.8309 -0.167847 1.60095 
0.0667583 29.8309 -0.167847 1.60004 
0.0667667 29.8309 -0.168457 1.59912 
0.066775 29.834 -0.168457 1.59851 
0.0667833 29.834 -0.168457 1.5979 
0.0667917 29.834 -0.168457 1.5976 
0.0668 29.834 -0.168457 1.59729 
0.0668083 29.834 -0.168457 1.59668 
0.0668167 29.834 -0.168457 1.59637 
0.066825 29.834 -0.168457 1.59607 
0.0668333 29.834 -0.167847 1.59607 
0.0668417 29.834 -0.167847 1.59576 
0.06685 29.834 -0.167236 1.59576 
0.0668583 29.834 -0.167236 1.59576 
0.0668667 29.834 -0.167236 1.59576 
0.066875 29.834 -0.167236 1.59576 
0.0668833 29.834 -0.166626 1.59576 
0.0668917 29.834 -0.166626 1.59607 
0.0669 29.834 -0.166626 1.59607 
0.0669083 29.834 -0.166626 1.59637 
0.0669167 29.834 -0.166016 1.59668 
0.066925 29.834 -0.166016 1.59698 
0.0669333 29.834 -0.166016 1.59729 
0.0669417 29.834 -0.165405 1.5979 
0.06695 29.834 -0.165405 1.59821 
0.0669583 29.834 -0.165405 1.59851 
0.0669667 29.834 -0.165405 1.59912 
0.066975 29.834 -0.165405 1.59912 
0.0669833 29.834 -0.165405 1.59943 
0.0669917 29.834 -0.165405 1.59973 
0.067 29.834 -0.166016 1.60004 
0.0670083 29.834 -0.166016 1.60004 
0.0670167 29.837 -0.166626 1.60034 
0.067025 29.837 -0.167236 1.60034 
0.0670333 29.837 -0.167847 1.60034 
0.0670417 29.837 -0.168457 1.60034 
0.06705 29.837 -0.169067 1.60034 
0.0670583 29.837 -0.169678 1.60034 
0.0670667 29.837 -0.170288 1.60034 
0.067075 29.837 -0.170288 1.60004 
0.0670833 29.837 -0.170898 1.59973 
0.0670917 29.837 -0.170898 1.59912 
0.0671 29.837 -0.171509 1.59851 
0.0671083 29.837 -0.171509 1.5979 
0.0671167 29.837 -0.171509 1.59668 
0.067125 29.837 -0.172119 1.59576 
0.0671333 29.837 -0.172119 1.59424 
0.0671417 29.837 -0.172119 1.59271 
0.06715 29.837 -0.172119 1.59088 
0.0671583 29.8401 -0.172729 1.58875 
0.0671667 29.8401 -0.172729 1.58661 
0.067175 29.8401 -0.17334 1.58417 
0.0671833 29.8401 -0.17334 1.58203 
0.0671917 29.8401 -0.17395 1.57959 
0.0672 29.8401 -0.174561 1.57715 
0.0672083 29.8401 -0.174561 1.57501 
0.0672167 29.8401 -0.175171 1.57288 
0.067225 29.8401 -0.175781 1.57074 
0.0672333 29.8401 -0.175781 1.56891 
0.0672417 29.8401 -0.176392 1.56708 
0.06725 29.8401 -0.176392 1.56525 
0.0672583 29.8401 -0.177002 1.56372 
0.0672667 29.8401 -0.177002 1.5625 
0.067275 29.8401 -0.177612 1.56128 
0.0672833 29.8401 -0.177612 1.56067 
0.0672917 29.8401 -0.178223 1.56036 
0.0673 29.8401 -0.178833 1.56036 
0.0673083 29.8401 -0.178833 1.56097 
0.0673167 29.8401 -0.179443 1.56158 
0.067325 29.8401 -0.180054 1.56281 
0.0673333 29.8401 -0.180664 1.56403 
0.0673417 29.8431 -0.181885 1.56555 
0.06735 29.8431 -0.182495 1.56738 
0.0673583 29.8431 -0.183105 1.56891 
0.0673667 29.8431 -0.183716 1.57074 
0.067375 29.8431 -0.184326 1.57257 
0.0673833 29.8431 -0.184937 1.57471 
0.0673917 29.8431 -0.184937 1.57654 
0.0674 29.8431 -0.185547 1.57837 
0.0674083 29.8431 -0.185547 1.5802 
0.0674167 29.8431 -0.185547 1.58203 
0.067425 29.8431 -0.185547 1.58386 
0.0674333 29.8431 -0.185547 1.58569 
0.0674417 29.8431 -0.184937 1.58722 
0.06745 29.8431 -0.184937 1.58905 
0.0674583 29.8431 -0.184326 1.59088 
0.0674667 29.8431 -0.183716 1.59302 
0.067475 29.8431 -0.183716 1.59515 
0.0674833 29.8431 -0.183105 1.5976 
0.0674917 29.8431 -0.183105 1.60004 
0.0675 29.8431 -0.183105 1.60278 
0.0675083 29.8462 -0.183105 1.60553 
0.0675167 29.8462 -0.183716 1.60858 
0.067525 29.8462 -0.184326 1.61163 
0.0675333 29.8462 -0.184937 1.61438 
0.0675417 29.8462 -0.185547 1.61713 
0.06755 29.8462 -0.186157 1.61987 
0.0675583 29.8462 -0.187378 1.62231 
0.0675667 29.8462 -0.188599 1.62445 
0.067575 29.8462 -0.189819 1.62598 
0.0675833 29.8462 -0.19104 1.6275 
0.0675917 29.8462 -0.192261 1.62872 
0.0676 29.8462 -0.193481 1.62933 
0.0676083 29.8462 -0.194702 1.62994 
0.0676167 29.8462 -0.195923 1.62994 
0.067625 29.8462 -0.197144 1.62994 
0.0676333 29.8462 -0.197754 1.62933 
0.0676417 29.8462 -0.198364 1.62842 
0.06765 29.8492 -0.198975 1.6275 
0.0676583 29.8492 -0.198975 1.62598 
0.0676667 29.8492 -0.198975 1.62445 
0.067675 29.8492 -0.198364 1.62262 
0.0676833 29.8492 -0.198364 1.62048 
0.0676917 29.8492 -0.197754 1.61804 
0.0677 29.8492 -0.197144 1.6156 
0.0677083 29.8492 -0.196533 1.61316 
0.0677167 29.8492 -0.195923 1.61041 
0.067725 29.8492 -0.195312 1.60767 
0.0677333 29.8492 -0.194702 1.60492 
0.0677417 29.8492 -0.194092 1.60217 
0.06775 29.8492 -0.193481 1.59912 
0.0677583 29.8492 -0.192871 1.59637 
0.0677667 29.8492 -0.192261 1.59332 
0.067775 29.8492 -0.19165 1.59027 
0.0677833 29.8492 -0.19104 1.58752 
0.0677917 29.8492 -0.19043 1.58478 
0.0678 29.8492 -0.189819 1.58234 
0.0678083 29.8492 -0.189209 1.5802 
0.0678167 29.8523 -0.188599 1.57837 
0.067825 29.8523 -0.187988 1.57684 
0.0678333 29.8523 -0.186768 1.57562 
0.0678417 29.8523 -0.186157 1.57501 
0.06785 29.8523 -0.185547 1.57471 
0.0678583 29.8523 -0.184937 1.5744 
0.0678667 29.8523 -0.184326 1.57471 
0.067875 29.8523 -0.183105 1.57532 
0.0678833 29.8523 -0.182495 1.57593 
0.0678917 29.8523 -0.181274 1.57684 
0.0679 29.8523 -0.180054 1.57806 
0.0679083 29.8523 -0.178833 1.57928 
0.0679167 29.8523 -0.177612 1.58081 
0.067925 29.8523 -0.177002 1.58234 
0.0679333 29.8523 -0.175781 1.58417 
0.0679417 29.8553 -0.174561 1.586 
0.06795 29.8553 -0.17334 1.58813 
0.0679583 29.8553 -0.172729 1.59058 
0.0679667 29.8553 -0.171509 1.59302 
0.067975 29.8553 -0.170898 1.59576 
0.0679833 29.8553 -0.170288 1.59851 
0.0679917 29.8553 -0.169678 1.60156 
0.068 29.8553 -0.169678 1.60492 
0.0680083 29.8553 -0.169067 1.60828 
0.0680167 29.8553 -0.169067 1.61163 
0.068025 29.8553 -0.169067 1.6153 
0.0680333 29.8553 -0.169067 1.61896 
0.0680417 29.8553 -0.169067 1.62262 
0.06805 29.8553 -0.169678 1.62659 
0.0680583 29.8553 -0.170288 1.63025 
0.0680667 29.8553 -0.170898 1.63361 
0.068075 29.8553 -0.172119 1.63696 
0.0680833 29.8553 -0.172729 1.64032 
0.0680917 29.8553 -0.17395 1.64337 
0.0681 29.8584 -0.175171 1.64642 
0.0681083 29.8584 -0.176392 1.64948 
0.0681167 29.8584 -0.177612 1.65253 
0.068125 29.8584 -0.178833 1.65527 
0.0681333 29.8584 -0.180054 1.65802 
0.0681417 29.8584 -0.180664 1.66077 
0.06815 29.8584 -0.181885 1.66321 
0.0681583 29.8584 -0.182495 1.66565 
0.0681667 29.8584 -0.183105 1.66779 
0.068175 29.8584 -0.183105 1.66992 
0.0681833 29.8584 -0.183716 1.67175 
0.0681917 29.8584 -0.183716 1.67297 
0.0682 29.8584 -0.183716 1.67419 
0.0682083 29.8584 -0.183716 1.67511 
0.0682167 29.8584 -0.184326 1.67542 
0.068225 29.8584 -0.184326 1.67572 
0.0682333 29.8584 -0.184326 1.67572 
0.0682417 29.8584 -0.183716 1.67542 
0.06825 29.8584 -0.183716 1.67511 
0.0682583 29.8584 -0.183716 1.6748 
0.0682667 29.8615 -0.183716 1.6745 
0.068275 29.8615 -0.183105 1.67419 
0.0682833 29.8615 -0.183105 1.67389 
0.0682917 29.8615 -0.182495 1.67358 
0.0683 29.8615 -0.182495 1.67358 
0.0683083 29.8615 -0.182495 1.67328 
0.0683167 29.8615 -0.181885 1.67297 
0.068325 29.8615 -0.181885 1.67297 
0.0683333 29.8615 -0.181274 1.67297 
0.0683417 29.8615 -0.181274 1.67328 
0.06835 29.8615 -0.180664 1.67358 
0.0683583 29.8615 -0.180054 1.67419 
0.0683667 29.8615 -0.179443 1.6748 
0.068375 29.8615 -0.178223 1.67542 
0.0683833 29.8615 -0.177612 1.67603 
0.0683917 29.8615 -0.176392 1.67694 
0.0684 29.8615 -0.174561 1.67786 
0.0684083 29.8615 -0.17334 1.67877 
0.0684167 29.8645 -0.171509 1.67969 
0.068425 29.8645 -0.169678 1.68121 
0.0684333 29.8645 -0.167847 1.68243 
0.0684417 29.8645 -0.166016 1.68396 
0.06845 29.8645 -0.164185 1.68579 
0.0684583 29.8645 -0.161743 1.68762 
0.0684667 29.8645 -0.159912 1.68945 
0.068475 29.8645 -0.158081 1.69159 
0.0684833 29.8645 -0.15625 1.69342 
0.0684917 29.8645 -0.155029 1.69525 
0.0685 29.8645 -0.153198 1.69708 
0.0685083 29.8645 -0.152588 1.69891 
0.0685167 29.8645 -0.151367 1.70074 
0.068525 29.8645 -0.150757 1.70227 
0.0685333 29.8645 -0.150146 1.7041 
0.0685417 29.8645 -0.148926 1.70563 
0.06855 29.8645 -0.148315 1.70746 
0.0685583 29.8645 -0.147705 1.70898 
0.0685667 29.8645 -0.147095 1.71082 
0.068575 29.8645 -0.145874 1.71234 
0.0685833 29.8645 -0.144653 1.71356 
0.0685917 29.8645 -0.144043 1.71509 
0.0686 29.8676 -0.142822 1.71631 
0.0686083 29.8676 -0.141602 1.71753 
0.0686167 29.8676 -0.140381 1.71844 
0.068625 29.8676 -0.139771 1.71936 
0.0686333 29.8676 -0.13855 1.71997 
0.0686417 29.8676 -0.137939 1.72058 
0.06865 29.8676 -0.136719 1.72119 
0.0686583 29.8676 -0.136108 1.7218 
0.0686667 29.8676 -0.135498 1.72211 
0.068675 29.8676 -0.135498 1.72211 
0.0686833 29.8676 -0.134888 1.72211 
0.0686917 29.8676 -0.134888 1.72211 
0.0687 29.8676 -0.134888 1.72211 
0.0687083 29.8676 -0.134888 1.72211 
0.0687167 29.8676 -0.135498 1.72211 
0.068725 29.8676 -0.135498 1.72211 
0.0687333 29.8676 -0.136108 1.72211 
0.0687417 29.8676 -0.136719 1.7218 
0.06875 29.8676 -0.137329 1.7218 
0.0687583 29.8676 -0.13855 1.72119 
0.0687667 29.8676 -0.13916 1.72089 
0.068775 29.8676 -0.139771 1.72028 
0.0687833 29.8676 -0.140991 1.71936 
0.0687917 29.8676 -0.142212 1.71844 
0.0688 29.8706 -0.142822 1.71783 
0.0688083 29.8706 -0.144043 1.71692 
0.0688167 29.8706 -0.145264 1.716 
0.068825 29.8706 -0.146484 1.71539 
0.0688333 29.8706 -0.147705 1.71478 
0.0688417 29.8706 -0.148926 1.71417 
0.06885 29.8706 -0.150146 1.71387 
0.0688583 29.8706 -0.151367 1.71356 
0.0688667 29.8706 -0.152588 1.71326 
0.068875 29.8706 -0.154419 1.71295 
0.0688833 29.8706 -0.15564 1.71265 
0.0688917 29.8706 -0.157471 1.71204 
0.0689 29.8706 -0.159302 1.71143 
0.0689083 29.8706 -0.161743 1.71051 
0.0689167 29.8706 -0.163574 1.70959 
0.068925 29.8706 -0.166016 1.70837 
0.0689333 29.8706 -0.168457 1.70715 
0.0689417 29.8706 -0.170898 1.70563 
0.06895 29.8706 -0.17334 1.7038 
0.0689583 29.8706 -0.176392 1.70197 
0.0689667 29.8706 -0.178833 1.69983 
0.068975 29.8737 -0.181274 1.69769 
0.0689833 29.8737 -0.183716 1.69525 
0.0689917 29.8737 -0.186157 1.69281 
0.069 29.8737 -0.187988 1.69006 
0.0690083 29.8737 -0.19043 1.68762 
0.0690167 29.8737 -0.192261 1.68488 
0.069025 29.8737 -0.193481 1.68213 
0.0690333 29.8737 -0.195312 1.67938 
0.0690417 29.8737 -0.196533 1.67664 
0.06905 29.8737 -0.197754 1.67358 
0.0690583 29.8737 -0.199585 1.67053 
0.0690667 29.8737 -0.200806 1.66718 
0.069075 29.8737 -0.202026 1.66382 
0.0690833 29.8737 -0.203857 1.66016 
0.0690917 29.8737 -0.205078 1.65619 
0.0691 29.8737 -0.206909 1.65222 
0.0691083 29.8737 -0.20813 1.64825 
0.0691167 29.8737 -0.209961 1.64398 
0.069125 29.8767 -0.211182 1.64001 
0.0691333 29.8767 -0.213013 1.63574 
0.0691417 29.8767 -0.214233 1.63147 
0.06915 29.8767 -0.215454 1.62689 
0.0691583 29.8767 -0.216675 1.62262 
0.0691667 29.8767 -0.217285 1.61835 
0.069175 29.8767 -0.218506 1.61407 
0.0691833 29.8767 -0.219727 1.6098 
0.0691917 29.8767 -0.220337 1.60553 
0.0692 29.8767 -0.221558 1.60156 
0.0692083 29.8767 -0.222168 1.5979 
0.0692167 29.8767 -0.223389 1.59424 
0.069225 29.8767 -0.223999 1.59119 
0.0692333 29.8767 -0.22522 1.58813 
0.0692417 29.8767 -0.22644 1.58539 
0.06925 29.8767 -0.227051 1.58295 
0.0692583 29.8767 -0.228271 1.58081 
0.0692667 29.8798 -0.229492 1.57898 
0.069275 29.8798 -0.230103 1.57715 
0.0692833 29.8798 -0.230713 1.57532 
0.0692917 29.8798 -0.231934 1.57379 
0.0693 29.8798 -0.232544 1.57227 
0.0693083 29.8798 -0.233765 1.57043 
0.0693167 29.8798 -0.234375 1.56891 
0.069325 29.8798 -0.234985 1.56708 
0.0693333 29.8798 -0.236206 1.56555 
0.0693417 29.8798 -0.236816 1.56372 
0.06935 29.8798 -0.237427 1.56189 
0.0693583 29.8798 -0.238037 1.56006 
0.0693667 29.8798 -0.238647 1.55823 
0.069375 29.8798 -0.239868 1.5567 
0.0693833 29.8798 -0.240479 1.55548 
0.0693917 29.8798 -0.241089 1.55426 
0.0694 29.8798 -0.24231 1.55334 
0.0694083 29.8798 -0.24353 1.55243 
0.0694167 29.8828 -0.244751 1.55212 
0.069425 29.8828 -0.246582 1.55151 
0.0694333 29.8828 -0.248413 1.55151 
0.0694417 29.8828 -0.249634 1.55151 
0.06945 29.8828 -0.251465 1.55151 
0.0694583 29.8828 -0.253296 1.55151 
0.0694667 29.8828 -0.255127 1.55182 
0.069475 29.8828 -0.256958 1.55182 
0.0694833 29.8828 -0.258789 1.55212 
0.0694917 29.8828 -0.26062 1.55212 
0.0695 29.8828 -0.261841 1.55243 
0.0695083 29.8828 -0.263062 1.55243 
0.0695167 29.8828 -0.264282 1.55243 
0.069525 29.8828 -0.265503 1.55243 
0.0695333 29.8828 -0.266724 1.55243 
0.0695417 29.8859 -0.267334 1.55243 
0.06955 29.8859 -0.268555 1.55273 
0.0695583 29.8859 -0.269165 1.55334 
0.0695667 29.8859 -0.269775 1.55396 
0.069575 29.8859 -0.270386 1.55487 
0.0695833 29.8859 -0.270996 1.55579 
0.0695917 29.8859 -0.270996 1.5567 
0.0696 29.8859 -0.271606 1.55792 
0.0696083 29.8859 -0.272217 1.55945 
0.0696167 29.8859 -0.272217 1.56097 
0.069625 29.8859 -0.272827 1.5625 
0.0696333 29.8859 -0.273438 1.56403 
0.0696417 29.8859 -0.274048 1.56555 
0.06965 29.8889 -0.274658 1.56738 
0.0696583 29.8889 -0.275269 1.56891 
0.0696667 29.8889 -0.276489 1.57074 
0.069675 29.8889 -0.2771 1.57257 
0.0696833 29.8889 -0.27771 1.5744 
0.0696917 29.8889 -0.27832 1.57623 
0.0697 29.8889 -0.278931 1.57806 
0.0697083 29.8889 -0.279541 1.5799 
0.0697167 29.8889 -0.280151 1.58142 
0.069725 29.8889 -0.280762 1.58295 
0.0697333 29.8889 -0.280762 1.58417 
0.0697417 29.8889 -0.280762 1.58539 
0.06975 29.8889 -0.280762 1.5863 
0.0697583 29.8889 -0.280762 1.58722 
0.0697667 29.8889 -0.280151 1.58752 
0.069775 29.892 -0.280151 1.58783 
0.0697833 29.892 -0.279541 1.58813 
0.0697917 29.892 -0.278931 1.58813 
0.0698 29.892 -0.27832 1.58783 
0.0698083 29.892 -0.27771 1.58752 
0.0698167 29.892 -0.27771 1.58722 
0.069825 29.892 -0.2771 1.58661 
0.0698333 29.892 -0.276489 1.586 
0.0698417 29.892 -0.275269 1.58539 
0.06985 29.892 -0.274658 1.58478 
0.0698583 29.892 -0.274048 1.58417 
0.0698667 29.892 -0.272827 1.58356 
0.069875 29.892 -0.272217 1.58295 
0.0698833 29.892 -0.271606 1.58234 
0.0698917 29.892 -0.270996 1.58142 
0.0699 29.895 -0.270386 1.5802 
0.0699083 29.895 -0.269775 1.57867 
0.0699167 29.895 -0.269165 1.57684 
0.069925 29.895 -0.269165 1.57501 
0.0699333 29.895 -0.269165 1.57288 
0.0699417 29.895 -0.268555 1.57074 
0.06995 29.895 -0.268555 1.5686 
0.0699583 29.895 -0.268555 1.56647 
0.0699667 29.895 -0.268555 1.56464 
0.069975 29.895 -0.268555 1.5625 
0.0699833 29.895 -0.268555 1.56067 
0.0699917 29.895 -0.268555 1.55884 
0.07 29.895 -0.269165 1.55701 
0.0700083 29.895 -0.269165 1.55518 
0.0700167 29.895 -0.269775 1.55365 
0.070025 29.8981 -0.270386 1.55212 
0.0700333 29.8981 -0.271606 1.5506 
0.0700417 29.8981 -0.272217 1.54907 
0.07005 29.8981 -0.273438 1.54755 
0.0700583 29.8981 -0.274658 1.54633 
0.0700667 29.8981 -0.276489 1.5451 
0.070075 29.8981 -0.27771 1.54419 
0.0700833 29.8981 -0.279541 1.54327 
0.0700917 29.8981 -0.281372 1.54266 
0.0701 29.8981 -0.283203 1.54236 
0.0701083 29.8981 -0.285645 1.54205 
0.0701167 29.8981 -0.287476 1.54236 
0.070125 29.8981 -0.289917 1.54236 
0.0701333 29.8981 -0.292358 1.54297 
0.0701417 29.9011 -0.29541 1.54358 
0.07015 29.9011 -0.298462 1.54419 
0.0701583 29.9011 -0.302124 1.5451 
0.0701667 29.9011 -0.305176 1.54602 
0.070175 29.9011 -0.308838 1.54694 
0.0701833 29.9011 -0.3125 1.54816 
0.0701917 29.9011 -0.316162 1.54938 
0.0702 29.9011 -0.319824 1.55029 
0.0702083 29.9011 -0.322876 1.55151 
0.0702167 29.9011 -0.325928 1.55273 
0.070225 29.9011 -0.328979 1.55365 
0.0702333 29.9011 -0.332031 1.55457 
0.0702417 29.9011 -0.334473 1.55548 
0.07025 29.9011 -0.336914 1.55609 
0.0702583 29.9042 -0.339355 1.5567 
0.0702667 29.9042 -0.341797 1.55731 
0.070275 29.9042 -0.344238 1.55762 
0.0702833 29.9042 -0.34668 1.55792 
0.0702917 29.9042 -0.348511 1.55823 
0.0703 29.9042 -0.350952 1.55853 
0.0703083 29.9042 -0.353394 1.55884 
0.0703167 29.9042 -0.355225 1.55914 
0.070325 29.9042 -0.357056 1.55945 
0.0703333 29.9042 -0.358887 1.55975 
0.0703417 29.9042 -0.360718 1.56036 
0.07035 29.9042 -0.361938 1.56097 
0.0703583 29.9042 -0.363159 1.56158 
0.0703667 29.9072 -0.36438 1.56219 
0.070375 29.9072 -0.365601 1.56281 
0.0703833 29.9072 -0.366211 1.56342 
0.0703917 29.9072 -0.367432 1.56403 
0.0704 29.9072 -0.368042 1.56464 
0.0704083 29.9072 -0.369263 1.56525 
0.0704167 29.9072 -0.370483 1.56555 
0.070425 29.9072 -0.371094 1.56586 
0.0704333 29.9072 -0.372314 1.56647 
0.0704417 29.9072 -0.373535 1.56677 
0.07045 29.9072 -0.374756 1.56738 
0.0704583 29.9103 -0.375977 1.56769 
0.0704667 29.9103 -0.377808 1.5683 
0.070475 29.9103 -0.379028 1.56891 
0.0704833 29.9103 -0.380249 1.56921 
0.0704917 29.9103 -0.38147 1.56952 
0.0705 29.9103 -0.383301 1.56982 
0.0705083 29.9103 -0.385132 1.56982 
0.0705167 29.9103 -0.386353 1.56952 
0.070525 29.9103 -0.388794 1.56921 
0.0705333 29.9103 -0.390625 1.56891 
0.0705417 29.9103 -0.393066 1.5683 
0.07055 29.9133 -0.395508 1.56799 
0.0705583 29.9133 -0.397949 1.56769 
0.0705667 29.9133 -0.401001 1.56738 
0.070575 29.9133 -0.403442 1.56708 
0.0705833 29.9133 -0.406494 1.56647 
0.0705917 29.9133 -0.410156 1.56616 
0.0706 29.9133 -0.413208 1.56586 
0.0706083 29.9133 -0.41687 1.56555 
0.0706167 29.9133 -0.420532 1.56555 
0.070625 29.9133 -0.424194 1.56525 
0.0706333 29.9133 -0.427856 1.56525 
0.0706417 29.9164 -0.432129 1.56494 
0.07065 29.9164 -0.435791 1.56494 
0.0706583 29.9164 -0.438843 1.56464 
0.0706667 29.9164 -0.442505 1.56433 
0.070675 29.9164 -0.446167 1.56403 
0.0706833 29.9164 -0.449219 1.56342 
0.0706917 29.9164 -0.452881 1.56281 
0.0707 29.9164 -0.455933 1.56219 
0.0707083 29.9164 -0.458984 1.56158 
0.0707167 29.9164 -0.462646 1.56067 
0.070725 29.9194 -0.465698 1.55945 
0.0707333 29.9194 -0.46875 1.55823 
0.0707417 29.9194 -0.471191 1.5567 
0.07075 29.9194 -0.474243 1.55518 
0.0707583 29.9194 -0.476685 1.55334 
0.0707667 29.9194 -0.479126 1.55121 
0.070775 29.9194 -0.481567 1.54877 
0.0707833 29.9194 -0.483398 1.54663 
0.0707917 29.9194 -0.485229 1.54419 
0.0708 29.9194 -0.487061 1.54144 
0.0708083 29.9225 -0.488892 1.539 
0.0708167 29.9225 -0.490723 1.53625 
0.070825 29.9225 -0.491943 1.5332 
0.0708333 29.9225 -0.493164 1.53046 
0.0708417 29.9225 -0.494385 1.5274 
0.07085 29.9225 -0.494995 1.52405 
0.0708583 29.9225 -0.495605 1.521 
0.0708667 29.9225 -0.496216 1.51764 
0.070875 29.9225 -0.496216 1.51428 
0.0708833 29.9255 -0.496826 1.51123 
0.0708917 29.9255 -0.496216 1.50787 
0.0709 29.9255 -0.496216 1.50482 
0.0709083 29.9255 -0.495605 1.50177 
0.0709167 29.9255 -0.494995 1.49902 
0.070925 29.9255 -0.494385 1.49658 
0.0709333 29.9255 -0.493774 1.49414 
0.0709417 29.9255 -0.493164 1.492 
0.07095 29.9255 -0.493164 1.49017 
0.0709583 29.9286 -0.492554 1.48895 
0.0709667 29.9286 -0.491943 1.48773 
0.070975 29.9286 -0.491943 1.48743 
0.0709833 29.9286 -0.491333 1.48712 
0.0709917 29.9286 -0.491333 1.48773 
0.071 29.9286 -0.490723 1.48865 
0.0710083 29.9286 -0.490112 1.49017 
0.0710167 29.9286 -0.489502 1.49231 
0.071025 29.9286 -0.488281 1.49475 
0.0710333 29.9316 -0.487671 1.49811 
0.0710417 29.9316 -0.48645 1.50208 
0.07105 29.9316 -0.485229 1.50696 
0.0710583 29.9316 -0.484009 1.51276 
0.0710667 29.9316 -0.482788 1.51917 
0.071075 29.9316 -0.481567 1.52679 
0.0710833 29.9316 -0.479736 1.53503 
0.0710917 29.9316 -0.478516 1.54449 
0.0711 29.9316 -0.476685 1.55518 
0.0711083 29.9316 -0.474854 1.56677 
0.0711167 29.9347 -0.472412 1.57928 
0.071125 29.9347 -0.470581 1.59302 
0.0711333 29.9347 -0.46875 1.60767 
0.0711417 29.9347 -0.466309 1.62323 
0.07115 29.9347 -0.463867 1.63971 
0.0711583 29.9347 -0.461426 1.65741 
0.0711667 29.9347 -0.458984 1.67603 
0.071175 29.9347 -0.456543 1.69586 
0.0711833 29.9347 -0.453491 1.71661 
0.0711917 29.9347 -0.450439 1.73889 
0.0712 29.9347 -0.447998 1.76239 
0.0712083 29.9377 -0.444946 1.78741 
0.0712167 29.9377 -0.441895 1.81366 
0.071225 29.9377 -0.438232 1.84143 
0.0712333 29.9377 -0.435181 1.87042 
0.0712417 29.9377 -0.431519 1.90063 
0.07125 29.9377 -0.428467 1.93207 
0.0712583 29.9377 -0.424805 1.96442 
0.0712667 29.9377 -0.420532 1.99738 
0.071275 29.9377 -0.41687 2.03094 
0.0712833 29.9377 -0.412598 2.06512 
0.0712917 29.9377 -0.407715 2.09961 
0.0713 29.9377 -0.402832 2.1344 
0.0713083 29.9408 -0.397949 2.1698 
0.0713167 29.9408 -0.392456 2.2052 
0.071325 29.9408 -0.386353 2.2406 
0.0713333 29.9408 -0.380859 2.27631 
0.0713417 29.9408 -0.374756 2.31201 
0.07135 29.9408 -0.368042 2.34802 
0.0713583 29.9408 -0.361938 2.38373 
0.0713667 29.9408 -0.355225 2.41943 
0.071375 29.9408 -0.349121 2.45483 
0.0713833 29.9408 -0.342407 2.49023 
0.0713917 29.9408 -0.336304 2.52533 
0.0714 29.9408 -0.32959 2.55981 
0.0714083 29.9408 -0.322876 2.59399 
0.0714167 29.9408 -0.316772 2.62726 
0.071425 29.9408 -0.310059 2.65961 
0.0714333 29.9408 -0.303345 2.69073 
0.0714417 29.9438 -0.297241 2.72064 
0.07145 29.9438 -0.290527 2.74841 
0.0714583 29.9438 -0.283813 2.77435 
0.0714667 29.9438 -0.27771 2.79816 
0.071475 29.9438 -0.270996 2.81921 
0.0714833 29.9438 -0.264282 2.83752 
0.0714917 29.9438 -0.258179 2.85278 
0.0715 29.9438 -0.251465 2.86499 
0.0715083 29.9438 -0.244751 2.87384 
0.0715167 29.9438 -0.237427 2.87994 
0.071525 29.9438 -0.230713 2.88239 
0.0715333 29.9438 -0.223999 2.88177 
0.0715417 29.9438 -0.217285 2.87811 
0.07155 29.9438 -0.210571 2.8714 
0.0715583 29.9438 -0.204468 2.86163 
0.0715667 29.9438 -0.197754 2.84912 
0.071575 29.9438 -0.19165 2.83386 
0.0715833 29.9469 -0.185547 2.81586 
0.0715917 29.9469 -0.179443 2.79572 
0.0716 29.9469 -0.17334 2.77313 
0.0716083 29.9469 -0.167236 2.74811 
0.0716167 29.9469 -0.161743 2.72095 
0.071625 29.9469 -0.15625 2.69165 
0.0716333 29.9469 -0.150146 2.66022 
0.0716417 29.9469 -0.144653 2.62665 
0.07165 29.9469 -0.13916 2.59064 
0.0716583 29.9469 -0.133667 2.5528 
0.0716667 29.9469 -0.128174 2.51312 
0.071675 29.9469 -0.122681 2.47101 
0.0716833 29.9469 -0.117798 2.42737 
0.0716917 29.9469 -0.112305 2.3822 
0.0717 29.9469 -0.107422 2.33582 
0.0717083 29.9469 -0.101929 2.28821 
0.0717167 29.9469 -0.0970459 2.23999 
0.071725 29.9469 -0.0927734 2.19116 
0.0717333 29.9469 -0.0878906 2.14233 
0.0717417 29.9469 -0.0836182 2.09351 
0.07175 29.9469 -0.0793457 2.04529 
0.0717583 29.9469 -0.0750732 1.99799 
0.0717667 29.9469 -0.0701904 1.95129 
0.071775 29.9469 -0.065918 1.90613 
0.0717833 29.9469 -0.0622559 1.86188 
0.0717917 29.9469 -0.0579834 1.81915 
0.0718 29.9469 -0.0537109 1.77795 
0.0718083 29.9469 -0.0494385 1.73859 
0.0718167 29.9469 -0.0457764 1.70105 
0.071825 29.9469 -0.0415039 1.66534 
0.0718333 29.9469 -0.0378418 1.63147 
0.0718417 29.9469 -0.0335693 1.59973 
0.07185 29.9469 -0.0299072 1.57043 
0.0718583 29.9469 -0.0256348 1.54327 
0.0718667 29.9469 -0.0213623 1.51825 
0.071875 29.9469 -0.0177002 1.49597 
0.0718833 29.9469 -0.0134277 1.47583 
0.0718917 29.9469 -0.00915527 1.45813 
0.0719 29.9469 -0.00488281 1.44257 
0.0719083 29.9469 -0.000610352 1.42944 
0.0719167 29.95 0.00305176 1.41876 
0.071925 29.95 0.00732422 1.40991 
0.0719333 29.95 0.0109863 1.4032 
0.0719417 29.95 0.0152588 1.39862 
0.07195 29.95 0.0189209 1.39587 
0.0719583 29.95 0.022583 1.39496 
0.0719667 29.95 0.0262451 1.39557 
0.071975 29.95 0.0299072 1.39771 
0.0719833 29.95 0.0335693 1.40137 
0.0719917 29.95 0.0372314 1.40625 
0.072 29.95 0.0408936 1.41174 
0.0720083 29.95 0.0445557 1.41846 
0.0720167 29.95 0.0482178 1.42548 
0.072025 29.95 0.0524902 1.43341 
0.0720333 29.95 0.0561523 1.44165 
0.0720417 29.95 0.0604248 1.4505 
0.07205 29.95 0.0640869 1.45966 
0.0720583 29.95 0.0683594 1.46912 
0.0720667 29.95 0.0726318 1.47858 
0.072075 29.95 0.0769043 1.48865 
0.0720833 29.95 0.0805664 1.49872 
0.0720917 29.95 0.0848389 1.50879 
0.0721 29.95 0.088501 1.51886 
0.0721083 29.95 0.0927734 1.52863 
0.0721167 29.95 0.0964355 1.53839 
0.072125 29.95 0.100708 1.54755 
0.0721333 29.95 0.10437 1.5567 
0.0721417 29.95 0.108643 1.56525 
0.07215 29.95 0.112915 1.57349 
0.0721583 29.95 0.116577 1.58112 
0.0721667 29.95 0.12085 1.58844 
0.072175 29.95 0.125122 1.59515 
0.0721833 29.95 0.129395 1.60126 
0.0721917 29.95 0.133667 1.60706 
0.0722 29.95 0.13855 1.61224 
0.0722083 29.95 0.142822 1.61682 
0.0722167 29.95 0.147705 1.62079 
0.072225 29.95 0.152588 1.62445 
0.0722333 29.95 0.157471 1.62781 
0.0722417 29.95 0.162354 1.63055 
0.07225 29.95 0.167236 1.63269 
0.0722583 29.95 0.172119 1.63483 
0.0722667 29.95 0.177002 1.63635 
0.072275 29.95 0.181885 1.63788 
0.0722833 29.95 0.186768 1.63879 
0.0722917 29.95 0.19165 1.63971 
0.0723 29.95 0.196533 1.64032 
0.0723083 29.95 0.201416 1.64062 
0.0723167 29.95 0.206299 1.64062 
0.072325 29.95 0.210571 1.64062 
0.0723333 29.95 0.214844 1.64032 
0.0723417 29.95 0.219116 1.64001 
0.07235 29.95 0.223389 1.63971 
0.0723583 29.95 0.227051 1.6394 
0.0723667 29.95 0.230713 1.6391 
0.072375 29.95 0.234375 1.63849 
0.0723833 29.95 0.237427 1.63818 
0.0723917 29.95 0.239868 1.63757 
0.0724 29.95 0.24292 1.63727 
0.0724083 29.95 0.245361 1.63666 
0.0724167 29.95 0.247803 1.63605 
0.072425 29.95 0.250244 1.63574 
0.0724333 29.95 0.252075 1.63544 
0.0724417 29.95 0.253906 1.63513 
0.07245 29.95 0.255737 1.63483 
0.0724583 29.95 0.256958 1.63452 
0.0724667 29.95 0.258179 1.63422 
0.072475 29.95 0.259399 1.63422 
0.0724833 29.95 0.26001 1.63391 
0.0724917 29.95 0.26062 1.63361 
0.0725 29.95 0.26062 1.633 
0.0725083 29.95 0.26062 1.63239 
0.0725167 29.95 0.26062 1.63147 
0.072525 29.95 0.26001 1.63055 
0.0725333 29.95 0.258789 1.62933 
0.0725417 29.95 0.258179 1.62811 
0.07255 29.95 0.256958 1.62689 
0.0725583 29.95 0.255737 1.62567 
0.0725667 29.95 0.253906 1.62445 
0.072575 29.95 0.252075 1.62323 
0.0725833 29.9469 0.250244 1.62231 
0.0725917 29.9469 0.248413 1.6217 
0.0726 29.9469 0.245972 1.62079 
0.0726083 29.9469 0.24353 1.62048 
0.0726167 29.9469 0.241089 1.62018 
0.072625 29.9469 0.238647 1.62018 
0.0726333 29.9469 0.235596 1.62018 
0.0726417 29.9469 0.233154 1.62048 
0.07265 29.9469 0.230103 1.62079 
0.0726583 29.9469 0.227661 1.62109 
0.0726667 29.9469 0.224609 1.6217 
0.072675 29.9469 0.222168 1.62231 
0.0726833 29.9469 0.219116 1.62262 
0.0726917 29.9469 0.216675 1.62323 
0.0727 29.9469 0.213623 1.62354 
0.0727083 29.9469 0.211182 1.62384 
0.0727167 29.9469 0.20874 1.62384 
0.072725 29.9469 0.205688 1.62384 
0.0727333 29.9469 0.203247 1.62354 
0.0727417 29.9469 0.200806 1.62323 
0.07275 29.9469 0.198364 1.62292 
0.0727583 29.9469 0.196533 1.62262 
0.0727667 29.9469 0.194092 1.62262 
0.072775 29.9469 0.192261 1.62262 
0.0727833 29.9469 0.19043 1.62262 
0.0727917 29.9469 0.188599 1.62262 
0.0728 29.9469 0.186768 1.62292 
0.0728083 29.9469 0.184937 1.62354 
0.0728167 29.9469 0.183716 1.62384 
0.072825 29.9469 0.181885 1.62415 
0.0728333 29.9469 0.180664 1.62445 
0.0728417 29.9469 0.179443 1.62506 
0.07285 29.9469 0.178833 1.62567 
0.0728583 29.9469 0.177612 1.62628 
0.0728667 29.9469 0.177002 1.62689 
0.072875 29.9469 0.177002 1.6275 
0.0728833 29.9469 0.176392 1.62811 
0.0728917 29.9469 0.177002 1.62903 
0.0729 29.9469 0.177002 1.62994 
0.0729083 29.9469 0.177612 1.63086 
0.0729167 29.9469 0.178223 1.63147 
0.072925 29.9469 0.178833 1.63239 
0.0729333 29.9469 0.179443 1.633 
0.0729417 29.9469 0.180664 1.6333 
0.07295 29.9469 0.181274 1.63361 
0.0729583 29.9469 0.182495 1.63361 
0.0729667 29.9469 0.183716 1.63361 
0.072975 29.9469 0.184937 1.63361 
0.0729833 29.9469 0.186768 1.63361 
0.0729917 29.9469 0.188599 1.63361 
0.073 29.9469 0.19043 1.63361 
0.0730083 29.9469 0.192871 1.63391 
0.0730167 29.9469 0.195923 1.63422 
0.073025 29.9469 0.198975 1.63483 
0.0730333 29.9469 0.202026 1.63544 
0.0730417 29.9469 0.206299 1.63605 
0.07305 29.9469 0.210571 1.63666 
0.0730583 29.9469 0.215454 1.63727 
0.0730667 29.9469 0.220337 1.63788 
0.073075 29.9469 0.22583 1.63849 
0.0730833 29.9469 0.231934 1.6391 
0.0730917 29.9438 0.238037 1.63971 
0.0731 29.9438 0.244751 1.64062 
0.0731083 29.9438 0.251465 1.64124 
0.0731167 29.9438 0.258789 1.64215 
0.073125 29.9438 0.266724 1.64337 
0.0731333 29.9438 0.275269 1.64459 
0.0731417 29.9438 0.283813 1.64581 
0.07315 29.9438 0.293579 1.64734 
0.0731583 29.9438 0.303345 1.64917 
0.0731667 29.9438 0.313721 1.6507 
0.073175 29.9438 0.324707 1.65253 
0.0731833 29.9438 0.336304 1.65466 
0.0731917 29.9438 0.348511 1.6568 
0.0732 29.9438 0.361328 1.65924 
0.0732083 29.9438 0.374756 1.66138 
0.0732167 29.9438 0.388184 1.66382 
0.073225 29.9408 0.402832 1.66565 
0.0732333 29.9408 0.41748 1.66748 
0.0732417 29.9408 0.432129 1.66901 
0.07325 29.9408 0.447998 1.66992 
0.0732583 29.9408 0.463867 1.67084 
0.0732667 29.9408 0.480347 1.67145 
0.073275 29.9408 0.497437 1.67206 
0.0732833 29.9408 0.515137 1.67236 
0.0732917 29.9408 0.533447 1.67236 
0.0733 29.9408 0.551758 1.67236 
0.0733083 29.9377 0.571289 1.67267 
0.0733167 29.9377 0.591431 1.67297 
0.073325 29.9377 0.611572 1.67358 
0.0733333 29.9377 0.632935 1.67419 
0.0733417 29.9377 0.654297 1.67511 
0.07335 29.9377 0.67627 1.67603 
0.0733583 29.9377 0.698853 1.67694 
0.0733667 29.9377 0.721436 1.67786 
0.073375 29.9347 0.744629 1.67877 
0.0733833 29.9347 0.767822 1.67969 
0.0733917 29.9347 0.791016 1.6806 
0.0734 29.9347 0.814819 1.68152 
0.0734083 29.9347 0.838013 1.68243 
0.0734167 29.9347 0.861206 1.68335 
0.073425 29.9347 0.88501 1.68457 
0.0734333 29.9316 0.908203 1.68549 
0.0734417 29.9316 0.932007 1.6864 
0.07345 29.9316 0.955811 1.68732 
0.0734583 29.9316 0.979004 1.68793 
0.0734667 29.9316 1.00281 1.68854 
0.073475 29.9286 1.02661 1.68884 
0.0734833 29.9286 1.05042 1.68884 
0.0734917 29.9286 1.07483 1.68915 
0.0735 29.9286 1.09863 1.68915 
0.0735083 29.9286 1.12305 1.68945 
0.0735167 29.9255 1.14685 1.68976 
0.073525 29.9255 1.17126 1.69037 
0.0735333 29.9255 1.19507 1.69098 
0.0735417 29.9255 1.21887 1.69159 
0.07355 29.9255 1.24207 1.6922 
0.0735583 29.9225 1.26526 1.69312 
0.0735667 29.9225 1.28784 1.69403 
0.073575 29.9225 1.30981 1.69495 
0.0735833 29.9225 1.33179 1.69586 
0.0735917 29.9194 1.35315 1.69678 
0.0736 29.9194 1.37451 1.698 
0.0736083 29.9194 1.39526 1.69891 
0.0736167 29.9194 1.41602 1.70013 
0.073625 29.9164 1.43616 1.70135 
0.0736333 29.9164 1.45569 1.70258 
0.0736417 29.9164 1.47461 1.7038 
0.07365 29.9164 1.49353 1.70502 
0.0736583 29.9133 1.51184 1.70593 
0.0736667 29.9133 1.52954 1.70685 
0.073675 29.9133 1.54663 1.70776 
0.0736833 29.9133 1.56311 1.70868 
0.0736917 29.9103 1.57959 1.70929 
0.0737 29.9103 1.59546 1.71021 
0.0737083 29.9103 1.61072 1.71082 
0.0737167 29.9103 1.62598 1.71143 
0.073725 29.9072 1.64062 1.71204 
0.0737333 29.9072 1.65527 1.71265 
0.0737417 29.9072 1.6687 1.71326 
0.07375 29.9072 1.68274 1.71356 
0.0737583 29.9042 1.69617 1.71417 
0.0737667 29.9042 1.70898 1.71448 
0.073775 29.9042 1.7218 1.71478 
0.0737833 29.9011 1.73401 1.71478 
0.0737917 29.9011 1.74622 1.71478 
0.0738 29.9011 1.75781 1.71448 
0.0738083 29.9011 1.7688 1.71387 
0.0738167 29.8981 1.77979 1.71326 
0.073825 29.8981 1.79016 1.71234 
0.0738333 29.8981 1.80054 1.71112 
0.0738417 29.895 1.8103 1.7099 
0.07385 29.895 1.81946 1.70868 
0.0738583 29.895 1.828 1.70746 
0.0738667 29.895 1.83655 1.70624 
0.073875 29.892 1.84448 1.70532 
0.0738833 29.892 1.85181 1.70441 
0.0738917 29.892 1.85974 1.7038 
0.0739 29.8889 1.86646 1.7038 
0.0739083 29.8889 1.87317 1.7038 
0.0739167 29.8889 1.87988 1.7041 
0.073925 29.8859 1.88599 1.70471 
0.0739333 29.8859 1.89209 1.70563 
0.0739417 29.8859 1.89758 1.70685 
0.07395 29.8859 1.90247 1.70807 
0.0739583 29.8828 1.90796 1.70959 
0.0739667 29.8828 1.91284 1.71082 
0.073975 29.8828 1.91711 1.71234 
0.0739833 29.8798 1.92139 1.71356 
0.0739917 29.8798 1.92505 1.71478 
0.074 29.8798 1.92871 1.716 
0.0740083 29.8767 1.93237 1.71722 
0.0740167 29.8767 1.93481 1.71844 
0.074025 29.8767 1.93787 1.71967 
0.0740333 29.8737 1.94031 1.72119 
0.0740417 29.8737 1.94214 1.72272 
0.07405 29.8737 1.94397 1.72424 
0.0740583 29.8737 1.94519 1.72607 
0.0740667 29.8706 1.94641 1.72791 
0.074075 29.8706 1.94702 1.72974 
0.0740833 29.8706 1.94763 1.73187 
0.0740917 29.8676 1.94824 1.73401 
0.0741 29.8676 1.94824 1.73584 
0.0741083 29.8676 1.94824 1.73798 
0.0741167 29.8645 1.94824 1.73981 
0.074125 29.8645 1.94763 1.74194 
0.0741333 29.8645 1.94702 1.74347 
0.0741417 29.8615 1.94641 1.745 
0.07415 29.8615 1.94519 1.74652 
0.0741583 29.8615 1.94336 1.74774 
0.0741667 29.8615 1.94214 1.74896 
0.074175 29.8584 1.9397 1.75018 
0.0741833 29.8584 1.93787 1.7514 
0.0741917 29.8584 1.93542 1.75232 
0.0742 29.8553 1.93298 1.75354 
0.0742083 29.8553 1.92993 1.75446 
0.0742167 29.8553 1.92688 1.75537 
0.074225 29.8523 1.92322 1.75629 
0.0742333 29.8523 1.92017 1.7569 
0.0742417 29.8523 1.9165 1.75781 
0.07425 29.8492 1.91284 1.75842 
0.0742583 29.8492 1.90857 1.75903 
0.0742667 29.8492 1.90491 1.75964 
0.074275 29.8492 1.90063 1.75995 
0.0742833 29.8462 1.89636 1.76056 
0.0742917 29.8462 1.89209 1.76117 
0.0743 29.8462 1.88782 1.76147 
0.0743083 29.8431 1.88354 1.76208 
0.0743167 29.8431 1.87927 1.76239 
0.074325 29.8431 1.87439 1.763 
0.0743333 29.8431 1.86951 1.76331 
0.0743417 29.8401 1.86462 1.76361 
0.07435 29.8401 1.85974 1.76392 
0.0743583 29.8401 1.85486 1.76392 
0.0743667 29.8401 1.84937 1.76422 
0.074375 29.837 1.84387 1.76422 
0.0743833 29.837 1.83777 1.76422 
0.0743917 29.837 1.83228 1.76422 
0.0744 29.834 1.82617 1.76392 
0.0744083 29.834 1.81946 1.76392 
0.0744167 29.834 1.81274 1.76392 
0.074425 29.834 1.80603 1.76422 
0.0744333 29.8309 1.79932 1.76422 
0.0744417 29.8309 1.79199 1.76422 
0.07445 29.8309 1.78467 1.76453 
0.0744583 29.8309 1.77673 1.76453 
0.0744667 29.8279 1.76941 1.76483 
0.074475 29.8279 1.76147 1.76514 
0.0744833 29.8279 1.75354 1.76544 
0.0744917 29.8248 1.74561 1.76575 
0.0745 29.8248 1.73828 1.76605 
0.0745083 29.8248 1.73035 1.76697 
0.0745167 29.8248 1.72241 1.76788 
0.074525 29.8218 1.71448 1.7688 
0.0745333 29.8218 1.70654 1.77002 
0.0745417 29.8218 1.69861 1.77124 
0.07455 29.8218 1.69067 1.77216 
0.0745583 29.8187 1.68274 1.77338 
0.0745667 29.8187 1.6748 1.77429 
0.074575 29.8187 1.66687 1.7749 
0.0745833 29.8187 1.65894 1.77551 
0.0745917 29.8157 1.651 1.77612 
0.0746 29.8157 1.64307 1.77673 
0.0746083 29.8157 1.63574 1.77734 
0.0746167 29.8157 1.62781 1.77826 
0.074625 29.8126 1.61987 1.77917 
0.0746333 29.8126 1.61194 1.7804 
0.0746417 29.8126 1.60461 1.78162 
0.07465 29.8126 1.59668 1.78314 
0.0746583 29.8096 1.58875 1.78497 
0.0746667 29.8096 1.58142 1.78711 
0.074675 29.8096 1.57349 1.78925 
0.0746833 29.8096 1.56555 1.79169 
0.0746917 29.8096 1.55823 1.79413 
0.0747 29.8065 1.55029 1.79718 
0.0747083 29.8065 1.54236 1.79993 
0.0747167 29.8065 1.53503 1.80328 
0.074725 29.8065 1.52771 1.80634 
0.0747333 29.8035 1.52039 1.80969 
0.0747417 29.8035 1.51306 1.81335 
0.07475 29.8035 1.50635 1.81671 
0.0747583 29.8035 1.49963 1.82037 
0.0747667 29.8035 1.49292 1.82404 
0.074775 29.8004 1.48621 1.828 
0.0747833 29.8004 1.47949 1.83167 
0.0747917 29.8004 1.47339 1.83563 
0.0748 29.8004 1.46729 1.83929 
0.0748083 29.7974 1.46057 1.84326 
0.0748167 29.7974 1.45447 1.84723 
0.074825 29.7974 1.44836 1.85089 
0.0748333 29.7974 1.44165 1.85486 
0.0748417 29.7974 1.43555 1.85852 
0.07485 29.7943 1.42883 1.86249 
0.0748583 29.7943 1.42212 1.86615 
0.0748667 29.7943 1.41541 1.86981 
0.074875 29.7943 1.40869 1.87347 
0.0748833 29.7943 1.40137 1.87714 
0.0748917 29.7913 1.39404 1.88049 
0.0749 29.7913 1.38733 1.88385 
0.0749083 29.7913 1.37939 1.88721 
0.0749167 29.7913 1.37207 1.89026 
0.074925 29.7913 1.36475 1.89301 
0.0749333 29.7882 1.35681 1.89545 
0.0749417 29.7882 1.34949 1.89758 
0.07495 29.7882 1.34155 1.89941 
0.0749583 29.7882 1.33362 1.90094 
0.0749667 29.7852 1.32568 1.90247 
0.074975 29.7852 1.31775 1.90369 
0.0749833 29.7852 1.3092 1.90491 
0.0749917 29.7852 1.30127 1.90582 
0.075 29.7852 1.29272 1.90674 
0.0750083 29.7852 1.28418 1.90765 
0.0750167 29.7821 1.27502 1.90826 
0.075025 29.7821 1.26648 1.90887 
0.0750333 29.7821 1.25732 1.90918 
0.0750417 29.7821 1.24756 1.90948 
0.07505 29.7821 1.23779 1.90948 
0.0750583 29.7791 1.22803 1.90948 
0.0750667 29.7791 1.21826 1.90948 
0.075075 29.7791 1.2085 1.90918 
0.0750833 29.7791 1.19812 1.90857 
0.0750917 29.7791 1.18835 1.90765 
0.0751 29.7791 1.17859 1.90674 
0.0751083 29.776 1.16882 1.90582 
0.0751167 29.776 1.15906 1.90491 
0.075125 29.776 1.14929 1.90369 
0.0751333 29.776 1.13953 1.90247 
0.0751417 29.776 1.12976 1.90155 
0.07515 29.776 1.12 1.90063 
0.0751583 29.7729 1.11023 1.89972 
0.0751667 29.7729 1.10046 1.89941 
0.075175 29.7729 1.0907 1.89911 
0.0751833 29.7729 1.08093 1.8988 
0.0751917 29.7729 1.07117 1.89911 
0.0752 29.7729 1.0614 1.89972 
0.0752083 29.7699 1.05164 1.90094 
0.0752167 29.7699 1.04187 1.90216 
0.075225 29.7699 1.03271 1.90369 
0.0752333 29.7699 1.02295 1.90552 
0.0752417 29.7699 1.01318 1.90796 
0.07525 29.7699 1.00403 1.9104 
0.0752583 29.7699 0.994873 1.91284 
0.0752667 29.7668 0.986328 1.91559 
0.075275 29.7668 0.977783 1.91864 
0.0752833 29.7668 0.969238 1.92169 
0.0752917 29.7668 0.961304 1.92444 
0.0753 29.7668 0.953369 1.92749 
0.0753083 29.7668 0.945435 1.93024 
0.0753167 29.7668 0.93811 1.93298 
0.075325 29.7668 0.930786 1.93573 
0.0753333 29.7638 0.923462 1.93848 
0.0753417 29.7638 0.916138 1.94122 
0.07535 29.7638 0.909424 1.94397 
0.0753583 29.7638 0.9021 1.94641 
0.0753667 29.7638 0.895386 1.94885 
0.075375 29.7638 0.888672 1.9516 
0.0753833 29.7638 0.881958 1.95404 
0.0753917 29.7638 0.875854 1.95679 
0.0754 29.7607 0.869751 1.95953 
0.0754083 29.7607 0.864258 1.96198 
0.0754167 29.7607 0.858765 1.96472 
0.075425 29.7607 0.853271 1.96747 
0.0754333 29.7607 0.848389 1.96991 
0.0754417 29.7607 0.843506 1.97235 
0.07545 29.7607 0.838013 1.97479 
0.0754583 29.7607 0.83313 1.97693 
0.0754667 29.7577 0.828247 1.97906 
0.075475 29.7577 0.823975 1.9812 
0.0754833 29.7577 0.819092 1.98303 
0.0754917 29.7577 0.814209 1.98486 
0.0755 29.7577 0.809326 1.98669 
0.0755083 29.7577 0.804443 1.98792 
0.0755167 29.7577 0.800171 1.98914 
0.075525 29.7577 0.795288 1.99036 
0.0755333 29.7577 0.791016 1.99097 
0.0755417 29.7577 0.786133 1.99127 
0.07555 29.7546 0.78186 1.99158 
0.0755583 29.7546 0.776978 1.99127 
0.0755667 29.7546 0.772705 1.99097 
0.075575 29.7546 0.768433 1.99036 
0.0755833 29.7546 0.76355 1.98944 
0.0755917 29.7546 0.759277 1.98822 
0.0756 29.7546 0.755005 1.987 
0.0756083 29.7546 0.750732 1.98547 
0.0756167 29.7546 0.74585 1.98364 
0.075625 29.7546 0.741577 1.98151 
0.0756333 29.7516 0.737305 1.97937 
0.0756417 29.7516 0.732422 1.97662 
0.07565 29.7516 0.728149 1.97357 
0.0756583 29.7516 0.723267 1.97052 
0.0756667 29.7516 0.718384 1.96747 
0.075675 29.7516 0.713501 1.96442 
0.0756833 29.7516 0.708618 1.96136 
0.0756917 29.7516 0.703735 1.95831 
0.0757 29.7516 0.698853 1.95526 
0.0757083 29.7516 0.69397 1.95221 
0.0757167 29.7516 0.689087 1.94916 
0.075725 29.7485 0.683594 1.94611 
0.0757333 29.7485 0.678711 1.94336 
0.0757417 29.7485 0.673218 1.94031 
0.07575 29.7485 0.667725 1.93756 
0.0757583 29.7485 0.662231 1.93481 
0.0757667 29.7485 0.656128 1.93207 
0.075775 29.7485 0.650635 1.92932 
0.0757833 29.7485 0.643921 1.92657 
0.0757917 29.7485 0.637817 1.92413 
0.0758 29.7485 0.631104 1.92139 
0.0758083 29.7485 0.62439 1.91864 
0.0758167 29.7485 0.617065 1.91559 
0.075825 29.7485 0.610352 1.91284 
0.0758333 29.7455 0.603027 1.90979 
0.0758417 29.7455 0.595703 1.90674 
0.07585 29.7455 0.588989 1.90369 
0.0758583 29.7455 0.581665 1.90063 
0.0758667 29.7455 0.574341 1.89758 
0.075875 29.7455 0.567017 1.89453 
0.0758833 29.7455 0.559692 1.89178 
0.0758917 29.7455 0.552368 1.88873 
0.0759 29.7455 0.545654 1.88568 
0.0759083 29.7455 0.53833 1.88263 
0.0759167 29.7455 0.531616 1.87958 
0.075925 29.7455 0.524292 1.87653 
0.0759333 29.7455 0.517578 1.87347 
0.0759417 29.7455 0.510864 1.87042 
0.07595 29.7455 0.50415 1.86737 
0.0759583 29.7424 0.498047 1.86432 
0.0759667 29.7424 0.491333 1.86157 
0.075975 29.7424 0.485229 1.85852 
0.0759833 29.7424 0.479126 1.85547 
0.0759917 29.7424 0.473022 1.85242 
0.076 29.7424 0.466919 1.84937 
0.0760083 29.7424 0.460815 1.84631 
0.0760167 29.7424 0.454712 1.84296 
0.076025 29.7424 0.448608 1.8396 
0.0760333 29.7424 0.443115 1.83594 
0.0760417 29.7424 0.437012 1.83228 
0.07605 29.7424 0.430908 1.82831 
0.0760583 29.7424 0.425415 1.82434 
0.0760667 29.7424 0.419922 1.82037 
0.076075 29.7424 0.414429 1.8161 
0.0760833 29.7424 0.408936 1.81213 
0.0760917 29.7424 0.404053 1.80817 
0.0761 29.7424 0.39917 1.80389 
0.0761083 29.7424 0.394287 1.79993 
0.0761167 29.7424 0.390015 1.79565 
0.076125 29.7424 0.385742 1.79138 
0.0761333 29.7424 0.380859 1.78741 
0.0761417 29.7424 0.377197 1.78314 
0.07615 29.7424 0.372925 1.77887 
0.0761583 29.7424 0.368652 1.77429 
0.0761667 29.7424 0.36438 1.77002 
0.076175 29.7424 0.360718 1.76605 
0.0761833 29.7424 0.357056 1.76178 
0.0761917 29.7424 0.352783 1.75781 
0.0762 29.7394 0.349121 1.75385 
0.0762083 29.7394 0.345459 1.75018 
0.0762167 29.7394 0.341797 1.74622 
0.076225 29.7394 0.338135 1.74255 
0.0762333 29.7394 0.334473 1.73889 
0.0762417 29.7394 0.330811 1.73523 
0.07625 29.7394 0.327148 1.73187 
0.0762583 29.7394 0.323486 1.72821 
0.0762667 29.7394 0.319214 1.72485 
0.076275 29.7394 0.314941 1.7215 
0.0762833 29.7394 0.310669 1.71844 
0.0762917 29.7394 0.306396 1.7157 
0.0763 29.7394 0.301514 1.71295 
0.0763083 29.7394 0.296631 1.71051 
0.0763167 29.7394 0.291138 1.70807 
0.076325 29.7394 0.285034 1.70593 
0.0763333 29.7394 0.278931 1.7038 
0.0763417 29.7394 0.272827 1.70197 
0.07635 29.7394 0.266724 1.69983 
0.0763583 29.7394 0.26001 1.698 
0.0763667 29.7394 0.253296 1.69617 
0.076375 29.7394 0.246582 1.69403 
0.0763833 29.7394 0.239868 1.6922 
0.0763917 29.7394 0.233154 1.69067 
0.0764 29.7394 0.22644 1.68884 
0.0764083 29.7394 0.219727 1.68732 
0.0764167 29.7394 0.213013 1.68579 
0.076425 29.7394 0.206299 1.68427 
0.0764333 29.7394 0.199585 1.68304 
0.0764417 29.7394 0.193481 1.68182 
0.07645 29.7394 0.186768 1.6806 
0.0764583 29.7394 0.180664 1.67938 
0.0764667 29.7394 0.17395 1.67816 
0.076475 29.7394 0.167236 1.67633 
0.0764833 29.7394 0.160522 1.6745 
0.0764917 29.7394 0.153809 1.67267 
0.0765 29.7394 0.147095 1.67023 
0.0765083 29.7394 0.140991 1.66809 
0.0765167 29.7394 0.134277 1.66595 
0.076525 29.7394 0.128174 1.66351 
0.0765333 29.7394 0.12146 1.66138 
0.0765417 29.7394 0.115356 1.65894 
0.07655 29.7394 0.109253 1.6568 
0.0765583 29.7394 0.10376 1.65436 
0.0765667 29.7394 0.0976562 1.65192 
0.076575 29.7394 0.0927734 1.64978 
0.0765833 29.7394 0.0872803 1.64734 
0.0765917 29.7394 0.0823975 1.6452 
0.0766 29.7394 0.0775146 1.64307 
0.0766083 29.7394 0.0726318 1.64124 
0.0766167 29.7394 0.0683594 1.63971 
0.076625 29.7394 0.0640869 1.63818 
0.0766333 29.7394 0.0598145 1.63696 
0.0766417 29.7394 0.055542 1.63605 
0.07665 29.7394 0.0518799 1.63544 
0.0766583 29.7394 0.0476074 1.63483 
0.0766667 29.7394 0.0439453 1.63452 
0.076675 29.7394 0.0402832 1.63422 
0.0766833 29.7394 0.0372314 1.63422 
0.0766917 29.7394 0.0341797 1.63422 
0.0767 29.7394 0.0311279 1.63422 
0.0767083 29.7394 0.0280762 1.63422 
0.0767167 29.7394 0.0256348 1.63391 
0.076725 29.7394 0.0231934 1.63361 
0.0767333 29.7394 0.020752 1.6333 
0.0767417 29.7394 0.0189209 1.633 
0.07675 29.7394 0.0170898 1.63239 
0.0767583 29.7394 0.0152588 1.63208 
0.0767667 29.7394 0.0140381 1.63177 
0.076775 29.7394 0.012207 1.63147 
0.0767833 29.7394 0.0115967 1.63147 
0.0767917 29.7394 0.010376 1.63177 
0.0768 29.7394 0.00915527 1.63208 
0.0768083 29.7394 0.00854492 1.63269 
0.0768167 29.7394 0.00732422 1.63361 
0.076825 29.7394 0.00610352 1.63452 
0.0768333 29.7394 0.00488281 1.63574 
0.0768417 29.7394 0.00305176 1.63696 
0.07685 29.7394 0.0012207 1.63818 
0.0768583 29.7394 -0.000610352 1.63971 
0.0768667 29.7394 -0.00305176 1.64093 
0.076875 29.7394 -0.00549316 1.64246 
0.0768833 29.7394 -0.00793457 1.64398 
0.0768917 29.7394 -0.0109863 1.6452 
0.0769 29.7424 -0.0140381 1.64612 
0.0769083 29.7424 -0.0170898 1.64703 
0.0769167 29.7424 -0.0201416 1.64764 
0.076925 29.7424 -0.0231934 1.64795 
0.0769333 29.7424 -0.0268555 1.64795 
0.0769417 29.7424 -0.0305176 1.64764 
0.07695 29.7424 -0.0335693 1.64703 
0.0769583 29.7424 -0.0372314 1.64642 
0.0769667 29.7424 -0.0408936 1.6452 
0.076975 29.7424 -0.0445557 1.64398 
0.0769833 29.7424 -0.0476074 1.64246 
0.0769917 29.7424 -0.0512695 1.64062 
0.077 29.7424 -0.0549316 1.63879 
0.0770083 29.7424 -0.0585938 1.63666 
0.0770167 29.7424 -0.0616455 1.63422 
0.077025 29.7424 -0.0653076 1.63177 
0.0770333 29.7424 -0.0683594 1.62903 
0.0770417 29.7424 -0.0720215 1.62598 
0.07705 29.7424 -0.0750732 1.62323 
0.0770583 29.7424 -0.078125 1.62018 
0.0770667 29.7424 -0.0811768 1.61682 
0.077075 29.7424 -0.0836182 1.61407 
0.0770833 29.7424 -0.0866699 1.61102 
0.0770917 29.7424 -0.0897217 1.60828 
0.0771 29.7424 -0.0921631 1.60553 
0.0771083 29.7424 -0.0952148 1.60339 
0.0771167 29.7424 -0.0976562 1.60095 
0.077125 29.7424 -0.100708 1.59912 
0.0771333 29.7424 -0.103149 1.59729 
0.0771417 29.7424 -0.105591 1.59576 
0.07715 29.7424 -0.108032 1.59424 
0.0771583 29.7424 -0.110474 1.59271 
0.0771667 29.7424 -0.112305 1.59149 
0.077175 29.7424 -0.114746 1.59027 
0.0771833 29.7424 -0.117188 1.58936 
0.0771917 29.7424 -0.119019 1.58844 
0.0772 29.7424 -0.12146 1.58752 
0.0772083 29.7424 -0.123901 1.58691 
0.0772167 29.7455 -0.126343 1.5863 
0.077225 29.7455 -0.128784 1.58569 
0.0772333 29.7455 -0.131226 1.58569 
0.0772417 29.7455 -0.134277 1.58539 
0.07725 29.7455 -0.136719 1.58539 
0.0772583 29.7455 -0.139771 1.58569 
0.0772667 29.7455 -0.142822 1.586 
0.077275 29.7455 -0.145874 1.5863 
0.0772833 29.7455 -0.148926 1.58691 
0.0772917 29.7455 -0.151978 1.58783 
0.0773 29.7455 -0.155029 1.58875 
0.0773083 29.7455 -0.158081 1.58997 
0.0773167 29.7455 -0.161133 1.59119 
0.077325 29.7455 -0.164185 1.59271 
0.0773333 29.7455 -0.167236 1.59424 
0.0773417 29.7455 -0.170288 1.59607 
0.07735 29.7455 -0.17395 1.5976 
0.0773583 29.7485 -0.177612 1.59943 
0.0773667 29.7485 -0.181274 1.60095 
0.077375 29.7485 -0.185547 1.60248 
0.0773833 29.7485 -0.19043 1.60431 
0.0773917 29.7485 -0.195312 1.60583 
0.0774 29.7485 -0.200806 1.60706 
0.0774083 29.7485 -0.206299 1.60858 
0.0774167 29.7485 -0.211792 1.6098 
0.077425 29.7485 -0.217896 1.61102 
0.0774333 29.7485 -0.223999 1.61224 
0.0774417 29.7485 -0.230713 1.61316 
0.07745 29.7485 -0.236816 1.61377 
0.0774583 29.7485 -0.24353 1.61438 
0.0774667 29.7485 -0.250244 1.61499 
0.077475 29.7516 -0.256958 1.6156 
0.0774833 29.7516 -0.263672 1.61591 
0.0774917 29.7516 -0.270996 1.61621 
0.0775 29.7516 -0.27771 1.61621 
0.0775083 29.7516 -0.284424 1.61621 
0.0775167 29.7516 -0.291748 1.61652 
0.077525 29.7516 -0.298462 1.61621 
0.0775333 29.7516 -0.305786 1.61621 
0.0775417 29.7516 -0.3125 1.61591 
0.07755 29.7516 -0.319824 1.6156 
0.0775583 29.7516 -0.327148 1.61499 
0.0775667 29.7516 -0.334473 1.61469 
0.077575 29.7516 -0.341797 1.61377 
0.0775833 29.7546 -0.349121 1.61316 
0.0775917 29.7546 -0.356445 1.61285 
0.0776 29.7546 -0.36377 1.61224 
0.0776083 29.7546 -0.371094 1.61194 
0.0776167 29.7546 -0.378418 1.61133 
0.077625 29.7546 -0.385132 1.61102 
0.0776333 29.7546 -0.391846 1.61072 
0.0776417 29.7546 -0.397949 1.61041 
0.07765 29.7546 -0.404053 1.61011 
0.0776583 29.7546 -0.409546 1.6095 
0.0776667 29.7577 -0.415649 1.60889 
0.077675 29.7577 -0.421143 1.60828 
0.0776833 29.7577 -0.426025 1.60767 
0.0776917 29.7577 -0.431519 1.60675 
0.0777 29.7577 -0.437012 1.60614 
0.0777083 29.7577 -0.441895 1.60553 
0.0777167 29.7577 -0.447388 1.60492 
0.077725 29.7577 -0.452271 1.60431 
0.0777333 29.7577 -0.457153 1.604 
0.0777417 29.7607 -0.462036 1.6037 
0.07775 29.7607 -0.466309 1.60339 
0.0777583 29.7607 -0.471191 1.60339 
0.0777667 29.7607 -0.475464 1.60309 
0.077775 29.7607 -0.479126 1.60309 
0.0777833 29.7607 -0.483398 1.60309 
0.0777917 29.7607 -0.48645 1.60309 
0.0778 29.7607 -0.490112 1.60309 
0.0778083 29.7607 -0.493164 1.60309 
0.0778167 29.7607 -0.495605 1.60339 
0.077825 29.7638 -0.498047 1.6037 
0.0778333 29.7638 -0.500488 1.604 
0.0778417 29.7638 -0.502319 1.60431 
0.07785 29.7638 -0.50354 1.60492 
0.0778583 29.7638 -0.504761 1.60522 
0.0778667 29.7638 -0.505371 1.60583 
0.077875 29.7638 -0.505981 1.60645 
0.0778833 29.7638 -0.505981 1.60706 
0.0778917 29.7638 -0.505981 1.60736 
0.0779 29.7638 -0.505981 1.60797 
0.0779083 29.7668 -0.505981 1.60828 
0.0779167 29.7668 -0.505981 1.60889 
0.077925 29.7668 -0.505371 1.6095 
0.0779333 29.7668 -0.504761 1.6098 
0.0779417 29.7668 -0.504761 1.61041 
0.07795 29.7668 -0.50415 1.61072 
0.0779583 29.7668 -0.50354 1.61133 
0.0779667 29.7668 -0.50293 1.61194 
0.077975 29.7668 -0.501709 1.61224 
0.0779833 29.7668 -0.501099 1.61285 
0.0779917 29.7699 -0.499878 1.61316 
0.078 29.7699 -0.498657 1.61346 
0.0780083 29.7699 -0.496826 1.61377 
0.0780167 29.7699 -0.495605 1.61407 
0.078025 29.7699 -0.493774 1.61469 
0.0780333 29.7699 -0.491943 1.6153 
0.0780417 29.7699 -0.489502 1.61621 
0.07805 29.7699 -0.487671 1.61713 
0.0780583 29.7699 -0.48584 1.61804 
0.0780667 29.7699 -0.483398 1.61926 
0.078075 29.7729 -0.481567 1.62048 
0.0780833 29.7729 -0.479736 1.62201 
0.0780917 29.7729 -0.477905 1.62323 
0.0781 29.7729 -0.476685 1.62445 
0.0781083 29.7729 -0.474854 1.62537 
0.0781167 29.7729 -0.473633 1.62628 
0.078125 29.7729 -0.473022 1.6272 
0.0781333 29.7729 -0.471802 1.62781 
0.0781417 29.7729 -0.471191 1.62872 
0.07815 29.776 -0.471191 1.62933 
0.0781583 29.776 -0.470581 1.62994 
0.0781667 29.776 -0.470581 1.63086 
0.078175 29.776 -0.470581 1.63147 
0.0781833 29.776 -0.470581 1.63239 
0.0781917 29.776 -0.471191 1.633 
0.0782 29.776 -0.471191 1.6333 
0.0782083 29.776 -0.471191 1.63361 
0.0782167 29.776 -0.471191 1.63391 
0.078225 29.776 -0.471191 1.63422 
0.0782333 29.7791 -0.470581 1.63391 
0.0782417 29.7791 -0.469971 1.63391 
0.07825 29.7791 -0.46936 1.63391 
0.0782583 29.7791 -0.46814 1.63361 
0.0782667 29.7791 -0.467529 1.6333 
0.078275 29.7791 -0.466309 1.633 
0.0782833 29.7791 -0.465088 1.63269 
0.0782917 29.7791 -0.463257 1.63269 
0.0783 29.7791 -0.462036 1.63239 
0.0783083 29.7791 -0.460815 1.63208 
0.0783167 29.7821 -0.459595 1.63208 
0.078325 29.7821 -0.458374 1.63208 
0.0783333 29.7821 -0.457153 1.63208 
0.0783417 29.7821 -0.455933 1.63177 
0.07835 29.7821 -0.454712 1.63177 
0.0783583 29.7821 -0.453491 1.63177 
0.0783667 29.7821 -0.452271 1.63177 
0.078375 29.7821 -0.45105 1.63177 
0.0783833 29.7821 -0.449829 1.63177 
0.0783917 29.7821 -0.448608 1.63147 
0.0784 29.7852 -0.447388 1.63116 
0.0784083 29.7852 -0.446167 1.63086 
0.0784167 29.7852 -0.444946 1.63025 
0.078425 29.7852 -0.443726 1.62964 
0.0784333 29.7852 -0.441895 1.62872 
0.0784417 29.7852 -0.440674 1.6275 
0.07845 29.7852 -0.438843 1.62598 
0.0784583 29.7852 -0.437622 1.62476 
0.0784667 29.7852 -0.435791 1.62292 
0.078475 29.7852 -0.43457 1.6214 
0.0784833 29.7882 -0.432739 1.61987 
0.0784917 29.7882 -0.430908 1.61865 
0.0785 29.7882 -0.429688 1.61713 
0.0785083 29.7882 -0.427856 1.61621 
0.0785167 29.7882 -0.426025 1.6153 
0.078525 29.7882 -0.424194 1.61438 
0.0785333 29.7882 -0.422363 1.61407 
0.0785417 29.7882 -0.420532 1.61377 
0.07855 29.7882 -0.418701 1.61346 
0.0785583 29.7882 -0.41687 1.61346 
0.0785667 29.7882 -0.415039 1.61377 
0.078575 29.7913 -0.413208 1.61407 
0.0785833 29.7913 -0.411377 1.61438 
0.0785917 29.7913 -0.409546 1.61499 
0.0786 29.7913 -0.408325 1.6156 
0.0786083 29.7913 -0.406494 1.61621 
0.0786167 29.7913 -0.405273 1.61682 
0.078625 29.7913 -0.404053 1.61743 
0.0786333 29.7913 -0.402832 1.61774 
0.0786417 29.7913 -0.402222 1.61835 
0.07865 29.7913 -0.401611 1.61865 
0.0786583 29.7913 -0.401001 1.61865 
0.0786667 29.7913 -0.401001 1.61896 
0.078675 29.7943 -0.400391 1.61865 
0.0786833 29.7943 -0.400391 1.61865 
0.0786917 29.7943 -0.400391 1.61835 
0.0787 29.7943 -0.39978 1.61804 
0.0787083 29.7943 -0.39917 1.61804 
0.0787167 29.7943 -0.39917 1.61774 
0.078725 29.7943 -0.39856 1.61774 
0.0787333 29.7943 -0.397949 1.61774 
0.0787417 29.7943 -0.397339 1.61804 
0.07875 29.7943 -0.396729 1.61835 
0.0787583 29.7943 -0.396118 1.61896 
0.0787667 29.7974 -0.395508 1.61926 
0.078775 29.7974 -0.394897 1.61957 
0.0787833 29.7974 -0.394287 1.62018 
0.0787917 29.7974 -0.393677 1.62048 
0.0788 29.7974 -0.393677 1.62079 
0.0788083 29.7974 -0.393066 1.62109 
0.0788167 29.7974 -0.393066 1.6214 
0.078825 29.7974 -0.392456 1.6217 
0.0788333 29.7974 -0.392456 1.62201 
0.0788417 29.7974 -0.391846 1.62201 
0.07885 29.7974 -0.391235 1.62231 
0.0788583 29.7974 -0.391235 1.62262 
0.0788667 29.7974 -0.390625 1.62262 
0.078875 29.8004 -0.390015 1.62292 
0.0788833 29.8004 -0.389404 1.62292 
0.0788917 29.8004 -0.389404 1.62292 
0.0789 29.8004 -0.388794 1.62292 
0.0789083 29.8004 -0.388794 1.62262 
0.0789167 29.8004 -0.388794 1.62262 
0.078925 29.8004 -0.388794 1.62231 
0.0789333 29.8004 -0.388794 1.62201 
0.0789417 29.8004 -0.388184 1.6214 
0.07895 29.8004 -0.388184 1.62079 
0.0789583 29.8004 -0.388184 1.62018 
0.0789667 29.8035 -0.388184 1.61926 
0.078975 29.8035 -0.387573 1.61804 
0.0789833 29.8035 -0.387573 1.61713 
0.0789917 29.8035 -0.386963 1.6156 
0.079 29.8035 -0.386353 1.61438 
0.0790083 29.8035 -0.385742 1.61316 
0.0790167 29.8035 -0.385132 1.61163 
0.079025 29.8035 -0.385132 1.61041 
0.0790333 29.8035 -0.384521 1.6095 
0.0790417 29.8035 -0.383911 1.60858 
0.07905 29.8035 -0.383301 1.60797 
0.0790583 29.8035 -0.383301 1.60736 
0.0790667 29.8065 -0.38269 1.60706 
0.079075 29.8065 -0.38269 1.60675 
0.0790833 29.8065 -0.38208 1.60675 
0.0790917 29.8065 -0.38147 1.60645 
0.0791 29.8065 -0.38147 1.60614 
0.0791083 29.8065 -0.380859 1.60583 
0.0791167 29.8065 -0.380249 1.60522 
0.079125 29.8065 -0.379028 1.60461 
0.0791333 29.8065 -0.378418 1.6037 
0.0791417 29.8065 -0.377197 1.60278 
0.07915 29.8065 -0.375977 1.60187 
0.0791583 29.8065 -0.374756 1.60065 
0.0791667 29.8096 -0.372925 1.59912 
0.079175 29.8096 -0.371704 1.5976 
0.0791833 29.8096 -0.369873 1.59607 
0.0791917 29.8096 -0.368652 1.59454 
0.0792 29.8096 -0.367432 1.59302 
0.0792083 29.8096 -0.365601 1.5918 
0.0792167 29.8096 -0.36377 1.59088 
0.079225 29.8096 -0.361938 1.59027 
0.0792333 29.8096 -0.360107 1.58966 
0.0792417 29.8096 -0.358276 1.58966 
0.07925 29.8096 -0.356445 1.58966 
0.0792583 29.8096 -0.354004 1.58966 
0.0792667 29.8126 -0.351562 1.58966 
0.079275 29.8126 -0.349121 1.58966 
0.0792833 29.8126 -0.34729 1.58936 
0.0792917 29.8126 -0.344849 1.58905 
0.0793 29.8126 -0.342407 1.58844 
0.0793083 29.8126 -0.340576 1.58783 
0.0793167 29.8126 -0.338745 1.58722 
0.079325 29.8126 -0.336914 1.58661 
0.0793333 29.8126 -0.335083 1.586 
0.0793417 29.8126 -0.333862 1.58569 
0.07935 29.8126 -0.332031 1.58539 
0.0793583 29.8126 -0.3302 1.58508 
0.0793667 29.8126 -0.328369 1.58508 
0.079375 29.8126 -0.326538 1.58539 
0.0793833 29.8157 -0.324707 1.58569 
0.0793917 29.8157 -0.322266 1.5863 
0.0794 29.8157 -0.320435 1.58661 
0.0794083 29.8157 -0.318604 1.58722 
0.0794167 29.8157 -0.316162 1.58783 
0.079425 29.8157 -0.314331 1.58844 
0.0794333 29.8157 -0.31189 1.58875 
0.0794417 29.8157 -0.310059 1.58936 
0.07945 29.8157 -0.308228 1.58997 
0.0794583 29.8157 -0.306396 1.59027 
0.0794667 29.8157 -0.304565 1.59058 
0.079475 29.8157 -0.303345 1.59088 
0.0794833 29.8157 -0.301514 1.59088 
0.0794917 29.8157 -0.300293 1.59088 
0.0795 29.8157 -0.299072 1.59088 
0.0795083 29.8187 -0.297852 1.59058 
0.0795167 29.8187 -0.296021 1.59027 
0.079525 29.8187 -0.2948 1.58997 
0.0795333 29.8187 -0.293579 1.58966 
0.0795417 29.8187 -0.292358 1.58936 
0.07955 29.8187 -0.290527 1.58936 
0.0795583 29.8187 -0.289307 1.58936 
0.0795667 29.8187 -0.287476 1.58905 
0.079575 29.8187 -0.285645 1.58905 
0.0795833 29.8187 -0.283813 1.58875 
0.0795917 29.8187 -0.281372 1.58844 
0.0796 29.8187 -0.279541 1.58783 
0.0796083 29.8187 -0.2771 1.58722 
0.0796167 29.8187 -0.274658 1.58661 
0.079625 29.8187 -0.272827 1.58569 
0.0796333 29.8218 -0.270386 1.58508 
0.0796417 29.8218 -0.267944 1.58447 
0.07965 29.8218 -0.265503 1.58386 
0.0796583 29.8218 -0.263672 1.58325 
0.0796667 29.8218 -0.26123 1.58234 
0.079675 29.8218 -0.259399 1.58173 
0.0796833 29.8218 -0.257568 1.58112 
0.0796917 29.8218 -0.255737 1.58051 
0.0797 29.8218 -0.253906 1.57959 
0.0797083 29.8218 -0.251465 1.57898 
0.0797167 29.8218 -0.249634 1.57806 
0.079725 29.8218 -0.247803 1.57715 
0.0797333 29.8218 -0.245972 1.57654 
0.0797417 29.8218 -0.244141 1.57562 
0.07975 29.8218 -0.24231 1.57501 
0.0797583 29.8218 -0.240479 1.5744 
0.0797667 29.8218 -0.238647 1.5741 
0.079775 29.8248 -0.236816 1.57379 
0.0797833 29.8248 -0.234375 1.57349 
0.0797917 29.8248 -0.232544 1.57379 
0.0798 29.8248 -0.230713 1.57379 
0.0798083 29.8248 -0.228882 1.5741 
0.0798167 29.8248 -0.22644 1.5744 
0.079825 29.8248 -0.224609 1.57471 
0.0798333 29.8248 -0.222778 1.57471 
0.0798417 29.8248 -0.220947 1.57501 
0.07985 29.8248 -0.219727 1.57532 
0.0798583 29.8248 -0.218506 1.57562 
0.0798667 29.8248 -0.217285 1.57593 
0.079875 29.8248 -0.216675 1.57623 
0.0798833 29.8248 -0.216064 1.57684 
0.0798917 29.8248 -0.216064 1.57715 
0.0799 29.8248 -0.216064 1.57776 
0.0799083 29.8248 -0.215454 1.57837 
0.0799167 29.8279 -0.215454 1.57898 
0.079925 29.8279 -0.215454 1.57959 
0.0799333 29.8279 -0.215454 1.5802 
0.0799417 29.8279 -0.214844 1.58081 
0.07995 29.8279 -0.214233 1.58142 
0.0799583 29.8279 -0.213623 1.58173 
0.0799667 29.8279 -0.213013 1.58234 
0.079975 29.8279 -0.212402 1.58295 
0.0799833 29.8279 -0.211792 1.58325 
0.0799917 29.8279 -0.210571 1.58356 
0.08 29.8279 -0.209961 1.58386 
0.0800083 29.8279 -0.20874 1.58417 
0.0800167 29.8279 -0.20813 1.58447 
0.080025 29.8279 -0.20752 1.58447 
0.0800333 29.8279 -0.206909 1.58478 
0.0800417 29.8279 -0.206299 1.58478 
0.08005 29.8279 -0.206299 1.58478 
0.0800583 29.8279 -0.205688 1.58447 
0.0800667 29.8279 -0.205688 1.58447 
0.080075 29.8309 -0.205078 1.58417 
0.0800833 29.8309 -0.205078 1.58417 
0.0800917 29.8309 -0.204468 1.58386 
0.0801 29.8309 -0.203857 1.58356 
0.0801083 29.8309 -0.203857 1.58325 
0.0801167 29.8309 -0.203247 1.58295 
0.080125 29.8309 -0.202637 1.58234 
0.0801333 29.8309 -0.202026 1.58203 
0.0801417 29.8309 -0.201416 1.58142 
0.08015 29.8309 -0.200806 1.58081 
0.0801583 29.8309 -0.200195 1.5802 
0.0801667 29.8309 -0.199585 1.57928 
0.080175 29.8309 -0.198975 1.57837 
0.0801833 29.8309 -0.198364 1.57745 
0.0801917 29.8309 -0.197754 1.57623 
0.0802 29.8309 -0.197144 1.57501 
0.0802083 29.8309 -0.196533 1.57379 
0.0802167 29.834 -0.195923 1.57257 
0.080225 29.834 -0.195312 1.57135 
0.0802333 29.834 -0.194092 1.57043 
0.0802417 29.834 -0.192871 1.56952 
0.08025 29.834 -0.192261 1.5686 
0.0802583 29.834 -0.19104 1.56769 
0.0802667 29.834 -0.189819 1.56708 
0.080275 29.834 -0.188599 1.56616 
0.0802833 29.834 -0.187988 1.56555 
0.0802917 29.834 -0.187378 1.56494 
0.0803 29.834 -0.186157 1.56464 
0.0803083 29.834 -0.185547 1.56433 
0.0803167 29.834 -0.185547 1.56433 
0.080325 29.834 -0.184937 1.56433 
0.0803333 29.834 -0.184937 1.56464 
0.0803417 29.834 -0.184326 1.56525 
0.08035 29.834 -0.184326 1.56586 
0.0803583 29.834 -0.184326 1.56616 
0.0803667 29.834 -0.184326 1.56677 
0.080375 29.834 -0.184326 1.56738 
0.0803833 29.834 -0.184326 1.56769 
0.0803917 29.834 -0.184326 1.56799 
0.0804 29.834 -0.184326 1.5683 
0.0804083 29.834 -0.184326 1.5686 
0.0804167 29.834 -0.184326 1.5686 
0.080425 29.837 -0.183716 1.5686 
0.0804333 29.837 -0.183105 1.5686 
0.0804417 29.837 -0.183105 1.5686 
0.08045 29.837 -0.182495 1.5686 
0.0804583 29.837 -0.181885 1.5683 
0.0804667 29.837 -0.180664 1.5683 
0.080475 29.837 -0.180054 1.5683 
0.0804833 29.837 -0.178833 1.5683 
0.0804917 29.837 -0.177612 1.5683 
0.0805 29.837 -0.176392 1.5683 
0.0805083 29.837 -0.175171 1.5683 
0.0805167 29.837 -0.174561 1.5683 
0.080525 29.837 -0.17334 1.5683 
0.0805333 29.837 -0.172119 1.56799 
0.0805417 29.837 -0.171509 1.56769 
0.08055 29.837 -0.170288 1.56708 
0.0805583 29.837 -0.169678 1.56647 
0.0805667 29.837 -0.169678 1.56586 
0.080575 29.837 -0.169067 1.56494 
0.0805833 29.837 -0.169067 1.56403 
0.0805917 29.8401 -0.169678 1.56281 
0.0806 29.8401 -0.169678 1.56158 
0.0806083 29.8401 -0.170288 1.56006 
0.0806167 29.8401 -0.170898 1.55884 
0.080625 29.8401 -0.170898 1.55731 
0.0806333 29.8401 -0.171509 1.55579 
0.0806417 29.8401 -0.171509 1.55426 
0.08065 29.8401 -0.171509 1.55273 
0.0806583 29.8401 -0.170898 1.55121 
0.0806667 29.8401 -0.170898 1.54968 
0.080675 29.8401 -0.169678 1.54785 
0.0806833 29.8401 -0.169067 1.54633 
0.0806917 29.8401 -0.167847 1.5448 
0.0807 29.8401 -0.167236 1.54327 
0.0807083 29.8401 -0.166016 1.54175 
0.0807167 29.8401 -0.165405 1.54053 
0.080725 29.8431 -0.164185 1.539 
0.0807333 29.8431 -0.163574 1.53778 
0.0807417 29.8431 -0.163574 1.53687 
0.08075 29.8431 -0.162964 1.53595 
0.0807583 29.8431 -0.162964 1.53503 
0.0807667 29.8431 -0.162354 1.53442 
0.080775 29.8431 -0.162354 1.53381 
0.0807833 29.8431 -0.162354 1.53351 
0.0807917 29.8431 -0.161743 1.5329 
0.0808 29.8431 -0.161743 1.53259 
0.0808083 29.8431 -0.161133 1.53229 
0.0808167 29.8431 -0.161133 1.53168 
0.080825 29.8431 -0.160522 1.53137 
0.0808333 29.8431 -0.160522 1.53107 
0.0808417 29.8431 -0.159912 1.53046 
0.08085 29.8431 -0.159302 1.53015 
0.0808583 29.8431 -0.159302 1.52985 
0.0808667 29.8431 -0.158691 1.52954 
0.080875 29.8431 -0.158081 1.52924 
0.0808833 29.8462 -0.158081 1.52924 
0.0808917 29.8462 -0.157471 1.52924 
0.0809 29.8462 -0.157471 1.52924 
0.0809083 29.8462 -0.157471 1.52985 
0.0809167 29.8462 -0.157471 1.53015 
0.080925 29.8462 -0.157471 1.53076 
0.0809333 29.8462 -0.158081 1.53137 
0.0809417 29.8462 -0.158081 1.53198 
0.08095 29.8462 -0.158691 1.53259 
0.0809583 29.8462 -0.158691 1.5332 
0.0809667 29.8462 -0.159302 1.53351 
0.080975 29.8462 -0.159912 1.53381 
0.0809833 29.8462 -0.159912 1.53381 
0.0809917 29.8462 -0.160522 1.53381 
0.081 29.8462 -0.161133 1.53351 
0.0810083 29.8462 -0.161133 1.5332 
0.0810167 29.8462 -0.161133 1.5332 
0.081025 29.8462 -0.161133 1.5329 
0.0810333 29.8462 -0.161133 1.53259 
0.0810417 29.8462 -0.161133 1.53259 
0.08105 29.8462 -0.160522 1.53259 
0.0810583 29.8462 -0.160522 1.53229 
0.0810667 29.8462 -0.159912 1.53229 
0.081075 29.8462 -0.159302 1.53198 
0.0810833 29.8462 -0.159302 1.53168 
0.0810917 29.8462 -0.158691 1.53168 
0.0811 29.8492 -0.158081 1.53137 
0.0811083 29.8492 -0.158081 1.53137 
0.0811167 29.8492 -0.157471 1.53168 
0.081125 29.8492 -0.15686 1.53168 
0.0811333 29.8492 -0.15686 1.53198 
0.0811417 29.8492 -0.15625 1.53229 
0.08115 29.8492 -0.15564 1.53259 
0.0811583 29.8492 -0.155029 1.5329 
0.0811667 29.8492 -0.154419 1.5332 
0.081175 29.8492 -0.153198 1.53381 
0.0811833 29.8492 -0.152588 1.53412 
0.0811917 29.8492 -0.151367 1.53442 
0.0812 29.8492 -0.150146 1.53473 
0.0812083 29.8492 -0.148315 1.53473 
0.0812167 29.8492 -0.147095 1.53473 
0.081225 29.8492 -0.145264 1.53442 
0.0812333 29.8492 -0.143433 1.53412 
0.0812417 29.8492 -0.141602 1.53351 
0.08125 29.8492 -0.139771 1.5332 
0.0812583 29.8523 -0.13855 1.5329 
0.0812667 29.8523 -0.137329 1.5329 
0.081275 29.8523 -0.136108 1.5329 
0.0812833 29.8523 -0.134888 1.5332 
0.0812917 29.8523 -0.134277 1.53381 
0.0813 29.8523 -0.133057 1.53442 
0.0813083 29.8523 -0.132446 1.53534 
0.0813167 29.8523 -0.132446 1.53656 
0.081325 29.8523 -0.131836 1.53778 
0.0813333 29.8523 -0.131226 1.539 
0.0813417 29.8523 -0.131226 1.54053 
0.08135 29.8523 -0.131226 1.54175 
0.0813583 29.8523 -0.130615 1.54297 
0.0813667 29.8523 -0.130005 1.54388 
0.081375 29.8523 -0.130005 1.54449 
0.0813833 29.8523 -0.129395 1.5448 
0.0813917 29.8523 -0.128784 1.5451 
0.0814 29.8523 -0.128174 1.5448 
0.0814083 29.8523 -0.128174 1.54449 
0.0814167 29.8523 -0.127563 1.54388 
0.081425 29.8553 -0.126953 1.54297 
0.0814333 29.8553 -0.126343 1.54175 
0.0814417 29.8553 -0.126343 1.54053 
0.08145 29.8553 -0.125732 1.53931 
0.0814583 29.8553 -0.125122 1.53809 
0.0814667 29.8553 -0.125122 1.53687 
0.081475 29.8553 -0.124512 1.53564 
0.0814833 29.8553 -0.123901 1.53473 
0.0814917 29.8553 -0.123291 1.53381 
0.0815 29.8553 -0.122681 1.5329 
0.0815083 29.8553 -0.12207 1.53229 
0.0815167 29.8553 -0.12146 1.53168 
0.081525 29.8553 -0.12085 1.53107 
0.0815333 29.8553 -0.120239 1.53076 
0.0815417 29.8553 -0.119629 1.53046 
0.08155 29.8553 -0.119019 1.53046 
0.0815583 29.8553 -0.118408 1.53015 
0.0815667 29.8553 -0.117798 1.52985 
0.081575 29.8553 -0.117188 1.52924 
0.0815833 29.8553 -0.115967 1.52863 
0.0815917 29.8553 -0.115356 1.52802 
0.0816 29.8553 -0.114746 1.5274 
0.0816083 29.8553 -0.113525 1.52679 
0.0816167 29.8553 -0.112305 1.52618 
0.081625 29.8553 -0.111694 1.52557 
0.0816333 29.8553 -0.110474 1.52527 
0.0816417 29.8584 -0.109253 1.52496 
0.08165 29.8584 -0.108032 1.52496 
0.0816583 29.8584 -0.106201 1.52496 
0.0816667 29.8584 -0.10498 1.52496 
0.081675 29.8584 -0.10376 1.52527 
0.0816833 29.8584 -0.102539 1.52557 
0.0816917 29.8584 -0.100708 1.52588 
0.0817 29.8584 -0.0994873 1.52618 
0.0817083 29.8584 -0.098877 1.52679 
0.0817167 29.8584 -0.0976562 1.5274 
0.081725 29.8584 -0.0970459 1.52802 
0.0817333 29.8584 -0.0970459 1.52893 
0.0817417 29.8584 -0.0964355 1.52985 
0.08175 29.8584 -0.0964355 1.53076 
0.0817583 29.8584 -0.0964355 1.53168 
0.0817667 29.8584 -0.0970459 1.5329 
0.081775 29.8584 -0.0970459 1.53381 
0.0817833 29.8584 -0.0970459 1.53503 
0.0817917 29.8584 -0.0976562 1.53625 
0.0818 29.8584 -0.0982666 1.53748 
0.0818083 29.8584 -0.098877 1.53839 
0.0818167 29.8584 -0.100098 1.53961 
0.081825 29.8584 -0.100708 1.54083 
0.0818333 29.8584 -0.101929 1.54175 
0.0818417 29.8584 -0.10376 1.54266 
0.08185 29.8584 -0.10498 1.54388 
0.0818583 29.8584 -0.106812 1.5448 
0.0818667 29.8584 -0.108643 1.54572 
0.081875 29.8584 -0.111084 1.54663 
0.0818833 29.8584 -0.112915 1.54755 
0.0818917 29.8615 -0.115356 1.54816 
0.0819 29.8615 -0.117798 1.54877 
0.0819083 29.8615 -0.120239 1.54907 
0.0819167 29.8615 -0.12207 1.54907 
0.081925 29.8615 -0.124512 1.54907 
0.0819333 29.8615 -0.126953 1.54907 
0.0819417 29.8615 -0.129395 1.54877 
0.08195 29.8615 -0.131226 1.54877 
0.0819583 29.8615 -0.133667 1.54846 
0.0819667 29.8615 -0.135498 1.54816 
0.081975 29.8615 -0.137329 1.54785 
0.0819833 29.8615 -0.13855 1.54785 
0.0819917 29.8615 -0.140381 1.54785 
0.082 29.8615 -0.141602 1.54755 
0.0820083 29.8615 -0.142822 1.54785 
0.0820167 29.8615 -0.144043 1.54785 
0.082025 29.8615 -0.144653 1.54785 
0.0820333 29.8615 -0.145874 1.54785 
0.0820417 29.8615 -0.147095 1.54785 
0.08205 29.8615 -0.147705 1.54785 
0.0820583 29.8615 -0.148926 1.54785 
0.0820667 29.8615 -0.150146 1.54785 
0.082075 29.8615 -0.150757 1.54755 
0.0820833 29.8645 -0.151978 1.54694 
0.0820917 29.8645 -0.152588 1.54633 
0.0821 29.8645 -0.153198 1.54572 
0.0821083 29.8645 -0.153809 1.5448 
0.0821167 29.8645 -0.153809 1.54388 
0.082125 29.8645 -0.153809 1.54266 
0.0821333 29.8645 -0.153198 1.54175 
0.0821417 29.8645 -0.152588 1.54053 
0.08215 29.8645 -0.151978 1.53961 
0.0821583 29.8645 -0.150757 1.53839 
0.0821667 29.8645 -0.148926 1.53717 
0.082175 29.8645 -0.147705 1.53595 
0.0821833 29.8645 -0.145874 1.53473 
0.0821917 29.8645 -0.144043 1.53381 
0.0822 29.8645 -0.142212 1.5329 
0.0822083 29.8645 -0.140381 1.53198 
0.0822167 29.8645 -0.137939 1.53137 
0.082225 29.8645 -0.136108 1.53076 
0.0822333 29.8645 -0.133667 1.53046 
0.0822417 29.8645 -0.131836 1.53046 
0.08225 29.8645 -0.129395 1.53046 
0.0822583 29.8645 -0.126953 1.53076 
0.0822667 29.8645 -0.124512 1.53107 
0.082275 29.8645 -0.12207 1.53137 
0.0822833 29.8676 -0.119629 1.53137 
0.0822917 29.8676 -0.117188 1.53168 
0.0823 29.8676 -0.115356 1.53168 
0.0823083 29.8676 -0.112915 1.53137 
0.0823167 29.8676 -0.111084 1.53107 
0.082325 29.8676 -0.109253 1.53046 
0.0823333 29.8676 -0.108032 1.52985 
0.0823417 29.8676 -0.106201 1.52893 
0.08235 29.8676 -0.10498 1.52832 
0.0823583 29.8676 -0.10376 1.5274 
0.0823667 29.8676 -0.102539 1.52679 
0.082375 29.8676 -0.101929 1.52588 
0.0823833 29.8676 -0.101318 1.52527 
0.0823917 29.8676 -0.100708 1.52496 
0.0824 29.8676 -0.100098 1.52466 
0.0824083 29.8676 -0.0994873 1.52435 
0.0824167 29.8676 -0.0994873 1.52435 
0.082425 29.8676 -0.098877 1.52435 
0.0824333 29.8676 -0.098877 1.52466 
0.0824417 29.8676 -0.0994873 1.52527 
0.08245 29.8676 -0.0994873 1.52588 
0.0824583 29.8676 -0.0994873 1.52649 
0.0824667 29.8676 -0.100098 1.5274 
0.082475 29.8676 -0.100708 1.52832 
0.0824833 29.8676 -0.101318 1.52924 
0.0824917 29.8676 -0.101929 1.53015 
0.0825 29.8676 -0.102539 1.53107 
0.0825083 29.8706 -0.10376 1.53198 
0.0825167 29.8706 -0.10437 1.53259 
0.082525 29.8706 -0.106201 1.5332 
0.0825333 29.8706 -0.107422 1.53381 
0.0825417 29.8706 -0.109253 1.53412 
0.08255 29.8706 -0.111084 1.53442 
0.0825583 29.8706 -0.112915 1.53473 
0.0825667 29.8706 -0.115356 1.53473 
0.082575 29.8706 -0.117798 1.53503 
0.0825833 29.8706 -0.119629 1.53503 
0.0825917 29.8706 -0.12207 1.53503 
0.0826 29.8706 -0.124512 1.53534 
0.0826083 29.8706 -0.126343 1.53534 
0.0826167 29.8706 -0.128174 1.53564 
0.082625 29.8706 -0.129395 1.53595 
0.0826333 29.8706 -0.131226 1.53656 
0.0826417 29.8706 -0.132446 1.53717 
0.08265 29.8706 -0.133057 1.53778 
0.0826583 29.8706 -0.133667 1.53839 
0.0826667 29.8706 -0.134277 1.53931 
0.082675 29.8706 -0.134888 1.53992 
0.0826833 29.8706 -0.134888 1.54083 
0.0826917 29.8737 -0.135498 1.54144 
0.0827 29.8737 -0.135498 1.54205 
0.0827083 29.8737 -0.135498 1.54266 
0.0827167 29.8737 -0.135498 1.54327 
0.082725 29.8737 -0.136108 1.54388 
0.0827333 29.8737 -0.136108 1.54419 
0.0827417 29.8737 -0.136719 1.5448 
0.08275 29.8737 -0.136719 1.5448 
0.0827583 29.8737 -0.136719 1.5451 
0.0827667 29.8737 -0.137329 1.54541 
0.082775 29.8737 -0.137329 1.54602 
0.0827833 29.8737 -0.137329 1.54663 
0.0827917 29.8737 -0.137329 1.54755 
0.0828 29.8737 -0.137329 1.54846 
0.0828083 29.8737 -0.137329 1.54938 
0.0828167 29.8737 -0.136719 1.5506 
0.082825 29.8737 -0.136719 1.55212 
0.0828333 29.8737 -0.136108 1.55365 
0.0828417 29.8737 -0.136108 1.55518 
0.08285 29.8737 -0.135498 1.55701 
0.0828583 29.8737 -0.135498 1.55914 
0.0828667 29.8737 -0.134888 1.56128 
0.082875 29.8737 -0.134277 1.56342 
0.0828833 29.8737 -0.133667 1.56586 
0.0828917 29.8737 -0.133667 1.5686 
0.0829 29.8767 -0.133057 1.57135 
0.0829083 29.8767 -0.132446 1.5741 
0.0829167 29.8767 -0.131836 1.57684 
0.082925 29.8767 -0.131226 1.5799 
0.0829333 29.8767 -0.130615 1.58264 
0.0829417 29.8767 -0.130005 1.58539 
0.08295 29.8767 -0.129395 1.58813 
0.0829583 29.8767 -0.129395 1.59058 
0.0829667 29.8767 -0.128784 1.59332 
0.082975 29.8767 -0.128784 1.59576 
0.0829833 29.8767 -0.128784 1.59821 
0.0829917 29.8767 -0.128784 1.60065 
0.083 29.8767 -0.129395 1.60309 
0.0830083 29.8767 -0.129395 1.60522 
0.0830167 29.8767 -0.129395 1.60706 
0.083025 29.8767 -0.130005 1.60919 
0.0830333 29.8767 -0.130615 1.61072 
0.0830417 29.8767 -0.130615 1.61255 
0.08305 29.8767 -0.131226 1.61377 
0.0830583 29.8767 -0.131836 1.6153 
0.0830667 29.8767 -0.132446 1.61652 
0.083075 29.8767 -0.133667 1.61743 
0.0830833 29.8767 -0.134277 1.61865 
0.0830917 29.8798 -0.135498 1.61957 
0.0831 29.8798 -0.136719 1.62079 
0.0831083 29.8798 -0.137329 1.62201 
0.0831167 29.8798 -0.13855 1.62323 
0.083125 29.8798 -0.139771 1.62415 
0.0831333 29.8798 -0.140991 1.62537 
0.0831417 29.8798 -0.141602 1.62628 
0.08315 29.8798 -0.142822 1.62689 
0.0831583 29.8798 -0.144043 1.62781 
0.0831667 29.8798 -0.144653 1.62842 
0.083175 29.8798 -0.145264 1.62903 
0.0831833 29.8798 -0.146484 1.62964 
0.0831917 29.8798 -0.147095 1.63025 
0.0832 29.8798 -0.148315 1.63086 
0.0832083 29.8798 -0.148926 1.63116 
0.0832167 29.8798 -0.149536 1.63147 
0.083225 29.8798 -0.150146 1.63177 
0.0832333 29.8798 -0.150757 1.63177 
0.0832417 29.8798 -0.151367 1.63147 
0.08325 29.8798 -0.151978 1.63147 
0.0832583 29.8828 -0.152588 1.63116 
0.0832667 29.8828 -0.153198 1.63055 
0.083275 29.8828 -0.153809 1.63025 
0.0832833 29.8828 -0.153809 1.62994 
0.0832917 29.8828 -0.154419 1.62994 
0.0833 29.8828 -0.155029 1.62994 
0.0833083 29.8828 -0.15564 1.62994 
0.0833167 29.8828 -0.15564 1.63055 
0.083325 29.8828 -0.15625 1.63116 
0.0833333 29.8828 -0.15686 1.63208 
0.0833417 29.8828 -0.157471 1.6333 
0.08335 29.8828 -0.158691 1.63452 
0.0833583 29.8828 -0.159302 1.63605 
0.0833667 29.8828 -0.159912 1.63757 
0.083375 29.8828 -0.160522 1.6394 
0.0833833 29.8828 -0.161133 1.64124 
0.0833917 29.8828 -0.161743 1.64307 
0.0834 29.8828 -0.162964 1.6452 
0.0834083 29.8828 -0.163574 1.64703 
0.0834167 29.8828 -0.164185 1.64917 
0.083425 29.8828 -0.164185 1.651 
0.0834333 29.8828 -0.164795 1.65283 
0.0834417 29.8828 -0.165405 1.65436 
0.08345 29.8828 -0.166016 1.65558 
0.0834583 29.8859 -0.166016 1.6568 
0.0834667 29.8859 -0.166626 1.65741 
0.083475 29.8859 -0.166626 1.65771 
0.0834833 29.8859 -0.166626 1.65802 
0.0834917 29.8859 -0.166626 1.65802 
0.0835 29.8859 -0.166626 1.65802 
0.0835083 29.8859 -0.166626 1.65771 
0.0835167 29.8859 -0.166016 1.65741 
0.083525 29.8859 -0.165405 1.6568 
0.0835333 29.8859 -0.165405 1.65619 
0.0835417 29.8859 -0.164795 1.65527 
0.08355 29.8859 -0.163574 1.65436 
0.0835583 29.8859 -0.162964 1.65314 
0.0835667 29.8859 -0.162354 1.65192 
0.083575 29.8859 -0.161743 1.65039 
0.0835833 29.8859 -0.160522 1.64856 
0.0835917 29.8859 -0.159912 1.64673 
0.0836 29.8859 -0.159302 1.64429 
0.0836083 29.8859 -0.158081 1.64185 
0.0836167 29.8859 -0.15686 1.63879 
0.083625 29.8889 -0.15625 1.63605 
0.0836333 29.8889 -0.155029 1.63269 
0.0836417 29.8889 -0.154419 1.62964 
0.08365 29.8889 -0.153809 1.62628 
0.0836583 29.8889 -0.153198 1.62292 
0.0836667 29.8889 -0.151978 1.61957 
0.083675 29.8889 -0.151367 1.61652 
0.0836833 29.8889 -0.150757 1.61316 
0.0836917 29.8889 -0.150146 1.6098 
0.0837 29.8889 -0.149536 1.60645 
0.0837083 29.8889 -0.148315 1.60278 
0.0837167 29.8889 -0.147705 1.59912 
0.083725 29.8889 -0.147095 1.59576 
0.0837333 29.8889 -0.145874 1.5921 
0.0837417 29.8889 -0.145264 1.58813 
0.08375 29.8889 -0.144653 1.58447 
0.0837583 29.8889 -0.143433 1.58081 
0.0837667 29.8889 -0.142822 1.57684 
0.083775 29.8889 -0.141602 1.57288 
0.0837833 29.8889 -0.140991 1.56891 
0.0837917 29.8889 -0.139771 1.56494 
0.0838 29.8889 -0.13916 1.56097 
0.0838083 29.8889 -0.137939 1.55731 
0.0838167 29.8889 -0.137329 1.55334 
0.083825 29.892 -0.136719 1.54968 
0.0838333 29.892 -0.136719 1.54602 
0.0838417 29.892 -0.136108 1.54266 
0.08385 29.892 -0.136108 1.539 
0.0838583 29.892 -0.136719 1.53595 
0.0838667 29.892 -0.137329 1.5329 
0.083875 29.892 -0.137939 1.52985 
0.0838833 29.892 -0.13916 1.5274 
0.0838917 29.892 -0.140381 1.52496 
0.0839 29.892 -0.142212 1.52283 
0.0839083 29.892 -0.144043 1.5213 
0.0839167 29.892 -0.145874 1.51978 
0.083925 29.892 -0.147095 1.51855 
0.0839333 29.892 -0.148926 1.51733 
0.0839417 29.892 -0.150146 1.51672 
0.08395 29.892 -0.150757 1.51581 
0.0839583 29.892 -0.151978 1.5152 
0.0839667 29.892 -0.151978 1.51459 
0.083975 29.892 -0.152588 1.51398 
0.0839833 29.892 -0.152588 1.51337 
0.0839917 29.892 -0.152588 1.51245 
0.084 29.892 -0.152588 1.51154 
0.0840083 29.892 -0.151978 1.51031 
0.0840167 29.892 -0.151978 1.50909 
0.084025 29.892 -0.151367 1.50787 
0.0840333 29.892 -0.150757 1.50635 
0.0840417 29.895 -0.149536 1.50482 
0.08405 29.895 -0.148926 1.5036 
0.0840583 29.895 -0.147705 1.50238 
0.0840667 29.895 -0.147095 1.50116 
0.084075 29.895 -0.145874 1.50055 
0.0840833 29.895 -0.144653 1.49994 
0.0840917 29.895 -0.143433 1.49933 
0.0841 29.895 -0.141602 1.49933 
0.0841083 29.895 -0.140381 1.49933 
0.0841167 29.895 -0.13916 1.49963 
0.084125 29.895 -0.137329 1.49994 
0.0841333 29.895 -0.136108 1.50024 
0.0841417 29.895 -0.134888 1.50055 
0.08415 29.895 -0.133057 1.50085 
0.0841583 29.895 -0.131836 1.50116 
0.0841667 29.895 -0.130615 1.50146 
0.084175 29.895 -0.128784 1.50146 
0.0841833 29.895 -0.127563 1.50177 
0.0841917 29.895 -0.126343 1.50177 
0.0842 29.8981 -0.125122 1.50177 
0.0842083 29.8981 -0.124512 1.50177 
0.0842167 29.8981 -0.123291 1.50146 
0.084225 29.8981 -0.122681 1.50146 
0.0842333 29.8981 -0.12207 1.50116 
0.0842417 29.8981 -0.12146 1.50085 
0.08425 29.8981 -0.12146 1.50024 
0.0842583 29.8981 -0.12085 1.49963 
0.0842667 29.8981 -0.12146 1.49872 
0.084275 29.8981 -0.12146 1.4975 
0.0842833 29.8981 -0.12207 1.49658 
0.0842917 29.8981 -0.122681 1.49506 
0.0843 29.8981 -0.123901 1.49384 
0.0843083 29.8981 -0.124512 1.49231 
0.0843167 29.8981 -0.125732 1.49048 
0.084325 29.8981 -0.126343 1.48895 
0.0843333 29.8981 -0.127563 1.48712 
0.0843417 29.8981 -0.128174 1.48529 
0.08435 29.8981 -0.128784 1.48346 
0.0843583 29.8981 -0.129395 1.48163 
0.0843667 29.8981 -0.130005 1.4798 
0.084375 29.8981 -0.130615 1.47827 
0.0843833 29.8981 -0.131226 1.47644 
0.0843917 29.8981 -0.131836 1.47522 
0.0844 29.9011 -0.133057 1.47369 
0.0844083 29.9011 -0.134277 1.47247 
0.0844167 29.9011 -0.135498 1.47125 
0.084425 29.9011 -0.136719 1.47003 
0.0844333 29.9011 -0.137939 1.46881 
0.0844417 29.9011 -0.13916 1.4679 
0.08445 29.9011 -0.140381 1.46698 
0.0844583 29.9011 -0.141602 1.46637 
0.0844667 29.9011 -0.142822 1.46576 
0.084475 29.9011 -0.143433 1.46515 
0.0844833 29.9011 -0.144653 1.46454 
0.0844917 29.9011 -0.145264 1.46393 
0.0845 29.9011 -0.145874 1.46362 
0.0845083 29.9011 -0.146484 1.46301 
0.0845167 29.9011 -0.147095 1.46271 
0.084525 29.9011 -0.147705 1.4624 
0.0845333 29.9011 -0.148315 1.4621 
0.0845417 29.9011 -0.148315 1.4621 
0.08455 29.9011 -0.148926 1.4621 
0.0845583 29.9011 -0.149536 1.46271 
0.0845667 29.9011 -0.149536 1.46332 
0.084575 29.9011 -0.149536 1.46423 
0.0845833 29.9011 -0.149536 1.46515 
0.0845917 29.9011 -0.150146 1.46667 
0.0846 29.9042 -0.150146 1.4682 
0.0846083 29.9042 -0.150146 1.46973 
0.0846167 29.9042 -0.150146 1.47125 
0.084625 29.9042 -0.150146 1.47308 
0.0846333 29.9042 -0.150757 1.47491 
0.0846417 29.9042 -0.150757 1.47675 
0.08465 29.9042 -0.151367 1.47858 
0.0846583 29.9042 -0.151978 1.4801 
0.0846667 29.9042 -0.152588 1.48193 
0.084675 29.9042 -0.153198 1.48376 
0.0846833 29.9042 -0.153809 1.48529 
0.0846917 29.9042 -0.154419 1.48651 
0.0847 29.9042 -0.155029 1.48804 
0.0847083 29.9042 -0.15625 1.48895 
0.0847167 29.9042 -0.15686 1.48987 
0.084725 29.9042 -0.157471 1.49078 
0.0847333 29.9042 -0.158691 1.49139 
0.0847417 29.9042 -0.159912 1.49231 
0.08475 29.9042 -0.160522 1.49261 
0.0847583 29.9072 -0.161743 1.49323 
0.0847667 29.9072 -0.163574 1.49384 
0.084775 29.9072 -0.164795 1.49445 
0.0847833 29.9072 -0.166626 1.49506 
0.0847917 29.9072 -0.168457 1.49597 
0.0848 29.9072 -0.170288 1.49658 
0.0848083 29.9072 -0.171509 1.49719 
0.0848167 29.9072 -0.17334 1.49811 
0.084825 29.9072 -0.175171 1.49872 
0.0848333 29.9072 -0.177002 1.49902 
0.0848417 29.9072 -0.178833 1.49963 
0.08485 29.9072 -0.180054 1.49963 
0.0848583 29.9072 -0.181885 1.49963 
0.0848667 29.9072 -0.183105 1.49933 
0.084875 29.9072 -0.184326 1.49872 
0.0848833 29.9072 -0.185547 1.4978 
0.0848917 29.9072 -0.186768 1.49689 
0.0849 29.9103 -0.188599 1.49567 
0.0849083 29.9103 -0.189819 1.49445 
0.0849167 29.9103 -0.19165 1.49323 
0.084925 29.9103 -0.193481 1.492 
0.0849333 29.9103 -0.195312 1.49109 
0.0849417 29.9103 -0.196533 1.49017 
0.08495 29.9103 -0.198364 1.48926 
0.0849583 29.9103 -0.200195 1.48865 
0.0849667 29.9103 -0.202026 1.48834 
0.084975 29.9103 -0.203247 1.48804 
0.0849833 29.9103 -0.205078 1.48804 
0.0849917 29.9103 -0.206299 1.48804 
0.085 29.9103 -0.20752 1.48804 
0.0850083 29.9103 -0.20874 1.48804 
0.0850167 29.9103 -0.209961 1.48804 
0.085025 29.9103 -0.210571 1.48804 
0.0850333 29.9103 -0.211182 1.48834 
0.0850417 29.9103 -0.211792 1.48834 
0.08505 29.9103 -0.211792 1.48804 
0.0850583 29.9103 -0.211792 1.48804 
0.0850667 29.9103 -0.211792 1.48804 
0.085075 29.9133 -0.211792 1.48804 
0.0850833 29.9133 -0.211182 1.48804 
0.0850917 29.9133 -0.211182 1.48834 
0.0851 29.9133 -0.210571 1.48865 
0.0851083 29.9133 -0.210571 1.48926 
0.0851167 29.9133 -0.209961 1.48956 
0.085125 29.9133 -0.209351 1.48987 
0.0851333 29.9133 -0.20874 1.49048 
0.0851417 29.9133 -0.20874 1.49078 
0.08515 29.9133 -0.20813 1.49109 
0.0851583 29.9133 -0.20752 1.49139 
0.0851667 29.9133 -0.206909 1.4917 
0.085175 29.9133 -0.206299 1.4917 
0.0851833 29.9133 -0.205688 1.492 
0.0851917 29.9133 -0.205078 1.49231 
0.0852 29.9133 -0.204468 1.49261 
0.0852083 29.9133 -0.203857 1.49292 
0.0852167 29.9133 -0.203247 1.49323 
0.085225 29.9133 -0.202637 1.49353 
0.0852333 29.9133 -0.202026 1.49414 
0.0852417 29.9164 -0.202026 1.49445 
0.08525 29.9164 -0.202026 1.49475 
0.0852583 29.9164 -0.201416 1.49536 
0.0852667 29.9164 -0.201416 1.49567 
0.085275 29.9164 -0.201416 1.49628 
0.0852833 29.9164 -0.201416 1.49689 
0.0852917 29.9164 -0.201416 1.4975 
0.0853 29.9164 -0.200806 1.49811 
0.0853083 29.9164 -0.200806 1.49872 
0.0853167 29.9164 -0.200806 1.49933 
0.085325 29.9164 -0.200806 1.49963 
0.0853333 29.9164 -0.200806 1.49994 
0.0853417 29.9164 -0.201416 1.49994 
0.08535 29.9164 -0.202026 1.50024 
0.0853583 29.9164 -0.202637 1.49994 
0.0853667 29.9164 -0.203857 1.49963 
0.085375 29.9164 -0.205078 1.49933 
0.0853833 29.9164 -0.206909 1.49872 
0.0853917 29.9194 -0.20813 1.49811 
0.0854 29.9194 -0.209961 1.4975 
0.0854083 29.9194 -0.211182 1.49689 
0.0854167 29.9194 -0.213013 1.49597 
0.085425 29.9194 -0.214844 1.49506 
0.0854333 29.9194 -0.217285 1.49384 
0.0854417 29.9194 -0.219116 1.49261 
0.08545 29.9194 -0.221558 1.4917 
0.0854583 29.9194 -0.223999 1.49048 
0.0854667 29.9194 -0.227051 1.48926 
0.085475 29.9194 -0.230103 1.48773 
0.0854833 29.9194 -0.233154 1.48651 
0.0854917 29.9194 -0.236206 1.48468 
0.0855 29.9194 -0.239868 1.48285 
0.0855083 29.9194 -0.24292 1.48041 
0.0855167 29.9194 -0.245972 1.47797 
0.085525 29.9194 -0.249023 1.47522 
0.0855333 29.9194 -0.252075 1.47217 
0.0855417 29.9225 -0.254517 1.46881 
0.08555 29.9225 -0.256958 1.46515 
0.0855583 29.9225 -0.258789 1.46118 
0.0855667 29.9225 -0.26062 1.45721 
0.085575 29.9225 -0.261841 1.45325 
0.0855833 29.9225 -0.263672 1.44928 
0.0855917 29.9225 -0.264282 1.44562 
0.0856 29.9225 -0.265503 1.44226 
0.0856083 29.9225 -0.266724 1.43921 
0.0856167 29.9225 -0.267944 1.43677 
0.085625 29.9225 -0.268555 1.43463 
0.0856333 29.9225 -0.269775 1.4328 
0.0856417 29.9225 -0.271606 1.43127 
0.08565 29.9225 -0.272827 1.43036 
0.0856583 29.9255 -0.274658 1.42975 
0.0856667 29.9255 -0.275879 1.42944 
0.085675 29.9255 -0.27771 1.42944 
0.0856833 29.9255 -0.278931 1.42975 
0.0856917 29.9255 -0.280151 1.43066 
0.0857 29.9255 -0.281982 1.43188 
0.0857083 29.9255 -0.282593 1.43311 
0.0857167 29.9255 -0.283813 1.43494 
0.085725 29.9255 -0.284424 1.43707 
0.0857333 29.9255 -0.285034 1.43951 
0.0857417 29.9255 -0.285645 1.44257 
0.08575 29.9255 -0.286255 1.44623 
0.0857583 29.9286 -0.286255 1.4505 
0.0857667 29.9286 -0.286255 1.45538 
0.085775 29.9286 -0.286255 1.46149 
0.0857833 29.9286 -0.285645 1.4682 
0.0857917 29.9286 -0.285645 1.47583 
0.0858 29.9286 -0.285034 1.48438 
0.0858083 29.9286 -0.284424 1.49414 
0.0858167 29.9286 -0.283813 1.50513 
0.085825 29.9286 -0.282593 1.51703 
0.0858333 29.9286 -0.281982 1.53046 
0.0858417 29.9286 -0.280762 1.5451 
0.08585 29.9286 -0.280151 1.56097 
0.0858583 29.9316 -0.278931 1.57806 
0.0858667 29.9316 -0.27771 1.59668 
0.085875 29.9316 -0.276489 1.61682 
0.0858833 29.9316 -0.275269 1.63818 
0.0858917 29.9316 -0.274048 1.66107 
0.0859 29.9316 -0.272827 1.68549 
0.0859083 29.9316 -0.270996 1.71112 
0.0859167 29.9316 -0.269775 1.73798 
0.085925 29.9316 -0.267944 1.76575 
0.0859333 29.9316 -0.266113 1.79474 
0.0859417 29.9316 -0.264282 1.82495 
0.08595 29.9316 -0.262451 1.85577 
0.0859583 29.9316 -0.26062 1.88721 
0.0859667 29.9316 -0.258179 1.91956 
0.085975 29.9316 -0.256348 1.95251 
0.0859833 29.9316 -0.254517 1.98608 
0.0859917 29.9347 -0.252686 2.01996 
0.086 29.9347 -0.250244 2.05475 
0.0860083 29.9347 -0.248413 2.08954 
0.0860167 29.9347 -0.246582 2.12494 
0.086025 29.9347 -0.244141 2.16064 
0.0860333 29.9347 -0.241699 2.19666 
0.0860417 29.9347 -0.239868 2.23297 
0.08605 29.9347 -0.236816 2.26959 
0.0860583 29.9347 -0.234375 2.30621 
0.0860667 29.9347 -0.231934 2.34314 
0.086075 29.9347 -0.228882 2.38007 
0.0860833 29.9347 -0.22644 2.4173 
0.0860917 29.9347 -0.223999 2.45422 
0.0861 29.9347 -0.220947 2.49084 
0.0861083 29.9347 -0.218506 2.52716 
0.0861167 29.9347 -0.216064 2.56287 
0.086125 29.9347 -0.213013 2.59766 
0.0861333 29.9347 -0.210571 2.63123 
0.0861417 29.9347 -0.20752 2.66327 
0.08615 29.9347 -0.205078 2.69348 
0.0861583 29.9347 -0.202026 2.72125 
0.0861667 29.9347 -0.198975 2.74658 
0.086175 29.9347 -0.195923 2.76917 
0.0861833 29.9377 -0.192871 2.7887 
0.0861917 29.9377 -0.189819 2.80487 
0.0862 29.9377 -0.186157 2.81799 
0.0862083 29.9377 -0.183105 2.82745 
0.0862167 29.9377 -0.179443 2.83356 
0.086225 29.9377 -0.175781 2.836 
0.0862333 29.9377 -0.172119 2.83508 
0.0862417 29.9377 -0.168457 2.83112 
0.08625 29.9377 -0.164185 2.82379 
0.0862583 29.9377 -0.160522 2.81372 
0.0862667 29.9377 -0.15686 2.80029 
0.086275 29.9377 -0.153198 2.78442 
0.0862833 29.9377 -0.149536 2.76581 
0.0862917 29.9377 -0.145874 2.74475 
0.0863 29.9377 -0.142822 2.72125 
0.0863083 29.9377 -0.13916 2.69531 
0.0863167 29.9377 -0.136108 2.66724 
0.086325 29.9377 -0.133057 2.63702 
0.0863333 29.9377 -0.129395 2.60468 
0.0863417 29.9377 -0.126343 2.57019 
0.08635 29.9377 -0.122681 2.53387 
0.0863583 29.9377 -0.119629 2.49542 
0.0863667 29.9377 -0.115967 2.45483 
0.086375 29.9377 -0.112305 2.41241 
0.0863833 29.9377 -0.109253 2.36847 
0.0863917 29.9408 -0.105591 2.32269 
0.0864 29.9408 -0.102539 2.2757 
0.0864083 29.9408 -0.098877 2.22748 
0.0864167 29.9408 -0.0958252 2.17834 
0.086425 29.9408 -0.0933838 2.1286 
0.0864333 29.9408 -0.090332 2.07855 
0.0864417 29.9408 -0.0878906 2.0285 
0.08645 29.9408 -0.0860596 1.97876 
0.0864583 29.9408 -0.0842285 1.92963 
0.0864667 29.9408 -0.0823975 1.88141 
0.086475 29.9408 -0.0811768 1.83441 
0.0864833 29.9408 -0.0799561 1.78864 
0.0864917 29.9408 -0.0793457 1.74438 
0.0865 29.9408 -0.0787354 1.70227 
0.0865083 29.9408 -0.0775146 1.66199 
0.0865167 29.9408 -0.0769043 1.62354 
0.086525 29.9408 -0.0762939 1.58752 
0.0865333 29.9408 -0.0756836 1.55365 
0.0865417 29.9408 -0.0750732 1.52222 
0.08655 29.9408 -0.0738525 1.49323 
0.0865583 29.9408 -0.0732422 1.46667 
0.0865667 29.9408 -0.0726318 1.44226 
0.086575 29.9408 -0.0714111 1.42059 
0.0865833 29.9408 -0.0708008 1.40106 
0.0865917 29.9408 -0.0695801 1.38397 
0.0866 29.9408 -0.0683594 1.36902 
0.0866083 29.9408 -0.0671387 1.3562 
0.0866167 29.9408 -0.0653076 1.34583 
0.086625 29.9408 -0.0640869 1.33728 
0.0866333 29.9408 -0.0622559 1.33087 
0.0866417 29.9408 -0.0604248 1.32629 
0.08665 29.9408 -0.0585938 1.32355 
0.0866583 29.9408 -0.0567627 1.32263 
0.0866667 29.9408 -0.0543213 1.32324 
0.086675 29.9408 -0.0524902 1.32568 
0.0866833 29.9408 -0.0494385 1.32935 
0.0866917 29.9408 -0.0469971 1.33423 
0.0867 29.9438 -0.0439453 1.34033 
0.0867083 29.9438 -0.0408936 1.34735 
0.0867167 29.9438 -0.0378418 1.35559 
0.086725 29.9438 -0.0341797 1.36475 
0.0867333 29.9438 -0.0305176 1.37421 
0.0867417 29.9438 -0.0268555 1.38458 
0.08675 29.9438 -0.0231934 1.39526 
0.0867583 29.9438 -0.0189209 1.40594 
0.0867667 29.9438 -0.0146484 1.41724 
0.086775 29.9438 -0.00976562 1.42822 
0.0867833 29.9438 -0.00488281 1.43951 
0.0867917 29.9438 0 1.45081 
0.0868 29.9438 0.00549316 1.46179 
0.0868083 29.9438 0.0109863 1.47308 
0.0868167 29.9438 0.0164795 1.48376 
0.086825 29.9438 0.022583 1.49414 
0.0868333 29.9438 0.0286865 1.50452 
0.0868417 29.9438 0.0341797 1.51428 
0.08685 29.9438 0.0402832 1.52374 
0.0868583 29.9438 0.0463867 1.53259 
0.0868667 29.9438 0.0524902 1.54114 
0.086875 29.9438 0.0592041 1.54907 
0.0868833 29.9438 0.0653076 1.5564 
0.0868917 29.9438 0.0720215 1.56342 
0.0869 29.9438 0.0787354 1.56952 
0.0869083 29.9438 0.0854492 1.57501 
0.0869167 29.9438 0.0921631 1.5802 
0.086925 29.9438 0.098877 1.58478 
0.0869333 29.9438 0.106201 1.58875 
0.0869417 29.9438 0.112915 1.5921 
0.08695 29.9438 0.120239 1.59546 
0.0869583 29.9438 0.126953 1.59821 
0.0869667 29.9438 0.133667 1.60065 
0.086975 29.9438 0.139771 1.60248 
0.0869833 29.9438 0.145874 1.60431 
0.0869917 29.9438 0.151367 1.60553 
0.087 29.9438 0.15686 1.60675 
0.0870083 29.9438 0.162354 1.60736 
0.0870167 29.9438 0.167236 1.60767 
0.087025 29.9438 0.172119 1.60767 
0.0870333 29.9438 0.177002 1.60706 
0.0870417 29.9438 0.181274 1.60645 
0.08705 29.9438 0.186157 1.60553 
0.0870583 29.9438 0.19043 1.60431 
0.0870667 29.9438 0.194702 1.60309 
0.087075 29.9438 0.198975 1.60187 
0.0870833 29.9438 0.203247 1.60034 
0.0870917 29.9438 0.20752 1.59912 
0.0871 29.9438 0.211792 1.5976 
0.0871083 29.9438 0.216064 1.59637 
0.0871167 29.9438 0.219727 1.59515 
0.087125 29.9438 0.223999 1.59393 
0.0871333 29.9438 0.227051 1.59271 
0.0871417 29.9438 0.230713 1.5918 
0.08715 29.9438 0.233765 1.59119 
0.0871583 29.9438 0.236206 1.59027 
0.0871667 29.9438 0.238647 1.58997 
0.087175 29.9438 0.241089 1.58936 
0.0871833 29.9438 0.24292 1.58875 
0.0871917 29.9438 0.244751 1.58813 
0.0872 29.9438 0.246582 1.58722 
0.0872083 29.9438 0.248413 1.58661 
0.0872167 29.9438 0.249634 1.58539 
0.087225 29.9438 0.251465 1.58447 
0.0872333 29.9438 0.252686 1.58356 
0.0872417 29.9438 0.253906 1.58234 
0.08725 29.9408 0.255127 1.58112 
0.0872583 29.9408 0.255737 1.5802 
0.0872667 29.9408 0.256958 1.57928 
0.087275 29.9408 0.257568 1.57867 
0.0872833 29.9408 0.258179 1.57776 
0.0872917 29.9408 0.258789 1.57715 
0.0873 29.9408 0.258789 1.57684 
0.0873083 29.9408 0.258789 1.57623 
0.0873167 29.9408 0.258179 1.57593 
0.087325 29.9408 0.257568 1.57562 
0.0873333 29.9408 0.256958 1.57532 
0.0873417 29.9408 0.255737 1.57471 
0.08735 29.9408 0.254517 1.5744 
0.0873583 29.9408 0.253296 1.5741 
0.0873667 29.9408 0.252075 1.57349 
0.087375 29.9408 0.250244 1.57288 
0.0873833 29.9408 0.249023 1.57257 
0.0873917 29.9408 0.247803 1.57196 
0.0874 29.9408 0.245972 1.57166 
0.0874083 29.9408 0.244751 1.57104 
0.0874167 29.9408 0.24353 1.57104 
0.087425 29.9408 0.241699 1.57074 
0.0874333 29.9408 0.240479 1.57043 
0.0874417 29.9408 0.238647 1.57043 
0.08745 29.9408 0.237427 1.57013 
0.0874583 29.9408 0.235596 1.57013 
0.0874667 29.9408 0.233765 1.57013 
0.087475 29.9408 0.231934 1.57043 
0.0874833 29.9408 0.229492 1.57074 
0.0874917 29.9408 0.227051 1.57135 
0.0875 29.9408 0.223999 1.57196 
0.0875083 29.9408 0.220947 1.57257 
0.0875167 29.9408 0.217896 1.57318 
0.087525 29.9408 0.214844 1.57379 
0.0875333 29.9408 0.211792 1.5744 
0.0875417 29.9408 0.209351 1.57532 
0.08755 29.9408 0.206299 1.57593 
0.0875583 29.9408 0.203857 1.57684 
0.0875667 29.9408 0.202026 1.57776 
0.087575 29.9408 0.199585 1.57867 
0.0875833 29.9408 0.198364 1.5799 
0.0875917 29.9408 0.196533 1.58112 
0.0876 29.9408 0.195923 1.58264 
0.0876083 29.9408 0.194702 1.58417 
0.0876167 29.9408 0.194092 1.58569 
0.087625 29.9408 0.194092 1.58722 
0.0876333 29.9408 0.193481 1.58875 
0.0876417 29.9408 0.194092 1.59027 
0.08765 29.9408 0.194092 1.59149 
0.0876583 29.9408 0.194702 1.59271 
0.0876667 29.9408 0.195312 1.59393 
0.087675 29.9408 0.196533 1.59485 
0.0876833 29.9408 0.198364 1.59576 
0.0876917 29.9408 0.200195 1.59637 
0.0877 29.9408 0.202637 1.59729 
0.0877083 29.9408 0.205688 1.59821 
0.0877167 29.9408 0.20874 1.59943 
0.087725 29.9408 0.213013 1.60065 
0.0877333 29.9408 0.217285 1.60217 
0.0877417 29.9408 0.222778 1.6037 
0.08775 29.9408 0.228271 1.60522 
0.0877583 29.9408 0.234375 1.60675 
0.0877667 29.9377 0.240479 1.60858 
0.087775 29.9377 0.247803 1.6098 
0.0877833 29.9377 0.255127 1.61133 
0.0877917 29.9377 0.263062 1.61255 
0.0878 29.9377 0.271606 1.61346 
0.0878083 29.9377 0.280762 1.61407 
0.0878167 29.9377 0.290527 1.61469 
0.087825 29.9377 0.300903 1.61499 
0.0878333 29.9377 0.31189 1.61499 
0.0878417 29.9377 0.323486 1.61499 
0.08785 29.9377 0.335083 1.61469 
0.0878583 29.9377 0.34729 1.61438 
0.0878667 29.9377 0.360107 1.61407 
0.087875 29.9377 0.373535 1.61377 
0.0878833 29.9377 0.386963 1.61346 
0.0878917 29.9377 0.401001 1.61346 
0.0879 29.9347 0.415039 1.61316 
0.0879083 29.9347 0.429688 1.61316 
0.0879167 29.9347 0.444946 1.61316 
0.087925 29.9347 0.460815 1.61316 
0.0879333 29.9347 0.476685 1.61346 
0.0879417 29.9347 0.493164 1.61377 
0.08795 29.9347 0.510254 1.61407 
0.0879583 29.9347 0.527344 1.61469 
0.0879667 29.9347 0.545044 1.6153 
0.087975 29.9347 0.563354 1.61591 
0.0879833 29.9347 0.581055 1.61652 
0.0879917 29.9316 0.599976 1.61743 
0.088 29.9316 0.618286 1.61804 
0.0880083 29.9316 0.637207 1.61865 
0.0880167 29.9316 0.656128 1.61957 
0.088025 29.9316 0.675049 1.62018 
0.0880333 29.9316 0.69397 1.62079 
0.0880417 29.9316 0.714111 1.6217 
0.08805 29.9316 0.733643 1.62292 
0.0880583 29.9286 0.753784 1.62384 
0.0880667 29.9286 0.774536 1.62506 
0.088075 29.9286 0.795288 1.62628 
0.0880833 29.9286 0.81665 1.6275 
0.0880917 29.9286 0.838013 1.62872 
0.0881 29.9286 0.859985 1.63025 
0.0881083 29.9286 0.881958 1.63147 
0.0881167 29.9255 0.903931 1.633 
0.088125 29.9255 0.926514 1.63422 
0.0881333 29.9255 0.949097 1.63574 
0.0881417 29.9255 0.97168 1.63696 
0.08815 29.9255 0.994263 1.63818 
0.0881583 29.9225 1.01685 1.6391 
0.0881667 29.9225 1.03943 1.64001 
0.088175 29.9225 1.06201 1.64062 
0.0881833 29.9225 1.08459 1.64154 
0.0881917 29.9225 1.10657 1.64215 
0.0882 29.9225 1.12915 1.64276 
0.0882083 29.9194 1.15112 1.64337 
0.0882167 29.9194 1.1731 1.64429 
0.088225 29.9194 1.19507 1.6449 
0.0882333 29.9194 1.21643 1.64581 
0.0882417 29.9194 1.2384 1.64673 
0.08825 29.9164 1.26038 1.64734 
0.0882583 29.9164 1.28235 1.64825 
0.0882667 29.9164 1.30432 1.64948 
0.088275 29.9164 1.32629 1.65039 
0.0882833 29.9133 1.34827 1.65161 
0.0882917 29.9133 1.37085 1.65253 
0.0883 29.9133 1.39343 1.65375 
0.0883083 29.9133 1.41541 1.65497 
0.0883167 29.9103 1.43738 1.65558 
0.088325 29.9103 1.45996 1.65649 
0.0883333 29.9103 1.48132 1.6568 
0.0883417 29.9103 1.5033 1.65741 
0.08835 29.9072 1.52405 1.65741 
0.0883583 29.9072 1.54541 1.65771 
0.0883667 29.9072 1.56555 1.65802 
0.088375 29.9072 1.58569 1.65833 
0.0883833 29.9042 1.60583 1.65863 
0.0883917 29.9042 1.62476 1.65894 
0.0884 29.9042 1.64368 1.65924 
0.0884083 29.9042 1.6626 1.65955 
0.0884167 29.9011 1.6803 1.65985 
0.088425 29.9011 1.698 1.66046 
0.0884333 29.9011 1.71509 1.66107 
0.0884417 29.8981 1.73218 1.66199 
0.08845 29.8981 1.74866 1.6629 
0.0884583 29.8981 1.76453 1.66382 
0.0884667 29.8981 1.7804 1.66504 
0.088475 29.895 1.79565 1.66656 
0.0884833 29.895 1.8103 1.66809 
0.0884917 29.895 1.82556 1.66992 
0.0885 29.892 1.8396 1.67206 
0.0885083 29.892 1.85364 1.67389 
0.0885167 29.892 1.86707 1.67603 
0.088525 29.8889 1.88049 1.67816 
0.0885333 29.8889 1.89331 1.6806 
0.0885417 29.8889 1.90491 1.68274 
0.08855 29.8889 1.9165 1.68488 
0.0885583 29.8859 1.9281 1.68671 
0.0885667 29.8859 1.93848 1.68884 
0.088575 29.8859 1.94824 1.69067 
0.0885833 29.8828 1.95801 1.69281 
0.0885917 29.8828 1.96716 1.69464 
0.0886 29.8828 1.97571 1.69617 
0.0886083 29.8798 1.98364 1.698 
0.0886167 29.8798 1.99158 1.69952 
0.088625 29.8798 1.9989 1.70074 
0.0886333 29.8767 2.00562 1.70197 
0.0886417 29.8767 2.01233 1.70319 
0.08865 29.8767 2.01843 1.70441 
0.0886583 29.8737 2.02393 1.70563 
0.0886667 29.8737 2.02942 1.70654 
0.088675 29.8737 2.0343 1.70776 
0.0886833 29.8706 2.03918 1.70898 
0.0886917 29.8706 2.04346 1.71051 
0.0887 29.8706 2.04773 1.71173 
0.0887083 29.8676 2.05139 1.71326 
0.0887167 29.8676 2.05444 1.71478 
0.088725 29.8676 2.05688 1.71631 
0.0887333 29.8645 2.05994 1.71783 
0.0887417 29.8645 2.06177 1.71906 
0.08875 29.8645 2.0636 1.72058 
0.0887583 29.8615 2.06543 1.7215 
0.0887667 29.8615 2.06665 1.72241 
0.088775 29.8615 2.06787 1.72302 
0.0887833 29.8615 2.06848 1.72363 
0.0887917 29.8584 2.06848 1.72394 
0.0888 29.8584 2.06848 1.72394 
0.0888083 29.8584 2.06787 1.72394 
0.0888167 29.8553 2.06665 1.72394 
0.088825 29.8553 2.06543 1.72394 
0.0888333 29.8553 2.06421 1.72363 
0.0888417 29.8523 2.06177 1.72333 
0.08885 29.8523 2.05994 1.72302 
0.0888583 29.8523 2.0575 1.72272 
0.0888667 29.8492 2.05444 1.72241 
0.088875 29.8492 2.05139 1.72211 
0.0888833 29.8492 2.04834 1.7218 
0.0888917 29.8462 2.04468 1.7215 
0.0889 29.8462 2.04102 1.7215 
0.0889083 29.8462 2.03674 1.72119 
0.0889167 29.8431 2.03247 1.72119 
0.088925 29.8431 2.0282 1.72119 
0.0889333 29.8431 2.02332 1.72119 
0.0889417 29.8401 2.01843 1.72119 
0.08895 29.8401 2.01294 1.72119 
0.0889583 29.8401 2.00745 1.7215 
0.0889667 29.837 2.00195 1.7215 
0.088975 29.837 1.99646 1.7218 
0.0889833 29.837 1.99036 1.72211 
0.0889917 29.837 1.98425 1.72241 
0.089 29.834 1.97815 1.72272 
0.0890083 29.834 1.97205 1.72333 
0.0890167 29.834 1.96533 1.72394 
0.089025 29.8309 1.95862 1.72455 
0.0890333 29.8309 1.95129 1.72516 
0.0890417 29.8309 1.94458 1.72607 
0.08905 29.8279 1.93665 1.72668 
0.0890583 29.8279 1.92932 1.7276 
0.0890667 29.8279 1.92139 1.72852 
0.089075 29.8248 1.91284 1.72943 
0.0890833 29.8248 1.90491 1.73004 
0.0890917 29.8248 1.89697 1.73096 
0.0891 29.8248 1.88843 1.73187 
0.0891083 29.8218 1.88049 1.73279 
0.0891167 29.8218 1.87256 1.7337 
0.089125 29.8218 1.86523 1.73492 
0.0891333 29.8187 1.8573 1.73584 
0.0891417 29.8187 1.84998 1.73645 
0.08915 29.8187 1.84265 1.73737 
0.0891583 29.8187 1.83533 1.73828 
0.0891667 29.8157 1.828 1.7392 
0.089175 29.8157 1.82129 1.74042 
0.0891833 29.8157 1.81396 1.74194 
0.0891917 29.8157 1.80725 1.74377 
0.0892 29.8126 1.79993 1.74591 
0.0892083 29.8126 1.79321 1.74805 
0.0892167 29.8126 1.78589 1.75079 
0.089225 29.8096 1.77795 1.75354 
0.0892333 29.8096 1.77063 1.75659 
0.0892417 29.8096 1.7627 1.75995 
0.08925 29.8096 1.75476 1.76331 
0.0892583 29.8065 1.74683 1.76666 
0.0892667 29.8065 1.73889 1.77002 
0.089275 29.8065 1.73035 1.77338 
0.0892833 29.8065 1.7218 1.77673 
0.0892917 29.8035 1.71326 1.77979 
0.0893 29.8035 1.7041 1.78253 
0.0893083 29.8035 1.69556 1.78528 
0.0893167 29.8035 1.68701 1.78772 
0.089325 29.8004 1.67786 1.79016 
0.0893333 29.8004 1.66931 1.7923 
0.0893417 29.8004 1.66016 1.79443 
0.08935 29.8004 1.65161 1.79657 
0.0893583 29.8004 1.64246 1.7984 
0.0893667 29.7974 1.63391 1.80023 
0.089375 29.7974 1.62537 1.80176 
0.0893833 29.7974 1.61682 1.80359 
0.0893917 29.7974 1.60828 1.80481 
0.0894 29.7943 1.60034 1.80634 
0.0894083 29.7943 1.5918 1.80756 
0.0894167 29.7943 1.58386 1.80878 
0.089425 29.7943 1.57532 1.8103 
0.0894333 29.7913 1.56738 1.81183 
0.0894417 29.7913 1.55884 1.81335 
0.08945 29.7913 1.55029 1.81519 
0.0894583 29.7913 1.54236 1.81702 
0.0894667 29.7882 1.53381 1.81885 
0.089475 29.7882 1.52527 1.82068 
0.0894833 29.7882 1.51672 1.8222 
0.0894917 29.7882 1.50818 1.82373 
0.0895 29.7882 1.49963 1.82495 
0.0895083 29.7852 1.49048 1.82617 
0.0895167 29.7852 1.48193 1.8277 
0.089525 29.7852 1.47339 1.82892 
0.0895333 29.7852 1.46423 1.82983 
0.0895417 29.7821 1.45508 1.83075 
0.08955 29.7821 1.44592 1.83167 
0.0895583 29.7821 1.43738 1.83228 
0.0895667 29.7821 1.42822 1.83228 
0.089575 29.7821 1.41907 1.83228 
0.0895833 29.7791 1.40991 1.83228 
0.0895917 29.7791 1.40137 1.83167 
0.0896 29.7791 1.39282 1.83136 
0.0896083 29.7791 1.38428 1.83105 
0.0896167 29.776 1.37573 1.83075 
0.089625 29.776 1.3678 1.83044 
0.0896333 29.776 1.35925 1.83075 
0.0896417 29.776 1.35132 1.83136 
0.08965 29.776 1.34338 1.83228 
0.0896583 29.7729 1.33545 1.8335 
0.0896667 29.7729 1.32812 1.83502 
0.089675 29.7729 1.32019 1.83655 
0.0896833 29.7729 1.31287 1.83868 
0.0896917 29.7729 1.30554 1.84082 
0.0897 29.7699 1.29761 1.84326 
0.0897083 29.7699 1.29028 1.8457 
0.0897167 29.7699 1.28235 1.84845 
0.089725 29.7699 1.27441 1.8515 
0.0897333 29.7699 1.26648 1.85455 
0.0897417 29.7668 1.25854 1.8576 
0.08975 29.7668 1.25 1.86066 
0.0897583 29.7668 1.24207 1.8634 
0.0897667 29.7668 1.23352 1.86584 
0.089775 29.7668 1.22498 1.86829 
0.0897833 29.7638 1.21643 1.87012 
0.0897917 29.7638 1.20789 1.87164 
0.0898 29.7638 1.19934 1.87286 
0.0898083 29.7638 1.1908 1.87347 
0.0898167 29.7638 1.18225 1.87408 
0.089825 29.7638 1.17371 1.87408 
0.0898333 29.7607 1.16516 1.87439 
0.0898417 29.7607 1.15662 1.87439 
0.08985 29.7607 1.14807 1.875 
0.0898583 29.7607 1.13953 1.87561 
0.0898667 29.7607 1.13098 1.87622 
0.089875 29.7607 1.12244 1.87744 
0.0898833 29.7577 1.1145 1.87897 
0.0898917 29.7577 1.10657 1.8808 
0.0899 29.7577 1.09802 1.88293 
0.0899083 29.7577 1.09009 1.88538 
0.0899167 29.7577 1.08215 1.88782 
0.089925 29.7577 1.07361 1.89026 
0.0899333 29.7577 1.06567 1.8927 
0.0899417 29.7546 1.05713 1.89484 
0.08995 29.7546 1.04858 1.89697 
0.0899583 29.7546 1.04004 1.89911 
0.0899667 29.7546 1.03088 1.90094 
0.089975 29.7546 1.02173 1.90247 
0.0899833 29.7546 1.01257 1.9043 
0.0899917 29.7546 1.00342 1.90582 
0.09 29.7546 0.993652 1.90735 
0.0900083 29.7516 0.983887 1.90887 
0.0900167 29.7516 0.974121 1.9104 
0.090025 29.7516 0.963745 1.91193 
0.0900333 29.7516 0.953979 1.91376 
0.0900417 29.7516 0.943604 1.91559 
0.09005 29.7516 0.933228 1.91772 
0.0900583 29.7516 0.922852 1.91986 
0.0900667 29.7516 0.912476 1.922 
0.090075 29.7516 0.90271 1.92413 
0.0900833 29.7485 0.892334 1.92657 
0.0900917 29.7485 0.882568 1.92902 
0.0901 29.7485 0.872803 1.93146 
0.0901083 29.7485 0.863037 1.9339 
0.0901167 29.7485 0.853271 1.93665 
0.090125 29.7485 0.843506 1.93909 
0.0901333 29.7485 0.834351 1.94153 
0.0901417 29.7485 0.824585 1.94427 
0.09015 29.7485 0.814819 1.94672 
0.0901583 29.7485 0.805054 1.94916 
0.0901667 29.7455 0.795288 1.95129 
0.090175 29.7455 0.785522 1.95312 
0.0901833 29.7455 0.775757 1.95496 
0.0901917 29.7455 0.766602 1.95648 
0.0902 29.7455 0.756836 1.95801 
0.0902083 29.7455 0.74707 1.95923 
0.0902167 29.7455 0.737915 1.96014 
0.090225 29.7455 0.728149 1.96106 
0.0902333 29.7455 0.718994 1.96198 
0.0902417 29.7455 0.709839 1.96259 
0.09025 29.7455 0.700684 1.96289 
0.0902583 29.7424 0.691528 1.96289 
0.0902667 29.7424 0.681763 1.96289 
0.090275 29.7424 0.672607 1.96259 
0.0902833 29.7424 0.663452 1.96228 
0.0902917 29.7424 0.654297 1.96167 
0.0903 29.7424 0.645142 1.96106 
0.0903083 29.7424 0.635986 1.96014 
0.0903167 29.7424 0.626831 1.95892 
0.090325 29.7424 0.617676 1.9574 
0.0903333 29.7424 0.609131 1.95557 
0.0903417 29.7424 0.600586 1.95343 
0.09035 29.7424 0.592651 1.95129 
0.0903583 29.7424 0.584717 1.94885 
0.0903667 29.7394 0.576782 1.94641 
0.090375 29.7394 0.569458 1.94397 
0.0903833 29.7394 0.562134 1.94183 
0.0903917 29.7394 0.55481 1.93939 
0.0904 29.7394 0.548096 1.93726 
0.0904083 29.7394 0.540771 1.93512 
0.0904167 29.7394 0.533447 1.93298 
0.090425 29.7394 0.526123 1.93054 
0.0904333 29.7394 0.518188 1.92841 
0.0904417 29.7394 0.510254 1.92627 
0.09045 29.7394 0.502319 1.92383 
0.0904583 29.7394 0.494385 1.92139 
0.0904667 29.7394 0.48645 1.91895 
0.090475 29.7394 0.478516 1.9162 
0.0904833 29.7394 0.469971 1.91345 
0.0904917 29.7394 0.462036 1.91071 
0.0905 29.7394 0.454712 1.90796 
0.0905083 29.7394 0.446777 1.90491 
0.0905167 29.7394 0.439453 1.90216 
0.090525 29.7394 0.432129 1.89911 
0.0905333 29.7394 0.425415 1.89636 
0.0905417 29.7363 0.418701 1.89331 
0.09055 29.7363 0.411987 1.89056 
0.0905583 29.7363 0.405884 1.88751 
0.0905667 29.7363 0.39917 1.88477 
0.090575 29.7363 0.393066 1.88171 
0.0905833 29.7363 0.386963 1.87897 
0.0905917 29.7363 0.38147 1.87592 
0.0906 29.7363 0.375366 1.87317 
0.0906083 29.7363 0.369263 1.87042 
0.0906167 29.7363 0.36377 1.86737 
0.090625 29.7363 0.357666 1.86462 
0.0906333 29.7363 0.351562 1.86157 
0.0906417 29.7363 0.345459 1.85852 
0.09065 29.7363 0.339966 1.85577 
0.0906583 29.7363 0.333862 1.85272 
0.0906667 29.7363 0.327759 1.84937 
0.090675 29.7363 0.321655 1.84631 
0.0906833 29.7363 0.315552 1.84265 
0.0906917 29.7363 0.309448 1.83929 
0.0907 29.7363 0.303345 1.83563 
0.0907083 29.7363 0.297241 1.83167 
0.0907167 29.7363 0.291138 1.828 
0.090725 29.7363 0.285034 1.82404 
0.0907333 29.7363 0.278931 1.82007 
0.0907417 29.7363 0.272827 1.81641 
0.09075 29.7363 0.266724 1.81244 
0.0907583 29.7363 0.26062 1.80878 
0.0907667 29.7363 0.254517 1.80542 
0.090775 29.7363 0.248413 1.80176 
0.0907833 29.7363 0.241699 1.7984 
0.0907917 29.7363 0.235596 1.79504 
0.0908 29.7363 0.229492 1.79169 
0.0908083 29.7363 0.223389 1.78833 
0.0908167 29.7363 0.216675 1.78467 
0.090825 29.7363 0.210571 1.78101 
0.0908333 29.7363 0.203857 1.77734 
0.0908417 29.7363 0.197144 1.77368 
0.09085 29.7363 0.19043 1.77002 
0.0908583 29.7363 0.184326 1.76605 
0.0908667 29.7363 0.177002 1.76208 
0.090875 29.7363 0.170288 1.75842 
0.0908833 29.7363 0.163574 1.75476 
0.0908917 29.7363 0.15686 1.7511 
0.0909 29.7363 0.150146 1.74744 
0.0909083 29.7363 0.142822 1.74408 
0.0909167 29.7363 0.136108 1.74072 
0.090925 29.7363 0.129395 1.73767 
0.0909333 29.7363 0.122681 1.73492 
0.0909417 29.7363 0.115967 1.73218 
0.09095 29.7363 0.109253 1.72943 
0.0909583 29.7363 0.102539 1.72699 
0.0909667 29.7363 0.0964355 1.72485 
0.090975 29.7363 0.0897217 1.72302 
0.0909833 29.7363 0.0836182 1.72119 
0.0909917 29.7363 0.078125 1.71936 
0.091 29.7363 0.0720215 1.71753 
0.0910083 29.7363 0.0665283 1.7157 
0.0910167 29.7363 0.0610352 1.71387 
0.091025 29.7363 0.0561523 1.71204 
0.0910333 29.7363 0.0506592 1.7099 
0.0910417 29.7363 0.0457764 1.70776 
0.09105 29.7363 0.0408936 1.70563 
0.0910583 29.7363 0.0354004 1.70319 
0.0910667 29.7363 0.0305176 1.70074 
0.091075 29.7363 0.0256348 1.698 
0.0910833 29.7363 0.020752 1.69495 
0.0910917 29.7363 0.0164795 1.69189 
0.0911 29.7363 0.012207 1.68884 
0.0911083 29.7363 0.00793457 1.68549 
0.0911167 29.7363 0.00366211 1.68243 
0.091125 29.7363 0.000610352 1.67908 
0.0911333 29.7363 -0.00305176 1.67572 
0.0911417 29.7363 -0.00610352 1.67206 
0.09115 29.7363 -0.00854492 1.6687 
0.0911583 29.7363 -0.0109863 1.66504 
0.0911667 29.7363 -0.0134277 1.66168 
0.091175 29.7363 -0.0152588 1.65802 
0.0911833 29.7363 -0.0170898 1.65466 
0.0911917 29.7363 -0.0189209 1.65131 
0.0912 29.7363 -0.0201416 1.64795 
0.0912083 29.7363 -0.0213623 1.6449 
0.0912167 29.7363 -0.022583 1.64185 
0.091225 29.7363 -0.0238037 1.6391 
0.0912333 29.7363 -0.0250244 1.63635 
0.0912417 29.7363 -0.0262451 1.63361 
0.09125 29.7363 -0.0268555 1.63086 
0.0912583 29.7363 -0.0280762 1.62811 
0.0912667 29.7363 -0.0286865 1.62506 
0.091275 29.7363 -0.0299072 1.62231 
0.0912833 29.7363 -0.0305176 1.61957 
0.0912917 29.7363 -0.0317383 1.61713 
0.0913 29.7363 -0.0323486 1.61438 
0.0913083 29.7363 -0.0335693 1.61194 
0.0913167 29.7363 -0.0341797 1.6095 
0.091325 29.7363 -0.0354004 1.60736 
0.0913333 29.7363 -0.0360107 1.60522 
0.0913417 29.7363 -0.0366211 1.60339 
0.09135 29.7363 -0.0378418 1.60126 
0.0913583 29.7363 -0.0384521 1.59943 
0.0913667 29.7363 -0.0390625 1.5979 
0.091375 29.7394 -0.0396729 1.59607 
0.0913833 29.7394 -0.0402832 1.59485 
0.0913917 29.7394 -0.0408936 1.59363 
0.0914 29.7394 -0.0415039 1.59271 
0.0914083 29.7394 -0.0415039 1.5918 
0.0914167 29.7394 -0.0421143 1.59088 
0.091425 29.7394 -0.0427246 1.59027 
0.0914333 29.7394 -0.043335 1.58936 
0.0914417 29.7394 -0.0439453 1.58875 
0.09145 29.7394 -0.045166 1.58813 
0.0914583 29.7394 -0.0457764 1.58752 
0.0914667 29.7394 -0.0469971 1.58722 
0.091475 29.7394 -0.0482178 1.58691 
0.0914833 29.7394 -0.0500488 1.58661 
0.0914917 29.7394 -0.0512695 1.58661 
0.0915 29.7394 -0.0524902 1.58691 
0.0915083 29.7394 -0.0543213 1.58752 
0.0915167 29.7394 -0.0561523 1.58813 
0.091525 29.7394 -0.0579834 1.58875 
0.0915333 29.7394 -0.0598145 1.58936 
0.0915417 29.7394 -0.0616455 1.59027 
0.09155 29.7394 -0.0634766 1.59058 
0.0915583 29.7394 -0.0653076 1.59119 
0.0915667 29.7394 -0.067749 1.59119 
0.091575 29.7394 -0.0695801 1.59119 
0.0915833 29.7394 -0.0720215 1.59088 
0.0915917 29.7394 -0.0744629 1.59058 
0.0916 29.7394 -0.0769043 1.59027 
0.0916083 29.7394 -0.0787354 1.58966 
0.0916167 29.7394 -0.0811768 1.58905 
0.091625 29.7394 -0.0830078 1.58813 
0.0916333 29.7394 -0.0854492 1.58752 
0.0916417 29.7394 -0.0872803 1.58691 
0.09165 29.7394 -0.0891113 1.58661 
0.0916583 29.7394 -0.0909424 1.586 
0.0916667 29.7394 -0.0927734 1.58569 
0.091675 29.7394 -0.0946045 1.58539 
0.0916833 29.7394 -0.0964355 1.58508 
0.0916917 29.7394 -0.0982666 1.58478 
0.0917 29.7424 -0.100098 1.58447 
0.0917083 29.7424 -0.101929 1.58386 
0.0917167 29.7424 -0.10376 1.58356 
0.091725 29.7424 -0.105591 1.58325 
0.0917333 29.7424 -0.107422 1.58325 
0.0917417 29.7424 -0.109863 1.58295 
0.09175 29.7424 -0.111694 1.58295 
0.0917583 29.7424 -0.113525 1.58264 
0.0917667 29.7424 -0.115356 1.58264 
0.091775 29.7424 -0.117188 1.58295 
0.0917833 29.7424 -0.118408 1.58295 
0.0917917 29.7424 -0.120239 1.58356 
0.0918 29.7424 -0.12146 1.58386 
0.0918083 29.7424 -0.122681 1.58417 
0.0918167 29.7424 -0.123901 1.58478 
0.091825 29.7424 -0.125122 1.58539 
0.0918333 29.7424 -0.125732 1.58569 
0.0918417 29.7424 -0.126343 1.586 
0.09185 29.7455 -0.126953 1.5863 
0.0918583 29.7455 -0.128174 1.58661 
0.0918667 29.7455 -0.128784 1.58661 
0.091875 29.7455 -0.129395 1.58661 
0.0918833 29.7455 -0.130005 1.5863 
0.0918917 29.7455 -0.131226 1.586 
0.0919 29.7455 -0.132446 1.58539 
0.0919083 29.7455 -0.133667 1.58478 
0.0919167 29.7455 -0.135498 1.58417 
0.091925 29.7455 -0.137329 1.58356 
0.0919333 29.7455 -0.13916 1.58264 
0.0919417 29.7455 -0.141602 1.58173 
0.09195 29.7455 -0.144043 1.58051 
0.0919583 29.7455 -0.146484 1.57928 
0.0919667 29.7455 -0.148926 1.57776 
0.091975 29.7455 -0.151367 1.57623 
0.0919833 29.7455 -0.154419 1.57471 
0.0919917 29.7455 -0.157471 1.57288 
0.092 29.7485 -0.159912 1.57135 
0.0920083 29.7485 -0.162964 1.56982 
0.0920167 29.7485 -0.166016 1.5683 
0.092025 29.7485 -0.169067 1.56677 
0.0920333 29.7485 -0.171509 1.56525 
0.0920417 29.7485 -0.174561 1.56372 
0.09205 29.7485 -0.178223 1.56219 
0.0920583 29.7485 -0.181274 1.56097 
0.0920667 29.7485 -0.184937 1.55975 
0.092075 29.7485 -0.189209 1.55884 
0.0920833 29.7485 -0.192871 1.55792 
0.0920917 29.7485 -0.197754 1.55731 
0.0921 29.7485 -0.202026 1.5567 
0.0921083 29.7485 -0.20752 1.55609 
0.0921167 29.7485 -0.212402 1.55579 
0.092125 29.7485 -0.217896 1.55548 
0.0921333 29.7516 -0.223999 1.55518 
0.0921417 29.7516 -0.229492 1.55518 
0.09215 29.7516 -0.235596 1.55487 
0.0921583 29.7516 -0.24231 1.55487 
0.0921667 29.7516 -0.249023 1.55487 
0.092175 29.7516 -0.255737 1.55518 
0.0921833 29.7516 -0.263062 1.55518 
0.0921917 29.7516 -0.269775 1.55548 
0.0922 29.7516 -0.27771 1.55609 
0.0922083 29.7516 -0.285034 1.5567 
0.0922167 29.7516 -0.292358 1.55731 
0.092225 29.7516 -0.300293 1.55823 
0.0922333 29.7516 -0.307617 1.55914 
0.0922417 29.7516 -0.314941 1.56006 
0.09225 29.7516 -0.321655 1.56128 
0.0922583 29.7546 -0.328369 1.56281 
0.0922667 29.7546 -0.335083 1.56433 
0.092275 29.7546 -0.341797 1.56616 
0.0922833 29.7546 -0.3479 1.5683 
0.0922917 29.7546 -0.354004 1.57074 
0.0923 29.7546 -0.359497 1.57318 
0.0923083 29.7546 -0.365601 1.57562 
0.0923167 29.7546 -0.371094 1.57806 
0.092325 29.7546 -0.376587 1.58051 
0.0923333 29.7546 -0.38147 1.58264 
0.0923417 29.7546 -0.386353 1.58447 
0.09235 29.7546 -0.391846 1.5863 
0.0923583 29.7577 -0.396118 1.58783 
0.0923667 29.7577 -0.401001 1.58905 
0.092375 29.7577 -0.405273 1.58966 
0.0923833 29.7577 -0.410156 1.59027 
0.0923917 29.7577 -0.413818 1.59058 
0.0924 29.7577 -0.418091 1.59058 
0.0924083 29.7577 -0.421753 1.59058 
0.0924167 29.7577 -0.426025 1.59027 
0.092425 29.7577 -0.429077 1.58997 
0.0924333 29.7577 -0.432739 1.58966 
0.0924417 29.7577 -0.435791 1.58936 
0.09245 29.7607 -0.438232 1.58905 
0.0924583 29.7607 -0.441284 1.58875 
0.0924667 29.7607 -0.443726 1.58844 
0.092475 29.7607 -0.445557 1.58783 
0.0924833 29.7607 -0.447998 1.58752 
0.0924917 29.7607 -0.449829 1.58691 
0.0925 29.7607 -0.45166 1.5863 
0.0925083 29.7607 -0.452881 1.58539 
0.0925167 29.7607 -0.454712 1.58478 
0.092525 29.7607 -0.455322 1.58417 
0.0925333 29.7638 -0.456543 1.58356 
0.0925417 29.7638 -0.457153 1.58295 
0.09255 29.7638 -0.457153 1.58264 
0.0925583 29.7638 -0.457764 1.58203 
0.0925667 29.7638 -0.457764 1.58173 
0.092575 29.7638 -0.457153 1.58112 
0.0925833 29.7638 -0.456543 1.58051 
0.0925917 29.7638 -0.455933 1.5799 
0.0926 29.7638 -0.455322 1.57898 
0.0926083 29.7638 -0.454712 1.57806 
0.0926167 29.7668 -0.453491 1.57715 
0.092625 29.7668 -0.452881 1.57623 
0.0926333 29.7668 -0.452271 1.57532 
0.0926417 29.7668 -0.45166 1.57471 
0.09265 29.7668 -0.45105 1.5744 
0.0926583 29.7668 -0.450439 1.57379 
0.0926667 29.7668 -0.450439 1.57379 
0.092675 29.7668 -0.449829 1.5741 
0.0926833 29.7668 -0.449829 1.5744 
0.0926917 29.7668 -0.449829 1.57471 
0.0927 29.7699 -0.449829 1.57532 
0.0927083 29.7699 -0.449829 1.57623 
0.0927167 29.7699 -0.449829 1.57715 
0.092725 29.7699 -0.449829 1.57806 
0.0927333 29.7699 -0.450439 1.57898 
0.0927417 29.7699 -0.450439 1.5799 
0.09275 29.7699 -0.450439 1.58081 
0.0927583 29.7699 -0.450439 1.58173 
0.0927667 29.7699 -0.45105 1.58264 
0.092775 29.7699 -0.45105 1.58356 
0.0927833 29.7729 -0.45105 1.58447 
0.0927917 29.7729 -0.45166 1.58539 
0.0928 29.7729 -0.45166 1.5863 
0.0928083 29.7729 -0.45166 1.58722 
0.0928167 29.7729 -0.452271 1.58783 
0.092825 29.7729 -0.45166 1.58875 
0.0928333 29.7729 -0.45166 1.58966 
0.0928417 29.7729 -0.45166 1.59058 
0.09285 29.7729 -0.45105 1.5918 
0.0928583 29.7729 -0.450439 1.59271 
0.0928667 29.7729 -0.449829 1.59363 
0.092875 29.7729 -0.449219 1.59454 
0.0928833 29.776 -0.447998 1.59546 
0.0928917 29.776 -0.447388 1.59576 
0.0929 29.776 -0.446167 1.59607 
0.0929083 29.776 -0.445557 1.59607 
0.0929167 29.776 -0.444946 1.59576 
0.092925 29.776 -0.444336 1.59576 
0.0929333 29.776 -0.443115 1.59515 
0.0929417 29.776 -0.442505 1.59485 
0.09295 29.776 -0.441895 1.59424 
0.0929583 29.776 -0.441284 1.59363 
0.0929667 29.7791 -0.440674 1.59332 
0.092975 29.7791 -0.439453 1.59271 
0.0929833 29.7791 -0.438843 1.5921 
0.0929917 29.7791 -0.438232 1.5918 
0.093 29.7791 -0.437012 1.59149 
0.0930083 29.7791 -0.436401 1.59119 
0.0930167 29.7791 -0.435791 1.59119 
0.093025 29.7791 -0.435181 1.59088 
0.0930333 29.7791 -0.43396 1.59058 
0.0930417 29.7791 -0.43335 1.59027 
0.09305 29.7821 -0.432129 1.58997 
0.0930583 29.7821 -0.431519 1.58966 
0.0930667 29.7821 -0.430298 1.58936 
0.093075 29.7821 -0.429688 1.58936 
0.0930833 29.7821 -0.428467 1.58905 
0.0930917 29.7821 -0.427246 1.58875 
0.0931 29.7821 -0.426025 1.58844 
0.0931083 29.7821 -0.424805 1.58813 
0.0931167 29.7821 -0.424194 1.58783 
0.093125 29.7821 -0.422974 1.58722 
0.0931333 29.7852 -0.421753 1.58691 
0.0931417 29.7852 -0.421143 1.58661 
0.09315 29.7852 -0.419922 1.586 
0.0931583 29.7852 -0.419312 1.58569 
0.0931667 29.7852 -0.418701 1.58539 
0.093175 29.7852 -0.418091 1.58508 
0.0931833 29.7852 -0.41748 1.58508 
0.0931917 29.7852 -0.41748 1.58508
[truncated: 5,879,541 more chars]
